# Supplementary material for: N6-Methyladenosine Methylomic Landscape of Ureteral Deficiency in Reflux Uropathy and Obstructive Uropathy
Source: Front Med (Lausanne). 2022 Jun 20;9:924579. doi: 10.3389/fmed.2022.924579 (PMC9251069; doi:10.3389/fmed.2022.924579)
Supplement: Supplementary file 1 [file Table_1.XLSX]

## Sheet: Sheet1
Supplementary Table S1. Primers of mRNA for MeRIP and qRT-PCR
Gene Symbol	Transcript ID	Primers	Sequence (5'-3')
TBX18	NM_001080508	MeRP	F: ATGCATTCTGGCGACCATCA
		MeRP	R: ACTTGCATTGCCTTGCTTGG
TCF7L2	NM_001198527	MeRP	F: CCACAGCTCTGACCGTCAAT
		MeRP	R: CATGTAGCTGTGGTCCCTGG
SOX2	NM_003106	MeRP	F: TACTGGCGAACCATCTCTGTG
		MeRP	R: AAATTACCAACGGTGTCAACCT
BMP4	NM_001202	MeRP	F: GCCTGGGCACCTCATCACA
		MeRP	R: ACCGCAGGGCTCACATCAA
TBX18	NM_001080508	qRT-PCR	F: ACGTCATCCGTAAAGACTGTGG
		qRT-PCR	R: AGTCCGTAGTGATGGTCGCC
TCF7L2	NM_001198527	qRT-PCR	F: TGGAGGGCTCTTTAAGGGG
		qRT-PCR	R: GATCCGTTGGGGAGGTAGG
SOX2	NM_003106	qRT-PCR	F: TGGACAGTTACGCGCACAT
		qRT-PCR	R: CGAGTAGGACATGCTGTAGGT
BMP4	NM_001202	qRT-PCR	F: AAAGTCGCCGAGATTCAGGG
		qRT-PCR	R: GACGGCACTCTTGCTAGGC
GAPDH	NM_002046	qRT-PCR	F: GTCTCCTCTGACTTCAACAGCG
		qRT-PCR	R: ACCACCCTGTTGCTGTAGCCAA
FTO	NM_001363894	qRT-PCR	F: GCTGCTTATTTCGGGACCTG
		qRT-PCR	R: AGCCTGGATTACCAATGAGGA
ALKBH5	NM_017758	qRT-PCR	F: GCAAGGTGAAGAGCGGCATCC
		qRT-PCR	R: GTCCACCGTGTGCTCGTTGTAC
YTHDF2	NM_001172828	qRT-PCR	F: CAGACACAGCCATTGCCTCCAC
		qRT-PCR	R: AGAACCAGCCTGAGACTGTCCTAC
YTHDF1	NM_017798	qRT-PCR	F: AGCACAGAGCACGGCAACAAG
		qRT-PCR	R: CCATTGACGCTGAAGAGCAGGTAG
YTHDC1	NM_001031732	qRT-PCR	F: ATCTTCCGTTCGTGCTGT
		qRT-PCR	R: ACCATACACCCTTCGCTTT
METTL3	NM_019852	qRT-PCR	F: CTTCAGTTCCTGAATTAGC
		qRT-PCR	R: ATGTTAAGGCCAGATCAGAGAG
METTL14	NM_020961	qRT-PCR	F: CTGAAAGTGCCGACAGCATTGG
		qRT-PCR	R:CTCTCCTTCATCCAGATACTTACG
