# Supplementary material for: N6-Methyladenosine Methylomic Landscape of Ureteral Deficiency in Reflux Uropathy and Obstructive Uropathy
Source: Front Med (Lausanne). 2022 Jun 20;9:924579. doi: 10.3389/fmed.2022.924579 (PMC9251069; doi:10.3389/fmed.2022.924579)
Supplement: Supplementary file 2 [file Table_2.XLSX]

## Sheet: caption
Supplementary Table S2: The m6A methylation levels of mRNAs differentially expressed between patients with megaureter (M group) and patients with VUR (V group).
(hyper ) M_vs_V: Pvalue(unpaired t-test) < 0.05 & fold-change >= 1.5										mRNA_ExpressionLevel(Flag_pass)
(hypo) M_vs_V: Pvalue(unpaired t-test) < 0.05 & fold-change <= 1.5										# Column A: Probename, it represents the name of each probe.
# Column A: Probename, it represents the name of each probe.										# Column B~G: Raw intensities of IP (immunoprecipitated, Cy5-labelled) of each group.
# Column B: type, it represents the type of gene.										# Column H~M: Raw intensities of Sup (supernatant, Cy3-labelled) of each group.
# Column C: Transcript_ID, it represents the accession number of transcript.										# Column N~S: Nomarlized value of IP (immunoprecipitated, Cy5-labelled) of each group.
# Column D: transcript_type, it represents the transcript type.										# Column T~Y: Nomarlized value of Sup (supernatant, Cy3-labelled) of each group.
# Column E: Regulation, it represents the methylation regulation.										# Column Z~AE: Expression level of each group based on the total of IP (Cy5-labelled) and Sup (Cy3-labelled) normalized intensities of RNA..
# Column F: Fold-change, it represents the log2-Scaled foldChange.										# Column AF~AK: IP (immunoprecipitated, Cy5-labelled) of flag.
# Column G: p value, it represents the pvalue of t-test.										# Column AL~AQ: Sup (supernatant, Cy3-labelled) of flag.
# Column H: FDR, it represents False Discovery Rate calculated from p-value.										# Column AS~BQ: Annotations of gene
# Column I ~ J: mean value of each group.										# Column BR: Index for Uropathy from Enrichr database (Highlighted in green)
# Column K ~ AG: Annotations of gene										Xie Z, Bailey A, Kuleshov MV, Clarke DJB., Evangelista JE, Jenkins SL, Lachmann A, Wojciechowicz ML, Kropiwnicki E, Jagodnik KM, Jeon M, & Ma’ayan A. Gene set knowledge discovery with Enrichr. Current Protocols, 1, e90. 2021. doi: 10.1002/cpz1.90
# Column AH ~ AM: Quantity or Methylation_Level of samples
# Column AN ~ AT: Overlapped Par-seq peaks and merip-seq peaks.
Par-seq peaks are from "High-resolution N(6) -methyladenosine (m(6) A) map using photo-crosslinking-assisted m(6) A sequencing. (PMID: 25491922 PMCID: PMC4396828 DOI: 10.1002/anie.201410647)"
Merip-seq peaks are from "Topology of the human and mouse m6A RNA methylomes revealed by m6A-seq. (PMID: 22575960 DOI: 10.1038/nature11112)"

## Sheet: hyper_M_vs_V
Supplementary Table S2_1: The hyper m6A methylaiton of mRNA between M group and V group.
ProbeName	type	Transcript_ID	transcript_type	Regulation	Foldchange	Pvalue(unpaired t-test)	FDR	M(mean)	V(mean)	GeneSymbol	source	RNAlength	Locus	chrom	strand	txStart	txEnd	description	Sequence	Alias_Gene_symbol	Is_CancerGene	CancerName	DiseaseName	Subcellular_Localization	associated_cell_or_tissue	TF	EntrezID	ccdsID	chemblID	keggID	refseqID	ucscknowngeneID	[M-1,M](Methylation_level)	[M-3,M](Methylation_level)	[M-4,M](Methylation_level)	[V-3,V](Methylation_level)	[V-5,V](Methylation_level)	[V-6,V](Methylation_level)	Par-seq Peak	Peak Sequence	Par-seq Peak m6A site	Site Position	Whether RRACA motif	Meripseq-Peak overlapped with Par-seq peak	Meripseq-Peak m6A site	Index for Uropathy from Enrichr database (Highlighted in green)
ASHG19AP1B13627445411	protein_coding	ENST00000263276	protein_coding	hyper	3.15697	0.00255253	0.999811	0.410208	0.129937	GYS1	Ensembl	3378	chr19:49471387-49496567:-	chr19	-	49471387	49496567	glycogen synthase 1 [Source:HGNC Symbol;Acc:HGNC:4706]	CCCGGCCCTGAAGAGGACACTGGATTCCATGAACAGCAAGGGCTGCAAGTTCCTGGCACA				Left Ventricular Hypertrophy;Impaired exercise tolerance;Tonic - clonic seizures;Cardiomyopathies;Glycogen Storage Disease 0, Muscle;Autosomal recessive predisposition;Decreased muscle glycogen content	Cytosol;Insoluble Fraction;Cell Membrane			2997	CCDS54292			NM_001161587	uc010emm.4	0.335439	0.426081	0.469104	0.137056	0.149265	0.10349	chr19:49489123-49489147	TAGAAGTCCACGGCACCGGCACACA	chr19:49489128_49489129-(GGACT)	exon:3
ASHG19AP1B10026257111	protein_coding	ENST00000374355	protein_coding	hyper	2.49916	0.0347134	0.999811	0.41292	0.165224	DLG3	Ensembl	5074	chrX:69672155-69725337:+	chrX	+	69672155	69725337	discs large MAGUK scaffold protein 3 [Source:HGNC Symbol;Acc:HGNC:2902]	GAGAGGCTGGCGGGCAGGCAGCAGTGGAGCCGGAAGGGTAGGCAGCCAGGGGAGAGAGAG				Bipolar Disorder;Enuresis;Language Delay;Mental Retardation;Muscle hypotonia;Schizophrenia;Strabismus;Unipolar Depression;Abnormal behavior;Speech impairment;Speech Delay;Low intelligence;Delayed speech and language development;Mood Disorders;Global developmental delay;Mental deficiency;Mental Retardation, X-Linked;Major Depressive Disorder;Poor school performance;X- linked recessive;Cognitive de…	Ribosome			1741	CCDS43967			NM_020730	uc004dyj.3	0.337111	0.368624	0.533024	0.168452	0.250475	0.0767435
ASHG19AP1B10855248911	protein_coding	ENST00000490254	protein_coding	hyper	2.48892	0.00689582	0.999811	0.427135	0.171615	BTN3A3	Ensembl	765	chr6:26440784-26452145:+	chr6	+	26440784	26452145	butyrophilin subfamily 3 member A3 [Source:HGNC Symbol;Acc:HGNC:1140]	CGAAAAAGCCCTGGTGGAGCTGAAGGTTGCAGAGTGGAGGAAAATCCAGTACATGGCTCG					Endoplasmic reticulum;Nucleus;Chromatin;Nucleoplasm			10384				NM_001242803	uc063mhz.1	0.475282	0.383765	0.42236	0.146556	0.254115	0.114173	chr6:26451868-26451897	CTGACCCCATGGACACCTCCTCAAACTCTC	chr6:26451880_26451881+(GGACA),chr6:26451892_26451893+(AAACT)	intron,intron	chr6:26451880_26451881+(GGACA)
ASHG19AP1B13941150111	protein_coding	ENST00000373747	protein_coding	hyper	2.47394	0.00538015	0.999811	0.421712	0.170461	PUM1	Ensembl	5375	chr1:31404353-31538551:-	chr1	-	31404353	31538551	pumilio RNA binding family member 1 [Source:HGNC Symbol;Acc:HGNC:14957]	TGTCGGAGTGAAAGGTAAGGGGGAGCGAGAGCGCCAGAGAGAGAAGATCGGGGGGCTGAA					Nucleus;Insoluble Fraction;Cell Membrane			9698					uc057ecr.1	0.344469	0.427506	0.493162	0.168103	0.144482	0.198799
ASHG19AP1B10228352611	protein_coding	ENST00000393099	protein_coding	hyper	2.46565	0.0331799	0.999811	0.514091	0.208501	RPL13	Ensembl	2385	chr16:89627119-89630950:+	chr16	+	89627119	89630950	ribosomal protein L13 [Source:HGNC Symbol;Acc:HGNC:10303]	ATTCTAAAGCCATTGTTCTTGCTTCATGGACAAGAGGCAGCCAGAGAGAGTGCCAGGGTG				Stomach Neoplasms	Cytosol;Cytoplasm			6137				NM_033251	uc002fnn.3	0.521099	0.415946	0.605227	0.0939968	0.35894	0.172566	chr16:89629384-89629431	GCTCTTCGGCATACGGGCAAAAAGAGCCAAGGAAGCCGCAGAACAGGA	chr16:89629426_89629427+(GAACA)	exon:5	chr16:89629426_89629427+(GAACA)
ASHG19AP1B10228352611	protein_coding	ENST00000393099	protein_coding	hyper	2.46565	0.0331799	0.999811	0.514091	0.208501	RPL13	Ensembl	2385	chr16:89627119-89630950:+	chr16	+	89627119	89630950	ribosomal protein L13 [Source:HGNC Symbol;Acc:HGNC:10303]	ATTCTAAAGCCATTGTTCTTGCTTCATGGACAAGAGGCAGCCAGAGAGAGTGCCAGGGTG				Stomach Neoplasms	Cytosol;Cytoplasm			6137				NM_033251	uc002fnn.3	0.521099	0.415946	0.605227	0.0939968	0.35894	0.172566	chr16:89627996-89628051	TTCACAAGAAGGTGGCCCGGACCATCGGCATTTCTGTGGATCCGAGGAGGCGGAAC	chr16:89628016_89628017+(GGACC)	exon:3
ASHG19AP1B10228352611	protein_coding	ENST00000393099	protein_coding	hyper	2.46565	0.0331799	0.999811	0.514091	0.208501	RPL13	Ensembl	2385	chr16:89627119-89630950:+	chr16	+	89627119	89630950	ribosomal protein L13 [Source:HGNC Symbol;Acc:HGNC:10303]	ATTCTAAAGCCATTGTTCTTGCTTCATGGACAAGAGGCAGCCAGAGAGAGTGCCAGGGTG				Stomach Neoplasms	Cytosol;Cytoplasm			6137				NM_033251	uc002fnn.3	0.521099	0.415946	0.605227	0.0939968	0.35894	0.172566	chr16:89629473-89629492	CAGTCGGCAGTCATGCTGGG				chr16:89629458-89629558;chr16:89629471-89629571;chr16:89629469-89629569	chr16:89629464_89629465+(GGACT),chr16:89629518_89629519+(GAACA),chr16:89629507_89629508-(AAACA),chr16:89629492_89629493-(AGACC);chr16:89629518_89629519+(GAACA),chr16:89629507_89629508-(AAACA),chr16:89629492_89629493-(AGACC);chr16:89629518_89629519+(GAACA),chr16:89629507_89629508-(AAACA),chr16:89629492_89629493-(AGACC)
ASHG19AP1B10228352611	protein_coding	ENST00000393099	protein_coding	hyper	2.46565	0.0331799	0.999811	0.514091	0.208501	RPL13	Ensembl	2385	chr16:89627119-89630950:+	chr16	+	89627119	89630950	ribosomal protein L13 [Source:HGNC Symbol;Acc:HGNC:10303]	ATTCTAAAGCCATTGTTCTTGCTTCATGGACAAGAGGCAGCCAGAGAGAGTGCCAGGGTG				Stomach Neoplasms	Cytosol;Cytoplasm			6137				NM_033251	uc002fnn.3	0.521099	0.415946	0.605227	0.0939968	0.35894	0.172566	chr16:89629525-89629542	GGCCTGGGATGGGGCTTC				chr16:89629458-89629558;chr16:89629471-89629571;chr16:89629469-89629569	chr16:89629464_89629465+(GGACT),chr16:89629518_89629519+(GAACA),chr16:89629507_89629508-(AAACA),chr16:89629492_89629493-(AGACC);chr16:89629518_89629519+(GAACA),chr16:89629507_89629508-(AAACA),chr16:89629492_89629493-(AGACC);chr16:89629518_89629519+(GAACA),chr16:89629507_89629508-(AAACA),chr16:89629492_89629493-(AGACC)
ASHG19AP1B10228352611	protein_coding	ENST00000393099	protein_coding	hyper	2.46565	0.0331799	0.999811	0.514091	0.208501	RPL13	Ensembl	2385	chr16:89627119-89630950:+	chr16	+	89627119	89630950	ribosomal protein L13 [Source:HGNC Symbol;Acc:HGNC:10303]	ATTCTAAAGCCATTGTTCTTGCTTCATGGACAAGAGGCAGCCAGAGAGAGTGCCAGGGTG				Stomach Neoplasms	Cytosol;Cytoplasm			6137				NM_033251	uc002fnn.3	0.521099	0.415946	0.605227	0.0939968	0.35894	0.172566	chr16:89627371-89627407	GCGCCCAGCCGGAATGGCATGGTCTTGAAGCCCCACT
ASHG19AP1B10228352611	protein_coding	ENST00000393099	protein_coding	hyper	2.46565	0.0331799	0.999811	0.514091	0.208501	RPL13	Ensembl	2385	chr16:89627119-89630950:+	chr16	+	89627119	89630950	ribosomal protein L13 [Source:HGNC Symbol;Acc:HGNC:10303]	ATTCTAAAGCCATTGTTCTTGCTTCATGGACAAGAGGCAGCCAGAGAGAGTGCCAGGGTG				Stomach Neoplasms	Cytosol;Cytoplasm			6137				NM_033251	uc002fnn.3	0.521099	0.415946	0.605227	0.0939968	0.35894	0.172566	chr16:89627636-89627698	CGTAAGGCCCGGCAAGCCAAGGCGCGCCGCATCGCCCCGCGCCCCGCGTCGGGTCCCATCCGG
ASHG19AP1B10228352611	protein_coding	ENST00000393099	protein_coding	hyper	2.46565	0.0331799	0.999811	0.514091	0.208501	RPL13	Ensembl	2385	chr16:89627119-89630950:+	chr16	+	89627119	89630950	ribosomal protein L13 [Source:HGNC Symbol;Acc:HGNC:10303]	ATTCTAAAGCCATTGTTCTTGCTTCATGGACAAGAGGCAGCCAGAGAGAGTGCCAGGGTG				Stomach Neoplasms	Cytosol;Cytoplasm			6137				NM_033251	uc002fnn.3	0.521099	0.415946	0.605227	0.0939968	0.35894	0.172566	chr16:89627711-89627724	TGCCCCACGGTTCG
ASHG19AP1B10228352611	protein_coding	ENST00000393099	protein_coding	hyper	2.46565	0.0331799	0.999811	0.514091	0.208501	RPL13	Ensembl	2385	chr16:89627119-89630950:+	chr16	+	89627119	89630950	ribosomal protein L13 [Source:HGNC Symbol;Acc:HGNC:10303]	ATTCTAAAGCCATTGTTCTTGCTTCATGGACAAGAGGCAGCCAGAGAGAGTGCCAGGGTG				Stomach Neoplasms	Cytosol;Cytoplasm			6137				NM_033251	uc002fnn.3	0.521099	0.415946	0.605227	0.0939968	0.35894	0.172566	chr16:89628054-89628080	GTCCACGGAGTCCCTGCAGGCCAACGT
ASHG19AP1B10228352611	protein_coding	ENST00000393099	protein_coding	hyper	2.46565	0.0331799	0.999811	0.514091	0.208501	RPL13	Ensembl	2385	chr16:89627119-89630950:+	chr16	+	89627119	89630950	ribosomal protein L13 [Source:HGNC Symbol;Acc:HGNC:10303]	ATTCTAAAGCCATTGTTCTTGCTTCATGGACAAGAGGCAGCCAGAGAGAGTGCCAGGGTG				Stomach Neoplasms	Cytosol;Cytoplasm			6137				NM_033251	uc002fnn.3	0.521099	0.415946	0.605227	0.0939968	0.35894	0.172566	chr16:89628110-89628131	TCATCCTCTTCCCCAGGAAGCC
ASHG19AP1B10228352611	protein_coding	ENST00000393099	protein_coding	hyper	2.46565	0.0331799	0.999811	0.514091	0.208501	RPL13	Ensembl	2385	chr16:89627119-89630950:+	chr16	+	89627119	89630950	ribosomal protein L13 [Source:HGNC Symbol;Acc:HGNC:10303]	ATTCTAAAGCCATTGTTCTTGCTTCATGGACAAGAGGCAGCCAGAGAGAGTGCCAGGGTG				Stomach Neoplasms	Cytosol;Cytoplasm			6137				NM_033251	uc002fnn.3	0.521099	0.415946	0.605227	0.0939968	0.35894	0.172566	chr16:89629546-89629581	GCTGTGACTTCCTCCTGCCAGGGGATTTGGGGCTTT
ASHG19AP1B10292526911	protein_coding	ENST00000231004	protein_coding	hyper	2.41161	0.0124435	0.999811	0.189253	0.078476	LOX	Ensembl	5102	chr5:121398890-121413980:-	chr5	-	121398890	121413980	lysyl oxidase [Source:HGNC Symbol;Acc:HGNC:6664]	GCGTGGACGGCATGGTGGGCGACGACCCTTACAACCCCTACAAGTACTCTGACGACAACC		Yes		Aortic Valve Insufficiency;Chest Pain;Dyspnea, Paroxysmal;Cardiomegaly;Hepatitis B;Hepatitis C;Hepatolenticular Degeneration;Hypertensive disease;Pulmonary Hypertension;Left-Sided Heart Failure;Liver Cirrhosis;Biliary cirrhosis;Liver Cirrhosis, Experimental;Oral Submucous Fibrosis;Osteosarcoma;Dyspnea on exertion;Cutis marmorata;Cutis Laxa, Autosomal Recessive, Type I;Cystic medial necrosis of ao…	Cytosol;Endoplasmic reticulum			4015	CCDS4129	CHEMBL2249		NM_001317073	uc003ksu.4	0.219281	0.200453	0.148027	0.106897	0.0624838	0.0660476
ASHG19AP1B11121557311	protein_coding	ENST00000564026	protein_coding	hyper	2.38319	0.02723	0.999811	0.392332	0.164625	HIRIP3	Ensembl	988	chr16:30004311-30006964:-	chr16	-	30004311	30006964	HIRA interacting protein 3 [Source:HGNC Symbol;Acc:HGNC:4917]	CCTTGTAGCGACCCGGAGAGAAAAAGGTTCCGCTTCAATTCAGAGTCGGGCTGGCTCAGG					Ribosome;Insoluble Fraction			8479	CCDS58449			NM_001197323	uc002dvf.4	0.414242	0.285331	0.477423	0.236273	0.12631	0.131291
ASHG19AP1B12782885811	protein_coding	ENST00000356607	protein_coding	hyper	2.36141	0.0199101	0.999811	0.397282	0.16824	PEX14	Ensembl	1985	chr1:10534944-10690815:+	chr1	+	10534944	10690815	peroxisomal biogenesis factor 14 [Source:HGNC Symbol;Acc:HGNC:8856]	AGCGGCGGTTGATTAGTCAGGCCTCAGAAAGATGGCGTCCTCGGAGCAGGCAGAGCAGCC				Addison Disease;Blepharoptosis;Cerebellar Ataxia;Corneal Opacity;Cryptorchidism;Epilepsy;Eye Abnormalities;Disorder of eye;Sensorineural Hearing Loss (disorder);Hepatomegaly;Hydronephrosis;Icterus;Liver diseases;Micrognathism;Movement Disorders;Muscle hypotonia;Muscle Spasticity;Night Blindness;Nystagmus;Optic Atrophy;Osteochondrodysplasias;Ovarian Cysts;Pyloric Stenosis;Respiratory Insufficiency…	Ribosome		Yes	5195	CCDS30582			NM_004565	uc001arn.5	0.370756	0.426602	0.39449	0.243935	0.208469	0.0523156
ASHG19AP1B10048488111	protein_coding	ENST00000430514	protein_coding	hyper	2.35981	0.0384154	0.999811	0.476942	0.202111	IL5RA	Ensembl	1664	chr3:3133488-3151664:-	chr3	-	3133488	3151664	interleukin 5 receptor subunit alpha [Source:HGNC Symbol;Acc:HGNC:6017]	AGTGAAGTTTTTAAGTGTCTAGGCTTCTCATTAGCGCCAACTCTCCTAGACCTGGTGCCT				Spontaneous abortion;Hypersensitivity;Pneumonia				3568	CCDS46739			NM_175724	uc011asn.2	0.563632	0.518062	0.349133	0.0800244	0.287143	0.239165								IL5RA
ASHG19AP1B11602379211	protein_coding	ENST00000531969	protein_coding	hyper	2.30571	0.00127408	0.999811	0.418183	0.181369	RBM4B	Ensembl	769	chr11:66432766-66445295:-	chr11	-	66432766	66445295	RNA binding motif protein 4B [Source:HGNC Symbol;Acc:HGNC:28842]	AGGGGCCTTGACAACACAGAGTTTCAAGGTAGGATAATTGCGGACTGAACCCTCGGGCTG								83759	CCDS66144			NM_001286135	uc031xsn.2	0.377909	0.44693	0.42971	0.21919	0.177047	0.147869
ASHG19AP1B10030674411	protein_coding	ENST00000370571	protein_coding	hyper	2.27543	0.0188181	0.999811	0.435507	0.191395	COL24A1	Ensembl	6825	chr1:86194916-86622446:-	chr1	-	86194916	86622446	collagen type XXIV alpha 1 chain [Source:HGNC Symbol;Acc:HGNC:20821]	CGCCTTTGAACCGCAAGTGAACTTGAGTGCTGCACTAGCAGCCCGGCTCCCGCTGCCGCC					Nucleus			255631	CCDS41353			NM_001349955	uc001dlj.4	0.401424	0.381321	0.523776	0.259934	0.210032	0.10422
ASHG19AP1B12668973411	protein_coding	ENST00000415585	protein_coding	hyper	2.24883	0.0241564	0.999811	0.481524	0.214122	CSTF2	Ensembl	2074	chrX:100075348-100095921:+	chrX	+	100075348	100095921	cleavage stimulation factor subunit 2 [Source:HGNC Symbol;Acc:HGNC:2484]	CCGGGCCTGCATCAATTGAGCGAGTTCAAGTGCCGATGCAAGACCCCAGAGCAGCTATGC					Nucleus;Endoplasmic reticulum;Insoluble Fraction			1478	CCDS78498			NM_001306206	uc010nnd.4	0.615258	0.44634	0.382974	0.26922	0.164496	0.20865
ASHG19AP1B14052412411	protein_coding	NM_001320484	protein_coding	hyper	2.24551	0.0165172	0.999811	0.357795	0.159338	TRABD	Refseq	2331	chr22:50624341-50638028:+	chr22	+	50624341	50638028		GGCATGGCCCCAGGTGGCGAGTTCAGGGAGGCCTTCAAGGAGCCTCTGCTCCAGGCCAGC					Ribosome;Cytosol;Nucleus;Nucleous	2:eosinophil[8.40];plasmacytoid_dendritic_cell[5.62]		80305	CCDS14086			NM_001320484	uc062fjh.1	0.418473	0.376146	0.278766	0.103591	0.181926	0.192498	chr22:50637856-50637896	CCAGGACACAGCCCGTGCAGCCCCAGCCTGGACCCAGGCCA	chr22:50637861_50637862+(GGACA),chr22:50637887_50637888+(GGACC)	utr3,utr3	chr22:50637861_50637862+(GGACA)
ASHG19AP1B14052412411	protein_coding	NM_001320484	protein_coding	hyper	2.24551	0.0165172	0.999811	0.357795	0.159338	TRABD	Refseq	2331	chr22:50624341-50638028:+	chr22	+	50624341	50638028		GGCATGGCCCCAGGTGGCGAGTTCAGGGAGGCCTTCAAGGAGCCTCTGCTCCAGGCCAGC					Ribosome;Cytosol;Nucleus;Nucleous	2:eosinophil[8.40];plasmacytoid_dendritic_cell[5.62]		80305	CCDS14086			NM_001320484	uc062fjh.1	0.418473	0.376146	0.278766	0.103591	0.181926	0.192498	chr22:50637125-50637137	TTATTTAACTGTC				chr22:50637125-50637225;chr22:50637115-50637215;chr22:50637110-50637210	chr22:50637202_50637203+(GGACA),chr22:50637207_50637208+(AGACA),chr22:50637135_50637136-(AGACA);chr22:50637202_50637203+(GGACA),chr22:50637207_50637208+(AGACA),chr22:50637135_50637136-(AGACA);chr22:50637202_50637203+(GGACA),chr22:50637207_50637208+(AGACA),chr22:50637135_50637136-(AGACA)
ASHG19AP1B14052412411	protein_coding	NM_001320484	protein_coding	hyper	2.24551	0.0165172	0.999811	0.357795	0.159338	TRABD	Refseq	2331	chr22:50624341-50638028:+	chr22	+	50624341	50638028		GGCATGGCCCCAGGTGGCGAGTTCAGGGAGGCCTTCAAGGAGCCTCTGCTCCAGGCCAGC					Ribosome;Cytosol;Nucleus;Nucleous	2:eosinophil[8.40];plasmacytoid_dendritic_cell[5.62]		80305	CCDS14086			NM_001320484	uc062fjh.1	0.418473	0.376146	0.278766	0.103591	0.181926	0.192498	chr22:50637778-50637814	ATGGGCTGTGGCCAGGCCTGTCCCGCTCAGGCCCCCT				chr22:50637756-50637856;chr22:50637772-50637872;chr22:50637765-50637865;chr22:50637769-50637869	chr22:50637776_50637777+(GGACA),chr22:50637797_50637798-(GGACA);chr22:50637776_50637777+(GGACA),chr22:50637861_50637862+(GGACA),chr22:50637854_50637855-(GGACA),chr22:50637797_50637798-(GGACA);chr22:50637776_50637777+(GGACA),chr22:50637861_50637862+(GGACA),chr22:50637854_50637855-(GGACA),chr22:50637797_50637798-(GGACA);chr22:50637776_50637777+(GGACA),chr22:50637861_50637862+(GGACA),chr22:50637854_…
ASHG19AP1B13782882211	protein_coding	ENST00000581396	protein_coding	hyper	2.22275	0.0412461	0.999811	0.36914	0.166074	TOM1L2	Ensembl	5595	chr17:17746825-17875724:-	chr17	-	17746825	17875724	target of myb1 like 2 membrane trafficking protein [Source:HGNC Symbol;Acc:HGNC:11984]	GCGGCTCAACGGGAACCGGAACTACAGAGAGGTGATGCTGGCATTAACAGCATGGGCTGA					Nucleus;Chromatin			146691	CCDS32584			NM_001033551	uc002gry.5	0.483947	0.285681	0.337792	0.199267	0.201026	0.0979286	chr17:17750618-17750648	GTGGAGGAAAGACAGTCCGGGTGGTCTGCTC	chr17:17750641_17750642-(AGACC),chr17:17750632_17750633-(GGACT)	utr3,utr3		chr17:17750606-17750706	chr17:17750629_17750630+(AGACA),chr17:17750700_17750701+(AAACA),chr17:17750641_17750642-(AGACC),chr17:17750632_17750633-(GGACT)
ASHG19AP1B13782882211	protein_coding	ENST00000581396	protein_coding	hyper	2.22275	0.0412461	0.999811	0.36914	0.166074	TOM1L2	Ensembl	5595	chr17:17746825-17875724:-	chr17	-	17746825	17875724	target of myb1 like 2 membrane trafficking protein [Source:HGNC Symbol;Acc:HGNC:11984]	GCGGCTCAACGGGAACCGGAACTACAGAGAGGTGATGCTGGCATTAACAGCATGGGCTGA					Nucleus;Chromatin			146691	CCDS32584			NM_001033551	uc002gry.5	0.483947	0.285681	0.337792	0.199267	0.201026	0.0979286	chr17:17750861-17750904	GAGCTGGGGATGTAGGAGTGGCCAGTGCCCGGTGTCCACGGGGT	chr17:17750894_17750895-(GGACA)	utr3	chr17:17750894_17750895-(GGACA)
ASHG19AP1B13782882211	protein_coding	ENST00000581396	protein_coding	hyper	2.22275	0.0412461	0.999811	0.36914	0.166074	TOM1L2	Ensembl	5595	chr17:17746825-17875724:-	chr17	-	17746825	17875724	target of myb1 like 2 membrane trafficking protein [Source:HGNC Symbol;Acc:HGNC:11984]	GCGGCTCAACGGGAACCGGAACTACAGAGAGGTGATGCTGGCATTAACAGCATGGGCTGA					Nucleus;Chromatin			146691	CCDS32584			NM_001033551	uc002gry.5	0.483947	0.285681	0.337792	0.199267	0.201026	0.0979286	chr17:17750795-17750813	CTAGTGGGAGGCCTGGGAG
ASHG19AP1B12760549011	protein_coding	ENST00000332567	protein_coding	hyper	2.21706	0.0239899	0.999811	0.461213	0.208029	ELOA2	Ensembl	3050	chr18:44558943-44561992:-	chr18	-	44558943	44561992	elongin A2 [Source:HGNC Symbol;Acc:HGNC:30771]	GGCCAAGGCAATTCGAGACTACAAGAGAAGATTCTCCCGACGATAAACTCAGGACTTGCC							Yes	51224	CCDS11932			NM_016427	uc002lcr.2	0.340054	0.462268	0.581316	0.180238	0.207629	0.236218
ASHG19AP1B13856239111	protein_coding	ENST00000564277	protein_coding	hyper	2.18202	0.00376869	0.999811	0.388052	0.177841	LAT	Ensembl	921	chr16:28996375-29001340:+	chr16	+	28996375	29001340	linker for activation of T cells [Source:HGNC Symbol;Acc:HGNC:18874]	CACTCAGCCCAGGGCCTAGGGGTGCAGCCAGCCTGCTCCGAGCTCCCCTGCAGATGGAGG				Liver diseases;Neurotoxicity Syndromes;AMYOTROPHIC LATERAL SCLEROSIS 1	Cytosol;Nucleus;Nucleous;Nucleoplasm			27040	CCDS45455				uc059srs.1	0.340988	0.416029	0.40714	0.127061	0.206096	0.200364
ASHG19AP1B12078409611	protein_coding	ENST00000561457	protein_coding	hyper	2.17126	0.0424635	0.999811	0.370647	0.170706	C9orf69	Ensembl	2804	chr9:139006427-139010277:-	chr9	-	139006427	139010277	transmembrane protein 250 [Source:HGNC Symbol;Acc:HGNC:31009]	GTAAACCGTGCTCTCTAATTTATCGGCAGCTTCTGTGGATGACCTCTGATGAGCCCGGGC					Ribosome			90120				NM_001256526	uc031tfs.1	0.488395	0.301776	0.321771	0.235729	0.1531	0.123289	chr9:139008156-139008182	TGGTGTCCGCGCCCCCATCACAGAAGT	chr9:139008160_139008161-(GGACA)	utr3	chr9:139008160_139008161-(GGACA)	chr9:139008113-139008213;chr9:139008141-139008241;chr9:139008114-139008214	chr9:139008181_139008182-(AGACT),chr9:139008160_139008161-(GGACA),chr9:139008134_139008135-(GGACC);chr9:139008181_139008182-(AGACT),chr9:139008160_139008161-(GGACA);chr9:139008181_139008182-(AGACT),chr9:139008160_139008161-(GGACA),chr9:139008134_139008135-(GGACC)
ASHG19AP1B12078409611	protein_coding	ENST00000561457	protein_coding	hyper	2.17126	0.0424635	0.999811	0.370647	0.170706	C9orf69	Ensembl	2804	chr9:139006427-139010277:-	chr9	-	139006427	139010277	transmembrane protein 250 [Source:HGNC Symbol;Acc:HGNC:31009]	GTAAACCGTGCTCTCTAATTTATCGGCAGCTTCTGTGGATGACCTCTGATGAGCCCGGGC					Ribosome			90120				NM_001256526	uc031tfs.1	0.488395	0.301776	0.321771	0.235729	0.1531	0.123289	chr9:139007141-139007154	GCTGAGGAGCAGAG				chr9:139007068-139007168	chr9:139007161_139007162-(GGACC),chr9:139007112_139007113-(GGACT)
ASHG19AP1B12078409611	protein_coding	ENST00000561457	protein_coding	hyper	2.17126	0.0424635	0.999811	0.370647	0.170706	C9orf69	Ensembl	2804	chr9:139006427-139010277:-	chr9	-	139006427	139010277	transmembrane protein 250 [Source:HGNC Symbol;Acc:HGNC:31009]	GTAAACCGTGCTCTCTAATTTATCGGCAGCTTCTGTGGATGACCTCTGATGAGCCCGGGC					Ribosome			90120				NM_001256526	uc031tfs.1	0.488395	0.301776	0.321771	0.235729	0.1531	0.123289	chr9:139008135-139008148	TCCAGGAAGCCAGC				chr9:139008113-139008213;chr9:139008114-139008214	chr9:139008181_139008182-(AGACT),chr9:139008160_139008161-(GGACA),chr9:139008134_139008135-(GGACC);chr9:139008181_139008182-(AGACT),chr9:139008160_139008161-(GGACA),chr9:139008134_139008135-(GGACC)
ASHG19AP1B12078409611	protein_coding	ENST00000561457	protein_coding	hyper	2.17126	0.0424635	0.999811	0.370647	0.170706	C9orf69	Ensembl	2804	chr9:139006427-139010277:-	chr9	-	139006427	139010277	transmembrane protein 250 [Source:HGNC Symbol;Acc:HGNC:31009]	GTAAACCGTGCTCTCTAATTTATCGGCAGCTTCTGTGGATGACCTCTGATGAGCCCGGGC					Ribosome			90120				NM_001256526	uc031tfs.1	0.488395	0.301776	0.321771	0.235729	0.1531	0.123289	chr9:139008414-139008443	CACCAGGCGGAAGTCCACGCGCCGGCGGCC	chr9:139008426_139008427-(GGACT)	exon:2
ASHG19AP1B12078409611	protein_coding	ENST00000561457	protein_coding	hyper	2.17126	0.0424635	0.999811	0.370647	0.170706	C9orf69	Ensembl	2804	chr9:139006427-139010277:-	chr9	-	139006427	139010277	transmembrane protein 250 [Source:HGNC Symbol;Acc:HGNC:31009]	GTAAACCGTGCTCTCTAATTTATCGGCAGCTTCTGTGGATGACCTCTGATGAGCCCGGGC					Ribosome			90120				NM_001256526	uc031tfs.1	0.488395	0.301776	0.321771	0.235729	0.1531	0.123289	chr9:139006786-139006811	ATCCACAGAAGCTGCCGATAAATTAG
ASHG19AP1B12078409611	protein_coding	ENST00000561457	protein_coding	hyper	2.17126	0.0424635	0.999811	0.370647	0.170706	C9orf69	Ensembl	2804	chr9:139006427-139010277:-	chr9	-	139006427	139010277	transmembrane protein 250 [Source:HGNC Symbol;Acc:HGNC:31009]	GTAAACCGTGCTCTCTAATTTATCGGCAGCTTCTGTGGATGACCTCTGATGAGCCCGGGC					Ribosome			90120				NM_001256526	uc031tfs.1	0.488395	0.301776	0.321771	0.235729	0.1531	0.123289	chr9:139007521-139007541	AGAAATCCAGAGCATCTGCAA
ASHG19AP1B12078409611	protein_coding	ENST00000561457	protein_coding	hyper	2.17126	0.0424635	0.999811	0.370647	0.170706	C9orf69	Ensembl	2804	chr9:139006427-139010277:-	chr9	-	139006427	139010277	transmembrane protein 250 [Source:HGNC Symbol;Acc:HGNC:31009]	GTAAACCGTGCTCTCTAATTTATCGGCAGCTTCTGTGGATGACCTCTGATGAGCCCGGGC					Ribosome			90120				NM_001256526	uc031tfs.1	0.488395	0.301776	0.321771	0.235729	0.1531	0.123289	chr9:139008094-139008127	AGGTGGGCGCTGCCCCTGAGAGTGCATACGGGGA
ASHG19AP1B12078409611	protein_coding	ENST00000561457	protein_coding	hyper	2.17126	0.0424635	0.999811	0.370647	0.170706	C9orf69	Ensembl	2804	chr9:139006427-139010277:-	chr9	-	139006427	139010277	transmembrane protein 250 [Source:HGNC Symbol;Acc:HGNC:31009]	GTAAACCGTGCTCTCTAATTTATCGGCAGCTTCTGTGGATGACCTCTGATGAGCCCGGGC					Ribosome			90120				NM_001256526	uc031tfs.1	0.488395	0.301776	0.321771	0.235729	0.1531	0.123289	chr9:139008260-139008312	CGACCCCACCCATGGAGAGAACACAGCCACAGGCCGGGACGATACATCAAGCT
ASHG19AP1B12078409611	protein_coding	ENST00000561457	protein_coding	hyper	2.17126	0.0424635	0.999811	0.370647	0.170706	C9orf69	Ensembl	2804	chr9:139006427-139010277:-	chr9	-	139006427	139010277	transmembrane protein 250 [Source:HGNC Symbol;Acc:HGNC:31009]	GTAAACCGTGCTCTCTAATTTATCGGCAGCTTCTGTGGATGACCTCTGATGAGCCCGGGC					Ribosome			90120				NM_001256526	uc031tfs.1	0.488395	0.301776	0.321771	0.235729	0.1531	0.123289	chr9:139008368-139008384	CGACCAGCAGCATGGTG
ASHG19AP1B12078409611	protein_coding	ENST00000561457	protein_coding	hyper	2.17126	0.0424635	0.999811	0.370647	0.170706	C9orf69	Ensembl	2804	chr9:139006427-139010277:-	chr9	-	139006427	139010277	transmembrane protein 250 [Source:HGNC Symbol;Acc:HGNC:31009]	GTAAACCGTGCTCTCTAATTTATCGGCAGCTTCTGTGGATGACCTCTGATGAGCCCGGGC					Ribosome			90120				NM_001256526	uc031tfs.1	0.488395	0.301776	0.321771	0.235729	0.1531	0.123289	chr9:139008390-139008405	GATGCCATAGACGAGC
ASHG19AP1B10626588211	protein_coding	ENST00000427939	protein_coding	hyper	2.16534	0.0360129	0.999811	0.437723	0.202149	FBXO24	Ensembl	2087	chr7:100187252-100198740:+	chr7	+	100187252	100198740	F-box protein 24 [Source:HGNC Symbol;Acc:HGNC:13595]	GAAGCTGCAAAAATTCACCAGGCTGTGTGGACGGGAGGAGGGGCTCCGGGTGAAGAGAAG					Nucleus			26261	CCDS5699			NM_012172	uc011kjz.2	0.514726	0.457299	0.341144	0.295459	0.209417	0.101572
ASHG19AP1B10148032311	protein_coding	uc010aev.3	protein_coding	hyper	2.15758	0.008647	0.999811	0.411039	0.190509	MYCBP2	knownGene	15024	chr13:77618792-77901177:-	chr13	-	77618792	77901177	Homo sapiens MYC binding protein 2, E3 ubiquitin protein ligase (MYCBP2), mRNA.	AGGATCTGCTAGTAAAGGAGAAGATGGAGAATCAAGTAAAGCAGACGGCAATCCAAACCT					Cytosol;Nucleus;Insoluble Fraction;Cell Membrane		Yes	23077						0.402214	0.344907	0.485994	0.220109	0.15041	0.201008	chr13:77862364-77862386	CAGAGTTCTTAGATGCGGCTGCC	chr13:77862368_77862369-(GAACT)	Unknown
ASHG19AP1B11861205811	protein_coding	ENST00000639659	protein_coding	hyper	2.14895	0.0110368	0.999811	0.368583	0.171518	SYNE2	Ensembl	1290	chr14:64683040-64692244:+	chr14	+	64683040	64692244	spectrin repeat containing nuclear envelope protein 2 [Source:HGNC Symbol;Acc:HGNC:17084]	TTACGACAGTCGCTCATGCAGTGCCAGGGCTCTAAGACACGGCCGCGCTCTGATGTGTTG		Yes		Cardiac Arrhythmia;Atrial Fibrillation;Renal Cell Carcinoma;Muscular Dystrophy;Respiratory Insufficiency;Elevated creatine kinase;Proximal muscle weakness;Creatine phosphokinase serum increased;Conduction disorder of the heart;Muscular Dystrophy, Emery-Dreifuss;Autosomal Dominant Emery-Dreifuss Muscular Dystrophy (disorder);Electrocardiogram abnormal;Electrocardiogram change;Cardiomyopathies;EKG …	Nucleus;Endoplasmic reticulum;Insoluble Fraction			23224	CCDS45125			NM_182910	uc001xgt.5	0.421053	0.330171	0.354527	0.238395	0.153944	0.122215
ASHG19AP1B10684818611	protein_coding	ENST00000394481	protein_coding	hyper	2.14571	0.00495795	0.999811	0.362026	0.168721	FAM107A	Ensembl	3465	chr3:58549844-58563491:-	chr3	-	58549844	58563491	family with sequence similarity 107 member A [Source:HGNC Symbol;Acc:HGNC:30827]	TTAGACAATAAGGCCGCCATGTACTCGGAGATCCAGAGGGAGCGGGCAGACATTGGGGGC				Glioma				11170				NM_007177	uc003dkm.5	0.31772	0.423259	0.345099	0.19561	0.150879	0.159674
ASHG19AP1B13366821811	protein_coding	ENST00000286482	protein_coding	hyper	2.11967	0.0434244	0.999811	0.364085	0.171765	MAGEA8	Ensembl	1778	chrX:149009995-149014608:+	chrX	+	149009995	149014608	MAGE family member A8 [Source:HGNC Symbol;Acc:HGNC:6806]	GGGTCTGTGAGGAGGCAAGGTTCGCAGAGAACAGGCCAGCCAGGAGGTCAGGAGGCCCCA					Insoluble Fraction			4107	CCDS14692			NM_005364	uc004fdw.3	0.352733	0.442598	0.296925	0.104362	0.270597	0.140336
ASHG19AP1B10020929411	protein_coding	ENST00000599994	protein_coding	hyper	2.11889	0.00339675	0.999811	0.483692	0.228276	AC187652.1	Ensembl	501	chr7:302918-304070:+	chr7	+	302918	304070		CCGACCACAGCGGGCACAGGACAGAGAAGAGGAAGTGAGGAAATGGAAGAAGAGGGTTGA								-1						0.427503	0.469597	0.553976	0.232421	0.196296	0.256109
ASHG19AP1B10919933211	protein_coding	ENST00000550402	protein_coding	hyper	2.10699	0.0448428	0.999811	0.345853	0.164145	CMKLR1	Ensembl	1893	chr12:108685448-108733118:-	chr12	-	108685448	108733118	chemerin chemokine-like receptor 1 [Source:HGNC Symbol;Acc:HGNC:2121]	GGGGAGGAGAAATAGAGTCCACTTCTTGATGGGAGGCGTGACATGTGTTTCTAGCTGTGT				Mental Depression;Depressive disorder	Nucleous;Nucleoplasm			1240				NM_001142343	uc001tmw.4	0.399177	0.402559	0.235821	0.213965	0.170321	0.108149
ASHG19AP1B10249819911	protein_coding	ENST00000432318	protein_coding	hyper	2.0944	0.0441769	0.999811	0.325776	0.155547	CSF2RA	Ensembl	1940	chrX:1387723-1428817:+	chrX	+	1387723	1428817	colony stimulating factor 2 receptor alpha subunit [Source:HGNC Symbol;Acc:HGNC:2435]	CGAGAAGCGGCGATGTTTGCGTAGAACCCTGTCAGCTGAGCCATGACCCATGAACCATGG				Schizophrenia;Surfactant Metabolism Dysfunction, Pulmonary, 4;Pulmonary alveolar proteinosis, congenital				1438				NM_001161529	uc010nct.2	0.274445	0.40694	0.295944	0.199252	0.195804	0.0715837
ASHG19AP1B11228746711	protein_coding	ENST00000270747	protein_coding	hyper	2.08971	0.0322055	0.999811	0.356187	0.170448	ARHGEF19	Ensembl	3029	chr1:16524599-16539104:-	chr1	-	16524599	16539104	Rho guanine nucleotide exchange factor 19 [Source:HGNC Symbol;Acc:HGNC:26604]	TGCTTGCTGCTCTCTCGGCGGAAGGAGCTAGGGAAGTTTGCCGTTTTCGTCCATGCCAAG					Nucleus;Nucleous			128272	CCDS170			NM_153213	uc001ayc.1	0.423294	0.246519	0.398747	0.144793	0.200659	0.165892
ASHG19AP1B10112217411	protein_coding	ENST00000620035	protein_coding	hyper	2.07293	0.0292809	0.999811	0.454501	0.219256	TK2	Ensembl	5060	chr16:66541906-66584315:-	chr16	-	66541906	66584315	thymidine kinase 2, mitochondrial [Source:HGNC Symbol;Acc:HGNC:11831]	ACAGACGTCGAGGGCCTGATGTACCACGATGCCTCTCGCTGGGGTCTTACGCTACAGACT				Acidosis, Lactic;Basal Ganglia Diseases;Deafness;Epilepsy;Hearing Loss, Partial;Muscle hypotonia;Seizures;Elevated creatine kinase;Degenerative brain disorder;Gowers sign;Cerebral atrophy;Aminoaciduria;Creatine phosphokinase serum increased;Congenital deafness;Lactic acidemia;Gowers sign present;Muscle weakness of limb;hearing impairment;Generalized amyotrophy;Loss of ability to walk in early chi…	Ribosome;Cytosol			7084	CCDS54017			NM_001172645	uc010viq.2	0.483503	0.352142	0.527858	0.298725	0.223604	0.135437	chr16:66545371-66545397	CAAGGGAAAGTTGCTGAGTCGGCTGAA
ASHG19AP1B11213853411	protein_coding	ENST00000249501	protein_coding	hyper	2.0678	0.0197791	0.999811	0.410019	0.198288	HOXD10	Ensembl	1989	chr2:176981307-176984670:+	chr2	+	176981307	176984670	homeobox D10 [Source:HGNC Symbol;Acc:HGNC:5133]	GCTGAGGTCTCCGTGTCCAGTCCCGAAGTGCAGGAGAAGGAAAGCAAAGAGGAAATCAAG				Arthritis;Rheumatoid Arthritis;Charcot-Marie-Tooth Disease;Mouth Neoplasms;Vertical Talus;Lower Extremity Deformities, Congenital;Squamous cell carcinoma of the head and neck;Congenital vertical talus, bilateral;Equinus deformity of the calcaneus;Calcaneovalgus deformity			Yes	3236	CCDS2266			NM_002148	uc002ukj.4	0.356056	0.358604	0.515396	0.226426	0.208517	0.159919
ASHG19AP1B10638719711	protein_coding	ENST00000309424	protein_coding	hyper	2.05764	0.00678871	0.999811	0.485962	0.236174	CD3EAP	Ensembl	3286	chr19:45909467-45914024:+	chr19	+	45909467	45914024	CD3e molecule associated protein [Source:HGNC Symbol;Acc:HGNC:24219]	AGGAACCAGTCATTAAAGGAGCTGTTTCCTGGGTAAATCTAGAGTGGGGTTTTGGTTCTT					Ribosome;Nucleus;Cytoplasm;Insoluble Fraction;Cell Membrane			10849	CCDS12661			NM_012099	uc002pbq.1	0.4259	0.476674	0.55531	0.202108	0.208916	0.297498	chr19:45912881-45912909	CTGGGAGGACGATTTATTATTACACTGGG				chr19:45912809-45912909	chr19:45912850_45912851+(AGACT)
ASHG19AP1B10638719711	protein_coding	ENST00000309424	protein_coding	hyper	2.05764	0.00678871	0.999811	0.485962	0.236174	CD3EAP	Ensembl	3286	chr19:45909467-45914024:+	chr19	+	45909467	45914024	CD3e molecule associated protein [Source:HGNC Symbol;Acc:HGNC:24219]	AGGAACCAGTCATTAAAGGAGCTGTTTCCTGGGTAAATCTAGAGTGGGGTTTTGGTTCTT					Ribosome;Nucleus;Cytoplasm;Insoluble Fraction;Cell Membrane			10849	CCDS12661			NM_012099	uc002pbq.1	0.4259	0.476674	0.55531	0.202108	0.208916	0.297498	chr19:45913856-45913878	GTACCCATTAACCTTCCCCATCT
ASHG19AP1B10552399011	protein_coding	ENST00000369395	protein_coding	hyper	2.05308	0.0492736	0.999811	0.394206	0.192007	TCF7L2	Ensembl	1541	chr10:114710419-114925371:+	chr10	+	114710419	114925371	transcription factor 7 like 2 [Source:HGNC Symbol;Acc:HGNC:11641]	CCGCTAGGATGGCAAGGTCAACCAGTGTACCCAATCACGACAGGAGGATTCAGACACCCC		Yes		Adenocarcinoma;Bipolar Disorder;Colonic Neoplasms;Colorectal Neoplasms;Diabetes Mellitus, Non-Insulin-Dependent;Hyperplasia;Schizoaffective Disorder;Schizophrenia;Juvenile arthritis	Nucleus		Yes	6934	CCDS81504			NM_001198527		0.404861	0.298923	0.478834	0.290431	0.160283	0.125309
ASHG19AP1B11386211511	protein_coding	ENST00000432641	protein_coding	hyper	2.04515	0.0011658	0.999811	0.270104	0.132071	SDHAF3	Ensembl	2060	chr7:96745902-96811075:+	chr7	+	96745902	96811075	succinate dehydrogenase complex assembly factor 3 [Source:HGNC Symbol;Acc:HGNC:21752]	CCGTTGGTTCTGACGAGGCACAGCGTTTCTTGCAAGAATGGGAGGTGTATGCAACAGCGT				Alcoholic Intoxication, Chronic	Ribosome;Cytoplasm			57001	CCDS5648			NM_020186	uc003uoo.5	0.250915	0.266618	0.292778	0.113184	0.152499	0.130529
ASHG19AP1B13506117411	protein_coding	ENST00000497547	protein_coding	hyper	2.03119	0.0417382	0.999811	0.504118	0.248189	RRP1	Ensembl	3022	chr21:45209394-45225174:+	chr21	+	45209394	45225174	ribosomal RNA processing 1 [Source:HGNC Symbol;Acc:HGNC:18785]	AGCGTCTGCTCAGGTTGCAGCAGGAGAGAGGGAAAGGTGAGAAGGAGCCCCCGAGCCCGG		Yes	laryngeal squamous cell carcinoma		Ribosome;Nucleus;Insoluble Fraction			8568	CCDS42951			NM_003683	uc002zds.3	0.402211	0.466714	0.643428	0.187128	0.214667	0.342772	chr21:45223657-45223717	GTGGCCGGGCCAAGGACAGGCAGGGAGGGAGGCCAGGCCTCGCTTGCACCGCGGGACGAGG	chr21:45223672_45223673+(GGACA)	utr3	chr21:45223672_45223673+(GGACA)	chr21:45223657-45223757	chr21:45223672_45223673+(GGACA),chr21:45223738_45223739+(AGACT),chr21:45223745_45223746+(GGACC),chr21:45223729_45223730-(GAACA)
ASHG19AP1B13506117411	protein_coding	ENST00000497547	protein_coding	hyper	2.03119	0.0417382	0.999811	0.504118	0.248189	RRP1	Ensembl	3022	chr21:45209394-45225174:+	chr21	+	45209394	45225174	ribosomal RNA processing 1 [Source:HGNC Symbol;Acc:HGNC:18785]	AGCGTCTGCTCAGGTTGCAGCAGGAGAGAGGGAAAGGTGAGAAGGAGCCCCCGAGCCCGG		Yes	laryngeal squamous cell carcinoma		Ribosome;Nucleus;Insoluble Fraction			8568	CCDS42951			NM_003683	uc002zds.3	0.402211	0.466714	0.643428	0.187128	0.214667	0.342772	chr21:45209615-45209630	CATCGTCGCCAGGACT	chr21:45209628_45209629+(GGACT)	exon:1
ASHG19AP1B13506117411	protein_coding	ENST00000497547	protein_coding	hyper	2.03119	0.0417382	0.999811	0.504118	0.248189	RRP1	Ensembl	3022	chr21:45209394-45225174:+	chr21	+	45209394	45225174	ribosomal RNA processing 1 [Source:HGNC Symbol;Acc:HGNC:18785]	AGCGTCTGCTCAGGTTGCAGCAGGAGAGAGGGAAAGGTGAGAAGGAGCCCCCGAGCCCGG		Yes	laryngeal squamous cell carcinoma		Ribosome;Nucleus;Insoluble Fraction			8568	CCDS42951			NM_003683	uc002zds.3	0.402211	0.466714	0.643428	0.187128	0.214667	0.342772	chr21:45223745-45223791	ACCGTGGCTCCAGAACTCCTGTGCCAGGCGGGAGGGAAGGGCGGCAC	chr21:45223759_45223760+(GAACT)	utr3
ASHG19AP1B13115661411	protein_coding	ENST00000402799	protein_coding	hyper	2.03116	0.00843491	0.999811	0.39146	0.192728	MADD	Ensembl	5684	chr11:47291225-47351582:+	chr11	+	47291225	47351582	MAP kinase activating death domain [Source:HGNC Symbol;Acc:HGNC:6766]	ACGTGGACAGACGTCAGGCAGAAATTGGAGAGGGGGCTCAAAAGCTGCTGCGGCCCAACA					Nucleus;Cytosol;Chromatin;Insoluble Fraction			8567	CCDS44588			NM_001135943	uc001neu.2	0.430907	0.3341	0.409374	0.176882	0.152714	0.248587	chr11:47303245-47303266	CACTGAATTCAACCCACTCATC
ASHG19AP1B13082657911	protein_coding	ENST00000335934	protein_coding	hyper	2.02294	0.0298062	0.999811	0.338065	0.167116	TP53I3	Ensembl	1635	chr2:24300303-24308085:-	chr2	-	24300303	24308085	tumor protein p53 inducible protein 3 [Source:HGNC Symbol;Acc:HGNC:19373]	CGCCGCCTGGTGCATGGGAGGGGAGCCGGGCCAGGAACAATATGTTAGCCGTGCACTTTG				Animal Mammary Neoplasms	Ribosome;Cytosol			9540	CCDS1708			NM_147184	uc002rey.2	0.399221	0.355211	0.259763	0.179194	0.214335	0.107819
ASHG19AP1B11637177911	protein_coding	ENST00000371945	protein_coding	hyper	1.99891	0.0417862	0.999811	0.380065	0.190136	MKNK1	Ensembl	2618	chr1:47023091-47069909:-	chr1	-	47023091	47069909	MAP kinase interacting serine/threonine kinase 1 [Source:HGNC Symbol;Acc:HGNC:7110]	AAGTCCTCCAGAGGAACAGCAGCACAATGGACCTGACGCTCTTCGCAGCTGAGGCCATCG				Substance-Related Disorders	Nucleus;Cytoplasm;Cytosol;Chromatin			8569	CCDS44134			NM_001135553	uc001cqc.5	0.41302	0.264574	0.462601	0.214752	0.214238	0.141418
ASHG19AP1B13788894211	protein_coding	ENST00000450780	protein_coding	hyper	1.9925	0.0112568	0.999811	0.403936	0.202728	PPP3CC	Ensembl	977	chr8:22446787-22459597:+	chr8	+	22446787	22459597		CTTGCAGGAAGCCCTGGAGGCTGAGGAGAGAGATGGGGCTGGCGAGGGCCTGGCACGGGG								-1					uc064lbe.1	0.386723	0.46334	0.361745	0.19313	0.150389	0.264665	chr8:22451362-22451408	ACTGTGAGAAGCATGCCCGCCAGCGCTACTCCGCACCTGCCACCCTC
ASHG19AP1B13788894211	protein_coding	ENST00000450780	protein_coding	hyper	1.9925	0.0112568	0.999811	0.403936	0.202728	PPP3CC	Ensembl	977	chr8:22446787-22459597:+	chr8	+	22446787	22459597		CTTGCAGGAAGCCCTGGAGGCTGAGGAGAGAGATGGGGCTGGCGAGGGCCTGGCACGGGG								-1					uc064lbe.1	0.386723	0.46334	0.361745	0.19313	0.150389	0.264665	chr8:22451438-22451463	CAGCCTGCCTCACTGCTGGGCCAGGG
ASHG19AP1B11729897211	protein_coding	ENST00000307632	protein_coding	hyper	1.97881	0.00337949	0.999811	0.529617	0.267645	OR52K1	Ensembl	1030	chr11:4510109-4511138:+	chr11	+	4510109	4511138	olfactory receptor family 52 subfamily K member 1 [Source:HGNC Symbol;Acc:HGNC:15222]	TTTTGTTGGTAGGAATTCCTGGTTTGGAACACCTGCATGCCTGGATCTCCATCCCCTTCT					Nucleus			390036				NM_001005171	uc001lza.2	0.518941	0.575071	0.49484	0.222346	0.335786	0.244802
ASHG19AP1B13387016411	protein_coding	ENST00000334136	protein_coding	hyper	1.97776	0.0143386	0.999811	0.323719	0.16368	HDAC6	Ensembl	4196	chrX:48660402-48683392:+	chrX	+	48660402	48683392	histone deacetylase 6 [Source:HGNC Symbol;Acc:HGNC:14064]	GGGACTGGCTGAAGAGGGTTAGCGAAACGTTAGCGGTCGGGTCTGGGCAGGGGGTGGAGC		Yes		Mental Depression;Depressive disorder;Fetal Growth Retardation;Hydrocephalus;Infant, Small for Gestational Age;melanoma;Microphthalmos;Mild Mental Retardation;Prostatic Neoplasms;Frontal bossing;Low set ears;Metaphyseal chondrodysplasia;Short stature;Small nose;Thin rib;Defect of skull ossification;ovarian neoplasm;Intrauterine retardation;Metaphyseal cupping of proximal phalanges;Distal shorteni…	Cytosol;Ribosome;Nucleus;Chromatin		Yes	10013	CCDS14306	CHEMBL1865		NM_006044	uc004dks.2	0.287064	0.340949	0.343143	0.142561	0.118269	0.230209
ASHG19AP1B10862873011	protein_coding	ENST00000231134	protein_coding	hyper	1.97732	0.0419952	0.999811	0.380703	0.192535	PCDHB5	Ensembl	3408	chr5:140514800-140518207:+	chr5	+	140514800	140518207	protocadherin beta 5 [Source:HGNC Symbol;Acc:HGNC:8690]	CTTTTACACCCTAGTGACACAGAGAACACTGGACAGAGAGAGCCAAGCCGAGTACAACAT					Endoplasmic reticulum;Nucleus			26167	CCDS4247			NM_015669	uc003liq.5	0.275347	0.381078	0.485683	0.178148	0.231277	0.168179
ASHG19AP1B13926908011	protein_coding	ENST00000007516	protein_coding	hyper	1.96931	0.0261556	0.999811	0.359542	0.182572	NDUFAB1	Ensembl	717	chr16:23592323-23607677:-	chr16	-	23592323	23607677	NADH:ubiquinone oxidoreductase subunit AB1 [Source:HGNC Symbol;Acc:HGNC:7694]	CGGCGGCGCAGTGCATCCTGGGTTGGCGTAGCCATGGCGTCTCGTGTCCTTTCAGCCTAT					Ribosome;Cytosol;Cytoplasm			4706	CCDS10614			NM_005003	uc002dlw.4	0.386699	0.402408	0.289518	0.141856	0.257065	0.148794
ASHG19AP1B13100130311	protein_coding	ENST00000351018	protein_coding	hyper	1.96923	0.00287762	0.999811	0.337937	0.171609	RHOG	Ensembl	1319	chr11:3848208-3862213:-	chr11	-	3848208	3862213	ras homolog family member G [Source:HGNC Symbol;Acc:HGNC:672]	CCCGCCTCGGGGAGGGCACCAGGTCACTGCAGCCAGAGGGGTCCAGAAGAGAGAGGAGGC		Yes			Cytosol;Ribosome;Cytoplasm;Nucleous			391	CCDS7748			NM_001665	uc001lyu.2	0.316666	0.377753	0.319392	0.16959	0.144942	0.200293	chr11:3848816-3848837	CACGCTTGATCGGCGTGGGGTT
ASHG19AP1B13185055611	protein_coding	ENST00000378531	protein_coding	hyper	1.95877	0.046222	0.999811	0.456322	0.232964	MORN1	Ensembl	1798	chr1:2252692-2323146:-	chr1	-	2252692	2323146	MORN repeat containing 1 [Source:HGNC Symbol;Acc:HGNC:25852]	GCACACCTAGGGGAGTACGTGCTCATGATCCGCGACGTGACCACCCCGCCGTTCCTGGGG				Polycystic Ovary Syndrome	Endoplasmic reticulum;Nucleus;Nucleous;Nucleoplasm			79906	CCDS40			NM_024848	uc001ajb.2	0.376836	0.416882	0.575249	0.303602	0.137418	0.257872
ASHG19AP1B10094297811	protein_coding	ENST00000369248	protein_coding	hyper	1.95619	0.0348014	0.999811	0.414955	0.212124	FAM160B1	Ensembl	5810	chr10:116581503-116624476:+	chr10	+	116581503	116624476	family with sequence similarity 160 member B1 [Source:HGNC Symbol;Acc:HGNC:29320]	GCGGTTACTTGGTTTGGAACCTGAAGGCCCTATTATTGACCACATCACACTGCTAGAGGG				melanoma	Nucleus;Insoluble Fraction;Cell Membrane			57700	CCDS31290			NM_020940	uc001lcb.4	0.481846	0.326549	0.436471	0.221305	0.129641	0.285426	chr10:116621341-116621359	ACATTTCACCAAAAAAGAC				chr10:116621307-116621407;chr10:116621302-116621402	chr10:116621326_116621327+(GAACA),chr10:116621331_116621332+(GAACT),chr10:116621358_116621359+(AGACT),chr10:116621363_116621364-(GAACT);chr10:116621326_116621327+(GAACA),chr10:116621331_116621332+(GAACT),chr10:116621358_116621359+(AGACT),chr10:116621363_116621364-(GAACT)
ASHG19AP1B10009257311	protein_coding	ENST00000394593	protein_coding	hyper	1.94768	0.0446169	0.999811	0.424631	0.218019	LRRC8D	Ensembl	3345	chr1:90287480-90401560:+	chr1	+	90287480	90401560	leucine rich repeat containing 8 VRAC subunit D [Source:HGNC Symbol;Acc:HGNC:16992]	CTGCTCAAATCCTGTCCAGGGGCTTGAAAAGGAGGAGAATTGGGGGTGGTTGCCGGGAGG					Insoluble Fraction			55144				NM_018103	uc001dnn.4	0.423262	0.464888	0.385744	0.34579	0.114958	0.193308	chr1:90400567-90400584	TAGAGAGAATCCCACATG				chr1:90400558-90400658;chr1:90400565-90400665	chr1:90400613_90400614+(GAACT),chr1:90400625_90400626-(GGACT);chr1:90400613_90400614+(GAACT),chr1:90400660_90400661-(AAACT),chr1:90400625_90400626-(GGACT)
ASHG19AP1B10009257311	protein_coding	ENST00000394593	protein_coding	hyper	1.94768	0.0446169	0.999811	0.424631	0.218019	LRRC8D	Ensembl	3345	chr1:90287480-90401560:+	chr1	+	90287480	90401560	leucine rich repeat containing 8 VRAC subunit D [Source:HGNC Symbol;Acc:HGNC:16992]	CTGCTCAAATCCTGTCCAGGGGCTTGAAAAGGAGGAGAATTGGGGGTGGTTGCCGGGAGG					Insoluble Fraction			55144				NM_018103	uc001dnn.4	0.423262	0.464888	0.385744	0.34579	0.114958	0.193308	chr1:90398809-90398839	CTGTAAATTCAAAGGCACATACACCACCAGG
ASHG19AP1B10023142711	protein_coding	ENST00000371467	protein_coding	hyper	1.93638	0.00858085	0.999811	0.51484	0.265878	RBP4	Ensembl	1314	chr10:95351444-95361420:-	chr10	-	95351444	95361420	retinol binding protein 4 [Source:HGNC Symbol;Acc:HGNC:9922]	GCTCTGTGAGGCCACGGTCTTCCCGCCAGGTTGACTCGAGCCTCCTGCCAGAGCCACTGG				Spontaneous abortion;Patent ductus arteriosus;Heart failure;Kidney Diseases;Alcoholic Liver Diseases;Animal Mammary Neoplasms;Mammary Neoplasms, Experimental;Microphthalmos;Necrosis;Polycystic Ovary Syndrome;Stomach Neoplasms;Low Vision;Vitamin A Deficiency;Keratomalacia;Reduced visual acuity;Coloboma of iris;Fundus coloboma;Retinal Dystrophies;Microphthalmia, Isolated, with Coloboma 1;Peripheral…				5950				NM_001323517	uc057uxf.1	0.513272	0.517456	0.513791	0.191534	0.365373	0.240726
ASHG19AP1B13110976411	protein_coding	ENST00000378614	protein_coding	hyper	1.9049	0.0163532	0.999811	0.410993	0.215756	SEPHS1	Ensembl	2387	chr10:13360080-13390280:-	chr10	-	13360080	13390280	selenophosphate synthetase 1 [Source:HGNC Symbol;Acc:HGNC:19685]	ATGGCGAGGCTCAACAGGACAGGCGGCCTTCTGATCTGTTTACCACGTGAGCAAGCAGCT					Cytosol;Cytoplasm			22929	CCDS55703			NM_001195604	uc021pnc.2	0.41094	0.328682	0.493358	0.238565	0.198296	0.210407
ASHG19AP1B12776307111	protein_coding	ENST00000483209	protein_coding	hyper	1.90131	0.0259667	0.999811	0.339229	0.178418	B4GALT4	Ensembl	2494	chr3:118930579-118959486:-	chr3	-	118930579	118959486	beta-1,4-galactosyltransferase 4 [Source:HGNC Symbol;Acc:HGNC:927]	GGTGCTGCCGGGTAGGAAAAAATCCAGGGCTCATTCATACCCCAGGTCACGATTCCGGGG				Prostatic Neoplasms	Ribosome			8702	CCDS2986				uc003ecg.4	0.38381	0.358905	0.274972	0.114451	0.196859	0.223944
ASHG19AP1B10192676111	protein_coding	ENST00000397624	protein_coding	hyper	1.89515	0.0204288	0.999811	0.387605	0.204525	MEIS2	Ensembl	2748	chr15:37183222-37390522:-	chr15	-	37183222	37390522	Meis homeobox 2 [Source:HGNC Symbol;Acc:HGNC:7001]	CGGGACAAGGACGCGATCTATGGCTCTGGTCTTTGAGAAGTGCGAGCTGGCGACCTGCAC				Cleft Palate;Enophthalmos;Language Delay;Mental Retardation;Speech impairment;Speech Delay;Short stature;Sunken eyes;Low intelligence;Small head;Delayed speech and language development;Global developmental delay;Mental deficiency;Smooth philtrum;Narrow forehead;Poor school performance;Pointed chin;Biparietal narrowing;Short philtrum;Cognitive delay;Uranostaphyloschisis;Intellectual Disability;Men…	Cytosol;Insoluble Fraction;Cell Membrane		Yes	4212	CCDS45220				uc059hkm.1	0.408481	0.320051	0.434282	0.272494	0.15631	0.18477
ASHG19AP1B10350821311	protein_coding	ENST00000367135	protein_coding	hyper	1.89408	0.019382	0.999811	0.372198	0.196506	SLC26A9	Ensembl	4799	chr1:205882176-205912588:-	chr1	-	205882176	205912588	solute carrier family 26 member 9 [Source:HGNC Symbol;Acc:HGNC:14469]	GTAAATGCCCCAGATATGAGCCAGCCCAGGCCCCGCTACGTGGTAGACAGAGCCGCATAC				Intestinal Obstruction;CYSTIC FIBROSIS MODIFIER 1	Nucleus			115019	CCDS30990			NM_052934	uc001hdq.4	0.334304	0.406328	0.37596	0.119334	0.208713	0.261471
ASHG19AP1B10277606111	protein_coding	ENST00000598068	protein_coding	hyper	1.88837	0.00315757	0.999811	0.343575	0.181943	OCEL1	Ensembl	1341	chr19:17337549-17340024:+	chr19	+	17337549	17340024	occludin/ELL domain containing 1 [Source:HGNC Symbol;Acc:HGNC:26221]	GTTGCAGCCCGGGTTTGGAGGGAGTTTGAGATGAAGCGAATGGCGGGAGTGCAGTGGTAT								79629					uc060vez.1	0.334024	0.375202	0.321499	0.220258	0.155341	0.170229
ASHG19AP1B12238996511	protein_coding	ENST00000254657	protein_coding	hyper	1.88645	0.0196825	0.999811	0.295199	0.156484	PER2	Ensembl	6385	chr2:239152679-239197250:-	chr2	-	239152679	239197250	period circadian regulator 2 [Source:HGNC Symbol;Acc:HGNC:8846]	TCGACGTGGCAGAATGTGTTTACTGTGAAAACAAGGAAAAAGGTAATATTTGCATACCAT				Alcoholic Intoxication;Bipolar Disorder;Mental Depression;Depressive disorder;Myeloid Leukemia, Chronic;Substance Withdrawal Syndrome;Depression, Postpartum;Cocaine Dependence;addicted to cocaine;Drug-induced paranoid state;Sleep-wake cycle disturbance;Advanced Sleep-Phase Syndrome, Familial;ADVANCED SLEEP PHASE SYNDROME, FAMILIAL, 1	Nucleus;Cytoplasm;Insoluble Fraction;Nucleous;Nucleoplasm		Yes	8864	CCDS2528	CHEMBL3751648		NM_022817	uc002vyc.4	0.305941	0.243879	0.335776	0.205875	0.125153	0.138423
ASHG19AP1B12222071011	protein_coding	ENST00000444704	protein_coding	hyper	1.88123	0.0362482	0.999811	0.368374	0.195815	ING4	Ensembl	678	chr12:6760361-6772267:-	chr12	-	6760361	6772267	inhibitor of growth family member 4 [Source:HGNC Symbol;Acc:HGNC:19423]	TGGCTGCGGGGATGTATTTGGAACATTATCTGGACAACCTGAAGGCTGAAATTGACAAGT		Yes			Cytosol;Nucleus		Yes	51147	CCDS44812			NM_001127585	uc009zet.4	0.463648	0.33778	0.303694	0.223405	0.222404	0.141637
ASHG19AP1B13431845211	protein_coding	ENST00000288642	protein_coding	hyper	1.87745	0.0437235	0.999811	0.393669	0.209682	DTNB	Ensembl	2464	chr2:25600114-25896516:-	chr2	-	25600114	25896516	dystrobrevin beta [Source:HGNC Symbol;Acc:HGNC:3058]	CACCAACACCATGTCATCCCTGGTGAAGGAGCTCCATTCAGCAGAGGAAGGTGCAGAGGA					Endoplasmic reticulum;Chromatin;Nucleoplasm			1838	CCDS74496			NM_001256303	uc002rgq.5	0.400949	0.284058	0.495999	0.178569	0.222918	0.227561
ASHG19AP1B12770611411	protein_coding	ENST00000613569	protein_coding	hyper	1.87694	0.028922	0.999811	0.47083	0.25085	TOX4	Ensembl	4697	chr14:21944914-21967319:+	chr14	+	21944914	21967319	TOX high mobility group box family member 4 [Source:HGNC Symbol;Acc:HGNC:20161]	TCTGCAGCCCCACGGCGCTCCTTCCAATCAGCAGAGAGAACACACGTCCTTGCGGAAGTG					Ribosome;Nucleus;Cytoplasm;Insoluble Fraction		Yes	9878	CCDS32043				uc058zcl.1	0.39335	0.509681	0.509459	0.248316	0.344483	0.159752	chr14:21956750-21956774	ACTTGGACCACTCTATAGGAACTCA	chr14:21956756_21956757+(GGACC),chr14:21956770_21956771+(GAACT)	exon:3,exon:3
ASHG19AP1B12770611411	protein_coding	ENST00000613569	protein_coding	hyper	1.87694	0.028922	0.999811	0.47083	0.25085	TOX4	Ensembl	4697	chr14:21944914-21967319:+	chr14	+	21944914	21967319	TOX high mobility group box family member 4 [Source:HGNC Symbol;Acc:HGNC:20161]	TCTGCAGCCCCACGGCGCTCCTTCCAATCAGCAGAGAGAACACACGTCCTTGCGGAAGTG					Ribosome;Nucleus;Cytoplasm;Insoluble Fraction		Yes	9878	CCDS32043				uc058zcl.1	0.39335	0.509681	0.509459	0.248316	0.344483	0.159752	chr14:21960712-21960739	ACTCCTTCTCCACCTCCTATGGCTACTG
ASHG19AP1B11966251911	protein_coding	ENST00000596400	protein_coding	hyper	1.8668	0.0220035	0.999811	0.41846	0.224159	ZNF417	Ensembl	630	chr19:57901376-57931362:+	chr19	+	57901376	57931362		GGCGATGGCAGAAATGGACCCTACACAGGATTATATGGTTTTTGAGGACGTGGCCATACA								-1					uc061djq.1	0.400574	0.508791	0.346015	0.187935	0.268906	0.215637
ASHG19AP1B12997966011	protein_coding	ENST00000308020	protein_coding	hyper	1.86641	0.0204958	0.999811	0.396763	0.212581	PTDSS2	Ensembl	2445	chr11:450280-491387:+	chr11	+	450280	491387	phosphatidylserine synthase 2 [Source:HGNC Symbol;Acc:HGNC:15463]	TGCCCTCAAGGTTTTTTGCTTTTCTCCTGTGCACCTGGCGAGGCTGAAGGCGAGGGGTGG					Ribosome;Nucleus;Nucleous;Nucleoplasm			81490	CCDS7696			NM_030783	uc001lpj.3	0.334401	0.422044	0.433844	0.154033	0.199003	0.284707	chr11:489989-490011	CTGCCCTTCTACATCTCCCAGTG
ASHG19AP1B11188593511	protein_coding	ENST00000371227	protein_coding	hyper	1.8634	0.0049279	0.999811	0.37624	0.20191	SORBS1	Ensembl	7279	chr10:97071528-97321135:-	chr10	-	97071528	97321135	sorbin and SH3 domain containing 1 [Source:HGNC Symbol;Acc:HGNC:14565]	GGTGGGAGCCAGCTTTCTCATCATTCATTGAGAGCAGGACCAGATCTCACAGAATCTGAA					Cytosol;Nucleus;Cytoplasm;Chromatin			10580	CCDS73169			NM_001290294	uc001kkw.4	0.387208	0.421768	0.319745	0.191076	0.197024	0.217631
ASHG19AP1B13732609811	protein_coding	uc009vna.3	protein_coding	hyper	1.85149	0.0136094	0.999811	0.409362	0.221099	FBXO2	knownGene	1724	chr1:11708418-11714888:-	chr1	-	11708418	11714888	Homo sapiens F-box protein 2 (FBXO2), mRNA.	CCTCCTTTGATTCTCCCAGGTGGTGTCGCAAAGCACAGGTCATTGACCTGCAGGCTGAGG						28:nervous_system[9.70];brain[8.99];forebrain[7.61];pons[7.32];brain_gray_matter[7.28];substantia_nigra[7.26];hippocampal_formation[7.13];brainstem[7.04];telencephalon[7.00];neuron_projection_bundle[6.97];locus_ceruleus[6.83];placental_epithelial_cell[6.74];spinal_cord[6.47];amygdala[6.42];nucleus_of_brain[6.34];medulla_oblongata[6.16];cerebral_subcortex[6.15];thalamic_complex[5.85];telencephalic…		26232						0.386565	0.404594	0.436928	0.304602	0.190501	0.168192
ASHG19AP1B14001036011	protein_coding	ENST00000625275	protein_coding	hyper	1.84902	0.0167085	0.999811	0.421649	0.228039	R3HCC1	Ensembl	1489	chr8:23145421-23153634:+	chr8	+	23145421	23153634	R3H domain and coiled-coil containing 1 [Source:HGNC Symbol;Acc:HGNC:27329]	GCCGCGCTCCTGCCTCCTGCCCCAGCAGGCAGGAAGAATGGGGGCTGACCTCTACCTCGG					Cytosol;Ribosome			-1	CCDS78317			NM_001301650	uc064led.1	0.36167	0.420948	0.48233	0.160546	0.250719	0.272853	chr8:23147771-23147810	AGCCTCTGGGGCCTGAGAGTCAGTCAGGGAAGGGAGACAT	chr8:23147807_23147808+(AGACA)	exon:5	chr8:23147807_23147808+(AGACA)
ASHG19AP1B10749664811	protein_coding	ENST00000239462	protein_coding	hyper	1.84815	0.0483857	0.999811	0.406977	0.220208	TNN	Ensembl	5008	chr1:175036994-175117202:+	chr1	+	175036994	175117202	tenascin N [Source:HGNC Symbol;Acc:HGNC:22942]	GAAGGGGGACCGAGAGAGCAAGAAGGCTGACACCAACGCCCCGACAGATATTGACAGCCC		Yes			Cytoplasm			63923	CCDS30943			NM_022093	uc001gkl.1	0.357177	0.475084	0.388671	0.136018	0.327292	0.197312
ASHG19AP1B12940181211	protein_coding	ENST00000303622	protein_coding	hyper	1.8472	0.0013186	0.999811	0.343112	0.185747	MARK3	Ensembl	3283	chr14:103851878-103970168:+	chr14	+	103851878	103970168	microtubule affinity regulating kinase 3 [Source:HGNC Symbol;Acc:HGNC:6897]	AAATTCGCGGTGCGACGGGAGGGAGTGGAGAAGGAGGTGAGGGGGCCCAGGATCGCGGGG					Cytosol;Ribosome;Nucleus;Cytoplasm;Chromatin			4140	CCDS41993			NM_002376	uc001ymw.5	0.322302	0.366237	0.340796	0.175923	0.166177	0.215141	chr14:103852250-103852283	CCTCCCCACGGCGCCTTTTCGGAACTGCCGTGGA	chr14:103852273_103852274+(GAACT)	utr5
ASHG19AP1B12940181211	protein_coding	ENST00000303622	protein_coding	hyper	1.8472	0.0013186	0.999811	0.343112	0.185747	MARK3	Ensembl	3283	chr14:103851878-103970168:+	chr14	+	103851878	103970168	microtubule affinity regulating kinase 3 [Source:HGNC Symbol;Acc:HGNC:6897]	AAATTCGCGGTGCGACGGGAGGGAGTGGAGAAGGAGGTGAGGGGGCCCAGGATCGCGGGG					Cytosol;Ribosome;Nucleus;Cytoplasm;Chromatin			4140	CCDS41993			NM_002376	uc001ymw.5	0.322302	0.366237	0.340796	0.175923	0.166177	0.215141	chr14:103958325-103958344	GGCTCCACTAATCTCTTTAG
ASHG19AP1B10533739611	protein_coding	ENST00000258484	protein_coding	hyper	1.83248	0.0437992	0.999811	0.465448	0.253999	EPC2	Ensembl	3649	chr2:149402553-149545137:+	chr2	+	149402553	149545137	enhancer of polycomb homolog 2 [Source:HGNC Symbol;Acc:HGNC:24543]	ACTCCCAGCAGTGCCATCAGCAGCATAGCAAGAGAGAACCACGAACCAGAAAGATTGGGC					Cytosol			26122	CCDS46422			NM_015630	uc010zbt.3	0.433697	0.448394	0.514253	0.388469	0.208393	0.165136
ASHG19AP1B13098514811	protein_coding	ENST00000301096	protein_coding	hyper	1.83026	0.00196268	0.999811	0.38794	0.211959	ZNF83	Ensembl	2599	chr19:53115620-53141644:-	chr19	-	53115620	53141644	zinc finger protein 83 [Source:HGNC Symbol;Acc:HGNC:13158]	CCGGAAGGGGAAGAGGAAAGCAAAGGCGTCAGGAATGGTTCTTCCTCAGGTATTTTTTCT					Nucleus;Cytoplasm		Yes	55769				NM_018300	uc010epy.4	0.370771	0.388658	0.40439	0.25508	0.200891	0.179905	chr19:53117632-53117643	AGTAGAAGAAAT
ASHG19AP1B12501315811	protein_coding	ENST00000537345	protein_coding	hyper	1.82698	0.00334226	0.999811	0.367841	0.201338	ATP1A1	Ensembl	3763	chr1:116916489-116947394:+	chr1	+	116916489	116947394	ATPase Na+/K+ transporting subunit alpha 1 [Source:HGNC Symbol;Acc:HGNC:799]	AGGGTGTGTCTTCACTGCCCTAAGATGGCCTTTAAGGTTGGACGTGATAAGTATGAGCCT				Adenoma;Bipolar Disorder;Hyperaldosteronism;Hypertensive disease;Vestibular Diseases;Myocardial Ischemia	Nucleus;Endoplasmic reticulum;Nucleous			476	CCDS53351			NM_001160233	uc010oww.4	0.360188	0.339535	0.4038	0.169298	0.200532	0.234184	chr1:116941633-116941655	TATTTATTATTGCAAACATTCCA	chr1:116941648_116941649+(AAACA)	exon:17	chr1:116941648_116941649+(AAACA)
ASHG19AP1B12501315811	protein_coding	ENST00000537345	protein_coding	hyper	1.82698	0.00334226	0.999811	0.367841	0.201338	ATP1A1	Ensembl	3763	chr1:116916489-116947394:+	chr1	+	116916489	116947394	ATPase Na+/K+ transporting subunit alpha 1 [Source:HGNC Symbol;Acc:HGNC:799]	AGGGTGTGTCTTCACTGCCCTAAGATGGCCTTTAAGGTTGGACGTGATAAGTATGAGCCT				Adenoma;Bipolar Disorder;Hyperaldosteronism;Hypertensive disease;Vestibular Diseases;Myocardial Ischemia	Nucleus;Endoplasmic reticulum;Nucleous			476	CCDS53351			NM_001160233	uc010oww.4	0.360188	0.339535	0.4038	0.169298	0.200532	0.234184	chr1:116929995-116930026	TCAAGTTTTGTCGGCAGCTCTTTGGGGGGTTC
ASHG19AP1B12501315811	protein_coding	ENST00000537345	protein_coding	hyper	1.82698	0.00334226	0.999811	0.367841	0.201338	ATP1A1	Ensembl	3763	chr1:116916489-116947394:+	chr1	+	116916489	116947394	ATPase Na+/K+ transporting subunit alpha 1 [Source:HGNC Symbol;Acc:HGNC:799]	AGGGTGTGTCTTCACTGCCCTAAGATGGCCTTTAAGGTTGGACGTGATAAGTATGAGCCT				Adenoma;Bipolar Disorder;Hyperaldosteronism;Hypertensive disease;Vestibular Diseases;Myocardial Ischemia	Nucleus;Endoplasmic reticulum;Nucleous			476	CCDS53351			NM_001160233	uc010oww.4	0.360188	0.339535	0.4038	0.169298	0.200532	0.234184	chr1:116932114-116932149	ATTGCCACACTTGCTTCTGGGCTGGAAGGAGGCCAG
ASHG19AP1B12501315811	protein_coding	ENST00000537345	protein_coding	hyper	1.82698	0.00334226	0.999811	0.367841	0.201338	ATP1A1	Ensembl	3763	chr1:116916489-116947394:+	chr1	+	116916489	116947394	ATPase Na+/K+ transporting subunit alpha 1 [Source:HGNC Symbol;Acc:HGNC:799]	AGGGTGTGTCTTCACTGCCCTAAGATGGCCTTTAAGGTTGGACGTGATAAGTATGAGCCT				Adenoma;Bipolar Disorder;Hyperaldosteronism;Hypertensive disease;Vestibular Diseases;Myocardial Ischemia	Nucleus;Endoplasmic reticulum;Nucleous			476	CCDS53351			NM_001160233	uc010oww.4	0.360188	0.339535	0.4038	0.169298	0.200532	0.234184	chr1:116935546-116935581	AGGAGATGAGAGAAAGATACGCCAAAATCGTCGAGA
ASHG19AP1B12501315811	protein_coding	ENST00000537345	protein_coding	hyper	1.82698	0.00334226	0.999811	0.367841	0.201338	ATP1A1	Ensembl	3763	chr1:116916489-116947394:+	chr1	+	116916489	116947394	ATPase Na+/K+ transporting subunit alpha 1 [Source:HGNC Symbol;Acc:HGNC:799]	AGGGTGTGTCTTCACTGCCCTAAGATGGCCTTTAAGGTTGGACGTGATAAGTATGAGCCT				Adenoma;Bipolar Disorder;Hyperaldosteronism;Hypertensive disease;Vestibular Diseases;Myocardial Ischemia	Nucleus;Endoplasmic reticulum;Nucleous			476	CCDS53351			NM_001160233	uc010oww.4	0.360188	0.339535	0.4038	0.169298	0.200532	0.234184	chr1:116943552-116943570	TTCACCTGTTGGGCCTCCG
ASHG19AP1B12501315811	protein_coding	ENST00000537345	protein_coding	hyper	1.82698	0.00334226	0.999811	0.367841	0.201338	ATP1A1	Ensembl	3763	chr1:116916489-116947394:+	chr1	+	116916489	116947394	ATPase Na+/K+ transporting subunit alpha 1 [Source:HGNC Symbol;Acc:HGNC:799]	AGGGTGTGTCTTCACTGCCCTAAGATGGCCTTTAAGGTTGGACGTGATAAGTATGAGCCT				Adenoma;Bipolar Disorder;Hyperaldosteronism;Hypertensive disease;Vestibular Diseases;Myocardial Ischemia	Nucleus;Endoplasmic reticulum;Nucleous			476	CCDS53351			NM_001160233	uc010oww.4	0.360188	0.339535	0.4038	0.169298	0.200532	0.234184	chr1:116947107-116947134	CTGCATCCGACACCCACCCCCTCTTTGT
ASHG19AP1B12501315811	protein_coding	ENST00000537345	protein_coding	hyper	1.82698	0.00334226	0.999811	0.367841	0.201338	ATP1A1	Ensembl	3763	chr1:116916489-116947394:+	chr1	+	116916489	116947394	ATPase Na+/K+ transporting subunit alpha 1 [Source:HGNC Symbol;Acc:HGNC:799]	AGGGTGTGTCTTCACTGCCCTAAGATGGCCTTTAAGGTTGGACGTGATAAGTATGAGCCT				Adenoma;Bipolar Disorder;Hyperaldosteronism;Hypertensive disease;Vestibular Diseases;Myocardial Ischemia	Nucleus;Endoplasmic reticulum;Nucleous			476	CCDS53351			NM_001160233	uc010oww.4	0.360188	0.339535	0.4038	0.169298	0.200532	0.234184	chr1:116947186-116947249	CATGTGGGGAAGCAAGACGTCCTGGAATGAAGCATGTAGCTCTATGGGGGGAGGGGGGAGGGCT
ASHG19AP1B14004207311	protein_coding	ENST00000392222	protein_coding	hyper	1.82258	0.0493747	0.999811	0.289958	0.159092	EEF1B2	Ensembl	1098	chr2:207024329-207027652:+	chr2	+	207024329	207027652	eukaryotic translation elongation factor 1 beta 2 [Source:HGNC Symbol;Acc:HGNC:3208]	CTTCGGTCATCTCCGGCGCTTCTAGGGCTGGTTCCCGTCATCTTCGGGAGCCGTGGAGGT				Neoplasm Metastasis;Mammary Neoplasms;Intellectual Disability	Cytoplasm			1933				NM_001959	uc002vbh.2	0.325017	0.321416	0.22344	0.22422	0.136689	0.116367	chr2:207024647-207024676	CCACAATTTGCGCGCTCTCTTTCTGCTGCT
ASHG19AP1B11217689911	protein_coding	ENST00000416562	protein_coding	hyper	1.82109	0.00939024	0.999811	0.423996	0.232826	CLEC10A	Ensembl	1646	chr17:6977885-6983585:-	chr17	-	6977885	6983585	C-type lectin domain containing 10A [Source:HGNC Symbol;Acc:HGNC:16916]	TTTAAAGAGTAGAGATGACTTTGACAAATATGCATGCCTAGGTGACTACCACTCCGATCG				Bipolar Disorder;Myocardial Ischemia	Nucleus			10462	CCDS82049			NM_001330070	uc060ahs.1	0.402523	0.378796	0.49067	0.274067	0.196781	0.22763
ASHG19AP1B10031694011	protein_coding	ENST00000338863	protein_coding	hyper	1.81569	0.0360999	0.999811	0.352823	0.19432	TEAD3	Ensembl	2983	chr6:35441374-35464853:-	chr6	-	35441374	35464853	TEA domain transcription factor 3 [Source:HGNC Symbol;Acc:HGNC:11716]	TCGGACGAGAAAACAGGTGTCCAGCCACATACAGGTTCTAGCTCGGAAGAAGGTGCGGGA					Insoluble Fraction;Cell Membrane		Yes	7005	CCDS47414			NM_003214	uc063obu.1	0.302779	0.301085	0.454607	0.198599	0.198593	0.185767
ASHG19AP1B13211342011	protein_coding	ENST00000418647	protein_coding	hyper	1.80742	0.0105379	0.999811	0.408638	0.226089	BCAR1	Ensembl	3387	chr16:75263057-75299905:-	chr16	-	75263057	75299905	BCAR1, Cas family scaffolding protein [Source:HGNC Symbol;Acc:HGNC:971]	GTCCGTGCCTATGAAAAAATGAGGGCTTCCAGACTGTGCTGATGTGAGCCCCGCCATCCG				Neoplasm Invasiveness;Pancreatic Neoplasm	Ribosome;Insoluble Fraction;Nucleous			9564	CCDS54040			NM_001170714	uc010vnb.3	0.431736	0.412539	0.38164	0.151154	0.260238	0.266874	chr16:75268918-75268981	CAGTGGGGTTGGGGTGCAGGGTGCCACCCCCCTCAGGCCCCGGGGCAGTGGCCTTGGTCCGTCT	chr16:75268974_75268975-(GGACC)	exon:5
ASHG19AP1B13211342011	protein_coding	ENST00000418647	protein_coding	hyper	1.80742	0.0105379	0.999811	0.408638	0.226089	BCAR1	Ensembl	3387	chr16:75263057-75299905:-	chr16	-	75263057	75299905	BCAR1, Cas family scaffolding protein [Source:HGNC Symbol;Acc:HGNC:971]	GTCCGTGCCTATGAAAAAATGAGGGCTTCCAGACTGTGCTGATGTGAGCCCCGCCATCCG				Neoplasm Invasiveness;Pancreatic Neoplasm	Ribosome;Insoluble Fraction;Nucleous			9564	CCDS54040			NM_001170714	uc010vnb.3	0.431736	0.412539	0.38164	0.151154	0.260238	0.266874	chr16:75269053-75269071	AGGCCACCAGCCGGTCCAG	chr16:75269066_75269067-(GGACC)	exon:5
ASHG19AP1B13211342011	protein_coding	ENST00000418647	protein_coding	hyper	1.80742	0.0105379	0.999811	0.408638	0.226089	BCAR1	Ensembl	3387	chr16:75263057-75299905:-	chr16	-	75263057	75299905	BCAR1, Cas family scaffolding protein [Source:HGNC Symbol;Acc:HGNC:971]	GTCCGTGCCTATGAAAAAATGAGGGCTTCCAGACTGTGCTGATGTGAGCCCCGCCATCCG				Neoplasm Invasiveness;Pancreatic Neoplasm	Ribosome;Insoluble Fraction;Nucleous			9564	CCDS54040			NM_001170714	uc010vnb.3	0.431736	0.412539	0.38164	0.151154	0.260238	0.266874	chr16:75263770-75263792	CACTGCTCCAGGTAGAAGAGCAG
ASHG19AP1B13211342011	protein_coding	ENST00000418647	protein_coding	hyper	1.80742	0.0105379	0.999811	0.408638	0.226089	BCAR1	Ensembl	3387	chr16:75263057-75299905:-	chr16	-	75263057	75299905	BCAR1, Cas family scaffolding protein [Source:HGNC Symbol;Acc:HGNC:971]	GTCCGTGCCTATGAAAAAATGAGGGCTTCCAGACTGTGCTGATGTGAGCCCCGCCATCCG				Neoplasm Invasiveness;Pancreatic Neoplasm	Ribosome;Insoluble Fraction;Nucleous			9564	CCDS54040			NM_001170714	uc010vnb.3	0.431736	0.412539	0.38164	0.151154	0.260238	0.266874	chr16:75269762-75269801	TGGGGTGCGGGCCGGGTCAAAGGGCTTGGCCTTGGCGAAG
ASHG19AP1B10020121011	protein_coding	NM_001321226	protein_coding	hyper	1.80631	0.040122	0.999811	0.359073	0.198788	HDAC6	Refseq	4584	chrX:48660423-48683392:+	chrX	+	48660423	48683392		GAAAGGGCAAGACCAGGGAAAGAGAATCGTGTAAAAGGGGTGGAGTCTAGCGGGCCGGGC		Yes		Mental Depression;Depressive disorder;Fetal Growth Retardation;Hydrocephalus;Infant, Small for Gestational Age;melanoma;Microphthalmos;Mild Mental Retardation;Prostatic Neoplasms;Frontal bossing;Low set ears;Metaphyseal chondrodysplasia;Short stature;Small nose;Thin rib;Defect of skull ossification;ovarian neoplasm;Intrauterine retardation;Metaphyseal cupping of proximal phalanges;Distal shorteni…	Cytosol;Ribosome;Nucleus;Chromatin		Yes	10013				NM_001321226		0.376682	0.363667	0.33687	0.297524	0.17885	0.119989
ASHG19AP1B10647020211	protein_coding	ENST00000588258	protein_coding	hyper	1.80534	0.0305728	0.999811	0.439512	0.243451	C19orf40	Ensembl	2298	chr19:33463156-33469128:+	chr19	+	33463156	33469128	Fanconi anemia core complex associated protein 24 [Source:HGNC Symbol;Acc:HGNC:28467]	TGTGCGACCTTGACCTGCATCTGTCATGGAAAGTGCCTTCTAAAAAGCTTCAGTGGTGGA					Cytoplasm			91442	CCDS12426			NM_152266	uc002nud.5	0.434635	0.426435	0.457465	0.276214	0.325415	0.128724
ASHG19AP1B12779454611	protein_coding	ENST00000257895	protein_coding	hyper	1.80181	0.00334882	0.999811	0.416525	0.231171	RDH5	Ensembl	1269	chr12:56114182-56118489:+	chr12	+	56114182	56118489	retinol dehydrogenase 5 [Source:HGNC Symbol;Acc:HGNC:9940]	AAGAATAAGCTTCGGGCGCTGTAGTACCTGCCAGCTTTCGCCACAGGAGGCTGCCACCTG				Myopia;Night Blindness;Fundus Albipunctatus;Retinal flecking;Retinitis punctata albescens (disorder);Difficulties with night vision	Cytosol;Nucleus;Nucleous;Nucleoplasm			5959	CCDS31829			NM_001199771	uc001shk.4	0.412283	0.372244	0.465047	0.23956	0.247528	0.206424
ASHG19AP1B12806109511	protein_coding	ENST00000545521	protein_coding	hyper	1.78932	0.0334287	0.999811	0.4392	0.245456	MAZ	Ensembl	2333	chr16:29817427-29822481:+	chr16	+	29817427	29822481	MYC associated zinc finger protein [Source:HGNC Symbol;Acc:HGNC:6914]	AGCAACTGGAGCAGCTTCATCTTCCAGGGTCACGCCCAGAACCCCCTGCAGGTCGGGGCT				HIV Infections	Cytosol		Yes	4150	CCDS61902			NM_001276275	uc010vdx.4	0.374	0.497866	0.445734	0.169743	0.337585	0.22904	chr16:29818078-29818126	TGGACTCCCGGGGGGTGGGCGGCCTCATGAACTCCTTCCCGCCACCTCA	chr16:29818081_29818082+(GGACT),chr16:29818108_29818109+(GAACT)	intron,intron		chr16:29818060-29818160;chr16:29818062-29818162;chr16:29818064-29818164	chr16:29818081_29818082+(GGACT),chr16:29818108_29818109+(GAACT),chr16:29818141_29818142+(GAACC);chr16:29818081_29818082+(GGACT),chr16:29818108_29818109+(GAACT),chr16:29818141_29818142+(GAACC);chr16:29818081_29818082+(GGACT),chr16:29818108_29818109+(GAACT),chr16:29818141_29818142+(GAACC)
ASHG19AP1B12806109511	protein_coding	ENST00000545521	protein_coding	hyper	1.78932	0.0334287	0.999811	0.4392	0.245456	MAZ	Ensembl	2333	chr16:29817427-29822481:+	chr16	+	29817427	29822481	MYC associated zinc finger protein [Source:HGNC Symbol;Acc:HGNC:6914]	AGCAACTGGAGCAGCTTCATCTTCCAGGGTCACGCCCAGAACCCCCTGCAGGTCGGGGCT				HIV Infections	Cytosol		Yes	4150	CCDS61902			NM_001276275	uc010vdx.4	0.374	0.497866	0.445734	0.169743	0.337585	0.22904	chr16:29818454-29818476	TGCCGCCGCCTCTACGGTGGACA	chr16:29818474_29818475+(GGACA)	exon:2	chr16:29818474_29818475+(GGACA)
ASHG19AP1B12806109511	protein_coding	ENST00000545521	protein_coding	hyper	1.78932	0.0334287	0.999811	0.4392	0.245456	MAZ	Ensembl	2333	chr16:29817427-29822481:+	chr16	+	29817427	29822481	MYC associated zinc finger protein [Source:HGNC Symbol;Acc:HGNC:6914]	AGCAACTGGAGCAGCTTCATCTTCCAGGGTCACGCCCAGAACCCCCTGCAGGTCGGGGCT				HIV Infections	Cytosol		Yes	4150	CCDS61902			NM_001276275	uc010vdx.4	0.374	0.497866	0.445734	0.169743	0.337585	0.22904	chr16:29818345-29818362	CCCTCCAGGTGGACTTGC	chr16:29818357_29818358+(GGACT)	exon:2
ASHG19AP1B12806109511	protein_coding	ENST00000545521	protein_coding	hyper	1.78932	0.0334287	0.999811	0.4392	0.245456	MAZ	Ensembl	2333	chr16:29817427-29822481:+	chr16	+	29817427	29822481	MYC associated zinc finger protein [Source:HGNC Symbol;Acc:HGNC:6914]	AGCAACTGGAGCAGCTTCATCTTCCAGGGTCACGCCCAGAACCCCCTGCAGGTCGGGGCT				HIV Infections	Cytosol		Yes	4150	CCDS61902			NM_001276275	uc010vdx.4	0.374	0.497866	0.445734	0.169743	0.337585	0.22904	chr16:29818936-29818948	AGAACCATGCCTG	chr16:29818939_29818940+(GAACC)	exon:2
ASHG19AP1B12806109511	protein_coding	ENST00000545521	protein_coding	hyper	1.78932	0.0334287	0.999811	0.4392	0.245456	MAZ	Ensembl	2333	chr16:29817427-29822481:+	chr16	+	29817427	29822481	MYC associated zinc finger protein [Source:HGNC Symbol;Acc:HGNC:6914]	AGCAACTGGAGCAGCTTCATCTTCCAGGGTCACGCCCAGAACCCCCTGCAGGTCGGGGCT				HIV Infections	Cytosol		Yes	4150	CCDS61902			NM_001276275	uc010vdx.4	0.374	0.497866	0.445734	0.169743	0.337585	0.22904	chr16:29819113-29819134	CCTACAACTGCTCCCACTGTGG				chr16:29819037-29819137;chr16:29819045-29819145	chr16:29819065_29819066+(GGACC);chr16:29819065_29819066+(GGACC)
ASHG19AP1B12806109511	protein_coding	ENST00000545521	protein_coding	hyper	1.78932	0.0334287	0.999811	0.4392	0.245456	MAZ	Ensembl	2333	chr16:29817427-29822481:+	chr16	+	29817427	29822481	MYC associated zinc finger protein [Source:HGNC Symbol;Acc:HGNC:6914]	AGCAACTGGAGCAGCTTCATCTTCCAGGGTCACGCCCAGAACCCCCTGCAGGTCGGGGCT				HIV Infections	Cytosol		Yes	4150	CCDS61902			NM_001276275	uc010vdx.4	0.374	0.497866	0.445734	0.169743	0.337585	0.22904	chr16:29821896-29821924	TCTTCCCTCGACGGTCCTCTTCTCTCCTT				chr16:29821825-29821925;chr16:29821831-29821931;chr16:29821830-29821930	chr16:29821885_29821886+(GGACT),chr16:29821909_29821910-(GGACC),chr16:29821873_29821874-(AGACA);chr16:29821885_29821886+(GGACT),chr16:29821928_29821929-(GGACT),chr16:29821909_29821910-(GGACC),chr16:29821873_29821874-(AGACA);chr16:29821885_29821886+(GGACT),chr16:29821909_29821910-(GGACC),chr16:29821873_29821874-(AGACA)
ASHG19AP1B12806109511	protein_coding	ENST00000545521	protein_coding	hyper	1.78932	0.0334287	0.999811	0.4392	0.245456	MAZ	Ensembl	2333	chr16:29817427-29822481:+	chr16	+	29817427	29822481	MYC associated zinc finger protein [Source:HGNC Symbol;Acc:HGNC:6914]	AGCAACTGGAGCAGCTTCATCTTCCAGGGTCACGCCCAGAACCCCCTGCAGGTCGGGGCT				HIV Infections	Cytosol		Yes	4150	CCDS61902			NM_001276275	uc010vdx.4	0.374	0.497866	0.445734	0.169743	0.337585	0.22904	chr16:29822429-29822478	CCTCCACCCCTTCCTTTTGCGCGGACCCCATTACAATAAATTTTAAATAA	chr16:29822453_29822454+(GGACC)	utr3
ASHG19AP1B12806109511	protein_coding	ENST00000545521	protein_coding	hyper	1.78932	0.0334287	0.999811	0.4392	0.245456	MAZ	Ensembl	2333	chr16:29817427-29822481:+	chr16	+	29817427	29822481	MYC associated zinc finger protein [Source:HGNC Symbol;Acc:HGNC:6914]	AGCAACTGGAGCAGCTTCATCTTCCAGGGTCACGCCCAGAACCCCCTGCAGGTCGGGGCT				HIV Infections	Cytosol		Yes	4150	CCDS61902			NM_001276275	uc010vdx.4	0.374	0.497866	0.445734	0.169743	0.337585	0.22904	chr16:29818043-29818062	CACGCTGCTGGCCCCCCCCT
ASHG19AP1B12806109511	protein_coding	ENST00000545521	protein_coding	hyper	1.78932	0.0334287	0.999811	0.4392	0.245456	MAZ	Ensembl	2333	chr16:29817427-29822481:+	chr16	+	29817427	29822481	MYC associated zinc finger protein [Source:HGNC Symbol;Acc:HGNC:6914]	AGCAACTGGAGCAGCTTCATCTTCCAGGGTCACGCCCAGAACCCCCTGCAGGTCGGGGCT				HIV Infections	Cytosol		Yes	4150	CCDS61902			NM_001276275	uc010vdx.4	0.374	0.497866	0.445734	0.169743	0.337585	0.22904	chr16:29818968-29818989	TTCCGCGACGTCTACCACCTGA
ASHG19AP1B12806109511	protein_coding	ENST00000545521	protein_coding	hyper	1.78932	0.0334287	0.999811	0.4392	0.245456	MAZ	Ensembl	2333	chr16:29817427-29822481:+	chr16	+	29817427	29822481	MYC associated zinc finger protein [Source:HGNC Symbol;Acc:HGNC:6914]	AGCAACTGGAGCAGCTTCATCTTCCAGGGTCACGCCCAGAACCCCCTGCAGGTCGGGGCT				HIV Infections	Cytosol		Yes	4150	CCDS61902			NM_001276275	uc010vdx.4	0.374	0.497866	0.445734	0.169743	0.337585	0.22904	chr16:29819141-29819174	CTTCTCCCGGTGTGCACGGGGCCTCGGCCGCCCG
ASHG19AP1B12806109511	protein_coding	ENST00000545521	protein_coding	hyper	1.78932	0.0334287	0.999811	0.4392	0.245456	MAZ	Ensembl	2333	chr16:29817427-29822481:+	chr16	+	29817427	29822481	MYC associated zinc finger protein [Source:HGNC Symbol;Acc:HGNC:6914]	AGCAACTGGAGCAGCTTCATCTTCCAGGGTCACGCCCAGAACCCCCTGCAGGTCGGGGCT				HIV Infections	Cytosol		Yes	4150	CCDS61902			NM_001276275	uc010vdx.4	0.374	0.497866	0.445734	0.169743	0.337585	0.22904	chr16:29819590-29819610	AACAGAACGGCCCTTCAAATG
ASHG19AP1B12806109511	protein_coding	ENST00000545521	protein_coding	hyper	1.78932	0.0334287	0.999811	0.4392	0.245456	MAZ	Ensembl	2333	chr16:29817427-29822481:+	chr16	+	29817427	29822481	MYC associated zinc finger protein [Source:HGNC Symbol;Acc:HGNC:6914]	AGCAACTGGAGCAGCTTCATCTTCCAGGGTCACGCCCAGAACCCCCTGCAGGTCGGGGCT				HIV Infections	Cytosol		Yes	4150	CCDS61902			NM_001276275	uc010vdx.4	0.374	0.497866	0.445734	0.169743	0.337585	0.22904	chr16:29821525-29821537	TCAGCCACTTCCC
ASHG19AP1B12806109511	protein_coding	ENST00000545521	protein_coding	hyper	1.78932	0.0334287	0.999811	0.4392	0.245456	MAZ	Ensembl	2333	chr16:29817427-29822481:+	chr16	+	29817427	29822481	MYC associated zinc finger protein [Source:HGNC Symbol;Acc:HGNC:6914]	AGCAACTGGAGCAGCTTCATCTTCCAGGGTCACGCCCAGAACCCCCTGCAGGTCGGGGCT				HIV Infections	Cytosol		Yes	4150	CCDS61902			NM_001276275	uc010vdx.4	0.374	0.497866	0.445734	0.169743	0.337585	0.22904	chr16:29821559-29821592	AGTTGGTTGCGGGGGAGAGGGGAGAATGGAGTAG
ASHG19AP1B12806109511	protein_coding	ENST00000545521	protein_coding	hyper	1.78932	0.0334287	0.999811	0.4392	0.245456	MAZ	Ensembl	2333	chr16:29817427-29822481:+	chr16	+	29817427	29822481	MYC associated zinc finger protein [Source:HGNC Symbol;Acc:HGNC:6914]	AGCAACTGGAGCAGCTTCATCTTCCAGGGTCACGCCCAGAACCCCCTGCAGGTCGGGGCT				HIV Infections	Cytosol		Yes	4150	CCDS61902			NM_001276275	uc010vdx.4	0.374	0.497866	0.445734	0.169743	0.337585	0.22904	chr16:29821604-29821628	ACAAGCTCCTCTCCCCCCTCTTTTC
ASHG19AP1B12806109511	protein_coding	ENST00000545521	protein_coding	hyper	1.78932	0.0334287	0.999811	0.4392	0.245456	MAZ	Ensembl	2333	chr16:29817427-29822481:+	chr16	+	29817427	29822481	MYC associated zinc finger protein [Source:HGNC Symbol;Acc:HGNC:6914]	AGCAACTGGAGCAGCTTCATCTTCCAGGGTCACGCCCAGAACCCCCTGCAGGTCGGGGCT				HIV Infections	Cytosol		Yes	4150	CCDS61902			NM_001276275	uc010vdx.4	0.374	0.497866	0.445734	0.169743	0.337585	0.22904	chr16:29821630-29821659	CACCAACTCCTATTTCCCTACCAACCAAGG
ASHG19AP1B12806109511	protein_coding	ENST00000545521	protein_coding	hyper	1.78932	0.0334287	0.999811	0.4392	0.245456	MAZ	Ensembl	2333	chr16:29817427-29822481:+	chr16	+	29817427	29822481	MYC associated zinc finger protein [Source:HGNC Symbol;Acc:HGNC:6914]	AGCAACTGGAGCAGCTTCATCTTCCAGGGTCACGCCCAGAACCCCCTGCAGGTCGGGGCT				HIV Infections	Cytosol		Yes	4150	CCDS61902			NM_001276275	uc010vdx.4	0.374	0.497866	0.445734	0.169743	0.337585	0.22904	chr16:29821925-29821944	CCAGTCCTCTCCCCCTGCTG
ASHG19AP1B12806109511	protein_coding	ENST00000545521	protein_coding	hyper	1.78932	0.0334287	0.999811	0.4392	0.245456	MAZ	Ensembl	2333	chr16:29817427-29822481:+	chr16	+	29817427	29822481	MYC associated zinc finger protein [Source:HGNC Symbol;Acc:HGNC:6914]	AGCAACTGGAGCAGCTTCATCTTCCAGGGTCACGCCCAGAACCCCCTGCAGGTCGGGGCT				HIV Infections	Cytosol		Yes	4150	CCDS61902			NM_001276275	uc010vdx.4	0.374	0.497866	0.445734	0.169743	0.337585	0.22904	chr16:29822401-29822412	GTTCCTGTGTCC
ASHG19AP1B10331925411	protein_coding	ENST00000294600	protein_coding	hyper	1.78904	0.016444	0.999811	0.545405	0.304858	CCDC27	Ensembl	2176	chr1:3668962-3688208:+	chr1	+	3668962	3688208	coiled-coil domain containing 27 [Source:HGNC Symbol;Acc:HGNC:26546]	CAGGCGGGGCTCAGACACGAACGTGGACGGGTACCTCCTTCCCTTCAGTAAGAGCATCTG					Nucleus			148870	CCDS50			NM_152492	uc001akv.3	0.449275	0.586543	0.600396	0.288038	0.251746	0.374791
ASHG19AP1B10269453911	protein_coding	ENST00000205194	protein_coding	hyper	1.78693	0.00288492	0.999811	0.466574	0.261104	NAT14	Ensembl	1536	chr19:55996371-55998935:+	chr19	+	55996371	55998935	N-acetyltransferase 14 (putative) [Source:HGNC Symbol;Acc:HGNC:28918]	GAGATGAGGGAAGATGAGAAGCCCCTGGTGCTGGAGATGCTGAAGGCCGGCGTGAAGGAC								57106	CCDS12926			NM_020378	uc002qle.3	0.495998	0.467829	0.435895	0.215547	0.260772	0.306992	chr19:55997426-55997468	GGACCCCAACTCTTCAAAGCACAGCCCAGCACCCCAACCTAGC	chr19:55997428_55997429+(GGACC)	intron
ASHG19AP1B11068879211	protein_coding	ENST00000409544	protein_coding	hyper	1.78483	0.0385486	0.999811	0.327544	0.183516	ZNF638	Ensembl	6821	chr2:71558894-71662191:+	chr2	+	71558894	71662191	zinc finger protein 638 [Source:HGNC Symbol;Acc:HGNC:17894]	AGTGCTAAACTGTGTGGGGCGCGGATGGGATCCAGCTGTTAGTCGGTATTACAGCGTGAA					Nucleus;Insoluble Fraction		Yes	27332				NM_001252612	uc002sia.4	0.363139	0.274609	0.344885	0.122446	0.256111	0.171991	chr2:71576164-71576180	CTCCAGGACCATTTATG	chr2:71576171_71576172+(GGACC)	exon:2		chr2:71576111-71576211;chr2:71576085-71576185;chr2:71576098-71576198;chr2:71576126-71576226	chr2:71576116_71576117+(AGACT),chr2:71576171_71576172+(GGACC),chr2:71576197_71576198-(AGACC);chr2:71576093_71576094+(AGACC),chr2:71576116_71576117+(AGACT),chr2:71576171_71576172+(GGACC),chr2:71576099_71576100-(AAACC);chr2:71576116_71576117+(AGACT),chr2:71576171_71576172+(GGACC),chr2:71576099_71576100-(AAACC);chr2:71576171_71576172+(GGACC),chr2:71576197_71576198-(AGACC)
ASHG19AP1B11068879211	protein_coding	ENST00000409544	protein_coding	hyper	1.78483	0.0385486	0.999811	0.327544	0.183516	ZNF638	Ensembl	6821	chr2:71558894-71662191:+	chr2	+	71558894	71662191	zinc finger protein 638 [Source:HGNC Symbol;Acc:HGNC:17894]	AGTGCTAAACTGTGTGGGGCGCGGATGGGATCCAGCTGTTAGTCGGTATTACAGCGTGAA					Nucleus;Insoluble Fraction		Yes	27332				NM_001252612	uc002sia.4	0.363139	0.274609	0.344885	0.122446	0.256111	0.171991	chr2:71654276-71654298	AGACTCTCTGGCGGATTTTAACA	chr2:71654278_71654279+(AGACT)	exon:24
ASHG19AP1B10012554311	protein_coding	ENST00000222249	protein_coding	hyper	1.78461	0.0019242	0.999811	0.573115	0.321142	KCNN1	Ensembl	3625	chr19:18062102-18110889:+	chr19	+	18062102	18110889	potassium calcium-activated channel subfamily N member 1 [Source:HGNC Symbol;Acc:HGNC:6290]	ATCTGTAAAATGGGGTGACAGTCTATTTAACCAGAACTCCCTAAAAAGGGCCAGGCAACT								3780	CCDS67611	CHEMBL2369		NM_002248	uc002nht.4	0.522755	0.589767	0.606824	0.368021	0.295862	0.299544
ASHG19AP1B14214082911	protein_coding	ENST00000367985	protein_coding	hyper	1.78402	0.0206538	0.999811	0.385586	0.216133	NR1I3	Ensembl	1074	chr1:161199562-161207901:-	chr1	-	161199562	161207901	nuclear receptor subfamily 1 group I member 3 [Source:HGNC Symbol;Acc:HGNC:7969]	TGCGGGCCTCTTCGCTACACAATTGAAGATGGAGCCCGTGCTCCCTATCTTACAGACCGA				Diabetes Mellitus;Hepatomegaly;Liver neoplasms;Liver Neoplasms, Experimental;Obesity;Precancerous Conditions;Hepatocellular Adenoma;Metabolic Syndrome X;Chemical and Drug Induced Liver Injury	Nucleus		Yes	9970	CCDS41428			NM_001077481	uc001fzz.4	0.331832	0.368024	0.456902	0.21158	0.172572	0.264246
ASHG19AP1B13249053511	protein_coding	ENST00000609943	protein_coding	hyper	1.77599	0.00653624	0.999811	0.336009	0.189195	NFATC2	Ensembl	5690	chr20:50005163-50179370:-	chr20	-	50005163	50179370	nuclear factor of activated T cells 2 [Source:HGNC Symbol;Acc:HGNC:7776]	TCTGTGGACCAAGAAGAGCCGAATGCACATAAGGTCGCCAGCCCACCCTCCGGACCCGCA		Yes		nervous system disorder	Insoluble Fraction;Cell Membrane		Yes	4773	CCDS68157			NM_001258292	uc002xwe.5	0.354864	0.307264	0.345898	0.167044	0.237523	0.163018
ASHG19AP1B11229371711	protein_coding	ENST00000389074	protein_coding	hyper	1.77231	0.0213475	0.999811	0.438526	0.247432	FAM159B	Ensembl	847	chr5:63986135-64013897:+	chr5	+	63986135	64013897	shisa like 2B [Source:HGNC Symbol;Acc:HGNC:34236]	CCGGGCAGCTACTTCCCCTACAAGCACAGCTACATGTGGAGCCTCAGCATTGGTGCCTTG								100132916	CCDS47220			NM_001164442	uc021xzg.2	0.494174	0.459204	0.3622	0.286536	0.179905	0.275854
ASHG19AP1B11515243311	protein_coding	ENST00000394126	protein_coding	hyper	1.77046	0.0170578	0.999811	0.284775	0.160848	MED24	Ensembl	3896	chr17:38175350-38210345:-	chr17	-	38175350	38210345	mediator complex subunit 24 [Source:HGNC Symbol;Acc:HGNC:22963]	GGCGGTTCAGGAGGAGAGAGTCTGACAGGATCTTACTTTATCCCTTTAGCTCTTTTTCTT					Ribosome;Endoplasmic reticulum;Nucleus;Insoluble Fraction;Cell Membrane;Nucleous;Nucleoplasm		Yes	9862					uc002hts.4	0.314412	0.301265	0.238648	0.172067	0.190523	0.119955
ASHG19AP1B13277246611	protein_coding	ENST00000335666	protein_coding	hyper	1.76427	0.0132949	0.999811	0.466619	0.264482	GPR142	Ensembl	1437	chr17:72363597-72368739:+	chr17	+	72363597	72368739	G protein-coupled receptor 142 [Source:HGNC Symbol;Acc:HGNC:20088]	GGGGACCCTCAGAAAAAGCCACAGCTGGCCAGCCACGAGTGACCCTGCTGCCCACGCCCC								350383	CCDS11698	CHEMBL2069161		NM_181790	uc032fqt.2	0.400934	0.494881	0.504042	0.198974	0.278461	0.316011
ASHG19AP1B10071611411	protein_coding	ENST00000415482	protein_coding	hyper	1.76371	0.0412643	0.999811	0.416386	0.236085	PTPN12	Ensembl	2316	chr7:77167352-77268597:+	chr7	+	77167352	77268597	protein tyrosine phosphatase, non-receptor type 12 [Source:HGNC Symbol;Acc:HGNC:9645]	CGGGAGGAGTGCAGATCGTGGCTGACAGAGGAACGGGGGTATTGAGCGGTTAAGAAGATT					Ribosome;Cytosol;Insoluble Fraction			5782	CCDS47619			NM_001131008	uc011kgp.2	0.447632	0.41257	0.388955	0.348968	0.205128	0.154159
ASHG19AP1B13911758211	protein_coding	ENST00000389044	protein_coding	hyper	1.76025	0.03729	0.999811	0.482229	0.273954	TRIP12	Ensembl	6405	chr2:230632157-230786715:-	chr2	-	230632157	230786715	thyroid hormone receptor interactor 12 [Source:HGNC Symbol;Acc:HGNC:12306]	ACAGGATTGACAGCCGGATCATTGAGCAAATCAATGAGGACACGGGAACAGCACGTGCCA					Nucleus;Cytosol;Insoluble Fraction;Cell Membrane			9320	CCDS63146			NM_001284214	uc002vpx.3	0.534841	0.412763	0.499084	0.199165	0.23603	0.386668
ASHG19AP1B12542421511	protein_coding	ENST00000398806	protein_coding	hyper	1.7542	0.00367843	0.999811	0.439371	0.250469	GYG2	Ensembl	1956	chrX:2746829-2799481:+	chrX	+	2746829	2799481	glycogenin 2 [Source:HGNC Symbol;Acc:HGNC:4700]	AGGATGCACTGGAGGTCGACCTGGCCGTCTCTGTTTCCCAGATCTCCATCGAAGAGAAGG					Cytosol			8908	CCDS48074			NM_001184702	uc004cqt.2	0.472718	0.451033	0.394361	0.252818	0.284597	0.213991
ASHG19AP1B13156911011	protein_coding	ENST00000396097	protein_coding	hyper	1.7529	0.0362007	0.999811	0.345745	0.197241	LPIN1	Ensembl	5690	chr2:11864460-11967531:+	chr2	+	11864460	11967531	lipin 1 [Source:HGNC Symbol;Acc:HGNC:13345]	CGCAGGGCATGGATGAAAGCAAGCTGGAGAGGGAGAGAGGATGGGAGGCGAGGAGGCAGC				Fever;Hyperkalemia;Kidney Failure, Acute;Myoglobinuria;Elevated creatine kinase;Muscle Weakness;Myalgia;Absent reflex;Creatine phosphokinase serum increased;Reflex, Deep Tendon, Absent;Absent tendon reflex;Decreased tendon reflex;Myoglobinuria, Acute Recurrent, Autosomal Recessive;Acute kidney injury;Rhabdomyolysis, acute;Autosomal recessive predisposition;Genetic recurrent myoglobinuria	Cytosol;Nucleus;Chromatin;Insoluble Fraction;Nucleous;Nucleoplasm			23175				NM_001349205	uc061gtb.1	0.395873	0.382937	0.258425	0.207532	0.224376	0.159816
ASHG19AP1B11603742611	protein_coding	ENST00000359513	protein_coding	hyper	1.7492	0.0112547	0.999811	0.358438	0.204916	ATG13	Ensembl	4348	chr11:46639146-46696368:+	chr11	+	46639146	46696368	autophagy related 13 [Source:HGNC Symbol;Acc:HGNC:29091]	TGGTGTGGAGTCGCAGAAAGAGGAAGGAGACAGTGCCAGGAGGAAGAAGGAAGGAGTCCC					Ribosome;Nucleus;Cytosol;Chromatin;Insoluble Fraction;Cell Membrane			9776				NM_001205120	uc001ndb.4	0.335985	0.320983	0.418348	0.215233	0.227037	0.172478	chr11:46694484-46694514	CAAAACCACTCCCACCCCTGAAGGTCGGGAG	chr11:46694488_46694489+(AAACC)	utr3
ASHG19AP1B11603742611	protein_coding	ENST00000359513	protein_coding	hyper	1.7492	0.0112547	0.999811	0.358438	0.204916	ATG13	Ensembl	4348	chr11:46639146-46696368:+	chr11	+	46639146	46696368	autophagy related 13 [Source:HGNC Symbol;Acc:HGNC:29091]	TGGTGTGGAGTCGCAGAAAGAGGAAGGAGACAGTGCCAGGAGGAAGAAGGAAGGAGTCCC					Ribosome;Nucleus;Cytosol;Chromatin;Insoluble Fraction;Cell Membrane			9776				NM_001205120	uc001ndb.4	0.335985	0.320983	0.418348	0.215233	0.227037	0.172478	chr11:46694456-46694476	CAGGCCTGCCTACCCAAGATC
ASHG19AP1B11603742611	protein_coding	ENST00000359513	protein_coding	hyper	1.7492	0.0112547	0.999811	0.358438	0.204916	ATG13	Ensembl	4348	chr11:46639146-46696368:+	chr11	+	46639146	46696368	autophagy related 13 [Source:HGNC Symbol;Acc:HGNC:29091]	TGGTGTGGAGTCGCAGAAAGAGGAAGGAGACAGTGCCAGGAGGAAGAAGGAAGGAGTCCC					Ribosome;Nucleus;Cytosol;Chromatin;Insoluble Fraction;Cell Membrane			9776				NM_001205120	uc001ndb.4	0.335985	0.320983	0.418348	0.215233	0.227037	0.172478	chr11:46695510-46695533	CTGCGTGCTGCTGCTGCCACCAAG
ASHG19AP1B10436303211	protein_coding	ENST00000472195	protein_coding	hyper	1.74837	0.0337474	0.999811	0.360718	0.206316	ATXN7L1	Ensembl	2324	chr7:105254180-105332084:-	chr7	-	105254180	105332084	ataxin 7 like 1 [Source:HGNC Symbol;Acc:HGNC:22210]	TGGCAGCCTGAGTCTCTCTAGAGAAGACACGGTTCAATGTGTAGACCTTCTCCCTCTCCA					Cytosol			222255				NM_001318229	uc064gut.1	0.412131	0.264261	0.405762	0.215808	0.208366	0.194774
ASHG19AP1B10217415411	protein_coding	ENST00000405148	protein_coding	hyper	1.73926	0.0229773	0.999811	0.288028	0.165604	ALS2CR12	Ensembl	2013	chr2:202153147-202222101:-	chr2	-	202153147	202222101	amyotrophic lateral sclerosis 2 chromosome region 12 [Source:HGNC Symbol;Acc:HGNC:14439]	GGCAAACCTCACAACTCAGGCCCAAGTCACAGGAATCTGAATGGTGGGGTGACCTTCTCC					Endoplasmic reticulum;Nucleus			130540				NM_139163	uc010ftg.3	0.270316	0.312635	0.281133	0.222833	0.113528	0.160452
ASHG19AP1B13747707711	protein_coding	ENST00000329615	protein_coding	hyper	1.7374	0.0120956	0.999811	0.388459	0.223586	C2orf70	Ensembl	731	chr2:26785450-26802400:+	chr2	+	26785450	26802400	chromosome 2 open reading frame 70 [Source:HGNC Symbol;Acc:HGNC:27938]	GCCTACGTGCCCCCTGGACTCATGCCCGGGTACCAGGGCCACGTCCCCACTGTGGCCTTC								339778	CCDS42661			NM_001105519	uc010eyn.4	0.399139	0.350513	0.415725	0.205512	0.286504	0.178742
ASHG19AP1B10098892411	protein_coding	ENST00000288235	protein_coding	hyper	1.7366	0.0475928	0.999811	0.516756	0.297568	MYO1E	Ensembl	8673	chr15:59424633-59665099:-	chr15	-	59424633	59665099	myosin IE [Source:HGNC Symbol;Acc:HGNC:7599]	ATATTATCAAAGAAGATCCTTCTGGCTGGTGGACGGGTCGACTACGAGGCAAGCAGGGCC				Edema;Focal glomerulosclerosis;Hematuria;Nephrotic Syndrome;Proteinuria;Hypoalbuminemia;Progressive renal failure;Chronic Kidney Diseases;Tubular atrophy;Progressive disorder;FOCAL SEGMENTAL GLOMERULOSCLEROSIS 6;Autosomal recessive predisposition	Endoplasmic reticulum			4643	CCDS32254			NM_004998	uc002aga.5	0.425002	0.46997	0.655295	0.358627	0.24793	0.286148
ASHG19AP1B10590592611	protein_coding	ENST00000360184	protein_coding	hyper	1.73021	0.00169605	0.999811	0.35736	0.206541	DYNC1H1	Ensembl	20003	chr14:102430847-102522780:+	chr14	+	102430847	102522780	dynein cytoplasmic 1 heavy chain 1 [Source:HGNC Symbol;Acc:HGNC:2961]	AACACTAAGCATGAGCCGGCTCCGCCTCTTCTGTCTCCGCTTTCATCCCAGGGCACAGAG				Epilepsy;Foot Deformities;Hypesthesia;Mental Retardation;Microcephaly;Muscle hypotonia;Spinal Muscular Atrophy;Seizures;Waddling gait;Plagiocephaly;Pachygyria;Downward slant of palpebral fissure;Low intelligence;Small head;Distal muscle weakness;Difficulty running;Gait abnormality;Muscle weakness of limb;Decreased tendon reflex;Congenital pes cavus;Seizures, Focal;Frequent falls;Mental deficiency…	Cytosol;Nucleus;Ribosome;Insoluble Fraction			1778	CCDS9966			NM_001376	uc001yks.3	0.390065	0.338458	0.343556	0.225925	0.208012	0.185687	chr14:102482760-102482785	ATACATCAGAAGAATCACGACCGTGC
ASHG19AP1B10590592611	protein_coding	ENST00000360184	protein_coding	hyper	1.73021	0.00169605	0.999811	0.35736	0.206541	DYNC1H1	Ensembl	20003	chr14:102430847-102522780:+	chr14	+	102430847	102522780	dynein cytoplasmic 1 heavy chain 1 [Source:HGNC Symbol;Acc:HGNC:2961]	AACACTAAGCATGAGCCGGCTCCGCCTCTTCTGTCTCCGCTTTCATCCCAGGGCACAGAG				Epilepsy;Foot Deformities;Hypesthesia;Mental Retardation;Microcephaly;Muscle hypotonia;Spinal Muscular Atrophy;Seizures;Waddling gait;Plagiocephaly;Pachygyria;Downward slant of palpebral fissure;Low intelligence;Small head;Distal muscle weakness;Difficulty running;Gait abnormality;Muscle weakness of limb;Decreased tendon reflex;Congenital pes cavus;Seizures, Focal;Frequent falls;Mental deficiency…	Cytosol;Nucleus;Ribosome;Insoluble Fraction			1778	CCDS9966			NM_001376	uc001yks.3	0.390065	0.338458	0.343556	0.225925	0.208012	0.185687	chr14:102482810-102482827	CCATTATCGATTATGAGG
ASHG19AP1B14287054711	protein_coding	ENST00000358536	protein_coding	hyper	1.72294	0.035949	0.999811	0.369139	0.214249	PLXNB1	Ensembl	7308	chr3:48445263-48470872:-	chr3	-	48445263	48470872	plexin B1 [Source:HGNC Symbol;Acc:HGNC:9103]	CGGGGCCCGGCCGGGTGGTGACTCCCACACGGGTCATGCTGTTGTCTCCTGATCCAGCCG		Yes			Nucleus;Endoplasmic reticulum;Insoluble Fraction;Nucleous		Yes	5364				NM_002673	uc003csw.3	0.438381	0.361087	0.307948	0.267777	0.219126	0.155845
ASHG19AP1B10023069811	protein_coding	ENST00000370844	protein_coding	hyper	1.71794	0.00084801	0.999811	0.354389	0.206287	MBNL3	Ensembl	1643	chrX:131513232-131623996:-	chrX	-	131513232	131623996	muscleblind like splicing regulator 3 [Source:HGNC Symbol;Acc:HGNC:20564]	CTCTTTGGGAGCAGTGAGAGAGAGGCGGAGGCCAGAGAGTCCGGGGTGGGCGCGGGAGCC					Ribosome		Yes	55796	CCDS55492			NM_001170704	uc004eww.4	0.332113	0.370839	0.360215	0.229258	0.190521	0.199081
ASHG19AP1B13450589411	protein_coding	ENST00000612297	protein_coding	hyper	1.71768	0.00243578	0.999811	0.508058	0.295781	ALDH3B1	Ensembl	1228	chr11:67782764-67795577:+	chr11	+	67782764	67795577	aldehyde dehydrogenase 3 family member B1 [Source:HGNC Symbol;Acc:HGNC:410]	GAGAAGATCCTGGCCGAGGTGCTGCCCCAATACGTGGACCAGAGCTCCCCAAACCTGGGC				Schizophrenia;Paranoid Schizophrenia	Ribosome			221	CCDS76443			NM_001290058	uc058eks.1	0.494469	0.546627	0.483079	0.344199	0.268042	0.275103
ASHG19AP1B10973228611	protein_coding	ENST00000356284	protein_coding	hyper	1.71733	0.0168863	0.999811	0.569316	0.331512	SMOC2	Ensembl	3117	chr6:168841831-169068674:+	chr6	+	168841831	169068674	SPARC related modular calcium binding 2 [Source:HGNC Symbol;Acc:HGNC:20323]	TGAAAAGTTACCCCAACGCGAAGGCACAGGAAAAACAGATGATGCCGCAGCTCCAGCGTT				Liver Cirrhosis, Experimental;Dentin dysplasia, type 1	Ribosome			64094	CCDS55076			NM_001166412	uc003qws.2	0.610442	0.531921	0.565586	0.223368	0.361564	0.409603
ASHG19AP1B10024347411	protein_coding	ENST00000396878	protein_coding	hyper	1.71075	0.0114443	0.999811	0.436957	0.255418	ZNF213	Ensembl	3313	chr16:3185029-3192806:+	chr16	+	3185029	3192806	zinc finger protein 213 [Source:HGNC Symbol;Acc:HGNC:13005]	CTCGCGGCGGAAGTGGGATCTCCTGGGCCGTAGTGGGCGTTGTGTGTTTCGGGGGCGGGG							Yes	7760				NM_004220	uc010uws.3	0.397934	0.433936	0.479	0.31524	0.198864	0.252149	chr16:3190867-3190905	GGCCACCCACTCGCCGGCGCCAGTTCCGGGACCTGGCAG	chr16:3190897_3190898+(GGACC)	exon:6
ASHG19AP1B11011247911	protein_coding	ENST00000398998	protein_coding	hyper	1.71024	0.0035735	0.999811	0.323897	0.189387	DSCR3	Ensembl	988	chr21:38597845-38639833:-	chr21	-	38597845	38639833	VPS26 endosomal protein sorting factor C [Source:HGNC Symbol;Acc:HGNC:3044]	GAGCGAATAAAGTTTATCACGCCGGGCCTATCCAGATTATCAACAGCACCATAGAAATGG					Cytosol;Nucleus;Cytoplasm			10311	CCDS82672				uc062aam.1	0.339845	0.287776	0.344071	0.176213	0.177864	0.214084
ASHG19AP1B14375288711	protein_coding	ENST00000647104	protein_coding	hyper	1.7061	0.0156452	0.999811	0.27764	0.162733	SLC1A2	Ensembl	1961	chr11:35282357-35441532:-	chr11	-	35282357	35441532	solute carrier family 1 member 2 [Source:HGNC Symbol;Acc:HGNC:10940]	AGCCGCTCGACTCCGCTGGACCTGGGACCCCCAGACGTGGGAGGATGGGGGTGACCTAGT				Alcoholic Intoxication, Chronic;Amyotrophic Lateral Sclerosis;Bipolar Disorder;Mental Depression;Depressive disorder;Epilepsy;Nerve Degeneration;Schizophrenia;Stomach Neoplasms;Cocaine-Related Disorders;Mood Disorders	Nucleus;Cytoplasm			6506				NM_001195728		0.261629	0.287861	0.283428	0.195351	0.108535	0.184314
ASHG19AP1B14256132211	protein_coding	ENST00000395094	protein_coding	hyper	1.7049	0.0430318	0.999811	0.35132	0.206065	ZNF747	Ensembl	3504	chr16:30541688-30546239:-	chr16	-	30541688	30546239	zinc finger protein 747 [Source:HGNC Symbol;Acc:HGNC:28350]	TCCTCGCAGCGTGGGGTTTGCGTTCTTCTCCCCCAGGAGTCGGAGGCAGCAAGCCGGCGC					Nucleus;Cytoplasm;Insoluble Fraction;Cell Membrane;Nucleous		Yes	65988	CCDS76855			NM_001305020	uc002dyo.2	0.334654	0.41604	0.303267	0.222825	0.136039	0.259333
ASHG19AP1B12128022111	protein_coding	ENST00000252840	protein_coding	hyper	1.70417	0.0410585	0.999811	0.406807	0.238712	ZNF557	Ensembl	2268	chr19:7069455-7084229:+	chr19	+	7069455	7084229	zinc finger protein 557 [Source:HGNC Symbol;Acc:HGNC:28632]	CCCTGTTCCCAGCCTCTCAGCGAGAAGGACACACAGAGGGCGGAGAGCTGGTTAATGAGC					Cytosol;Insoluble Fraction		Yes	79230	CCDS42485			NM_001044387	uc002mga.4	0.440564	0.42378	0.356076	0.229241	0.330213	0.156681
ASHG19AP1B12675842611	protein_coding	ENST00000250340	protein_coding	hyper	1.70272	0.00252171	0.999811	0.436992	0.256644	CLEC11A	Ensembl	1419	chr19:51226586-51228974:+	chr19	+	51226586	51228974	C-type lectin domain containing 11A [Source:HGNC Symbol;Acc:HGNC:10576]	AGGAACAGGAAGAGAGAAGCTGGGAGAATCGGGAACCTGGGGGCTAGTGACCTGCACACA				Malignant mesothelioma	Ribosome			6320	CCDS12800			NM_002975	uc002psy.4	0.401382	0.480499	0.429097	0.279733	0.256712	0.233487
ASHG19AP1B11757852611	protein_coding	ENST00000418664	protein_coding	hyper	1.70165	0.0414312	0.999811	0.543388	0.31933	DSP	Ensembl	7812	chr6:7541850-7586805:+	chr6	+	7541850	7586805	desmoplakin [Source:HGNC Symbol;Acc:HGNC:3052]	AGGCACCCGGAAGAGAGAATATGAAAATGAGCTGGCAAAGGCATCTAATAGGATTCAGGA				Acantholysis;Alopecia;Cardiomyopathy, Dilated;Cardiovascular Diseases;Heart failure;Congestive heart failure;Palmoplantar Keratosis;Nail Diseases;Natal Teeth;Ventricular Fibrillation;Tachycardia, Ventricular;Hyperkeratosis, Epidermolytic;Sudden Cardiac Death;Premature ventricular contractions;hair abnormalities (non-specific);Dystrophia unguium;Failure to gain weight;Nikolsky sign;Fragile skin;Ca…	Nucleus		Yes	1832	CCDS47368			NM_001319034	uc003mxq.2	0.513602	0.497304	0.619258	0.243086	0.449165	0.26574	chr6:7583449-7583475	TGATCGACAAAACAACCTTGGACAAAC	chr6:7583460_7583461+(AAACA),chr6:7583470_7583471+(GGACA)	exon:24,exon:24	chr6:7583460_7583461+(AAACA),chr6:7583470_7583471+(GGACA)
ASHG19AP1B11757852611	protein_coding	ENST00000418664	protein_coding	hyper	1.70165	0.0414312	0.999811	0.543388	0.31933	DSP	Ensembl	7812	chr6:7541850-7586805:+	chr6	+	7541850	7586805	desmoplakin [Source:HGNC Symbol;Acc:HGNC:3052]	AGGCACCCGGAAGAGAGAATATGAAAATGAGCTGGCAAAGGCATCTAATAGGATTCAGGA				Acantholysis;Alopecia;Cardiomyopathy, Dilated;Cardiovascular Diseases;Heart failure;Congestive heart failure;Palmoplantar Keratosis;Nail Diseases;Natal Teeth;Ventricular Fibrillation;Tachycardia, Ventricular;Hyperkeratosis, Epidermolytic;Sudden Cardiac Death;Premature ventricular contractions;hair abnormalities (non-specific);Dystrophia unguium;Failure to gain weight;Nikolsky sign;Fragile skin;Ca…	Nucleus		Yes	1832	CCDS47368			NM_001319034	uc003mxq.2	0.513602	0.497304	0.619258	0.243086	0.449165	0.26574	chr6:7541864-7541936	CCGCCGCCGACCAACACCAACACCCAGCTCCGACGCAGCTCCTCTGCGCCCTTGCCGCCCTCCGAGCCACAGC
ASHG19AP1B12787948511	protein_coding	ENST00000366983	protein_coding	hyper	1.69835	5.41283e-05	0.999811	0.387807	0.228344	ATF3	Ensembl	858	chr1:212788364-212792897:+	chr1	+	212788364	212792897	activating transcription factor 3 [Source:HGNC Symbol;Acc:HGNC:785]	TCCTCTCGCAGCTTGATGAGCCCCGGTGTGTCCCAGGTACACCCCTGCATCCAGGCAGCA		Yes		Non-Small Cell Lung Carcinoma;Mental Depression;Depressive disorder;Diabetes Mellitus, Experimental;Diabetes Mellitus, Non-Insulin-Dependent;Influenza;Liver Cirrhosis, Experimental;Liver neoplasms;nervous system disorder;Peripheral Neuropathy;Prostatic Neoplasms;Infarction, Middle Cerebral Artery;Hypospadias;Cardiomyopathies;ovarian neoplasm	Cytoplasm;Cytosol;Nucleus		Yes	467				NM_001040619	uc057pgb.1	0.394036	0.379987	0.389398	0.225168	0.216793	0.243071	chr1:212788525-212788542	CTGCCACCGGATGTCCTC
ASHG19AP1B12885403111	protein_coding	ENST00000270176	protein_coding	hyper	1.69667	0.0347167	0.999811	0.380032	0.223987	SCYL1	Ensembl	2642	chr11:65292548-65306175:+	chr11	+	65292548	65306175	SCY1 like pseudokinase 1 [Source:HGNC Symbol;Acc:HGNC:14372]	GGGCCCTGCACCGCGGCCGCAAGAAGGCCACAGGCAGCCCCGTGTCCATCTTCGTCTATG		Yes		SPINOCEREBELLAR ATAXIA, AUTOSOMAL RECESSIVE 21	Ribosome;Cytosol			57410	CCDS41672			NM_020680	uc001oea.2	0.344643	0.458074	0.337379	0.162978	0.258735	0.250248	chr11:65293123-65293145	GCCTTCAAGCGCTTCAAAACTCT	chr11:65293141_65293142+(AAACT)	exon:2
ASHG19AP1B12885403111	protein_coding	ENST00000270176	protein_coding	hyper	1.69667	0.0347167	0.999811	0.380032	0.223987	SCYL1	Ensembl	2642	chr11:65292548-65306175:+	chr11	+	65292548	65306175	SCY1 like pseudokinase 1 [Source:HGNC Symbol;Acc:HGNC:14372]	GGGCCCTGCACCGCGGCCGCAAGAAGGCCACAGGCAGCCCCGTGTCCATCTTCGTCTATG		Yes		SPINOCEREBELLAR ATAXIA, AUTOSOMAL RECESSIVE 21	Ribosome;Cytosol			57410	CCDS41672			NM_020680	uc001oea.2	0.344643	0.458074	0.337379	0.162978	0.258735	0.250248	chr11:65293148-65293182	GGCACCCCAACATCCTGGCTTACATCGATGGACTG	chr11:65293179_65293180+(GGACT)	exon:2
ASHG19AP1B12885403111	protein_coding	ENST00000270176	protein_coding	hyper	1.69667	0.0347167	0.999811	0.380032	0.223987	SCYL1	Ensembl	2642	chr11:65292548-65306175:+	chr11	+	65292548	65306175	SCY1 like pseudokinase 1 [Source:HGNC Symbol;Acc:HGNC:14372]	GGGCCCTGCACCGCGGCCGCAAGAAGGCCACAGGCAGCCCCGTGTCCATCTTCGTCTATG		Yes		SPINOCEREBELLAR ATAXIA, AUTOSOMAL RECESSIVE 21	Ribosome;Cytosol			57410	CCDS41672			NM_020680	uc001oea.2	0.344643	0.458074	0.337379	0.162978	0.258735	0.250248	chr11:65293596-65293615	AAGCCCTCAGCTTCCTGGTC
ASHG19AP1B12885403111	protein_coding	ENST00000270176	protein_coding	hyper	1.69667	0.0347167	0.999811	0.380032	0.223987	SCYL1	Ensembl	2642	chr11:65292548-65306175:+	chr11	+	65292548	65306175	SCY1 like pseudokinase 1 [Source:HGNC Symbol;Acc:HGNC:14372]	GGGCCCTGCACCGCGGCCGCAAGAAGGCCACAGGCAGCCCCGTGTCCATCTTCGTCTATG		Yes		SPINOCEREBELLAR ATAXIA, AUTOSOMAL RECESSIVE 21	Ribosome;Cytosol			57410	CCDS41672			NM_020680	uc001oea.2	0.344643	0.458074	0.337379	0.162978	0.258735	0.250248	chr11:65293626-65293644	GCCTCATCCACAACAATGT
ASHG19AP1B12885403111	protein_coding	ENST00000270176	protein_coding	hyper	1.69667	0.0347167	0.999811	0.380032	0.223987	SCYL1	Ensembl	2642	chr11:65292548-65306175:+	chr11	+	65292548	65306175	SCY1 like pseudokinase 1 [Source:HGNC Symbol;Acc:HGNC:14372]	GGGCCCTGCACCGCGGCCGCAAGAAGGCCACAGGCAGCCCCGTGTCCATCTTCGTCTATG		Yes		SPINOCEREBELLAR ATAXIA, AUTOSOMAL RECESSIVE 21	Ribosome;Cytosol			57410	CCDS41672			NM_020680	uc001oea.2	0.344643	0.458074	0.337379	0.162978	0.258735	0.250248	chr11:65303513-65303575	TGCCACCCACAACCTCTACTCAATGAACGACTGTGCCCAGAAGATCCTGCCTGTGCTCTGCGG
ASHG19AP1B13953918411	protein_coding	ENST00000397938	protein_coding	hyper	1.69632	0.0464533	0.999811	0.375314	0.221252	EWSR1	Ensembl	2654	chr22:29664007-29696515:+	chr22	+	29664007	29696515	EWS RNA binding protein 1 [Source:HGNC Symbol;Acc:HGNC:3508]	AGGAGGACGCGGTGGAATGGGCAGCGCTGGAGAGCGAGGTGGCTTCAATAAGCCTGGTGG		Yes		Abdomen distended;Abdominal Pain;Hepatomegaly;Nausea and vomiting;Neuroectodermal Tumor, Primitive;Extraosseous Ewings sarcoma-primitive neuroepithelial tumor;Desmoplastic Small Round Cell Tumor;Mediastinal lymphadenopathy;Somatic mutation;Ewings sarcoma;Ileus;Sarcoma;Extraskeletal Myxoid Chondrosarcoma;Abnormality of the peritoneum	Cytosol;Nucleus;Ribosome;Insoluble Fraction		Yes	2130	CCDS13851			NM_005243	uc003aet.4	0.383681	0.320932	0.421329	0.28747	0.242115	0.134171
ASHG19AP1B12779095311	protein_coding	ENST00000374902	protein_coding	hyper	1.69596	0.0303035	0.999811	0.523384	0.308607	TEX10	Ensembl	3074	chr9:103064366-103115221:-	chr9	-	103064366	103115221	testis expressed 10 [Source:HGNC Symbol;Acc:HGNC:25988]	GGCCGCGGCCGGGTCCTCAGTAGTCGAGAATGACTAAAAAAAGAAAACGCCAACATGATT					Nucleus;Insoluble Fraction			54881	CCDS6748			NM_017746	uc004bas.4	0.627616	0.469017	0.47352	0.363936	0.329523	0.232363	chr9:103109483-103109507	ATTTTGGGGGCCAGGAATTGAAGAA
ASHG19AP1B11342532011	protein_coding	ENST00000323853	protein_coding	hyper	1.69487	0.0203164	0.999811	0.345201	0.203674	SNRNP200	Ensembl	7165	chr2:96940074-96971253:-	chr2	-	96940074	96971253	small nuclear ribonucleoprotein U5 subunit 200 [Source:HGNC Symbol;Acc:HGNC:30859]	ACCCCCATGGAGGCCCTGGCAGAGCAGGTATACATGGACTGGTACGAGAAGTTCCAGGAC				Glaucoma;Conductive hearing loss;Sensorineural Hearing Loss (disorder);Hyperinsulinism;Hypogonadism;Keratoconus;Mental Retardation;Night Blindness;Nystagmus;Obesity;Ophthalmoplegia;Optic Atrophy;Retinitis Pigmentosa;Low Vision;Photophobia;Cataract;Congenital anomaly of testis;Congenital hypoplasia of penis;Blindness, Legal;Low intelligence;Blind Vision;Electroretinogram abnormal;Pallor of optic d…	Nucleus;Chromatin;Insoluble Fraction			23020	CCDS2020			NM_014014	uc002svu.4	0.351791	0.336493	0.347319	0.191038	0.14565	0.274335	chr2:96962356-96962405	GTGCCGTCCATGTTTATGTGTTTCCCAATCTCTCGGAGCATGCACATCAG	chr2:96962375_96962376-(AAACA),chr2:96962367_96962368-(AAACA)	exon:13,exon:13	chr2:96962375_96962376-(AAACA),chr2:96962367_96962368-(AAACA)
ASHG19AP1B11342532011	protein_coding	ENST00000323853	protein_coding	hyper	1.69487	0.0203164	0.999811	0.345201	0.203674	SNRNP200	Ensembl	7165	chr2:96940074-96971253:-	chr2	-	96940074	96971253	small nuclear ribonucleoprotein U5 subunit 200 [Source:HGNC Symbol;Acc:HGNC:30859]	ACCCCCATGGAGGCCCTGGCAGAGCAGGTATACATGGACTGGTACGAGAAGTTCCAGGAC				Glaucoma;Conductive hearing loss;Sensorineural Hearing Loss (disorder);Hyperinsulinism;Hypogonadism;Keratoconus;Mental Retardation;Night Blindness;Nystagmus;Obesity;Ophthalmoplegia;Optic Atrophy;Retinitis Pigmentosa;Low Vision;Photophobia;Cataract;Congenital anomaly of testis;Congenital hypoplasia of penis;Blindness, Legal;Low intelligence;Blind Vision;Electroretinogram abnormal;Pallor of optic d…	Nucleus;Chromatin;Insoluble Fraction			23020	CCDS2020			NM_014014	uc002svu.4	0.351791	0.336493	0.347319	0.191038	0.14565	0.274335	chr2:96944551-96944576	CAGGTTGTAGTAATTGGGGTTCTGTG	chr2:96944569_96944570-(GAACC)	exon:8
ASHG19AP1B11342532011	protein_coding	ENST00000323853	protein_coding	hyper	1.69487	0.0203164	0.999811	0.345201	0.203674	SNRNP200	Ensembl	7165	chr2:96940074-96971253:-	chr2	-	96940074	96971253	small nuclear ribonucleoprotein U5 subunit 200 [Source:HGNC Symbol;Acc:HGNC:30859]	ACCCCCATGGAGGCCCTGGCAGAGCAGGTATACATGGACTGGTACGAGAAGTTCCAGGAC				Glaucoma;Conductive hearing loss;Sensorineural Hearing Loss (disorder);Hyperinsulinism;Hypogonadism;Keratoconus;Mental Retardation;Night Blindness;Nystagmus;Obesity;Ophthalmoplegia;Optic Atrophy;Retinitis Pigmentosa;Low Vision;Photophobia;Cataract;Congenital anomaly of testis;Congenital hypoplasia of penis;Blindness, Legal;Low intelligence;Blind Vision;Electroretinogram abnormal;Pallor of optic d…	Nucleus;Chromatin;Insoluble Fraction			23020	CCDS2020			NM_014014	uc002svu.4	0.351791	0.336493	0.347319	0.191038	0.14565	0.274335	chr2:96962725-96962743	CTTACTCTGGATCCGATTC
ASHG19AP1B11306141711	protein_coding	ENST00000221455	protein_coding	hyper	1.69273	0.0209224	0.999811	0.438289	0.258925	CLASRP	Ensembl	2234	chr19:45542298-45574214:+	chr19	+	45542298	45574214	CLK4 associating serine/arginine rich protein [Source:HGNC Symbol;Acc:HGNC:17731]	GCCGCTGGTAAAGAGACAGGAGCTGCCAAACCCAAGCTGACGCCTCAGGAGAAGCTGAAA					Nucleus;Chromatin;Nucleous;Nucleoplasm		Yes	11129	CCDS12652			NM_007056	uc002pak.3	0.369891	0.419404	0.525571	0.227499	0.273691	0.275584
ASHG19AP1B10171237311	protein_coding	ENST00000473656	protein_coding	hyper	1.69198	0.00537921	0.999811	0.393618	0.232637	TWNK	Ensembl	946	chr10:102747307-102753337:+	chr10	+	102747307	102753337	twinkle mtDNA helicase [Source:HGNC Symbol;Acc:HGNC:1160]	CCGGCGAAGTGGGAGAGAGAAAAGTGGGCCAACAGGCAGTGGAAAGACGACATTCATCAG				Gonadal dysgenesis XX type deafness;Progressive External Ophthalmoplegia with Mitochondrial DNA Deletions, Autosomal Dominant, 1;Progressive External Ophthalmoplegia with Mitochondrial DNA Deletions, Autosomal Dominant, 3;Sensory ataxic neuropathy, dysarthria, and ophthalmoparesis;Infantile onset spinocerebellar ataxia;MITOCHONDRIAL DNA DEPLETION SYNDROME 3 (HEPATOCEREBRAL TYPE);PERRAULT SYNDROME…	Ribosome;Insoluble Fraction			56652				NM_001163813		0.403639	0.391892	0.385325	0.1987	0.290026	0.209185	chr10:102753214-102753255	TCAGGCCAGGCCCCCACTCCCGACCAGCCAGACACCTCCAAG	chr10:102753245_102753246+(AGACA)	exon:5	chr10:102753245_102753246+(AGACA)
ASHG19AP1B10171237311	protein_coding	ENST00000473656	protein_coding	hyper	1.69198	0.00537921	0.999811	0.393618	0.232637	TWNK	Ensembl	946	chr10:102747307-102753337:+	chr10	+	102747307	102753337	twinkle mtDNA helicase [Source:HGNC Symbol;Acc:HGNC:1160]	CCGGCGAAGTGGGAGAGAGAAAAGTGGGCCAACAGGCAGTGGAAAGACGACATTCATCAG				Gonadal dysgenesis XX type deafness;Progressive External Ophthalmoplegia with Mitochondrial DNA Deletions, Autosomal Dominant, 1;Progressive External Ophthalmoplegia with Mitochondrial DNA Deletions, Autosomal Dominant, 3;Sensory ataxic neuropathy, dysarthria, and ophthalmoparesis;Infantile onset spinocerebellar ataxia;MITOCHONDRIAL DNA DEPLETION SYNDROME 3 (HEPATOCEREBRAL TYPE);PERRAULT SYNDROME…	Ribosome;Insoluble Fraction			56652				NM_001163813		0.403639	0.391892	0.385325	0.1987	0.290026	0.209185	chr10:102753090-102753111	CACCTTCTCCATTCCACCAAAG
ASHG19AP1B10011679811	protein_coding	ENST00000620771	protein_coding	hyper	1.68753	0.0470377	0.999811	0.40742	0.24143	HPCAL1	Ensembl	1941	chr2:10508890-10567742:+	chr2	+	10508890	10567742	hippocalcin like 1 [Source:HGNC Symbol;Acc:HGNC:5145]	GCAGGAGAATGCTGTGGTGACTTGATTTTCCCAAAAGCACATCTCCCAAGCTGGCGGCAG				Liver Cirrhosis, Experimental	Ribosome		Yes	3241				NM_001258359	uc010exf.4	0.451993	0.472724	0.297544	0.242486	0.207566	0.274238	chr2:10536982-10537039	TCAGGACGCGGAAACACTCCCTGGAGGTTCTGACCCACTCCCTCTCAGCCTCCGCCTG	chr2:10536995_10536996+(AAACA)	utr5	chr2:10536995_10536996+(AAACA)
ASHG19AP1B10011679811	protein_coding	ENST00000620771	protein_coding	hyper	1.68753	0.0470377	0.999811	0.40742	0.24143	HPCAL1	Ensembl	1941	chr2:10508890-10567742:+	chr2	+	10508890	10567742	hippocalcin like 1 [Source:HGNC Symbol;Acc:HGNC:5145]	GCAGGAGAATGCTGTGGTGACTTGATTTTCCCAAAAGCACATCTCCCAAGCTGGCGGCAG				Liver Cirrhosis, Experimental	Ribosome		Yes	3241				NM_001258359	uc010exf.4	0.451993	0.472724	0.297544	0.242486	0.207566	0.274238	chr2:10567434-10567463	TGGTCCCCTTTCTTTTAATATATAAATTAT
ASHG19AP1B13865085111	protein_coding	ENST00000568640	protein_coding	hyper	1.68306	0.0490769	0.999811	0.476808	0.283297	NDRG4	Ensembl	1281	chr16:58534011-58545545:+	chr16	+	58534011	58545545	NDRG family member 4 [Source:HGNC Symbol;Acc:HGNC:14466]	CCCTCCCTCGGCAAGATGCCGGAGTGCTGGGATGGGAGGAGCCAAGAGCGGAGGCTGCCC					Exosome;Nucleus;Chromatin;Nucleous			65009	CCDS58465			NM_001242834	uc010vii.3	0.454953	0.526009	0.44946	0.397112	0.279728	0.173052
ASHG19AP1B11428795211	protein_coding	ENST00000369162	protein_coding	hyper	1.68298	0.0433814	0.999811	0.450375	0.267605	ASCC3	Ensembl	8146	chr6:100956070-101329240:-	chr6	-	100956070	101329240	activating signal cointegrator 1 complex subunit 3 [Source:HGNC Symbol;Acc:HGNC:18697]	GTATGTGCTTCAAGTGAGCTTGCAGAGAGTCCACTTTGGGTTCCACAAGGGAAAGCCAGA				Intellectual Disability	Nucleus;Insoluble Fraction		Yes	10973	CCDS5046			NM_006828	uc003pqk.5	0.419007	0.363095	0.569024	0.26417	0.248573	0.290072
ASHG19AP1B10007651011	protein_coding	uc011kux.2	protein_coding	hyper	1.68275	0.0196884	0.999811	0.505833	0.3006	KCNH2	knownGene	4722	chr7:150642044-150657964:-	chr7	-	150642044	150657964	Homo sapiens potassium voltage-gated channel, subfamily H (eag-related), member 2 (KCNH2), transcript variant 1, mRNA.	AAAGAGCTAGATAAATCATATAGGCAGAGAGAGGGGTAGGGGAGCCTGGCAGCAACAAGC				Cardiac Arrhythmia;Neoplastic Cell Transformation;Colonic Neoplasms;Cardiac Arrest;Long QT Syndrome;Muscular Atrophy;Palpitations;Psychotic Disorders;Romano-Ward Syndrome;Schizophrenia;Syncope;Torsades de Pointes;Ventricular Fibrillation;Sudden Cardiac Death;Prolonged QT interval;Shortened QT interval;Nonorganic psychosis;Short QT Syndrome 1;Long Qt Syndrome 2	Endoplasmic reticulum	10:reticulocyte[61.16];testis[18.28];gonad[13.31];pituitary_gland[9.69];common_myeloid_progenitor[7.96];neuroendocrine_gland[7.56];hematopoietic_multipotent_progenitor_cell[6.74];male_reproductive_organ[6.47];diencephalon[5.27];pineal_body[5.09]		3757						0.522424	0.45327	0.541805	0.213575	0.376791	0.311433
ASHG19AP1B10311521011	protein_coding	ENST00000356010	protein_coding	hyper	1.68059	0.0176402	0.999811	0.367701	0.218793	MAPK8IP3	Ensembl	4456	chr16:1756194-1819141:+	chr16	+	1756194	1819141	mitogen-activated protein kinase 8 interacting protein 3 [Source:HGNC Symbol;Acc:HGNC:6884]	AGGGGAGTTCTCAGGAATGGGCAAAGAAGTGGGGAATCTGCTACTGGAAAACTCACAGCT				Polycystic Ovary Syndrome	Nucleus;Nucleous			23162	CCDS45379			NM_001040439	uc059ozt.1	0.341012	0.367439	0.394653	0.286412	0.169498	0.20047	chr16:1817163-1817181	TCTGAGCAACTATCACCTA
ASHG19AP1B10311521011	protein_coding	ENST00000356010	protein_coding	hyper	1.68059	0.0176402	0.999811	0.367701	0.218793	MAPK8IP3	Ensembl	4456	chr16:1756194-1819141:+	chr16	+	1756194	1819141	mitogen-activated protein kinase 8 interacting protein 3 [Source:HGNC Symbol;Acc:HGNC:6884]	AGGGGAGTTCTCAGGAATGGGCAAAGAAGTGGGGAATCTGCTACTGGAAAACTCACAGCT				Polycystic Ovary Syndrome	Nucleus;Nucleous			23162	CCDS45379			NM_001040439	uc059ozt.1	0.341012	0.367439	0.394653	0.286412	0.169498	0.20047	chr16:1817193-1817215	CCACCCGCACCACTCCATCCGCT
ASHG19AP1B13129807211	protein_coding	ENST00000535420	protein_coding	hyper	1.68058	0.0310211	0.999811	0.360996	0.214804	ZBTB7B	Ensembl	3777	chr1:154975106-154990998:+	chr1	+	154975106	154990998	zinc finger and BTB domain containing 7B [Source:HGNC Symbol;Acc:HGNC:18668]	GGGATGGGGGGAAAGCAAGCTGGAGGACAGGTGAGACAGCAGGACAGGTGAGGCGGGCCC					Insoluble Fraction;Cell Membrane		Yes	51043				NM_001256455	uc031ppr.2	0.365389	0.424516	0.293082	0.176729	0.209244	0.258439	chr1:154988971-154989020	CTGCTGCATCCCCCGCTGGCCTCGACCTCTCCAATGGCCACCTGGACACC	chr1:154989016_154989017+(GGACA)	exon:4	chr1:154989016_154989017+(GGACA)
ASHG19AP1B13129807211	protein_coding	ENST00000535420	protein_coding	hyper	1.68058	0.0310211	0.999811	0.360996	0.214804	ZBTB7B	Ensembl	3777	chr1:154975106-154990998:+	chr1	+	154975106	154990998	zinc finger and BTB domain containing 7B [Source:HGNC Symbol;Acc:HGNC:18668]	GGGATGGGGGGAAAGCAAGCTGGAGGACAGGTGAGACAGCAGGACAGGTGAGGCGGGCCC					Insoluble Fraction;Cell Membrane		Yes	51043				NM_001256455	uc031ppr.2	0.365389	0.424516	0.293082	0.176729	0.209244	0.258439	chr1:154987301-154987339	TAGCCACTACTTCAAGAAGCTTTTCACTGAGGGCGGTGG
ASHG19AP1B13129807211	protein_coding	ENST00000535420	protein_coding	hyper	1.68058	0.0310211	0.999811	0.360996	0.214804	ZBTB7B	Ensembl	3777	chr1:154975106-154990998:+	chr1	+	154975106	154990998	zinc finger and BTB domain containing 7B [Source:HGNC Symbol;Acc:HGNC:18668]	GGGATGGGGGGAAAGCAAGCTGGAGGACAGGTGAGACAGCAGGACAGGTGAGGCGGGCCC					Insoluble Fraction;Cell Membrane		Yes	51043				NM_001256455	uc031ppr.2	0.365389	0.424516	0.293082	0.176729	0.209244	0.258439	chr1:154988774-154988790	CCTGCACAGCTACGACC
ASHG19AP1B13129807211	protein_coding	ENST00000535420	protein_coding	hyper	1.68058	0.0310211	0.999811	0.360996	0.214804	ZBTB7B	Ensembl	3777	chr1:154975106-154990998:+	chr1	+	154975106	154990998	zinc finger and BTB domain containing 7B [Source:HGNC Symbol;Acc:HGNC:18668]	GGGATGGGGGGAAAGCAAGCTGGAGGACAGGTGAGACAGCAGGACAGGTGAGGCGGGCCC					Insoluble Fraction;Cell Membrane		Yes	51043				NM_001256455	uc031ppr.2	0.365389	0.424516	0.293082	0.176729	0.209244	0.258439	chr1:154989027-154989046	CTCTCTCTAGCTCGATTCTG
ASHG19AP1B13129807211	protein_coding	ENST00000535420	protein_coding	hyper	1.68058	0.0310211	0.999811	0.360996	0.214804	ZBTB7B	Ensembl	3777	chr1:154975106-154990998:+	chr1	+	154975106	154990998	zinc finger and BTB domain containing 7B [Source:HGNC Symbol;Acc:HGNC:18668]	GGGATGGGGGGAAAGCAAGCTGGAGGACAGGTGAGACAGCAGGACAGGTGAGGCGGGCCC					Insoluble Fraction;Cell Membrane		Yes	51043				NM_001256455	uc031ppr.2	0.365389	0.424516	0.293082	0.176729	0.209244	0.258439	chr1:154989139-154989166	AAGGTGCCATGGAGTCCTCTTAAAGAGG
ASHG19AP1B13129807211	protein_coding	ENST00000535420	protein_coding	hyper	1.68058	0.0310211	0.999811	0.360996	0.214804	ZBTB7B	Ensembl	3777	chr1:154975106-154990998:+	chr1	+	154975106	154990998	zinc finger and BTB domain containing 7B [Source:HGNC Symbol;Acc:HGNC:18668]	GGGATGGGGGGAAAGCAAGCTGGAGGACAGGTGAGACAGCAGGACAGGTGAGGCGGGCCC					Insoluble Fraction;Cell Membrane		Yes	51043				NM_001256455	uc031ppr.2	0.365389	0.424516	0.293082	0.176729	0.209244	0.258439	chr1:154989276-154989317	AGCATCAGCCCTTCCTCCCAGAGCCCTCATTCCAATTCCAAG
ASHG19AP1B13129807211	protein_coding	ENST00000535420	protein_coding	hyper	1.68058	0.0310211	0.999811	0.360996	0.214804	ZBTB7B	Ensembl	3777	chr1:154975106-154990998:+	chr1	+	154975106	154990998	zinc finger and BTB domain containing 7B [Source:HGNC Symbol;Acc:HGNC:18668]	GGGATGGGGGGAAAGCAAGCTGGAGGACAGGTGAGACAGCAGGACAGGTGAGGCGGGCCC					Insoluble Fraction;Cell Membrane		Yes	51043				NM_001256455	uc031ppr.2	0.365389	0.424516	0.293082	0.176729	0.209244	0.258439	chr1:154990508-154990535	GACCCCTTTTGCAGCCTGGGCTCTGCCT
ASHG19AP1B13129807211	protein_coding	ENST00000535420	protein_coding	hyper	1.68058	0.0310211	0.999811	0.360996	0.214804	ZBTB7B	Ensembl	3777	chr1:154975106-154990998:+	chr1	+	154975106	154990998	zinc finger and BTB domain containing 7B [Source:HGNC Symbol;Acc:HGNC:18668]	GGGATGGGGGGAAAGCAAGCTGGAGGACAGGTGAGACAGCAGGACAGGTGAGGCGGGCCC					Insoluble Fraction;Cell Membrane		Yes	51043				NM_001256455	uc031ppr.2	0.365389	0.424516	0.293082	0.176729	0.209244	0.258439	chr1:154990537-154990554	GCACTATTTCCCCTTCCT
ASHG19AP1B13641671711	protein_coding	ENST00000300835	protein_coding	hyper	1.67809	0.0405961	0.999811	0.456624	0.27211	PRR14	Ensembl	2198	chr16:30662188-30667761:+	chr16	+	30662188	30667761	proline rich 14 [Source:HGNC Symbol;Acc:HGNC:28458]	GGACGCGAGGAGGGAAGGGGCGTCTGTGGGCGGGACCTCCCGGGATTGGAGTGAAGAGGG					Cytosol;Nucleus			78994	CCDS10687			NM_024031	uc002dyy.4	0.449838	0.362609	0.557424	0.32311	0.2472	0.246018	chr16:30666234-30666257	CAGGACCACAATACCCCAGCACTT	chr16:30666238_30666239+(GGACC)	exon:7
ASHG19AP1B13430207211	protein_coding	ENST00000438100	protein_coding	hyper	1.67524	0.026742	0.999811	0.470876	0.281079	MAP7	Ensembl	2633	chr6:136664957-136847121:-	chr6	-	136664957	136847121	microtubule associated protein 7 [Source:HGNC Symbol;Acc:HGNC:6869]	GGGAGCCCTAGCATCCACAGTGCAGCTCGCCGCCTGCAGCTCAGCCCATGGGAGAGCAGC					Nucleus;Cytosol			9053	CCDS56454			NM_001198611	uc011edh.3	0.382491	0.480715	0.549423	0.330638	0.275006	0.237594	chr6:136683723-136683768	CTGGCATTCACAGTGGATGACGGGGCTGAGACCATGGCTGGGGTGG
ASHG19AP1B13430207211	protein_coding	ENST00000438100	protein_coding	hyper	1.67524	0.026742	0.999811	0.470876	0.281079	MAP7	Ensembl	2633	chr6:136664957-136847121:-	chr6	-	136664957	136847121	microtubule associated protein 7 [Source:HGNC Symbol;Acc:HGNC:6869]	GGGAGCCCTAGCATCCACAGTGCAGCTCGCCGCCTGCAGCTCAGCCCATGGGAGAGCAGC					Nucleus;Cytosol			9053	CCDS56454			NM_001198611	uc011edh.3	0.382491	0.480715	0.549423	0.330638	0.275006	0.237594	chr6:136683794-136683809	GGCTGGAGCTGGGGCC
ASHG19AP1B13430207211	protein_coding	ENST00000438100	protein_coding	hyper	1.67524	0.026742	0.999811	0.470876	0.281079	MAP7	Ensembl	2633	chr6:136664957-136847121:-	chr6	-	136664957	136847121	microtubule associated protein 7 [Source:HGNC Symbol;Acc:HGNC:6869]	GGGAGCCCTAGCATCCACAGTGCAGCTCGCCGCCTGCAGCTCAGCCCATGGGAGAGCAGC					Nucleus;Cytosol			9053	CCDS56454			NM_001198611	uc011edh.3	0.382491	0.480715	0.549423	0.330638	0.275006	0.237594	chr6:136687489-136687511	CTTGCTTTGGGATTAGATGGAGA
ASHG19AP1B13430207211	protein_coding	ENST00000438100	protein_coding	hyper	1.67524	0.026742	0.999811	0.470876	0.281079	MAP7	Ensembl	2633	chr6:136664957-136847121:-	chr6	-	136664957	136847121	microtubule associated protein 7 [Source:HGNC Symbol;Acc:HGNC:6869]	GGGAGCCCTAGCATCCACAGTGCAGCTCGCCGCCTGCAGCTCAGCCCATGGGAGAGCAGC					Nucleus;Cytosol			9053	CCDS56454			NM_001198611	uc011edh.3	0.382491	0.480715	0.549423	0.330638	0.275006	0.237594	chr6:136687518-136687540	CCTTCGGGTGCCAGATGTGAGGA
ASHG19AP1B10655926011	protein_coding	NM_001320936	protein_coding	hyper	1.67373	0.00954949	0.999811	0.333769	0.199416	DTNB	Refseq	2854	chr2:25609256-25896516:-	chr2	-	25609256	25896516		CACCATGTCATCCCTGGTGAAGGAGCTCCATTCAGGAACACACTGGATGTCTCCACCCAG					Endoplasmic reticulum;Chromatin;Nucleoplasm			1838	CCDS46236			NM_001320936	uc002rgi.5	0.334645	0.328422	0.338239	0.220047	0.235402	0.1428
ASHG19AP1B10024548011	protein_coding	ENST00000381569	protein_coding	hyper	1.67282	0.0436877	0.999811	0.312929	0.187067	LZTS1	Ensembl	5706	chr8:20103676-20161474:-	chr8	-	20103676	20161474	leucine zipper tumor suppressor 1 [Source:HGNC Symbol;Acc:HGNC:13861]	GCTCAGCAGCTCTGGAAAAAGAGAGACGGGAACACACCGGGAAACACTGGGAAAAAAAAA				Squamous cell carcinoma;Esophageal Neoplasms;Prostatic Neoplasms;Malignant Squamous Cell Neoplasm	Nucleus;Cytoplasm;Endoplasmic reticulum		Yes	11178	CCDS6015				uc064kuf.1	0.26294	0.326478	0.349368	0.20901	0.119117	0.233075
ASHG19AP1B11833148011	protein_coding	ENST00000409218	protein_coding	hyper	1.67275	0.032385	0.999811	0.36044	0.215477	MCFD2	Ensembl	648	chr2:47132533-47143251:-	chr2	-	47132533	47143251	multiple coagulation factor deficiency 2 [Source:HGNC Symbol;Acc:HGNC:18451]	GGCCCAACTGGAGTGGAGCCGAGTGTCGCCCTTGGGAAAGCAGATATTGATGACCATGAG				FACTOR V AND FACTOR VIII, COMBINED DEFICIENCY OF;FACTOR V AND FACTOR VIII, COMBINED DEFICIENCY OF, 2	Ribosome;Endoplasmic reticulum;Cytoplasm			90411				NM_001171507	uc021vha.2	0.324025	0.323812	0.433483	0.193352	0.268067	0.185012
ASHG19AP1B11125635211	protein_coding	ENST00000441174	protein_coding	hyper	1.67218	0.0368743	0.999811	0.451856	0.270219	TBRG1	Ensembl	4004	chr11:124492776-124504698:+	chr11	+	124492776	124504698	transforming growth factor beta regulator 1 [Source:HGNC Symbol;Acc:HGNC:29551]	TCGGACTAGGGGGTCTAACAGTATATAGCCTGGGGGAGATCATCACCGACCGACCTGGCT					Ribosome;Nucleus;Cytoplasm;Cytosol			84897	CCDS8448			NM_032811	uc001qak.5	0.418613	0.415189	0.521767	0.313204	0.175458	0.321996
ASHG19AP1B10735747811	protein_coding	ENST00000261592	protein_coding	hyper	1.67103	0.0443794	0.999811	0.337875	0.202195	NOL4	Ensembl	3957	chr18:31431064-31803515:-	chr18	-	31431064	31803515	nucleolar protein 4 [Source:HGNC Symbol;Acc:HGNC:7870]	CCGACCGCTAAGGGAACAGGAAAAACGTCCGAGACAGCCGTTGCAATTACGAATGGACCA								8715	CCDS11907			NM_003787	uc010dmi.3	0.260779	0.363647	0.389199	0.212269	0.240706	0.15361
ASHG19AP1B10804166211	protein_coding	ENST00000359345	protein_coding	hyper	1.67031	0.0499007	0.999811	0.437061	0.261665	SLFNL1	Ensembl	4310	chr1:41481269-41488909:-	chr1	-	41481269	41488909	schlafen like 1 [Source:HGNC Symbol;Acc:HGNC:26313]	ATGAGATCACAGAGGTAGCTGTGCAGGCCCCGCCCACTTCCTATAACCCTGGTTCTGGCC					Endoplasmic reticulum;Nucleus;Nucleous			200172				NM_144990	uc057fhm.1	0.382799	0.42414	0.504244	0.365854	0.210931	0.20821
ASHG19AP1B13274144811	protein_coding	ENST00000475153	protein_coding	hyper	1.66895	0.0121523	0.999811	0.336832	0.201823	ZNF398	Ensembl	2860	chr7:148844568-148877557:+	chr7	+	148844568	148877557	zinc finger protein 398 [Source:HGNC Symbol;Acc:HGNC:18373]	GGCGGCCCCGGCCCCGACATCTGAATGGGACTCCGAGTGCCTTACATCCCTGCAGCCCCT					Insoluble Fraction;Cell Membrane		Yes	57541	CCDS5894			NM_170686	uc003wfl.4	0.319695	0.326263	0.364538	0.212447	0.243606	0.149415	chr7:148876186-148876214	ACTCACCCATCAAGACTTACCTACCATCT	chr7:148876200_148876201+(AGACT)	exon:6
ASHG19AP1B11790713611	protein_coding	ENST00000587922	protein_coding	hyper	1.66611	0.0176788	0.999811	0.381899	0.229217	HSPBP1	Ensembl	1449	chr19:55773855-55791224:-	chr19	-	55773855	55791224	HSPA (Hsp70) binding protein 1 [Source:HGNC Symbol;Acc:HGNC:24989]	CCTGAAACGCCGCCTTCTCAGCAGACCCTCAAGAATCGACCCATCAGGACGCCAGAGCTG					Cytosol;Ribosome;Insoluble Fraction			23640				NM_001297600	uc061cyv.1	0.416326	0.421247	0.308126	0.206681	0.228198	0.252772
ASHG19AP1B13129867911	protein_coding	ENST00000447113	protein_coding	hyper	1.66509	0.0402551	0.999811	0.397344	0.238632	DMKN	Ensembl	1611	chr19:35994206-36004560:-	chr19	-	35994206	36004560	dermokine [Source:HGNC Symbol;Acc:HGNC:25063]	GGTGGGAGGAAGACACTCTGGAGAGAGAGGGGGCTGGGCAGAGATGAAGTTCCAGGGGCC					Ribosome			93099	CCDS54252			NM_001190348	uc002nzz.3	0.34327	0.382658	0.466104	0.187106	0.214235	0.314554
ASHG19AP1B13545645211	protein_coding	ENST00000507039	protein_coding	hyper	1.66102	0.0416264	0.999811	0.351842	0.211823	DOK7	Ensembl	2551	chr4:3465038-3496210:+	chr4	+	3465038	3496210	docking protein 7 [Source:HGNC Symbol;Acc:HGNC:26594]	AAGGCGGGACCAGGGGCTGGCGTCTTCTTCCTGTCCTCGGCCGAGGGGGAGCAGATCAGC				Congenital Myasthenic Syndromes, Postsynaptic;Pena-Shokeir syndrome type I;Congenital myasthenic syndrome ib				285489	CCDS54717			NM_001164673	uc003ghe.4	0.303992	0.416158	0.335376	0.278676	0.173905	0.182888
ASHG19AP1B14038959911	protein_coding	ENST00000372006	protein_coding	hyper	1.66075	0.0381866	0.999811	0.381774	0.22988	PIK3R3	Ensembl	5019	chr1:46505812-46598466:-	chr1	-	46505812	46598466	phosphoinositide-3-kinase regulatory subunit 3 [Source:HGNC Symbol;Acc:HGNC:8981]	ACAGAATCCCGGTACATCGAGGCGGGACGGCGTGGAAGGGGCGGTGGTGATGCCTGCTGT					Ribosome;Cytosol;Insoluble Fraction			8503				NM_001328650	uc057gcj.1	0.358419	0.388567	0.398337	0.320919	0.155859	0.212862
ASHG19AP1B10866748911	protein_coding	ENST00000350320	protein_coding	hyper	1.65381	0.0186883	0.999811	0.377416	0.22821	SEPT7	Ensembl	4350	chr7:35840596-35946715:+	chr7	+	35840596	35946715	septin 7 [Source:HGNC Symbol;Acc:HGNC:1717]	CACCATGGGTGCAACAGAAGAACCTTGAAGGCTATGTGGGATTTGCCAATCTCCCAAATC				Schizophrenia	Cytoplasm;Insoluble Fraction			989				NM_001011553	uc064cty.1	0.429449	0.358666	0.344134	0.283601	0.187134	0.213895
ASHG19AP1B10538861211	protein_coding	ENST00000409658	protein_coding	hyper	1.65307	0.0128247	0.999811	0.330201	0.19975	WDR33	Ensembl	3104	chr2:128520107-128568745:-	chr2	-	128520107	128568745	WD repeat domain 33 [Source:HGNC Symbol;Acc:HGNC:25651]	ATCTGGGACTTTCTTCGTTGCCATGAGGAAAGAATTCTCCGAGGTACGTGTACTAACAGT					Nucleus;Cytosol			55339	CCDS46407			NM_001006622	uc002tpi.3	0.321501	0.28835	0.380751	0.217121	0.210207	0.171923	chr2:128535211-128535241	CTTTTTTGAGACAGGGTCTTGCTGTGTTGCT	chr2:128535226_128535227-(AGACC)	intron
ASHG19AP1B10538861211	protein_coding	ENST00000409658	protein_coding	hyper	1.65307	0.0128247	0.999811	0.330201	0.19975	WDR33	Ensembl	3104	chr2:128520107-128568745:-	chr2	-	128520107	128568745	WD repeat domain 33 [Source:HGNC Symbol;Acc:HGNC:25651]	ATCTGGGACTTTCTTCGTTGCCATGAGGAAAGAATTCTCCGAGGTACGTGTACTAACAGT					Nucleus;Cytosol			55339	CCDS46407			NM_001006622	uc002tpi.3	0.321501	0.28835	0.380751	0.217121	0.210207	0.171923	chr2:128535243-128535263	AGGATGGAATACAGTGGCACT
ASHG19AP1B11153505111	protein_coding	ENST00000641196	protein_coding	hyper	1.65247	0.030673	0.999811	0.363883	0.220205	OR6A2	Ensembl	4295	chr11:6812967-6820920:-	chr11	-	6812967	6820920	olfactory receptor family 6 subfamily A member 2 [Source:HGNC Symbol;Acc:HGNC:15301]	ACCCAGCCATCTCAGGAGGACCTTGATGAGTCAGTGACATCTGAATAAACTCATTTCCAG					Nucleus;Nucleoplasm			8590	CCDS7772					0.364817	0.362888	0.363944	0.133341	0.274476	0.252799
ASHG19AP1B12683865811	protein_coding	NM_001018075	protein_coding	hyper	1.65039	0.0244216	0.999811	0.479758	0.290693	NR3C1	Refseq	6517	chr5:142657496-142815077:-	chr5	-	142657496	142815077		TCACTGGACCTTAGAAGTTGATATTCACTGATGGACTCCAAAGAATCATTAACTCCTGGT				Alcoholic Intoxication;Bipolar Disorder;Mental Depression;Depressive disorder;Endometriosis;Fatigue;Hirsutism;Hypertensive disease;Hypoaldosteronism;Hypoglycemia;Hypokalemia;Ocular Hypertension;Oligomenorrhea;Prostatic Neoplasms;Psychotic Disorders;Schizophrenia;Unipolar Depression;Metabolic alkalosis;Cocaine-Related Disorders;Increase in blood pressure;Mood Disorders;Serum testosterone level abn…	Cytosol;Insoluble Fraction;Cell Membrane		Yes	2908				NM_001018075		0.437728	0.456027	0.54552	0.221295	0.366735	0.28405	chr5:142782790-142782824	CCGCTCGCCCGCCACCGTCCGCAGTTCCCGCCGCA	chr5:142782813_142782814-(GAACT)	intron
ASHG19AP1B12683865811	protein_coding	NM_001018075	protein_coding	hyper	1.65039	0.0244216	0.999811	0.479758	0.290693	NR3C1	Refseq	6517	chr5:142657496-142815077:-	chr5	-	142657496	142815077		TCACTGGACCTTAGAAGTTGATATTCACTGATGGACTCCAAAGAATCATTAACTCCTGGT				Alcoholic Intoxication;Bipolar Disorder;Mental Depression;Depressive disorder;Endometriosis;Fatigue;Hirsutism;Hypertensive disease;Hypoaldosteronism;Hypoglycemia;Hypokalemia;Ocular Hypertension;Oligomenorrhea;Prostatic Neoplasms;Psychotic Disorders;Schizophrenia;Unipolar Depression;Metabolic alkalosis;Cocaine-Related Disorders;Increase in blood pressure;Mood Disorders;Serum testosterone level abn…	Cytosol;Insoluble Fraction;Cell Membrane		Yes	2908				NM_001018075		0.437728	0.456027	0.54552	0.221295	0.366735	0.28405	chr5:142678306-142678329	CAAATGCCATAAGAAACATCCAGG
ASHG19AP1B12683865811	protein_coding	NM_001018075	protein_coding	hyper	1.65039	0.0244216	0.999811	0.479758	0.290693	NR3C1	Refseq	6517	chr5:142657496-142815077:-	chr5	-	142657496	142815077		TCACTGGACCTTAGAAGTTGATATTCACTGATGGACTCCAAAGAATCATTAACTCCTGGT				Alcoholic Intoxication;Bipolar Disorder;Mental Depression;Depressive disorder;Endometriosis;Fatigue;Hirsutism;Hypertensive disease;Hypoaldosteronism;Hypoglycemia;Hypokalemia;Ocular Hypertension;Oligomenorrhea;Prostatic Neoplasms;Psychotic Disorders;Schizophrenia;Unipolar Depression;Metabolic alkalosis;Cocaine-Related Disorders;Increase in blood pressure;Mood Disorders;Serum testosterone level abn…	Cytosol;Insoluble Fraction;Cell Membrane		Yes	2908				NM_001018075		0.437728	0.456027	0.54552	0.221295	0.366735	0.28405	chr5:142678341-142678368	AGGGTCATTTGGTCATCCAGGTGTAAGT
ASHG19AP1B12683865811	protein_coding	NM_001018075	protein_coding	hyper	1.65039	0.0244216	0.999811	0.479758	0.290693	NR3C1	Refseq	6517	chr5:142657496-142815077:-	chr5	-	142657496	142815077		TCACTGGACCTTAGAAGTTGATATTCACTGATGGACTCCAAAGAATCATTAACTCCTGGT				Alcoholic Intoxication;Bipolar Disorder;Mental Depression;Depressive disorder;Endometriosis;Fatigue;Hirsutism;Hypertensive disease;Hypoaldosteronism;Hypoglycemia;Hypokalemia;Ocular Hypertension;Oligomenorrhea;Prostatic Neoplasms;Psychotic Disorders;Schizophrenia;Unipolar Depression;Metabolic alkalosis;Cocaine-Related Disorders;Increase in blood pressure;Mood Disorders;Serum testosterone level abn…	Cytosol;Insoluble Fraction;Cell Membrane		Yes	2908				NM_001018075		0.437728	0.456027	0.54552	0.221295	0.366735	0.28405	chr5:142680201-142680228	CAGGGTAGGGGTGAGTTGTGGTAACGTT
ASHG19AP1B12683865811	protein_coding	NM_001018075	protein_coding	hyper	1.65039	0.0244216	0.999811	0.479758	0.290693	NR3C1	Refseq	6517	chr5:142657496-142815077:-	chr5	-	142657496	142815077		TCACTGGACCTTAGAAGTTGATATTCACTGATGGACTCCAAAGAATCATTAACTCCTGGT				Alcoholic Intoxication;Bipolar Disorder;Mental Depression;Depressive disorder;Endometriosis;Fatigue;Hirsutism;Hypertensive disease;Hypoaldosteronism;Hypoglycemia;Hypokalemia;Ocular Hypertension;Oligomenorrhea;Prostatic Neoplasms;Psychotic Disorders;Schizophrenia;Unipolar Depression;Metabolic alkalosis;Cocaine-Related Disorders;Increase in blood pressure;Mood Disorders;Serum testosterone level abn…	Cytosol;Insoluble Fraction;Cell Membrane		Yes	2908				NM_001018075		0.437728	0.456027	0.54552	0.221295	0.366735	0.28405	chr5:142779941-142779978	TCCTTCTCTGTGGGGGCAGCAGACACAGCAGTGGATGC
ASHG19AP1B13525689611	protein_coding	ENST00000597686	protein_coding	hyper	1.64769	0.0152146	0.999811	0.45257	0.274669	TUBB4A	Ensembl	636	chr19:6496142-6502855:-	chr19	-	6496142	6502855	tubulin beta 4A class IVa [Source:HGNC Symbol;Acc:HGNC:20774]	GGGCTGCGGACCGAGAAACTGAGGGACCGTGCTCCGCCGTCTCCGCCGCATCTTCCACCC				DYSTONIA 4, TORSION, AUTOSOMAL DOMINANT (disorder);Leukodystrophy, Hypomyelinating, 6				10382				NM_001289127	uc060sju.1	0.434949	0.457698	0.465063	0.359131	0.243977	0.2209
ASHG19AP1B13187680011	protein_coding	ENST00000541864	protein_coding	hyper	1.64715	0.00572773	0.999811	0.45469	0.276047	SLC12A4	Ensembl	3627	chr16:67978385-68000781:-	chr16	-	67978385	68000781	solute carrier family 12 member 4 [Source:HGNC Symbol;Acc:HGNC:10913]	GGGGACACCCTGAGCCCCGGACATGGCAACCACAGAGAGAGCAGCCCTTTTCTTTCCCCC					Endoplasmic reticulum;Nucleus;Nucleous;Nucleoplasm			6560	CCDS54031			NM_001145964	uc010vkh.2	0.458883	0.486745	0.418444	0.224244	0.312077	0.291819
ASHG19AP1B12078841011	protein_coding	ENST00000455584	protein_coding	hyper	1.64291	0.02889	0.999811	0.352272	0.21442	TVP23C	Ensembl	5514	chr17:15474805-15554967:-	chr17	-	15474805	15554967		GCATGGTGGGGAAGTACGAGCGCTGCCTGATGGCCTTCAAGCATCCCAAACTAGAACTAA					Nucleus			-1					uc002gor.2	0.318314	0.42763	0.310872	0.19529	0.247841	0.200129	chr17:15546120-15546172	TGGAGTTCAGCCTAAAAGTGGAAAGCAGAGAATTAAGGAGGAAGGAGCCCAAT	chr17:15546124_15546125-(GAACT)	exon:2
ASHG19AP1B12078841011	protein_coding	ENST00000455584	protein_coding	hyper	1.64291	0.02889	0.999811	0.352272	0.21442	TVP23C	Ensembl	5514	chr17:15474805-15554967:-	chr17	-	15474805	15554967		GCATGGTGGGGAAGTACGAGCGCTGCCTGATGGCCTTCAAGCATCCCAAACTAGAACTAA					Nucleus			-1					uc002gor.2	0.318314	0.42763	0.310872	0.19529	0.247841	0.200129	chr17:15531852-15531876	TTTCTGCCCCCAAATCACCCTAAAA
ASHG19AP1B12078841011	protein_coding	ENST00000455584	protein_coding	hyper	1.64291	0.02889	0.999811	0.352272	0.21442	TVP23C	Ensembl	5514	chr17:15474805-15554967:-	chr17	-	15474805	15554967		GCATGGTGGGGAAGTACGAGCGCTGCCTGATGGCCTTCAAGCATCCCAAACTAGAACTAA					Nucleus			-1					uc002gor.2	0.318314	0.42763	0.310872	0.19529	0.247841	0.200129	chr17:15532180-15532197	CACTGTACCAGGCCGTGA
ASHG19AP1B12078841011	protein_coding	ENST00000455584	protein_coding	hyper	1.64291	0.02889	0.999811	0.352272	0.21442	TVP23C	Ensembl	5514	chr17:15474805-15554967:-	chr17	-	15474805	15554967		GCATGGTGGGGAAGTACGAGCGCTGCCTGATGGCCTTCAAGCATCCCAAACTAGAACTAA					Nucleus			-1					uc002gor.2	0.318314	0.42763	0.310872	0.19529	0.247841	0.200129	chr17:15532492-15532506	CAAACGTGATGTCAT
ASHG19AP1B12078841011	protein_coding	ENST00000455584	protein_coding	hyper	1.64291	0.02889	0.999811	0.352272	0.21442	TVP23C	Ensembl	5514	chr17:15474805-15554967:-	chr17	-	15474805	15554967		GCATGGTGGGGAAGTACGAGCGCTGCCTGATGGCCTTCAAGCATCCCAAACTAGAACTAA					Nucleus			-1					uc002gor.2	0.318314	0.42763	0.310872	0.19529	0.247841	0.200129	chr17:15546106-15546116	CTAACTGGGTG
ASHG19AP1B13901084111	protein_coding	ENST00000263083	protein_coding	hyper	1.6416	0.0178368	0.999811	0.443167	0.26996	DPH1	Ensembl	2221	chr17:1933404-1946724:+	chr17	+	1933404	1946724	diphthamide biosynthesis 1 [Source:HGNC Symbol;Acc:HGNC:3003]	TCTGCGCTCTCCGCGTTCTTCCAGCGCTGTCTTTTTAGTACCACATGCGCAGGCAGGTGA		Yes			Endoplasmic reticulum;Ribosome;Nucleus;Nucleous;Nucleoplasm			1801	CCDS42228			NM_001383	uc002fts.4	0.417301	0.494645	0.417555	0.303751	0.309044	0.197086	chr17:1939874-1939900	ACATCCGGATAGACACTACACACCTCC	chr17:1939886_1939887+(AGACA)	exon:4	chr17:1939886_1939887+(AGACA)
ASHG19AP1B13901084111	protein_coding	ENST00000263083	protein_coding	hyper	1.6416	0.0178368	0.999811	0.443167	0.26996	DPH1	Ensembl	2221	chr17:1933404-1946724:+	chr17	+	1933404	1946724	diphthamide biosynthesis 1 [Source:HGNC Symbol;Acc:HGNC:3003]	TCTGCGCTCTCCGCGTTCTTCCAGCGCTGTCTTTTTAGTACCACATGCGCAGGCAGGTGA		Yes			Endoplasmic reticulum;Ribosome;Nucleus;Nucleous;Nucleoplasm			1801	CCDS42228			NM_001383	uc002fts.4	0.417301	0.494645	0.417555	0.303751	0.309044	0.197086	chr17:1944777-1944823	GGCCGTGGCTCTGAGGGACATTTCCTGGCAGCAGCCCTACCCGATGG	chr17:1944794_1944795+(GGACA)	exon:2	chr17:1944794_1944795+(GGACA)
ASHG19AP1B13901084111	protein_coding	ENST00000263083	protein_coding	hyper	1.6416	0.0178368	0.999811	0.443167	0.26996	DPH1	Ensembl	2221	chr17:1933404-1946724:+	chr17	+	1933404	1946724	diphthamide biosynthesis 1 [Source:HGNC Symbol;Acc:HGNC:3003]	TCTGCGCTCTCCGCGTTCTTCCAGCGCTGTCTTTTTAGTACCACATGCGCAGGCAGGTGA		Yes			Endoplasmic reticulum;Ribosome;Nucleus;Nucleous;Nucleoplasm			1801	CCDS42228			NM_001383	uc002fts.4	0.417301	0.494645	0.417555	0.303751	0.309044	0.197086	chr17:1946464-1946485	CTCCCAGGACCCTCCACTCACT	chr17:1946472_1946473+(GGACC)	utr3
ASHG19AP1B13901084111	protein_coding	ENST00000263083	protein_coding	hyper	1.6416	0.0178368	0.999811	0.443167	0.26996	DPH1	Ensembl	2221	chr17:1933404-1946724:+	chr17	+	1933404	1946724	diphthamide biosynthesis 1 [Source:HGNC Symbol;Acc:HGNC:3003]	TCTGCGCTCTCCGCGTTCTTCCAGCGCTGTCTTTTTAGTACCACATGCGCAGGCAGGTGA		Yes			Endoplasmic reticulum;Ribosome;Nucleus;Nucleous;Nucleoplasm			1801	CCDS42228			NM_001383	uc002fts.4	0.417301	0.494645	0.417555	0.303751	0.309044	0.197086	chr17:1939913-1939935	GCCTCACCTTTCCCCCAGCCACT
ASHG19AP1B13901084111	protein_coding	ENST00000263083	protein_coding	hyper	1.6416	0.0178368	0.999811	0.443167	0.26996	DPH1	Ensembl	2221	chr17:1933404-1946724:+	chr17	+	1933404	1946724	diphthamide biosynthesis 1 [Source:HGNC Symbol;Acc:HGNC:3003]	TCTGCGCTCTCCGCGTTCTTCCAGCGCTGTCTTTTTAGTACCACATGCGCAGGCAGGTGA		Yes			Endoplasmic reticulum;Ribosome;Nucleus;Nucleous;Nucleoplasm			1801	CCDS42228			NM_001383	uc002fts.4	0.417301	0.494645	0.417555	0.303751	0.309044	0.197086	chr17:1946287-1946321	CAGCCAATTTCCCGGAGCCATCACCCTCACCCACT
ASHG19AP1B13901084111	protein_coding	ENST00000263083	protein_coding	hyper	1.6416	0.0178368	0.999811	0.443167	0.26996	DPH1	Ensembl	2221	chr17:1933404-1946724:+	chr17	+	1933404	1946724	diphthamide biosynthesis 1 [Source:HGNC Symbol;Acc:HGNC:3003]	TCTGCGCTCTCCGCGTTCTTCCAGCGCTGTCTTTTTAGTACCACATGCGCAGGCAGGTGA		Yes			Endoplasmic reticulum;Ribosome;Nucleus;Nucleous;Nucleoplasm			1801	CCDS42228			NM_001383	uc002fts.4	0.417301	0.494645	0.417555	0.303751	0.309044	0.197086	chr17:1946325-1946350	GTGGCCACTTCATTCCAGCAGCTGCA
ASHG19AP1B13901084111	protein_coding	ENST00000263083	protein_coding	hyper	1.6416	0.0178368	0.999811	0.443167	0.26996	DPH1	Ensembl	2221	chr17:1933404-1946724:+	chr17	+	1933404	1946724	diphthamide biosynthesis 1 [Source:HGNC Symbol;Acc:HGNC:3003]	TCTGCGCTCTCCGCGTTCTTCCAGCGCTGTCTTTTTAGTACCACATGCGCAGGCAGGTGA		Yes			Endoplasmic reticulum;Ribosome;Nucleus;Nucleous;Nucleoplasm			1801	CCDS42228			NM_001383	uc002fts.4	0.417301	0.494645	0.417555	0.303751	0.309044	0.197086	chr17:1946364-1946374	CCTACCTCAAG
ASHG19AP1B13901084111	protein_coding	ENST00000263083	protein_coding	hyper	1.6416	0.0178368	0.999811	0.443167	0.26996	DPH1	Ensembl	2221	chr17:1933404-1946724:+	chr17	+	1933404	1946724	diphthamide biosynthesis 1 [Source:HGNC Symbol;Acc:HGNC:3003]	TCTGCGCTCTCCGCGTTCTTCCAGCGCTGTCTTTTTAGTACCACATGCGCAGGCAGGTGA		Yes			Endoplasmic reticulum;Ribosome;Nucleus;Nucleous;Nucleoplasm			1801	CCDS42228			NM_001383	uc002fts.4	0.417301	0.494645	0.417555	0.303751	0.309044	0.197086	chr17:1946695-1946709	CCACATAATAAAGTG
ASHG19AP1B10003957211	protein_coding	ENST00000252136	protein_coding	hyper	1.64086	0.0329911	0.999811	0.369666	0.225288	TRMT2A	Ensembl	2964	chr22:20099389-20104818:-	chr22	-	20099389	20104818	tRNA methyltransferase 2 homolog A [Source:HGNC Symbol;Acc:HGNC:24974]	ATTTGATACTTAAACTTGAGGAGAGGCAGAGAGAGGTCTGGGAACTGCACCAGCTGGGGG				Schizophrenia	Cytosol;Ribosome;Nucleus;Nucleous			27037	CCDS13774			NM_022727	uc002zrl.2	0.33474	0.326656	0.447602	0.222502	0.265926	0.187436
ASHG19AP1B14134888411	protein_coding	ENST00000583777	protein_coding	hyper	1.63919	0.0480906	0.999811	0.33888	0.206736	TSPO	Ensembl	636	chr22:43547553-43559247:+	chr22	+	43547553	43559247	translocator protein [Source:HGNC Symbol;Acc:HGNC:1158]	GGCAGTGCCCTTCCCGGAGCGTGCCCTCGCCGCTGGTACGGCTCCTACCTGGTCTGGAAA				Bipolar Disorder;Hepatic Encephalopathy;Liver Cirrhosis, Experimental;End Stage Liver Disease	Ribosome;Cytoplasm			706				NR_046308	uc062exg.1	0.377156	0.370934	0.268549	0.186818	0.267642	0.165747	chr22:43558950-43558973	TGGCGGGACAACCATGGCTGGCGT	chr22:43558957_43558958+(GGACA)	exon:4	chr22:43558957_43558958+(GGACA)	chr22:43558947-43559047	chr22:43558957_43558958+(GGACA),chr22:43559016_43559017+(GGACT)
ASHG19AP1B14134888411	protein_coding	ENST00000583777	protein_coding	hyper	1.63919	0.0480906	0.999811	0.33888	0.206736	TSPO	Ensembl	636	chr22:43547553-43559247:+	chr22	+	43547553	43559247	translocator protein [Source:HGNC Symbol;Acc:HGNC:1158]	GGCAGTGCCCTTCCCGGAGCGTGCCCTCGCCGCTGGTACGGCTCCTACCTGGTCTGGAAA				Bipolar Disorder;Hepatic Encephalopathy;Liver Cirrhosis, Experimental;End Stage Liver Disease	Ribosome;Cytoplasm			706				NR_046308	uc062exg.1	0.377156	0.370934	0.268549	0.186818	0.267642	0.165747	chr22:43555217-43555226	GCTCCCCTGA				chr22:43555186-43555286	chr22:43555227_43555228+(GAACA),chr22:43555202_43555203-(AGACA)
ASHG19AP1B14134888411	protein_coding	ENST00000583777	protein_coding	hyper	1.63919	0.0480906	0.999811	0.33888	0.206736	TSPO	Ensembl	636	chr22:43547553-43559247:+	chr22	+	43547553	43559247	translocator protein [Source:HGNC Symbol;Acc:HGNC:1158]	GGCAGTGCCCTTCCCGGAGCGTGCCCTCGCCGCTGGTACGGCTCCTACCTGGTCTGGAAA				Bipolar Disorder;Hepatic Encephalopathy;Liver Cirrhosis, Experimental;End Stage Liver Disease	Ribosome;Cytoplasm			706				NR_046308	uc062exg.1	0.377156	0.370934	0.268549	0.186818	0.267642	0.165747	chr22:43555246-43555280	TGGCCCCGCCCTGGGTGCCCGCCATGGGCTTCACG				chr22:43555186-43555286	chr22:43555227_43555228+(GAACA),chr22:43555202_43555203-(AGACA)
ASHG19AP1B14134888411	protein_coding	ENST00000583777	protein_coding	hyper	1.63919	0.0480906	0.999811	0.33888	0.206736	TSPO	Ensembl	636	chr22:43547553-43559247:+	chr22	+	43547553	43559247	translocator protein [Source:HGNC Symbol;Acc:HGNC:1158]	GGCAGTGCCCTTCCCGGAGCGTGCCCTCGCCGCTGGTACGGCTCCTACCTGGTCTGGAAA				Bipolar Disorder;Hepatic Encephalopathy;Liver Cirrhosis, Experimental;End Stage Liver Disease	Ribosome;Cytoplasm			706				NR_046308	uc062exg.1	0.377156	0.370934	0.268549	0.186818	0.267642	0.165747	chr22:43557095-43557134	TTCACAGAGAAGGCTGTGGTTCCCCTGGGCCTCTACACTG
ASHG19AP1B10471135711	protein_coding	ENST00000334232	protein_coding	hyper	1.63864	0.0140825	0.999811	0.38813	0.236861	EDARADD	Ensembl	858	chr1:236557578-236645992:+	chr1	+	236557578	236645992	EDAR associated death domain [Source:HGNC Symbol;Acc:HGNC:14341]	GCTCCTGGTCACCAAGAGGATCATATGGTAAAGGAACCAGTGGAAGACACAGACCCTAGC				Hypodontia;Autosomal dominant hypohidrotic ectodermal dysplasia syndrome (disorder);Ectodermal Dysplasia, Hypohidrotic, Autosomal Recessive;Ectodermal Dysplasia 3, Anhidrotic;ECTODERMAL DYSPLASIA 11B, HYPOHIDROTIC/HAIR/TOOTH TYPE, AUTOSOMAL RECESSIVE;ECTODERMAL DYSPLASIA 11A, HYPOHIDROTIC/HAIR/TOOTH TYPE, AUTOSOMAL DOMINANT;Oligodontia	Nucleus;Cytoplasm;Insoluble Fraction;Cell Membrane			128178	CCDS1610			NM_145861	uc001hxu.2	0.403602	0.319524	0.441263	0.228349	0.245278	0.236955
ASHG19AP1B11644194911	protein_coding	ENST00000338631	protein_coding	hyper	1.63723	0.00647082	0.999811	0.404174	0.246864	ACIN1	Ensembl	2445	chr14:23527776-23540770:-	chr14	-	23527776	23540770	apoptotic chromatin condensation inducer 1 [Source:HGNC Symbol;Acc:HGNC:17066]	TCGGGGTTTGCCTGAGGAGAAGGAGGAAGTGACCATGGACACAAGTGAAAACAGACCTGA					Cytosol;Nucleus;Ribosome;Chromatin;Insoluble Fraction			22985	CCDS53888			NM_001164816	uc001wir.5	0.462851	0.379589	0.370083	0.260021	0.240745	0.239828	chr14:23527881-23527903	AACCTGTGGGAAAGAGGCAAGGG
ASHG19AP1B11644194911	protein_coding	ENST00000338631	protein_coding	hyper	1.63723	0.00647082	0.999811	0.404174	0.246864	ACIN1	Ensembl	2445	chr14:23527776-23540770:-	chr14	-	23527776	23540770	apoptotic chromatin condensation inducer 1 [Source:HGNC Symbol;Acc:HGNC:17066]	TCGGGGTTTGCCTGAGGAGAAGGAGGAAGTGACCATGGACACAAGTGAAAACAGACCTGA					Cytosol;Nucleus;Ribosome;Chromatin;Insoluble Fraction			22985	CCDS53888			NM_001164816	uc001wir.5	0.462851	0.379589	0.370083	0.260021	0.240745	0.239828	chr14:23531405-23531441	AGGAATTTGGGATTGGACTGGGGCCATTTGACCCCGT
ASHG19AP1B11644194911	protein_coding	ENST00000338631	protein_coding	hyper	1.63723	0.00647082	0.999811	0.404174	0.246864	ACIN1	Ensembl	2445	chr14:23527776-23540770:-	chr14	-	23527776	23540770	apoptotic chromatin condensation inducer 1 [Source:HGNC Symbol;Acc:HGNC:17066]	TCGGGGTTTGCCTGAGGAGAAGGAGGAAGTGACCATGGACACAAGTGAAAACAGACCTGA					Cytosol;Nucleus;Ribosome;Chromatin;Insoluble Fraction			22985	CCDS53888			NM_001164816	uc001wir.5	0.462851	0.379589	0.370083	0.260021	0.240745	0.239828	chr14:23532210-23532228	GTCATCAATGGTAATGGAA
ASHG19AP1B11644194911	protein_coding	ENST00000338631	protein_coding	hyper	1.63723	0.00647082	0.999811	0.404174	0.246864	ACIN1	Ensembl	2445	chr14:23527776-23540770:-	chr14	-	23527776	23540770	apoptotic chromatin condensation inducer 1 [Source:HGNC Symbol;Acc:HGNC:17066]	TCGGGGTTTGCCTGAGGAGAAGGAGGAAGTGACCATGGACACAAGTGAAAACAGACCTGA					Cytosol;Nucleus;Ribosome;Chromatin;Insoluble Fraction			22985	CCDS53888			NM_001164816	uc001wir.5	0.462851	0.379589	0.370083	0.260021	0.240745	0.239828	chr14:23540753-23540763	CAGGGGAGCCA
ASHG19AP1B12929492311	protein_coding	ENST00000453551	protein_coding	hyper	1.63474	0.0488685	0.999811	0.446495	0.273129	PUF60	Ensembl	1842	chr8:144898547-144911196:-	chr8	-	144898547	144911196	poly(U) binding splicing factor 60 [Source:HGNC Symbol;Acc:HGNC:17042]	GGGTTGCGTTCCTGTCCGCTAGCAGGTCAATGGCCAGCAAGGAGGGGGGTCCGAGCCGGC				Congenital ocular coloboma (disorder);Heart Septal Defects;Cystic kidney;Mesothelioma;Necrosis;Neoplasms, Experimental;Curvature of spine;Degenerative brain disorder;Feeding difficulties;Cerebral atrophy;Congenital clinodactyly;Congenital hemivertebra;Congenital hypoplasia of kidney;Short stature;Small head;Small nose;Short neck;Congenital absence of kidney;Global developmental delay;Acquired sco…	Cytosol;Ribosome		Yes	-1	CCDS47935				uc003yzq.5	0.382288	0.392109	0.565087	0.29194	0.237785	0.289661	chr8:144898655-144898668	AGGAACAAGTGCAA				chr8:144898647-144898747;chr8:144898644-144898744	chr8:144898652_144898653+(AAACA),chr8:144898659_144898660+(GAACA),chr8:144898683_144898684+(GGACC),chr8:144898669_144898670-(GGACT);chr8:144898652_144898653+(AAACA),chr8:144898659_144898660+(GAACA),chr8:144898683_144898684+(GGACC),chr8:144898669_144898670-(GGACT)
ASHG19AP1B12929492311	protein_coding	ENST00000453551	protein_coding	hyper	1.63474	0.0488685	0.999811	0.446495	0.273129	PUF60	Ensembl	1842	chr8:144898547-144911196:-	chr8	-	144898547	144911196	poly(U) binding splicing factor 60 [Source:HGNC Symbol;Acc:HGNC:17042]	GGGTTGCGTTCCTGTCCGCTAGCAGGTCAATGGCCAGCAAGGAGGGGGGTCCGAGCCGGC				Congenital ocular coloboma (disorder);Heart Septal Defects;Cystic kidney;Mesothelioma;Necrosis;Neoplasms, Experimental;Curvature of spine;Degenerative brain disorder;Feeding difficulties;Cerebral atrophy;Congenital clinodactyly;Congenital hemivertebra;Congenital hypoplasia of kidney;Short stature;Small head;Small nose;Short neck;Congenital absence of kidney;Global developmental delay;Acquired sco…	Cytosol;Ribosome		Yes	-1	CCDS47935				uc003yzq.5	0.382288	0.392109	0.565087	0.29194	0.237785	0.289661	chr8:144899520-144899541	CTGGGCAGCCATGACAGCCTGG
ASHG19AP1B12193956511	protein_coding	ENST00000611119	protein_coding	hyper	1.62847	0.0186961	0.999811	0.394448	0.24222	TMEM185A	Ensembl	2635	chrX:148678217-148713568:-	chrX	-	148678217	148713568	transmembrane protein 185A [Source:HGNC Symbol;Acc:HGNC:17125]	CCGCCATGAACCTGAGGGGCCTCTTCCAGGACTTCAACCCGAGAGCAGAAGGAGAAACGT					Endoplasmic reticulum			84548	CCDS55523			NM_001174092	uc033ezs.2	0.355132	0.427676	0.400537	0.242968	0.183472	0.30022
ASHG19AP1B13437402811	protein_coding	NM_001354346	protein_coding	hyper	1.62783	0.0302993	0.999811	0.320868	0.197114	C1R	Refseq	2605	chr12:7187515-7244508:-	chr12	-	7187515	7244508		GGCAGAGAGGAGAATGCCCAGTGGTGGCTCTTGTACCTCCTGGTGCCGGCCCTGTTCTGC				Arthralgia;Arthritis;Autoimmune Diseases;Ecchymosis;Endometriosis;Gingival Diseases;Gingival Hyperplasia;Gingival Hypertrophy;Lupus Erythematosus, Discoid;Nephritis;Paratuberculosis;Periodontal Diseases;Periodontitis;Joint laxity;Atrophic scar;Premature tooth loss;Microdontia (disorder);Skin hyperelastic;Ehlers-Danlos Syndrome, Type VIII;Complement deficiency disease;Short stature;Gingival Overgr…		10:liver[12.45];hepatobiliary_system[11.84];digestive_tract_diverticulum[11.67];epithelial_sac[10.66];digestive_tract_epithelium[9.02];synovial_cell[8.29];tendon_cell[7.58];endocrine_gland[7.14];endocrine_system[6.82];exocrine_gland[6.58]		715	CCDS81658			NM_001354346	uc031ysf.2	0.386102	0.292198	0.284306	0.221995	0.208776	0.16057	chr12:7187819-7187830	CCTAGTGAATTC
ASHG19AP1B12624529311	protein_coding	ENST00000396652	protein_coding	hyper	1.6278	0.00466383	0.999811	0.436752	0.268309	SOSTDC1	Ensembl	2411	chr7:16501168-16570205:-	chr7	-	16501168	16570205	sclerostin domain containing 1 [Source:HGNC Symbol;Acc:HGNC:21748]	AGCTGCAGGAAGCTCGGGTTCAAGTGGGTTGCCGGGAACTGCGTTCCACCAAATACATCT					Cytoplasm			25928					uc003sth.4	0.456556	0.433299	0.420401	0.22167	0.317069	0.266186
ASHG19AP1B11485582811	protein_coding	ENST00000394169	protein_coding	hyper	1.61469	0.0470524	0.999811	0.629879	0.390092	ORMDL3	Ensembl	2230	chr17:38078530-38083094:-	chr17	-	38078530	38083094	ORMDL sphingolipid biosynthesis regulator 3 [Source:HGNC Symbol;Acc:HGNC:16038]	CTGGAAACAGGTGCTGAGAGGGGAGACTGAGTCCTCCTAAGTTGGGGTTTGGGGAGATCC				Asthma;Ulcerative Colitis	Ribosome;Endoplasmic reticulum;Cell Membrane			94103				NM_001320801	uc060eur.1	0.546966	0.599449	0.743222	0.50354	0.295046	0.37169	chr17:38080284-38080296	ATGTTGTGAATGA
ASHG19AP1B13019377911	protein_coding	ENST00000378600	protein_coding	hyper	1.60571	0.0438149	0.999811	0.46857	0.291814	DDB2	Ensembl	717	chr11:47236688-47260400:+	chr11	+	47236688	47260400	damage specific DNA binding protein 2 [Source:HGNC Symbol;Acc:HGNC:2718]	ACCCACCTTCATCAAAGGGGCAGCCTGGCATCCTCGCTACAACCTCATTGTTGTGGGCCG		Yes		Arthralgia;Basal cell carcinoma;Conjunctivitis;Cryptorchidism;Ectropion;Entropion;Fatigue;Fever;Flushing;Freckles;Sensorineural Hearing Loss (disorder);Hypogonadism;Keratitis;melanoma;Optic Atrophy;Papilloma;Strabismus;Telangiectasis;Tooth Abnormalities;Erythema;Xeroderma Pigmentosum;Photophobia;Cataract;Atrophic condition of skin;Electroencephalogram abnormal;Dry skin;Failure to gain weight;Conj…	Cytosol;Ribosome;Chromatin		Yes	1643	CCDS73284			NM_001300734	uc001nee.3	0.557413	0.494045	0.354251	0.304842	0.272676	0.297925	chr11:47238509-47238534	CTCACCCCAGCACTGTGGCTGTGGGT
ASHG19AP1B10769431511	protein_coding	ENST00000358066	protein_coding	hyper	1.60351	0.0336379	0.999811	0.407127	0.253898	SEMA6D	Ensembl	5913	chr15:48010686-48066420:+	chr15	+	48010686	48066420	semaphorin 6D [Source:HGNC Symbol;Acc:HGNC:16770]	ACAAGACACAGAATTCGGCAACACAGCTCATCTAGGGGACTGCCATGGTGTACGATGGGA				Liver Cirrhosis, Experimental;Substance-Related Disorders	Cytosol;Nucleus			80031				NM_020858	uc001zwb.3	0.377996	0.368652	0.474733	0.261363	0.309224	0.191106	chr15:48022478-48022497	CTTCCACCAGCTTAGCCAAA
ASHG19AP1B13034381711	protein_coding	ENST00000392815	protein_coding	hyper	1.60113	0.0227924	0.999811	0.325364	0.203209	NOXA1	Ensembl	1464	chr9:140317847-140328857:+	chr9	+	140317847	140328857	NADPH oxidase activator 1 [Source:HGNC Symbol;Acc:HGNC:10668]	GACGTCCTGTGTGAAGAGCCCGATGTCCCCCTTGCAGTGGACCAGGCATGGCTGGAGGGC					Nucleus			10811	CCDS59157			NM_001256068	uc010nch.4	0.311421	0.381785	0.282887	0.216345	0.223788	0.169494
ASHG19AP1B11370505011	protein_coding	uc010vcp.2	protein_coding	hyper	1.60016	0.0344259	0.999811	0.35101	0.219359	XPO6	knownGene	4486	chr16:28109298-28223239:-	chr16	-	28109298	28223239	Homo sapiens exportin 6 (XPO6), transcript variant 2, mRNA.	GTACCACAAGATCTTCCGGACTGCCATGCTGTTCCAGTTTGTGAACGTGCTGCTCCAGGT				Substance-Related Disorders	Cytosol;Ribosome;Chromatin;Insoluble Fraction;Cell Membrane			23214						0.348411	0.287783	0.416836	0.218915	0.186984	0.252177	chr16:28109833-28109853	GTCCGTGTCCCCAGGCAGTAG	chr16:28109839_28109840-(GGACA)	Unknown	chr16:28109839_28109840-(GGACA)	chr16:28109802-28109902;chr16:28109832-28109932;chr16:28109831-28109931;chr16:28109830-28109930	chr16:28109839_28109840-(GGACA),chr16:28109833_28109834-(GGACT);chr16:28109900_28109901-(AGACT),chr16:28109839_28109840-(GGACA),chr16:28109833_28109834-(GGACT);chr16:28109900_28109901-(AGACT),chr16:28109839_28109840-(GGACA),chr16:28109833_28109834-(GGACT);chr16:28109900_28109901-(AGACT),chr16:28109839_28109840-(GGACA),chr16:28109833_28109834-(GGACT)
ASHG19AP1B11370505011	protein_coding	uc010vcp.2	protein_coding	hyper	1.60016	0.0344259	0.999811	0.35101	0.219359	XPO6	knownGene	4486	chr16:28109298-28223239:-	chr16	-	28109298	28223239	Homo sapiens exportin 6 (XPO6), transcript variant 2, mRNA.	GTACCACAAGATCTTCCGGACTGCCATGCTGTTCCAGTTTGTGAACGTGCTGCTCCAGGT				Substance-Related Disorders	Cytosol;Ribosome;Chromatin;Insoluble Fraction;Cell Membrane			23214						0.348411	0.287783	0.416836	0.218915	0.186984	0.252177	chr16:28187295-28187317	AGCTTGTTCCGGATAAAGTAAGG	chr16:28187300_28187301-(GAACA)	Unknown	chr16:28187300_28187301-(GAACA)
ASHG19AP1B11370505011	protein_coding	uc010vcp.2	protein_coding	hyper	1.60016	0.0344259	0.999811	0.35101	0.219359	XPO6	knownGene	4486	chr16:28109298-28223239:-	chr16	-	28109298	28223239	Homo sapiens exportin 6 (XPO6), transcript variant 2, mRNA.	GTACCACAAGATCTTCCGGACTGCCATGCTGTTCCAGTTTGTGAACGTGCTGCTCCAGGT				Substance-Related Disorders	Cytosol;Ribosome;Chromatin;Insoluble Fraction;Cell Membrane			23214						0.348411	0.287783	0.416836	0.218915	0.186984	0.252177	chr16:28109468-28109498	AGCAGTTCCAACGTCACATCTCTCCTTGGCT	chr16:28109472_28109473-(GAACT)	Unknown
ASHG19AP1B11370505011	protein_coding	uc010vcp.2	protein_coding	hyper	1.60016	0.0344259	0.999811	0.35101	0.219359	XPO6	knownGene	4486	chr16:28109298-28223239:-	chr16	-	28109298	28223239	Homo sapiens exportin 6 (XPO6), transcript variant 2, mRNA.	GTACCACAAGATCTTCCGGACTGCCATGCTGTTCCAGTTTGTGAACGTGCTGCTCCAGGT				Substance-Related Disorders	Cytosol;Ribosome;Chromatin;Insoluble Fraction;Cell Membrane			23214						0.348411	0.287783	0.416836	0.218915	0.186984	0.252177	chr16:28109874-28109897	GCCAGGGGGCAGGCTGTCGTTGCA				chr16:28109802-28109902;chr16:28109832-28109932;chr16:28109831-28109931;chr16:28109830-28109930	chr16:28109839_28109840-(GGACA),chr16:28109833_28109834-(GGACT);chr16:28109900_28109901-(AGACT),chr16:28109839_28109840-(GGACA),chr16:28109833_28109834-(GGACT);chr16:28109900_28109901-(AGACT),chr16:28109839_28109840-(GGACA),chr16:28109833_28109834-(GGACT);chr16:28109900_28109901-(AGACT),chr16:28109839_28109840-(GGACA),chr16:28109833_28109834-(GGACT)
ASHG19AP1B11370505011	protein_coding	uc010vcp.2	protein_coding	hyper	1.60016	0.0344259	0.999811	0.35101	0.219359	XPO6	knownGene	4486	chr16:28109298-28223239:-	chr16	-	28109298	28223239	Homo sapiens exportin 6 (XPO6), transcript variant 2, mRNA.	GTACCACAAGATCTTCCGGACTGCCATGCTGTTCCAGTTTGTGAACGTGCTGCTCCAGGT				Substance-Related Disorders	Cytosol;Ribosome;Chromatin;Insoluble Fraction;Cell Membrane			23214						0.348411	0.287783	0.416836	0.218915	0.186984	0.252177	chr16:28109454-28109467	GACAGAAGTGCCAG
ASHG19AP1B11370505011	protein_coding	uc010vcp.2	protein_coding	hyper	1.60016	0.0344259	0.999811	0.35101	0.219359	XPO6	knownGene	4486	chr16:28109298-28223239:-	chr16	-	28109298	28223239	Homo sapiens exportin 6 (XPO6), transcript variant 2, mRNA.	GTACCACAAGATCTTCCGGACTGCCATGCTGTTCCAGTTTGTGAACGTGCTGCTCCAGGT				Substance-Related Disorders	Cytosol;Ribosome;Chromatin;Insoluble Fraction;Cell Membrane			23214						0.348411	0.287783	0.416836	0.218915	0.186984	0.252177	chr16:28109699-28109717	AGCGGCAAGATGTGGAGGA
ASHG19AP1B13100003211	protein_coding	ENST00000334982	protein_coding	hyper	1.59783	0.0267375	0.999811	0.410592	0.256968	NAA20	Ensembl	1260	chr20:19997760-20014273:+	chr20	+	19997760	20014273	N(alpha)-acetyltransferase 20, NatB catalytic subunit [Source:HGNC Symbol;Acc:HGNC:15908]	GTTGCCCAGCAACTCGTAGCCCGGAAGCAGTACCCCGTCTCGCTCGGTTCCGCGGCGGCC					Ribosome;Cytoplasm			51126	CCDS13141			NM_016100	uc002wrp.4	0.41018	0.398414	0.42318	0.253479	0.335422	0.182001
ASHG19AP1B13830878011	protein_coding	ENST00000413021	protein_coding	hyper	1.59779	0.000950544	0.999811	0.43637	0.273108	PLA2G15	Ensembl	1346	chr16:68279207-68293826:+	chr16	+	68279207	68293826	phospholipase A2 group XV [Source:HGNC Symbol;Acc:HGNC:17163]	GGACCCAGCGCTCCCGGCCGGACGTCACCCCCCAGTGGTGCTGGGCTGGTTTACAACAAA					Ribosome;Insoluble Fraction;Nucleous			23659		CHEMBL4986			uc010vle.3	0.443249	0.417098	0.448763	0.305012	0.256229	0.258084	chr16:68293763-68293780	CAAGGGACACTGGATGGC	chr16:68293769_68293770+(GGACA)	utr3	chr16:68293769_68293770+(GGACA)	chr16:68293735-68293835;chr16:68293757-68293857	chr16:68293760_68293761+(AGACT),chr16:68293769_68293770+(GGACA),chr16:68293802_68293803+(GAACT),chr16:68293819_68293820+(GGACT),chr16:68293754_68293755-(AGACT);chr16:68293760_68293761+(AGACT),chr16:68293769_68293770+(GGACA),chr16:68293802_68293803+(GAACT),chr16:68293819_68293820+(GGACT),chr16:68293837_68293838+(GGACT),chr16:68293852_68293853-(GGACC)
ASHG19AP1B13830878011	protein_coding	ENST00000413021	protein_coding	hyper	1.59779	0.000950544	0.999811	0.43637	0.273108	PLA2G15	Ensembl	1346	chr16:68279207-68293826:+	chr16	+	68279207	68293826	phospholipase A2 group XV [Source:HGNC Symbol;Acc:HGNC:17163]	GGACCCAGCGCTCCCGGCCGGACGTCACCCCCCAGTGGTGCTGGGCTGGTTTACAACAAA					Ribosome;Insoluble Fraction;Nucleous			23659		CHEMBL4986			uc010vle.3	0.443249	0.417098	0.448763	0.305012	0.256229	0.258084	chr16:68293812-68293823	CCTTAGGACTGG	chr16:68293819_68293820+(GGACT)	utr3		chr16:68293766-68293866;chr16:68293735-68293835;chr16:68293757-68293857	chr16:68293769_68293770+(GGACA),chr16:68293802_68293803+(GAACT),chr16:68293819_68293820+(GGACT),chr16:68293837_68293838+(GGACT),chr16:68293858_68293859-(GGACT),chr16:68293852_68293853-(GGACC);chr16:68293760_68293761+(AGACT),chr16:68293769_68293770+(GGACA),chr16:68293802_68293803+(GAACT),chr16:68293819_68293820+(GGACT),chr16:68293754_68293755-(AGACT);chr16:68293760_68293761+(AGACT),chr16:68293769_…
ASHG19AP1B13830878011	protein_coding	ENST00000413021	protein_coding	hyper	1.59779	0.000950544	0.999811	0.43637	0.273108	PLA2G15	Ensembl	1346	chr16:68279207-68293826:+	chr16	+	68279207	68293826	phospholipase A2 group XV [Source:HGNC Symbol;Acc:HGNC:17163]	GGACCCAGCGCTCCCGGCCGGACGTCACCCCCCAGTGGTGCTGGGCTGGTTTACAACAAA					Ribosome;Insoluble Fraction;Nucleous			23659		CHEMBL4986			uc010vle.3	0.443249	0.417098	0.448763	0.305012	0.256229	0.258084	chr16:68293236-68293270	AGATGGCTGGCTCATGCGGCAGGACACAGAAGGGC	chr16:68293259_68293260+(GGACA)	exon:5	chr16:68293259_68293260+(GGACA)
ASHG19AP1B13713907411	protein_coding	ENST00000406555	protein_coding	hyper	1.59441	0.0218346	0.999811	0.343201	0.215252	EGFL7	Ensembl	1529	chr9:139557382-139567130:+	chr9	+	139557382	139567130	EGF like domain multiple 7 [Source:HGNC Symbol;Acc:HGNC:20594]	CTGATTCTCCTCCGCCAGGCCACCCAGAGGAGAAGGCCACCCCGCCTGGAGGCACAGGCC					Ribosome;Nucleous;Nucleoplasm			51162				NR_045111	uc004cie.4	0.283093	0.342534	0.403974	0.21486	0.221736	0.209159	chr9:139563020-139563034	GTGCTGTCCGGGCTC
ASHG19AP1B11584998511	protein_coding	ENST00000375234	protein_coding	hyper	1.59324	0.0301582	0.999811	0.216092	0.13563	AAED1	Ensembl	2863	chr9:99401859-99417563:-	chr9	-	99401859	99417563	AhpC/TSA antioxidant enzyme domain containing 1 [Source:HGNC Symbol;Acc:HGNC:16881]	TGGTGTTCGTGCGGCATTTCCTGTGTTACATCTGCAAGGAATACGTAGAGGATCTGGCCA					Cytosol;Cytoplasm			195827	CCDS35073			NM_153698	uc004awm.4	0.196209	0.188408	0.26366	0.137255	0.125989	0.143647
ASHG19AP1B14390892511	protein_coding	ENST00000409816	protein_coding	hyper	1.59256	0.0231823	0.999811	0.318115	0.19975	MYO7B	Ensembl	6694	chr2:128317266-128395303:+	chr2	+	128317266	128395303	myosin VIIB [Source:HGNC Symbol;Acc:HGNC:7607]	CAGGCTTGTGGAACTGCTGACTCAGGATGTCGGGGTTCAGGCTGGGTGACCACGTGTGGC					Nucleus			4648	CCDS46405				uc061nqe.1	0.254473	0.340986	0.358887	0.202176	0.211127	0.185948
ASHG19AP1B10151802811	protein_coding	ENST00000360317	protein_coding	hyper	1.59178	0.0466241	0.999811	0.398411	0.250293	GSDMB	Ensembl	1468	chr17:38060848-38073569:-	chr17	-	38060848	38073569	gasdermin B [Source:HGNC Symbol;Acc:HGNC:23690]	TCGAGTAAAGCAGCTTGTCTTCCCCAACAAGGAGACGATGAATATTCATTTCAGGGGCAA				Asthma	Nucleus;Chromatin;Nucleoplasm			55876	CCDS54120				uc060euf.1	0.34295	0.388143	0.464138	0.249156	0.184687	0.317035
ASHG19AP1B12978125011	protein_coding	ENST00000293851	protein_coding	hyper	1.59017	0.04745	0.999811	0.406079	0.255368	PRSS33	Ensembl	1694	chr16:2833954-2836708:-	chr16	-	2833954	2836708	serine protease 33 [Source:HGNC Symbol;Acc:HGNC:30405]	CCTGCTGGCTCCAGACCAGAGTCCAAGCCCTAGGCAGTGCCACCCTTACCCAGCCCAGCC					Nucleus			260429	CCDS42110			NM_152891	uc002cro.1	0.423717	0.434404	0.360117	0.17309	0.253715	0.339299
ASHG19AP1B10294261611	protein_coding	ENST00000359316	protein_coding	hyper	1.58907	0.00254633	0.999811	0.353521	0.22247	MARC2	Ensembl	1335	chr1:220921611-220957582:+	chr1	+	220921611	220957582	mitochondrial amidoxime reducing component 2 [Source:HGNC Symbol;Acc:HGNC:26064]	TGTGGTGACCGGCTGTGATGCTTTTGAGGAGGCTTCAGCAACCAGGAGGGATTGACTGAG				Amphetamine-Related Disorders	Nucleus			54996	CCDS81425				uc009xdx.4	0.349309	0.344394	0.366859	0.25535	0.219775	0.192284	chr1:220921766-220921784	CAACTTTGACTCCTCTCGC
ASHG19AP1B10294261611	protein_coding	ENST00000359316	protein_coding	hyper	1.58907	0.00254633	0.999811	0.353521	0.22247	MARC2	Ensembl	1335	chr1:220921611-220957582:+	chr1	+	220921611	220957582	mitochondrial amidoxime reducing component 2 [Source:HGNC Symbol;Acc:HGNC:26064]	TGTGGTGACCGGCTGTGATGCTTTTGAGGAGGCTTCAGCAACCAGGAGGGATTGACTGAG				Amphetamine-Related Disorders	Nucleus			54996	CCDS81425				uc009xdx.4	0.349309	0.344394	0.366859	0.25535	0.219775	0.192284	chr1:220921790-220921810	CGGATCCTTAAGGGCCTCCTC
ASHG19AP1B10230387511	protein_coding	NM_001351074	protein_coding	hyper	1.58545	0.0126997	0.999811	0.47071	0.296894	AFAP1L2	Refseq	4004	chr10:116054583-116164537:-	chr10	-	116054583	116164537		GGGAGAACAGCTGGAGAGTTTGGAGCCAGAGGATCCTTCCCTGAGAATCACCACCGTCAA					Cytosol			84632	CCDS31287			NM_001351074	uc001lbo.5	0.412407	0.459804	0.53992	0.271046	0.293727	0.325911
ASHG19AP1B10014085111	protein_coding	ENST00000316554	protein_coding	hyper	1.58414	0.0201474	0.999811	0.46506	0.293571	CCDC184	Ensembl	2343	chr12:48577367-48579709:+	chr12	+	48577367	48579709	coiled-coil domain containing 184 [Source:HGNC Symbol;Acc:HGNC:33749]	GTATTCCTTCTCAATGCTTTCCTTGGTGTTAACCTTAATAAAAAGGCGTCATCTCCCCTC								387856	CCDS31785			NM_001013635	uc001rrj.3	0.434857	0.437904	0.522417	0.364994	0.253759	0.261961
ASHG19AP1B12378140811	protein_coding	ENST00000451613	protein_coding	hyper	1.58374	0.0319139	0.999811	0.544573	0.343853	AASDH	Ensembl	3182	chr4:57204453-57253674:-	chr4	-	57204453	57253674	aminoadipate-semialdehyde dehydrogenase [Source:HGNC Symbol;Acc:HGNC:23993]	TATTGTGGTGGGTTTGGCAGTTCTCTACCAGTGGACCAATCTTTTCATCCCCGTGTACCT					Insoluble Fraction			132949	CCDS68706			NM_001286671	uc010ihc.5	0.597542	0.490103	0.546074	0.400979	0.394255	0.236325
ASHG19AP1B12963458111	protein_coding	ENST00000397594	protein_coding	hyper	1.58027	0.00394587	0.999811	0.321388	0.203376	HRAS	Ensembl	1099	chr11:532242-534375:-	chr11	-	532242	534375	HRas proto-oncogene, GTPase [Source:HGNC Symbol;Acc:HGNC:5173]	TGAGCTGCAAGTGTGTGCTCTCCTGACGCAGGTGAGGGGGACTCCCAGGGCGGCCGCCAC		Yes		Acanthosis Nigricans;Alopecia;Aortic coarctation;Cardiac Arrhythmia;Autistic Disorder;Bladder Neoplasm;Blepharoptosis;Basal cell carcinoma;Squamous cell carcinoma;Carcinoma, Transitional Cell;Hypertrophic Cardiomyopathy;Neoplastic Cell Transformation;Congenital clubfoot;Congenital ocular coloboma (disorder);Cryptorchidism;Adenoid Cystic Carcinoma;Sudden death;Epilepsy;Gastroesophageal reflux dise…	Cytosol;Ribosome			-1	CCDS7699				uc057xhs.1	0.337878	0.322119	0.304168	0.236824	0.193531	0.179773
ASHG19AP1B11507617311	protein_coding	ENST00000426197	protein_coding	hyper	1.56856	0.0180046	0.999811	0.415873	0.265131	C1orf226	Ensembl	1049	chr1:162348631-162353501:+	chr1	+	162348631	162353501	chromosome 1 open reading frame 226 [Source:HGNC Symbol;Acc:HGNC:34351]	GCCCCTTTCTCGGACAGTTGACCACGGCATGTTTGAGAATTTGAACACAGCCCTCACTCC					Insoluble Fraction;Cell Membrane			400793	CCDS44268			NM_001135240	uc010pkt.2	0.411621	0.454513	0.381485	0.315766	0.275641	0.203986
ASHG19AP1B11627525511	protein_coding	ENST00000561069	protein_coding	hyper	1.56849	0.0296485	0.999811	0.439434	0.280164	APBA2	Ensembl	3138	chr15:29129629-29409920:+	chr15	+	29129629	29409920	amyloid beta precursor protein binding family A member 2 [Source:HGNC Symbol;Acc:HGNC:579]	GGCTGGATGAACTTTGTGTTAGCCAGTCTCCTGAATATTTACGCGTTGCTGAATCTCCTG				Schizophrenia	Cytosol;Insoluble Fraction;Cell Membrane;Nucleous			-1	CCDS10022				uc059gzq.1	0.461275	0.463994	0.393032	0.307979	0.197351	0.335164
ASHG19AP1B13128010811	protein_coding	ENST00000627093	protein_coding	hyper	1.56683	0.00415576	0.999811	0.348016	0.222115	DBI	Ensembl	554	chr2:120124553-120129983:+	chr2	+	120124553	120129983	diazepam binding inhibitor, acyl-CoA binding protein [Source:HGNC Symbol;Acc:HGNC:2690]	TGCAAGTCGGCCAGGATGTCTCAGCACAGGGCAGGACGTCGCGGCGGAGTGGGGAAGCGA				Animal Mammary Neoplasms;Mammary Neoplasms, Experimental;Psychotic Disorders;Schizophrenia	Ribosome;Cytoplasm			1622	CCDS54390			NM_001178041	uc010yyk.4	0.319399	0.377591	0.347056	0.247707	0.203625	0.215011
ASHG19AP1B10008179511	protein_coding	ENST00000409408	protein_coding	hyper	1.56545	0.009979	0.999811	0.409836	0.2618	FAM131B	Ensembl	5856	chr7:143050495-143058895:-	chr7	-	143050495	143058895	family with sequence similarity 131 member B [Source:HGNC Symbol;Acc:HGNC:22202]	AGTGCAGGGATATAAGAGGAAATGGGCAGCTGGGGTAAGGAAGGGGTGTGAAGGGCTGGC								9715					uc003wct.4	0.395457	0.442324	0.391728	0.22955	0.316946	0.238906
ASHG19AP1B13296991211	protein_coding	ENST00000443006	protein_coding	hyper	1.5649	0.0325388	0.999811	0.358727	0.229233	MDH2	Ensembl	2020	chr7:75677403-75696824:+	chr7	+	75677403	75696824	malate dehydrogenase 2 [Source:HGNC Symbol;Acc:HGNC:6971]	GCCAGCGCTGCTCTCCGCCGCAGCTTCAGCACCTCGGCCCAGGCTACCTCGGACCTGAAC				Animal Mammary Neoplasms;Mammary Neoplasms, Experimental	Cytosol;Ribosome			4191	CCDS75622			NM_001282404	uc003uep.5	0.341411	0.433637	0.301132	0.247167	0.215603	0.22493	chr7:75689777-75689799	GGACATCGTCAGAGCCAACACCT	chr7:75689779_75689780+(GGACA)	exon:4	chr7:75689779_75689780+(GGACA)
ASHG19AP1B13296991211	protein_coding	ENST00000443006	protein_coding	hyper	1.5649	0.0325388	0.999811	0.358727	0.229233	MDH2	Ensembl	2020	chr7:75677403-75696824:+	chr7	+	75677403	75696824	malate dehydrogenase 2 [Source:HGNC Symbol;Acc:HGNC:6971]	GCCAGCGCTGCTCTCCGCCGCAGCTTCAGCACCTCGGCCCAGGCTACCTCGGACCTGAAC				Animal Mammary Neoplasms;Mammary Neoplasms, Experimental	Cytosol;Ribosome			4191	CCDS75622			NM_001282404	uc003uep.5	0.341411	0.433637	0.301132	0.247167	0.215603	0.22493	chr7:75677463-75677491	CCCTCCCGCTCCAGCCATGCTCTCCGCCC				chr7:75677421-75677521;chr7:75677420-75677520;chr7:75677430-75677530;chr7:75677418-75677518	;;;
ASHG19AP1B13296991211	protein_coding	ENST00000443006	protein_coding	hyper	1.5649	0.0325388	0.999811	0.358727	0.229233	MDH2	Ensembl	2020	chr7:75677403-75696824:+	chr7	+	75677403	75696824	malate dehydrogenase 2 [Source:HGNC Symbol;Acc:HGNC:6971]	GCCAGCGCTGCTCTCCGCCGCAGCTTCAGCACCTCGGCCCAGGCTACCTCGGACCTGAAC				Animal Mammary Neoplasms;Mammary Neoplasms, Experimental	Cytosol;Ribosome			4191	CCDS75622			NM_001282404	uc003uep.5	0.341411	0.433637	0.301132	0.247167	0.215603	0.22493	chr7:75684165-75684206	TGTGCTAGGGGCCTCTGGAGGCATCGGGCAGCCACTTTCACT
ASHG19AP1B11425387911	protein_coding	ENST00000577625	protein_coding	hyper	1.55816	0.0284649	0.999811	0.407478	0.261512	RNF43	Ensembl	2198	chr17:56432288-56480082:-	chr17	-	56432288	56480082	ring finger protein 43 [Source:HGNC Symbol;Acc:HGNC:18505]	TTATCTTCTGGTCCCACCCGCTGTACCTGTGCAATGCCAGTGATGACGACAATCTGGAGC		Yes		Colorectal Neoplasms;Endometrial Neoplasms;Liver Diseases, Parasitic;Stomach Neoplasms;Cholangiocarcinoma	Endoplasmic reticulum;Insoluble Fraction;Cell Membrane			54894	CCDS82172			NM_001305545	uc060hyf.1	0.422459	0.471858	0.328117	0.280672	0.243378	0.260487
ASHG19AP1B13207541211	protein_coding	ENST00000392531	protein_coding	hyper	1.55659	0.0134391	0.999811	0.333294	0.214118	CRIP1	Ensembl	485	chr14:105953254-105955128:+	chr14	+	105953254	105955128	cysteine rich protein 1 [Source:HGNC Symbol;Acc:HGNC:2360]	TGAACTCGCCTAAAGAGCTGCGCCCTCTCATCTCGCGCCTGCAGCCCGTGCCGCCCCAGC					Ribosome;Cytosol		Yes	1396				NM_001311	uc001yri.5	0.303645	0.34381	0.352426	0.166363	0.238607	0.237383
ASHG19AP1B12049952911	protein_coding	ENST00000321728	protein_coding	hyper	1.55386	0.0347832	0.999811	0.542706	0.349264	PRKCB	Ensembl	2707	chr16:23847304-24231932:+	chr16	+	23847304	24231932	protein kinase C beta [Source:HGNC Symbol;Acc:HGNC:9395]	GCCAAAAGCTAGAGACAAGAGAGACACCTCCAACTTCGACAAAGAGTTCACCAGACAGCC				Autistic Disorder;Colorectal Neoplasms;Diabetes Mellitus, Non-Insulin-Dependent;Cardiomegaly;Hyperglycemia;Adult T-Cell Lymphoma/Leukemia;Liver Cirrhosis, Experimental;Stomach Neoplasms;Unipolar Depression;Major Depressive Disorder	Ribosome;Cytosol;Chromatin;Nucleoplasm			5579		CHEMBL3045		NM_212535		0.604405	0.490776	0.532937	0.358802	0.433961	0.255029
ASHG19AP1B10017825811	protein_coding	ENST00000299191	protein_coding	hyper	1.54948	0.0185434	0.999811	0.423416	0.273263	C16orf78	Ensembl	1068	chr16:49407734-49433342:+	chr16	+	49407734	49433342	chromosome 16 open reading frame 78 [Source:HGNC Symbol;Acc:HGNC:28479]	GGTCCTTCCAACTTAGTGCATCCCTTTAGAAAGTAAGCAATCAGAAAACAAGCCTCGGCT								123970	CCDS10738			NM_144602	uc002efr.4	0.356227	0.464745	0.449276	0.246361	0.261989	0.311438
ASHG19AP1B10750204011	protein_coding	ENST00000370575	protein_coding	hyper	1.54879	0.017419	0.999811	0.43762	0.282556	PYROXD2	Ensembl	2028	chr10:100143322-100174941:-	chr10	-	100143322	100174941	pyridine nucleotide-disulphide oxidoreductase domain 2 [Source:HGNC Symbol;Acc:HGNC:23517]	GGCCTGGGACGAGCAGGAGAGAGACGCTTATGCAGACAGAGTGTTTGATTGCATCGAGGT					Nucleus			84795	CCDS7474			NM_032709	uc001kpc.4	0.468709	0.411109	0.433042	0.211128	0.325399	0.311141
ASHG19AP1B10873840411	protein_coding	ENST00000574549	protein_coding	hyper	1.54546	0.0396564	0.999811	0.390699	0.252804	THOC6	Ensembl	1300	chr16:3074042-3077756:+	chr16	+	3074042	3077756	THO complex 6 [Source:HGNC Symbol;Acc:HGNC:28369]	TCTGGGTCAGAGGTGTTCCAGGCCTTGCAGCGGCTCCATATGACCATCTTCTCCCAGAGC				BEAULIEU-BOYCOTT-INNES SYNDROME	Ribosome			79228				NM_001347704	uc002cta.2	0.46165	0.401394	0.309052	0.251448	0.273456	0.233509
ASHG19AP1B12743320511	protein_coding	ENST00000314672	protein_coding	hyper	1.54528	0.0035249	0.999811	0.334065	0.216183	KCNH6	Ensembl	3062	chr17:61600722-61623395:+	chr17	+	61600722	61623395	potassium voltage-gated channel subfamily H member 6 [Source:HGNC Symbol;Acc:HGNC:18862]	ACACCATGAGGGGACTGAAGGTGGGCAAGGTGAGAGTTAAGGATCTTGGGGAGGTGGCCG				Psychotic Disorders;Schizophrenia;Nonorganic psychosis				81033	CCDS62290			NM_001278919	uc010wpm.4	0.320782	0.347204	0.334208	0.229401	0.181413	0.237736
ASHG19AP1B13104160811	protein_coding	ENST00000598725	protein_coding	hyper	1.5451	0.0285556	0.999811	0.420011	0.271834	SUPT5H	Ensembl	3742	chr19:39936324-39967310:+	chr19	+	39936324	39967310	SPT5 homolog, DSIF elongation factor subunit [Source:HGNC Symbol;Acc:HGNC:11469]	AGGGGTTTTCTTCTCCCAGGGAACCAGCGGGGAAACTGAGGCTCGGGGTGGAGCGCAGGA					Nucleus;Cytosol;Chromatin;Insoluble Fraction;Cell Membrane;Nucleous;Nucleoplasm		Yes	6829				NM_003169	uc002olr.5	0.437841	0.473793	0.348399	0.318824	0.254834	0.241842
ASHG19AP1B10018823311	protein_coding	NM_001350332	protein_coding	hyper	1.54499	0.00588313	0.999811	0.326416	0.211274	TOM1L2	Refseq	5912	chr17:17746822-17875784:-	chr17	-	17746822	17875784		GTCCTCGGCCCAGAAGAGAGGTAGAGGTGGGGAGTCTGACCTGGAGCCCATAGACAGCTG					Nucleus;Chromatin	1:pineal_body[6.41]		146691				NM_001350332		0.310152	0.35197	0.317127	0.244857	0.188041	0.200925	chr17:17750618-17750648	GTGGAGGAAAGACAGTCCGGGTGGTCTGCTC	chr17:17750641_17750642-(AGACC),chr17:17750632_17750633-(GGACT)	utr3,utr3		chr17:17750606-17750706	chr17:17750629_17750630+(AGACA),chr17:17750700_17750701+(AAACA),chr17:17750641_17750642-(AGACC),chr17:17750632_17750633-(GGACT)
ASHG19AP1B10018823311	protein_coding	NM_001350332	protein_coding	hyper	1.54499	0.00588313	0.999811	0.326416	0.211274	TOM1L2	Refseq	5912	chr17:17746822-17875784:-	chr17	-	17746822	17875784		GTCCTCGGCCCAGAAGAGAGGTAGAGGTGGGGAGTCTGACCTGGAGCCCATAGACAGCTG					Nucleus;Chromatin	1:pineal_body[6.41]		146691				NM_001350332		0.310152	0.35197	0.317127	0.244857	0.188041	0.200925	chr17:17750861-17750904	GAGCTGGGGATGTAGGAGTGGCCAGTGCCCGGTGTCCACGGGGT	chr17:17750894_17750895-(GGACA)	utr3	chr17:17750894_17750895-(GGACA)
ASHG19AP1B10018823311	protein_coding	NM_001350332	protein_coding	hyper	1.54499	0.00588313	0.999811	0.326416	0.211274	TOM1L2	Refseq	5912	chr17:17746822-17875784:-	chr17	-	17746822	17875784		GTCCTCGGCCCAGAAGAGAGGTAGAGGTGGGGAGTCTGACCTGGAGCCCATAGACAGCTG					Nucleus;Chromatin	1:pineal_body[6.41]		146691				NM_001350332		0.310152	0.35197	0.317127	0.244857	0.188041	0.200925	chr17:17750795-17750813	CTAGTGGGAGGCCTGGGAG
ASHG19AP1B11550873311	protein_coding	ENST00000378747	protein_coding	hyper	1.54181	0.040444	0.999811	0.425551	0.276008	OPTN	Ensembl	3400	chr10:13142225-13180291:+	chr10	+	13142225	13180291	optineurin [Source:HGNC Symbol;Acc:HGNC:17142]	AGGCCTGGTGTGCTGAGTCCGCACATAGAACTTCTGCAATGTCCCATCAACCTCTCAGCT				Amyotrophic Lateral Sclerosis;Anxiety;Deglutition Disorders;Depressive disorder;Dysarthria;Dyspnea;Fatigue;Muscle Cramp;Muscle Spasticity;Myopia;Nerve Degeneration;Osteitis Deformans;Pain;Xerostomia;Mood swings;Muscle Weakness;muscle degeneration;Fasciculation, Tongue;Neurogenic Muscular Atrophy;Glaucoma, Primary Open Angle;Paralysed;Neurodegenerative Disorders;Skeletal muscle atrophy;Generalized…			Yes	10133				NM_001008212	uc001ilv.2	0.445304	0.383607	0.447742	0.319831	0.323063	0.18513	chr10:13151266-13151288	GACCGAGAACCACCAGCTGAAAG	chr10:13151274_13151275+(GAACC)	exon:3
ASHG19AP1B10346040711	protein_coding	ENST00000304004	protein_coding	hyper	1.53966	0.00799324	0.999811	0.417896	0.271421	POLR1C	Ensembl	1280	chr6:43484827-43497323:+	chr6	+	43484827	43497323	RNA polymerase I subunit C [Source:HGNC Symbol;Acc:HGNC:20194]	AGGCTTGCCCGGGTTCGAGATCATTATATCTGTAAGAAAGATTTGCTGGCTGCGGTGGCT				Cerebellar Ataxia;Cleft Palate;Conductive hearing loss;Hypodontia;Leukodystrophy;Mental Retardation;Micrognathism;Osteochondrodysplasias;Strabismus;Tremor;Low Vision;Congenital small ears;Frontal bossing;Coloboma of iris;Mandibular hypoplasia;Hypoplasia of the maxilla;Mandibulofacial Dysostosis;Franceschetti-Klein syndrome;Open Bite;Congenital ear anomaly NOS (disorder);Hypoplasia of corpus callo…	Ribosome;Cytosol;Insoluble Fraction		Yes	9533				NM_001318876	uc003ovo.3	0.404437	0.405853	0.443398	0.220897	0.313064	0.280303
ASHG19AP1B11739599611	protein_coding	MICT00000317089	protein_coding	hyper	1.53963	0.0404472	0.999811	0.373021	0.24228	C7orf50	FANTOM5CAT	13569	chr7:1040139-1057023:+	chr7	+	1040139	1057023	At least 1 of the 10 top ranked transcript is CPAT coding and max ORF size >=300, NOT annotated as nonCoding in GENCODE	TGTCAGGGCAAGAGTCTCTCTCCTAACATGAAGGCTTTCCAACACAGATGGGACGGGCCT								-1						0.325463	0.396857	0.396745	0.194921	0.217298	0.314621
ASHG19AP1B11569809511	protein_coding	ENST00000371445	protein_coding	hyper	1.53431	0.00495875	0.999811	0.346535	0.225857	DMRTB1	Ensembl	1910	chr1:53925072-53933161:+	chr1	+	53925072	53933161	DMRT like family B with proline rich C-terminal 1 [Source:HGNC Symbol;Acc:HGNC:13913]	GGAGAACACTGATGACCAGGATGCAGAGGTACTGTCGGGTGAGCCCAGCCAGCCATCGTC					Cytoplasm		Yes	63948	CCDS581			NM_033067	uc001cvq.2	0.352431	0.328171	0.359004	0.188205	0.252495	0.236871
ASHG19AP1B10020651711	protein_coding	ENST00000202625	protein_coding	hyper	1.53247	0.00145112	0.999811	0.416866	0.272023	TGM6	Ensembl	2292	chr20:2361554-2413399:+	chr20	+	2361554	2413399	transglutaminase 6 [Source:HGNC Symbol;Acc:HGNC:16255]	ACAGTAGTCAACCCCCTCATAGAGAGAGTGAAGGACTGTGCGCTGATGGTGGAGGGCAGC				SPINOCEREBELLAR ATAXIA 35	Nucleus			343641	CCDS13025	CHEMBL2079852		NM_198994	uc002wfy.1	0.391811	0.43176	0.427026	0.251034	0.297526	0.267507
ASHG19AP1B10014084911	protein_coding	ENST00000310791	protein_coding	hyper	1.53116	0.0283842	0.999811	0.442158	0.288774	REP15	Ensembl	1078	chr12:27849452-27850529:+	chr12	+	27849452	27850529	RAB15 effector protein [Source:HGNC Symbol;Acc:HGNC:33748]	CCCTGGCTCTGCCTATGATTTAAAAACAGTTCAGGAAAAGTTATAATTTAGTTTAATATT								387849	CCDS31762			NM_001029874	uc001rig.2	0.37309	0.479427	0.473955	0.291369	0.235777	0.339175
ASHG19AP1B10410434311	protein_coding	uc009xrz.3	protein_coding	hyper	1.5271	0.04925	0.999811	0.304378	0.199318	SFTPA1	knownGene	2220	chr10:81370695-81375199:+	chr10	+	81370695	81375199	Homo sapiens surfactant protein A1 (SFTPA1), transcript variant 6, mRNA.	TGGCAGCCTCTGGTGCTGTGTGCGAAGTGAAGGACGTTTGTGTTGGAACCACACTCCACG				Idiopathic Pulmonary Fibrosis				653509						0.28777	0.342953	0.282411	0.259415	0.14882	0.189719
ASHG19AP1B10791259111	protein_coding	ENST00000296824	protein_coding	hyper	1.52591	0.0442433	0.999811	0.416215	0.272764	CCDC127	Ensembl	9342	chr5:196986-218330:-	chr5	-	196986	218330	coiled-coil domain containing 127 [Source:HGNC Symbol;Acc:HGNC:30520]	GCTGAGGTCCCGCGCTCCCCGACCGAGGTATATCTCCATGAATAACCTAAATGATCCCCC					Ribosome;Endoplasmic reticulum;Insoluble Fraction			133957	CCDS3852			NM_145265	uc003jam.2	0.452552	0.417313	0.378779	0.358803	0.250755	0.208735	chr5:205987-206022	GATCCTGTTGAAAAGCAGCAGTTCTCCGACGGTAGG	chr5:206007_206008-(GAACT)	exon:3
ASHG19AP1B10366584111	protein_coding	ENST00000397548	protein_coding	hyper	1.52334	0.024013	0.999811	0.455968	0.299322	MAGEB1	Ensembl	1708	chrX:30265271-30270155:+	chrX	+	30265271	30270155	MAGE family member B1 [Source:HGNC Symbol;Acc:HGNC:6808]	GCAGGCGGAAGTCGTCCCAGGCTGCTAGATACTAAGGTGCCACATCTCCTGCCTTTCTGC					Cytoplasm;Insoluble Fraction			4112				NM_177404	uc004dce.3	0.509905	0.473989	0.384011	0.255813	0.305314	0.33684
ASHG19AP1B10842513511	protein_coding	ENST00000588061	protein_coding	hyper	1.52147	0.000567029	0.999811	0.493134	0.324117	TNRC6C	Ensembl	8419	chr17:76000249-76103545:+	chr17	+	76000249	76103545	trinucleotide repeat containing 6C [Source:HGNC Symbol;Acc:HGNC:29318]	ACTCATCGCTACAGTGCCAGAACCTACTAAGACCTGTTCAAGCCAGCCCCAACCTGCCGG					Nucleus;Chromatin			57690	CCDS45798				uc002juc.3	0.522775	0.488566	0.468061	0.319752	0.317209	0.335388
ASHG19AP1B10082554911	protein_coding	NM_001350237	protein_coding	hyper	1.52052	0.0420545	0.999811	0.379961	0.249889	PSRC1	Refseq	2013	chr1:109822176-109825766:-	chr1	-	109822176	109825766		GGAGTGGAAAGGTGGCTTGGGGAGTGCAGAACCCTGAGGATAGTGGCGGGGAGGAAGATG					Ribosome;Nucleus	10:astrocyte_of_the_cerebral_cortex[12.76];neuron_projection_bundle[12.62];neuron[9.23];astrocyte[9.21];neural_cell[8.90];substantia_nigra[8.39];nervous_system[5.82];middle_temporal_gyrus[5.69];astrocyte_of_the_cerebellum[5.19];telencephalon[5.13]		84722				NM_001350237		0.398443	0.433183	0.308258	0.281767	0.20361	0.264291	chr1:109822324-109822345	AGGCCAGAGTCCAGTAGAGAAT	chr1:109822332_109822333-(GGACT)	utr3		chr1:109822311-109822411	chr1:109822332_109822333-(GGACT)
ASHG19AP1B10082554911	protein_coding	NM_001350237	protein_coding	hyper	1.52052	0.0420545	0.999811	0.379961	0.249889	PSRC1	Refseq	2013	chr1:109822176-109825766:-	chr1	-	109822176	109825766		GGAGTGGAAAGGTGGCTTGGGGAGTGCAGAACCCTGAGGATAGTGGCGGGGAGGAAGATG					Ribosome;Nucleus	10:astrocyte_of_the_cerebral_cortex[12.76];neuron_projection_bundle[12.62];neuron[9.23];astrocyte[9.21];neural_cell[8.90];substantia_nigra[8.39];nervous_system[5.82];middle_temporal_gyrus[5.69];astrocyte_of_the_cerebellum[5.19];telencephalon[5.13]		84722				NM_001350237		0.398443	0.433183	0.308258	0.281767	0.20361	0.264291	chr1:109822297-109822311	CAGGTGCCTGCTGCC
ASHG19AP1B10082554911	protein_coding	NM_001350237	protein_coding	hyper	1.52052	0.0420545	0.999811	0.379961	0.249889	PSRC1	Refseq	2013	chr1:109822176-109825766:-	chr1	-	109822176	109825766		GGAGTGGAAAGGTGGCTTGGGGAGTGCAGAACCCTGAGGATAGTGGCGGGGAGGAAGATG					Ribosome;Nucleus	10:astrocyte_of_the_cerebral_cortex[12.76];neuron_projection_bundle[12.62];neuron[9.23];astrocyte[9.21];neural_cell[8.90];substantia_nigra[8.39];nervous_system[5.82];middle_temporal_gyrus[5.69];astrocyte_of_the_cerebellum[5.19];telencephalon[5.13]		84722				NM_001350237		0.398443	0.433183	0.308258	0.281767	0.20361	0.264291	chr1:109823615-109823641	AGTTGCTGGTAGAAGGCTGTGGGGCCA
ASHG19AP1B10019965511	protein_coding	ENST00000594172	protein_coding	hyper	1.52019	0.037898	0.999811	0.542635	0.356952	AL591479.1	Ensembl	2368	chr9:70646589-70648956:+	chr9	+	70646589	70648956		GCCCTTAATAATCAGGGTCAGAGACCAGTTAGAAGGGTTCAGTGTGGAAAATGGGAAACC								-1						0.523686	0.583315	0.520904	0.471446	0.304037	0.295372
ASHG19AP1B13605470311	protein_coding	ENST00000277198	protein_coding	hyper	1.51807	0.0432279	0.999811	0.460996	0.303672	C9orf3	Ensembl	1966	chr9:97488983-97694115:+	chr9	+	97488983	97694115	chromosome 9 open reading frame 3 [Source:HGNC Symbol;Acc:HGNC:1361]	ACCCCGAGTCTGCGGAAGTGGTGACCCGTGGGACGCGGCTGAGACAGGAGACTGAAAGGA				Atrial Fibrillation;Precancerous Conditions;Juvenile arthritis	Cytosol;Chromatin			84909	CCDS55327			NM_001193331	uc004aux.3	0.437866	0.402272	0.542849	0.35573	0.314141	0.241146
ASHG19AP1B13376888411	protein_coding	ENST00000283441	protein_coding	hyper	1.51372	0.00263526	0.999811	0.442764	0.292501	ZDHHC11	Ensembl	2604	chr5:795722-851101:-	chr5	-	795722	851101	zinc finger DHHC-type containing 11 [Source:HGNC Symbol;Acc:HGNC:19158]	TTCTGCACTTCAGTAAACCAGGATGGGGATTCGACGGCACGGGAAGGGGATGAAGACCCG					Nucleus;Nucleous		Yes	79844	CCDS3857			NM_024786	uc011cma.2	0.414173	0.44851	0.465608	0.260924	0.298721	0.317859
ASHG19AP1B10013194211	protein_coding	ENST00000331238	protein_coding	hyper	1.51267	0.0288639	0.999811	0.429792	0.284127	RTN4RL1	Ensembl	3625	chr17:1837971-1928639:-	chr17	-	1837971	1928639	reticulon 4 receptor like 1 [Source:HGNC Symbol;Acc:HGNC:21329]	GAGAGGATGTGTGTGAGGAGCCAGAAACGCTGAATCCAATTAAGAGAGAAAAATAATAAT								146760	CCDS45569			NM_178568	uc002ftp.4	0.368565	0.417684	0.503126	0.32042	0.256752	0.275211
ASHG19AP1B13359102011	protein_coding	ENST00000646484	protein_coding	hyper	1.51189	0.0334943	0.999811	0.261667	0.173072	SMARCA4	Ensembl	5579	chr19:11071608-11172955:+	chr19	+	11071608	11172955	SWI/SNF related, matrix associated, actin dependent regulator of chromatin, subfamily a, member 4 [Source:HGNC Symbol;Acc:HGNC:11100]	ACGGCGCCGGCGGCTCCTGGAGGCCACTGTCTGCAGCTCCCGTGAAGATGTCCACTCCAG		Yes		Burkitt Lymphoma;Cryptorchidism;Dandy-Walker Syndrome;Deafness;Epilepsy;Fetal Growth Retardation;Hearing Loss, Partial;Infant, Small for Gestational Age;Macrostomia;Mental Retardation;Muscle hypotonia;Nystagmus;Seizures;Sezary Syndrome;Curvature of spine;Strabismus;Thoracic Neoplasms;Tooth Abnormalities;Small cell carcinoma of lung;Dental abnormalities;Carcinoma, Small Cell;Coffin-Siris syndrome;…	Nucleus;Insoluble Fraction		Yes	6597	CCDS54217			NM_001128847		0.255756	0.306267	0.222977	0.18026	0.146514	0.192444	chr19:11138502-11138519	TAGAATTCTTCCCAAACT	chr19:11138517_11138518+(AAACT)	exon:6
ASHG19AP1B11371559911	protein_coding	ENST00000302287	protein_coding	hyper	1.51148	0.0313375	0.999811	0.423411	0.280129	VSTM2A	Ensembl	3401	chr7:54610018-54620224:+	chr7	+	54610018	54620224	V-set and transmembrane domain containing 2A [Source:HGNC Symbol;Acc:HGNC:28499]	CCAGCCCTCAAGTGGTAGCCAAAATCCCCAAACAAAGTCCACAATCAGGTATGGAAACCC								222008	CCDS83185			NM_001317843	uc022adk.2	0.434087	0.358267	0.477879	0.271656	0.330303	0.238429
ASHG19AP1B10658891211	protein_coding	ENST00000395338	protein_coding	hyper	1.50951	0.00102426	0.999811	0.494856	0.327826	AMT	Ensembl	1831	chr3:49454211-49459987:-	chr3	-	49454211	49459987	aminomethyltransferase [Source:HGNC Symbol;Acc:HGNC:473]	AGGGACAATGCTGCTGGTAGAGCTTCCTTCAGGACCCTGCTTCTGAGTGACGGACCAGCT				Aggressive behavior;Epilepsy;Hiccup;Impulsive Behavior;Lethargy;Mental Retardation;Muscle hypotonia;Myoclonus;Seizures;Encephalopathies;Hyperreflexia;Agenesis of corpus callosum;Hyperglycinemia;Glycinuria;Low intelligence;Hyperactive behavior;Physical aggression;HYPERGLYCINURIA (disorder);Recurrent singultus;Nonketotic Hyperglycinemia;Mental deficiency;Aggressive reaction;Poor school performance;…	Cytosol;Nucleus;Chromatin;Nucleous;Nucleoplasm			275	CCDS54585			NM_001164712	uc003cwx.3	0.511778	0.485665	0.487125	0.362068	0.303742	0.317667
ASHG19AP1B11870892811	protein_coding	ENST00000210633	protein_coding	hyper	1.50633	0.0357285	0.999811	0.574413	0.381331	SEMA4G	Ensembl	4094	chr10:102732592-102745372:+	chr10	+	102732592	102745372	semaphorin 4G [Source:HGNC Symbol;Acc:HGNC:10735]	ACCACCATAGCCAACAGGTCCCAGGGAAGCAGGACAGCACTGATACAGGACATAGAGAGA					Insoluble Fraction;Cell Membrane			57715	CCDS7501			NM_017893	uc001krw.3	0.476001	0.573383	0.673854	0.334559	0.394492	0.414944
ASHG19AP1B12675995111	protein_coding	ENST00000440859	protein_coding	hyper	1.50188	0.0371823	0.999811	0.471953	0.314243	CBLL1	Ensembl	4432	chr7:107384142-107402112:+	chr7	+	107384142	107402112	Cbl proto-oncogene like 1 [Source:HGNC Symbol;Acc:HGNC:21225]	ACCTCAATACCGAAGTTCTTCGCGCGCTCGCTCTTTCTGCCTCCGCCCGAACTATGCCTG					Insoluble Fraction		Yes	79872	CCDS5747			NM_024814	uc003veq.4	0.393623	0.46028	0.561957	0.285906	0.339033	0.317789
ASHG19AP1B11711967011	protein_coding	ENST00000374466	protein_coding	hyper	1.50099	0.0483964	0.999811	0.385568	0.256876	CSGALNACT2	Ensembl	3730	chr10:43633934-43680756:+	chr10	+	43633934	43680756	chondroitin sulfate N-acetylgalactosaminyltransferase 2 [Source:HGNC Symbol;Acc:HGNC:24292]	GCCGAATTCCTTAACAGCTGCCGGTTAAATGCTGAGCCAGGTAAGAAGGTGTTTTACCCT					Endoplasmic reticulum;Insoluble Fraction			55454	CCDS7201			NM_001319654	uc001jan.5	0.298763	0.405513	0.45243	0.246509	0.257902	0.266217

## Sheet: hypo_M_vs_V
Supplementary Table S2_2: The hypo m6A methylaiton of mRNA between M group and V group.
ProbeName	type	Transcript_ID	transcript_type	Regulation	Foldchange	Pvalue(unpaired t-test)	FDR	M(mean)	V(mean)	GeneSymbol	source	RNAlength	Locus	chrom	strand	txStart	txEnd	description	Sequence	Alias_Gene_symbol	Is_CancerGene	CancerName	DiseaseName	Subcellular_Localization	associated_cell_or_tissue	TF	EntrezID	ccdsID	chemblID	keggID	refseqID	ucscknowngeneID	[M-1,M](Methylation_level)	[M-3,M](Methylation_level)	[M-4,M](Methylation_level)	[V-3,V](Methylation_level)	[V-5,V](Methylation_level)	[V-6,V](Methylation_level)	Par-seq Peak	Peak Sequence	Par-seq Peak m6A site	Site Position	Whether RRACA motif	Meripseq-Peak overlapped with Par-seq peak	Meripseq-Peak m6A site	Index for Uropathy from Enrichr database (Highlighted in green)
ASHG19AP1B10480933211	protein_coding	ENST00000624145	protein_coding	hypo	0.586476	0.0334147	0.999811	0.310852	0.530034	ANKRD28	Ensembl	6383	chr3:15708743-15839691:-	chr3	-	15708743	15839691	ankyrin repeat domain 28 [Source:HGNC Symbol;Acc:HGNC:29024]	CTCCTGCTAGAGGAAGTTACATCCCGAGAAGTAGCTCAGATCTCTGCCATCACTGGTGCA					Cytosol;Ribosome;Insoluble Fraction			23243	CCDS74908			NM_001349279	uc011avz.2	0.268706	0.313315	0.350534	0.657853	0.449199	0.483048	chr3:15711487-15711504	CACAGTGTCCCCAATTGT	chr3:15711493_15711494-(GGACA)	utr3	chr3:15711493_15711494-(GGACA)	chr3:15711479-15711579;chr3:15711482-15711582;chr3:15711463-15711563;chr3:15711487-15711587	chr3:15711520_15711521+(AAACC),chr3:15711530_15711531+(AAACA),chr3:15711576_15711577-(AGACC),chr3:15711561_15711562-(AAACA),chr3:15711503_15711504-(GAACA),chr3:15711493_15711494-(GGACA);chr3:15711520_15711521+(AAACC),chr3:15711530_15711531+(AAACA),chr3:15711576_15711577-(AGACC),chr3:15711561_15711562-(AAACA),chr3:15711503_15711504-(GAACA),chr3:15711493_15711494-(GGACA);chr3:15711520_15711521+(AAA…
ASHG19AP1B10185159411	protein_coding	ENST00000451301	protein_coding	hypo	0.628801	0.0057214	0.999811	0.30086	0.478467	MORF4L2	Ensembl	1830	chrX:102930428-102941746:-	chrX	-	102930428	102941746	mortality factor 4 like 2 [Source:HGNC Symbol;Acc:HGNC:16849]	TCCTGATTGCAGAACCTTCCCTGATTACAGAATCTTGGTGGTTGGAATAAAAACAGGGTT					Ribosome;Cytosol;Insoluble Fraction		Yes	9643				NM_001142426	uc004ela.4	0.30711	0.292366	0.303105	0.533121	0.48206	0.420219	chrX:102931538-102931551	CTAAGTCCCAGTCC	chrX:102931548_102931549-(GGACT),chrX:102931542_102931543-(GGACT)	exon:4,exon:4		chrX:102931468-102931568;chrX:102931458-102931558	chrX:102931517_102931518+(AAACA),chrX:102931565_102931566-(AAACC),chrX:102931548_102931549-(GGACT),chrX:102931542_102931543-(GGACT);chrX:102931517_102931518+(AAACA),chrX:102931548_102931549-(GGACT),chrX:102931542_102931543-(GGACT)
ASHG19AP1B11138997111	protein_coding	ENST00000645858	protein_coding	hypo	0.628639	0.0344062	0.999811	0.214221	0.340769	AQP3	Ensembl	919	chr9:33441806-33447551:-	chr9	-	33441806	33447551	aquaporin 3 (Gill blood group) [Source:HGNC Symbol;Acc:HGNC:636]	ACCTACCCCTCTGGACACTTGGATATGATCAATGGCTTCTTTGACCAGGACCGGCCAGCA				Bladder Neoplasm;Squamous cell carcinoma;Esophageal Neoplasms;Lymphatic Metastasis;Skin Neoplasms;Tongue Neoplasms;ovarian neoplasm	Endoplasmic reticulum;Ribosome			360				NM_001318144		0.252946	0.220726	0.16899	0.400277	0.330563	0.291468	chr9:33442878-33442919	AAGTGTCCAGAGGGGTAGGTAGCAAAGATGCCGGCTGTGCCA	chr9:33442882_33442883-(GGACA)	exon:4	chr9:33442882_33442883-(GGACA)
ASHG19AP1B10000305611	protein_coding	ENST00000262043	protein_coding	hypo	0.623749	0.0102505	0.999811	0.346389	0.555334	PHF3	Ensembl	8233	chr6:64345741-64425377:+	chr6	+	64345741	64425377	PHD finger protein 3 [Source:HGNC Symbol;Acc:HGNC:8921]	GCACCATTACAAAGAAATTGCTGTCAGGGTTTTACACATTTTAAAAACATTTCAATTTCA				Alcoholic Intoxication, Chronic	Cytosol;Nucleus;Insoluble Fraction		Yes	23469	CCDS4966			NM_001290259	uc003pep.2	0.345736	0.330105	0.363327	0.629545	0.561367	0.475091	chr6:64422508-64422530	ATGGAGAAAAACACATGCTGCCT	chr6:64422518_64422519+(AAACA)	exon:16	chr6:64422518_64422519+(AAACA)
ASHG19AP1B10480933211	protein_coding	ENST00000624145	protein_coding	hypo	0.586476	0.0334147	0.999811	0.310852	0.530034	ANKRD28	Ensembl	6383	chr3:15708743-15839691:-	chr3	-	15708743	15839691	ankyrin repeat domain 28 [Source:HGNC Symbol;Acc:HGNC:29024]	CTCCTGCTAGAGGAAGTTACATCCCGAGAAGTAGCTCAGATCTCTGCCATCACTGGTGCA					Cytosol;Ribosome;Insoluble Fraction			23243	CCDS74908			NM_001349279	uc011avz.2	0.268706	0.313315	0.350534	0.657853	0.449199	0.483048	chr3:15780115-15780152	CTATGCCGATCGGGTGTCCGCACTAAGTTCGGCATCAA	chr3:15780141_15780142-(GAACT),chr3:15780130_15780131-(GGACA)	intron,intron	chr3:15780130_15780131-(GGACA)
ASHG19AP1B13415686111	protein_coding	ENST00000394601	protein_coding	hypo	0.603025	0.0110137	0.999811	0.266118	0.441305	PTBP1	Ensembl	3185	chr19:797452-812312:+	chr19	+	797452	812312	polypyrimidine tract binding protein 1 [Source:HGNC Symbol;Acc:HGNC:9583]	CAGCCCTCGCTGGACCAGACCATGGCCGCGGCCTTCGCCTCTCCGTATGCAGGAGCTGGT		Yes		Animal Mammary Neoplasms;Mammary Neoplasms, Experimental	Cytosol		Yes	5725	CCDS45892			NM_031990	uc002lpq.3	0.319789	0.267048	0.211517	0.471692	0.457245	0.394977	chr19:805121-805158	ACACGCCCAGACCTGCCTTCCGGGGACAGCCAGCCCTC	chr19:805131_805132+(AGACC),chr19:805146_805147+(GGACA)	exon:3,exon:3	chr19:805146_805147+(GGACA)
ASHG19AP1B13415686111	protein_coding	ENST00000394601	protein_coding	hypo	0.603025	0.0110137	0.999811	0.266118	0.441305	PTBP1	Ensembl	3185	chr19:797452-812312:+	chr19	+	797452	812312	polypyrimidine tract binding protein 1 [Source:HGNC Symbol;Acc:HGNC:9583]	CAGCCCTCGCTGGACCAGACCATGGCCGCGGCCTTCGCCTCTCCGTATGCAGGAGCTGGT		Yes		Animal Mammary Neoplasms;Mammary Neoplasms, Experimental	Cytosol		Yes	5725	CCDS45892			NM_031990	uc002lpq.3	0.319789	0.267048	0.211517	0.471692	0.457245	0.394977	chr19:811003-811032	TGACAGGGACAGCTCAGGCTCTTGGTGACT	chr19:811011_811012+(GGACA)	utr3	chr19:811011_811012+(GGACA)
ASHG19AP1B11138997111	protein_coding	ENST00000645858	protein_coding	hypo	0.628639	0.0344062	0.999811	0.214221	0.340769	AQP3	Ensembl	919	chr9:33441806-33447551:-	chr9	-	33441806	33447551	aquaporin 3 (Gill blood group) [Source:HGNC Symbol;Acc:HGNC:636]	ACCTACCCCTCTGGACACTTGGATATGATCAATGGCTTCTTTGACCAGGACCGGCCAGCA				Bladder Neoplasm;Squamous cell carcinoma;Esophageal Neoplasms;Lymphatic Metastasis;Skin Neoplasms;Tongue Neoplasms;ovarian neoplasm	Endoplasmic reticulum;Ribosome			360				NM_001318144		0.252946	0.220726	0.16899	0.400277	0.330563	0.291468	chr9:33441948-33441982	GGATCGTGAAGGGGGCTTCTTGGGAGTGGCCCTTG				chr9:33441929-33442029;chr9:33441916-33442016	chr9:33441984_33441985+(GGACA);chr9:33441984_33441985+(GGACA)
ASHG19AP1B11138997111	protein_coding	ENST00000645858	protein_coding	hypo	0.628639	0.0344062	0.999811	0.214221	0.340769	AQP3	Ensembl	919	chr9:33441806-33447551:-	chr9	-	33441806	33447551	aquaporin 3 (Gill blood group) [Source:HGNC Symbol;Acc:HGNC:636]	ACCTACCCCTCTGGACACTTGGATATGATCAATGGCTTCTTTGACCAGGACCGGCCAGCA				Bladder Neoplasm;Squamous cell carcinoma;Esophageal Neoplasms;Lymphatic Metastasis;Skin Neoplasms;Tongue Neoplasms;ovarian neoplasm	Endoplasmic reticulum;Ribosome			360				NM_001318144		0.252946	0.220726	0.16899	0.400277	0.330563	0.291468	chr9:33441987-33442005	GTCAGTGGATGCTCAAGGC				chr9:33441929-33442029;chr9:33441916-33442016	chr9:33441984_33441985+(GGACA);chr9:33441984_33441985+(GGACA)
ASHG19AP1B10480933211	protein_coding	ENST00000624145	protein_coding	hypo	0.586476	0.0334147	0.999811	0.310852	0.530034	ANKRD28	Ensembl	6383	chr3:15708743-15839691:-	chr3	-	15708743	15839691	ankyrin repeat domain 28 [Source:HGNC Symbol;Acc:HGNC:29024]	CTCCTGCTAGAGGAAGTTACATCCCGAGAAGTAGCTCAGATCTCTGCCATCACTGGTGCA					Cytosol;Ribosome;Insoluble Fraction			23243	CCDS74908			NM_001349279	uc011avz.2	0.268706	0.313315	0.350534	0.657853	0.449199	0.483048	chr3:15780044-15780062	TGTAGTCCCAGCTACTCGG	chr3:15780048_15780049-(GGACT)	intron
ASHG19AP1B12182362111	protein_coding	ENST00000545289	protein_coding	hypo	0.531541	0.0475994	0.999811	0.32474	0.610941	ZNF286B	Ensembl	5328	chr17:18561742-18585572:-	chr17	-	18561742	18585572	zinc finger protein 286B [Source:HGNC Symbol;Acc:HGNC:33241]	AACTCTTACCTATTACAGAACTGCCTTTTTGTTGAGCACAGAAAACGAAGGAAATTTGCA							Yes	729288	CCDS58523			NM_001145045	uc010vyd.3	0.367695	0.374146	0.232379	0.740642	0.437591	0.65459	chr17:18580765-18580809	TCCACCCTAACCCCGAGTCTGCACTCAACGAGGAGGCGGGCCGCC	chr17:18580781_18580782-(AGACT)	intron
ASHG19AP1B13415686111	protein_coding	ENST00000394601	protein_coding	hypo	0.603025	0.0110137	0.999811	0.266118	0.441305	PTBP1	Ensembl	3185	chr19:797452-812312:+	chr19	+	797452	812312	polypyrimidine tract binding protein 1 [Source:HGNC Symbol;Acc:HGNC:9583]	CAGCCCTCGCTGGACCAGACCATGGCCGCGGCCTTCGCCTCTCCGTATGCAGGAGCTGGT		Yes		Animal Mammary Neoplasms;Mammary Neoplasms, Experimental	Cytosol		Yes	5725	CCDS45892			NM_031990	uc002lpq.3	0.319789	0.267048	0.211517	0.471692	0.457245	0.394977	chr19:804334-804352	GTGAACTACTACACCTCGG	chr19:804338_804339+(GAACT)	exon:4
ASHG19AP1B13415686111	protein_coding	ENST00000394601	protein_coding	hypo	0.603025	0.0110137	0.999811	0.266118	0.441305	PTBP1	Ensembl	3185	chr19:797452-812312:+	chr19	+	797452	812312	polypyrimidine tract binding protein 1 [Source:HGNC Symbol;Acc:HGNC:9583]	CAGCCCTCGCTGGACCAGACCATGGCCGCGGCCTTCGCCTCTCCGTATGCAGGAGCTGGT		Yes		Animal Mammary Neoplasms;Mammary Neoplasms, Experimental	Cytosol		Yes	5725	CCDS45892			NM_031990	uc002lpq.3	0.319789	0.267048	0.211517	0.471692	0.457245	0.394977	chr19:804551-804597	AGGCGGTGAACTCGGTCCAGTCGGGGAACCTGGCCTTGGCTGCCTCG	chr19:804560_804561+(GAACT),chr19:804578_804579+(GAACC)	exon:2,exon:2
ASHG19AP1B13415686111	protein_coding	ENST00000394601	protein_coding	hypo	0.603025	0.0110137	0.999811	0.266118	0.441305	PTBP1	Ensembl	3185	chr19:797452-812312:+	chr19	+	797452	812312	polypyrimidine tract binding protein 1 [Source:HGNC Symbol;Acc:HGNC:9583]	CAGCCCTCGCTGGACCAGACCATGGCCGCGGCCTTCGCCTCTCCGTATGCAGGAGCTGGT		Yes		Animal Mammary Neoplasms;Mammary Neoplasms, Experimental	Cytosol		Yes	5725	CCDS45892			NM_031990	uc002lpq.3	0.319789	0.267048	0.211517	0.471692	0.457245	0.394977	chr19:805639-805664	TCCACGGCGGCAGCCTGGGCGGACTG	chr19:805661_805662+(GGACT)	intron
ASHG19AP1B13415686111	protein_coding	ENST00000394601	protein_coding	hypo	0.603025	0.0110137	0.999811	0.266118	0.441305	PTBP1	Ensembl	3185	chr19:797452-812312:+	chr19	+	797452	812312	polypyrimidine tract binding protein 1 [Source:HGNC Symbol;Acc:HGNC:9583]	CAGCCCTCGCTGGACCAGACCATGGCCGCGGCCTTCGCCTCTCCGTATGCAGGAGCTGGT		Yes		Animal Mammary Neoplasms;Mammary Neoplasms, Experimental	Cytosol		Yes	5725	CCDS45892			NM_031990	uc002lpq.3	0.319789	0.267048	0.211517	0.471692	0.457245	0.394977	chr19:811102-811169	GTGTCGGGCGTGGGGCCTGCAGGTGGGCGCCCCGACCACGACTTGGCTTCCTTGTGCCTTAAAAAACC	chr19:811167_811168+(AAACC)	utr3
ASHG19AP1B13415686111	protein_coding	ENST00000394601	protein_coding	hypo	0.603025	0.0110137	0.999811	0.266118	0.441305	PTBP1	Ensembl	3185	chr19:797452-812312:+	chr19	+	797452	812312	polypyrimidine tract binding protein 1 [Source:HGNC Symbol;Acc:HGNC:9583]	CAGCCCTCGCTGGACCAGACCATGGCCGCGGCCTTCGCCTCTCCGTATGCAGGAGCTGGT		Yes		Animal Mammary Neoplasms;Mammary Neoplasms, Experimental	Cytosol		Yes	5725	CCDS45892			NM_031990	uc002lpq.3	0.319789	0.267048	0.211517	0.471692	0.457245	0.394977	chr19:811837-811889	TTTTTCTTCCTTCAAATTTTGGACCAAAGTCTCATTTCTGTGTTTTGCCTGCC	chr19:811859_811860+(GGACC)	utr3
ASHG19AP1B13415686111	protein_coding	ENST00000394601	protein_coding	hypo	0.603025	0.0110137	0.999811	0.266118	0.441305	PTBP1	Ensembl	3185	chr19:797452-812312:+	chr19	+	797452	812312	polypyrimidine tract binding protein 1 [Source:HGNC Symbol;Acc:HGNC:9583]	CAGCCCTCGCTGGACCAGACCATGGCCGCGGCCTTCGCCTCTCCGTATGCAGGAGCTGGT		Yes		Animal Mammary Neoplasms;Mammary Neoplasms, Experimental	Cytosol		Yes	5725	CCDS45892			NM_031990	uc002lpq.3	0.319789	0.267048	0.211517	0.471692	0.457245	0.394977	chr19:812122-812161	ATTGTGACCGCGGAGCCACAGGGGACCCCACGCACATTCC	chr19:812146_812147+(GGACC)	utr3
ASHG19AP1B10036719411	protein_coding	ENST00000360666	protein_coding	hypo	0.60419	0.0376787	0.999811	0.447554	0.74075	ATG5	Ensembl	2712	chr6:106632351-106773532:-	chr6	-	106632351	106773532	autophagy related 5 [Source:HGNC Symbol;Acc:HGNC:589]	AGGGAAGCAGAACCATACTATACAGATTTGACCAGTTTTGGGCCATCAATCGGAAACTCA				Anemia;Hepatomegaly;Lethargy;Lymphopenia;Necrosis;Weight decreased;Chemical and Drug Induced Liver Injury	Ribosome;Cytosol;Cytoplasm			9474	CCDS75498			NM_001286111	uc010kdc.4	0.492822	0.289231	0.560609	0.80488	0.77591	0.641461	chr6:106634203-106634230	GTTTAATGATGGCAGTGGAGGAAAGCAG				chr6:106634201-106634301	chr6:106634248_106634249+(AGACC),chr6:106634288_106634289-(AGACA),chr6:106634203_106634204-(AAACC)
ASHG19AP1B10185159411	protein_coding	ENST00000451301	protein_coding	hypo	0.628801	0.0057214	0.999811	0.30086	0.478467	MORF4L2	Ensembl	1830	chrX:102930428-102941746:-	chrX	-	102930428	102941746	mortality factor 4 like 2 [Source:HGNC Symbol;Acc:HGNC:16849]	TCCTGATTGCAGAACCTTCCCTGATTACAGAATCTTGGTGGTTGGAATAAAAACAGGGTT					Ribosome;Cytosol;Insoluble Fraction		Yes	9643				NM_001142426	uc004ela.4	0.30711	0.292366	0.303105	0.533121	0.48206	0.420219	chrX:102931560-102931582	CCATGGTTTTAATTCTTCAGGAA	chrX:102931565_102931566-(AAACC)	exon:4
ASHG19AP1B11138997111	protein_coding	ENST00000645858	protein_coding	hypo	0.628639	0.0344062	0.999811	0.214221	0.340769	AQP3	Ensembl	919	chr9:33441806-33447551:-	chr9	-	33441806	33447551	aquaporin 3 (Gill blood group) [Source:HGNC Symbol;Acc:HGNC:636]	ACCTACCCCTCTGGACACTTGGATATGATCAATGGCTTCTTTGACCAGGACCGGCCAGCA				Bladder Neoplasm;Squamous cell carcinoma;Esophageal Neoplasms;Lymphatic Metastasis;Skin Neoplasms;Tongue Neoplasms;ovarian neoplasm	Endoplasmic reticulum;Ribosome			360				NM_001318144		0.252946	0.220726	0.16899	0.400277	0.330563	0.291468	chr9:33441845-33441868	GGGCAGTGGCCTAAGGTGCTATTT
ASHG19AP1B11138997111	protein_coding	ENST00000645858	protein_coding	hypo	0.628639	0.0344062	0.999811	0.214221	0.340769	AQP3	Ensembl	919	chr9:33441806-33447551:-	chr9	-	33441806	33447551	aquaporin 3 (Gill blood group) [Source:HGNC Symbol;Acc:HGNC:636]	ACCTACCCCTCTGGACACTTGGATATGATCAATGGCTTCTTTGACCAGGACCGGCCAGCA				Bladder Neoplasm;Squamous cell carcinoma;Esophageal Neoplasms;Lymphatic Metastasis;Skin Neoplasms;Tongue Neoplasms;ovarian neoplasm	Endoplasmic reticulum;Ribosome			360				NM_001318144		0.252946	0.220726	0.16899	0.400277	0.330563	0.291468	chr9:33441880-33441894	AGTGGAAATCCTGAA
ASHG19AP1B11138997111	protein_coding	ENST00000645858	protein_coding	hypo	0.628639	0.0344062	0.999811	0.214221	0.340769	AQP3	Ensembl	919	chr9:33441806-33447551:-	chr9	-	33441806	33447551	aquaporin 3 (Gill blood group) [Source:HGNC Symbol;Acc:HGNC:636]	ACCTACCCCTCTGGACACTTGGATATGATCAATGGCTTCTTTGACCAGGACCGGCCAGCA				Bladder Neoplasm;Squamous cell carcinoma;Esophageal Neoplasms;Lymphatic Metastasis;Skin Neoplasms;Tongue Neoplasms;ovarian neoplasm	Endoplasmic reticulum;Ribosome			360				NM_001318144		0.252946	0.220726	0.16899	0.400277	0.330563	0.291468	chr9:33442384-33442412	TGAAGCCCATGGAGGTGCCAATGACCAGG
ASHG19AP1B10480933211	protein_coding	ENST00000624145	protein_coding	hypo	0.586476	0.0334147	0.999811	0.310852	0.530034	ANKRD28	Ensembl	6383	chr3:15708743-15839691:-	chr3	-	15708743	15839691	ankyrin repeat domain 28 [Source:HGNC Symbol;Acc:HGNC:29024]	CTCCTGCTAGAGGAAGTTACATCCCGAGAAGTAGCTCAGATCTCTGCCATCACTGGTGCA					Cytosol;Ribosome;Insoluble Fraction			23243	CCDS74908			NM_001349279	uc011avz.2	0.268706	0.313315	0.350534	0.657853	0.449199	0.483048	chr3:15711454-15711484	CAATAGTGTTGCTTGTGTAAGCAGGTTAGAG
ASHG19AP1B10480933211	protein_coding	ENST00000624145	protein_coding	hypo	0.586476	0.0334147	0.999811	0.310852	0.530034	ANKRD28	Ensembl	6383	chr3:15708743-15839691:-	chr3	-	15708743	15839691	ankyrin repeat domain 28 [Source:HGNC Symbol;Acc:HGNC:29024]	CTCCTGCTAGAGGAAGTTACATCCCGAGAAGTAGCTCAGATCTCTGCCATCACTGGTGCA					Cytosol;Ribosome;Insoluble Fraction			23243	CCDS74908			NM_001349279	uc011avz.2	0.268706	0.313315	0.350534	0.657853	0.449199	0.483048	chr3:15755052-15755066	CTTGTAATAAGAGTG
ASHG19AP1B10480933211	protein_coding	ENST00000624145	protein_coding	hypo	0.586476	0.0334147	0.999811	0.310852	0.530034	ANKRD28	Ensembl	6383	chr3:15708743-15839691:-	chr3	-	15708743	15839691	ankyrin repeat domain 28 [Source:HGNC Symbol;Acc:HGNC:29024]	CTCCTGCTAGAGGAAGTTACATCCCGAGAAGTAGCTCAGATCTCTGCCATCACTGGTGCA					Cytosol;Ribosome;Insoluble Fraction			23243	CCDS74908			NM_001349279	uc011avz.2	0.268706	0.313315	0.350534	0.657853	0.449199	0.483048	chr3:15780071-15780091	GGTGGGAGGATCGCTTGAGCC
ASHG19AP1B12182362111	protein_coding	ENST00000545289	protein_coding	hypo	0.531541	0.0475994	0.999811	0.32474	0.610941	ZNF286B	Ensembl	5328	chr17:18561742-18585572:-	chr17	-	18561742	18585572	zinc finger protein 286B [Source:HGNC Symbol;Acc:HGNC:33241]	AACTCTTACCTATTACAGAACTGCCTTTTTGTTGAGCACAGAAAACGAAGGAAATTTGCA							Yes	729288	CCDS58523			NM_001145045	uc010vyd.3	0.367695	0.374146	0.232379	0.740642	0.437591	0.65459	chr17:18580621-18580644	CCCCACCCAAGGGCTACTTCCTGA
ASHG19AP1B12182362111	protein_coding	ENST00000545289	protein_coding	hypo	0.531541	0.0475994	0.999811	0.32474	0.610941	ZNF286B	Ensembl	5328	chr17:18561742-18585572:-	chr17	-	18561742	18585572	zinc finger protein 286B [Source:HGNC Symbol;Acc:HGNC:33241]	AACTCTTACCTATTACAGAACTGCCTTTTTGTTGAGCACAGAAAACGAAGGAAATTTGCA							Yes	729288	CCDS58523			NM_001145045	uc010vyd.3	0.367695	0.374146	0.232379	0.740642	0.437591	0.65459	chr17:18580697-18580757	GCTCAAGAGGGACTGGACGGCTGAGCTGGGCATCCGACACGTACTGCTGACCATCAAGTGC
ASHG19AP1B10363669811	protein_coding	ENST00000391947	protein_coding	hypo	0.631978	0.00047625	0.999811	0.252972	0.400286	MDM4	Ensembl	10008	chr1:204485507-204527247:+	chr1	+	204485507	204527247	MDM4, p53 regulator [Source:HGNC Symbol;Acc:HGNC:6974]	TCTTGTCACTTTAGCCACTGCTACTACAGCAAAGTGCAGAGGAAAGTTCCACTTCCAGAA		Yes		Glioblastoma;Pneumoconiosis;Unipolar Depression;Major Depressive Disorder;Mammary Neoplasms	Cytosol;Nucleus;Cytoplasm;Insoluble Fraction;Nucleoplasm		Yes	4194	CCDS60396			NM_001278516	uc031vkp.2	0.244639	0.262652	0.251625	0.40518	0.420139	0.375538	chr1:204485555-204485579	CTGCCGAGGCCCTAGGATCTGTGAC
ASHG19AP1B10363669811	protein_coding	ENST00000391947	protein_coding	hypo	0.631978	0.00047625	0.999811	0.252972	0.400286	MDM4	Ensembl	10008	chr1:204485507-204527247:+	chr1	+	204485507	204527247	MDM4, p53 regulator [Source:HGNC Symbol;Acc:HGNC:6974]	TCTTGTCACTTTAGCCACTGCTACTACAGCAAAGTGCAGAGGAAAGTTCCACTTCCAGAA		Yes		Glioblastoma;Pneumoconiosis;Unipolar Depression;Major Depressive Disorder;Mammary Neoplasms	Cytosol;Nucleus;Cytoplasm;Insoluble Fraction;Nucleoplasm		Yes	4194	CCDS60396			NM_001278516	uc031vkp.2	0.244639	0.262652	0.251625	0.40518	0.420139	0.375538	chr1:204519201-204519223	CACTCCCTTCTGCCCCTCTTCAG
ASHG19AP1B10363669811	protein_coding	ENST00000391947	protein_coding	hypo	0.631978	0.00047625	0.999811	0.252972	0.400286	MDM4	Ensembl	10008	chr1:204485507-204527247:+	chr1	+	204485507	204527247	MDM4, p53 regulator [Source:HGNC Symbol;Acc:HGNC:6974]	TCTTGTCACTTTAGCCACTGCTACTACAGCAAAGTGCAGAGGAAAGTTCCACTTCCAGAA		Yes		Glioblastoma;Pneumoconiosis;Unipolar Depression;Major Depressive Disorder;Mammary Neoplasms	Cytosol;Nucleus;Cytoplasm;Insoluble Fraction;Nucleoplasm		Yes	4194	CCDS60396			NM_001278516	uc031vkp.2	0.244639	0.262652	0.251625	0.40518	0.420139	0.375538	chr1:204524587-204524600	CTCCATTTCTTAAG
ASHG19AP1B13415686111	protein_coding	ENST00000394601	protein_coding	hypo	0.603025	0.0110137	0.999811	0.266118	0.441305	PTBP1	Ensembl	3185	chr19:797452-812312:+	chr19	+	797452	812312	polypyrimidine tract binding protein 1 [Source:HGNC Symbol;Acc:HGNC:9583]	CAGCCCTCGCTGGACCAGACCATGGCCGCGGCCTTCGCCTCTCCGTATGCAGGAGCTGGT		Yes		Animal Mammary Neoplasms;Mammary Neoplasms, Experimental	Cytosol		Yes	5725	CCDS45892			NM_031990	uc002lpq.3	0.319789	0.267048	0.211517	0.471692	0.457245	0.394977	chr19:808680-808705	CTGCACCGCTTCAAGAAGCCGGGCTC
ASHG19AP1B13415686111	protein_coding	ENST00000394601	protein_coding	hypo	0.603025	0.0110137	0.999811	0.266118	0.441305	PTBP1	Ensembl	3185	chr19:797452-812312:+	chr19	+	797452	812312	polypyrimidine tract binding protein 1 [Source:HGNC Symbol;Acc:HGNC:9583]	CAGCCCTCGCTGGACCAGACCATGGCCGCGGCCTTCGCCTCTCCGTATGCAGGAGCTGGT		Yes		Animal Mammary Neoplasms;Mammary Neoplasms, Experimental	Cytosol		Yes	5725	CCDS45892			NM_031990	uc002lpq.3	0.319789	0.267048	0.211517	0.471692	0.457245	0.394977	chr19:811334-811366	CACGTGATTCTCCCTTCACCCCGCCCCCAGGGC
ASHG19AP1B13415686111	protein_coding	ENST00000394601	protein_coding	hypo	0.603025	0.0110137	0.999811	0.266118	0.441305	PTBP1	Ensembl	3185	chr19:797452-812312:+	chr19	+	797452	812312	polypyrimidine tract binding protein 1 [Source:HGNC Symbol;Acc:HGNC:9583]	CAGCCCTCGCTGGACCAGACCATGGCCGCGGCCTTCGCCTCTCCGTATGCAGGAGCTGGT		Yes		Animal Mammary Neoplasms;Mammary Neoplasms, Experimental	Cytosol		Yes	5725	CCDS45892			NM_031990	uc002lpq.3	0.319789	0.267048	0.211517	0.471692	0.457245	0.394977	chr19:811782-811803	TACACCACGCCTTCACCTGCAG
ASHG19AP1B12511243711	protein_coding	ENST00000522122	protein_coding	hypo	0.595514	0.0233051	0.999811	0.371275	0.623453	SYNPO	Ensembl	5098	chr5:149997206-150031896:+	chr5	+	149997206	150031896	synaptopodin [Source:HGNC Symbol;Acc:HGNC:30672]	ACCACTCCTGTGATTCCTGTGGTATTGCCCCAAAGCGGCCTCACACCAGAGACGGGTTAA					Endoplasmic reticulum;Insoluble Fraction;Cell Membrane;Nucleous;Nucleoplasm			11346				NM_001166209	uc021yfu.2	0.310262	0.443908	0.359654	0.680491	0.684009	0.505859	chr5:150030553-150030572	TTTCTTCCTGCCCCCTCTGA
ASHG19AP1B10185159411	protein_coding	ENST00000451301	protein_coding	hypo	0.628801	0.0057214	0.999811	0.30086	0.478467	MORF4L2	Ensembl	1830	chrX:102930428-102941746:-	chrX	-	102930428	102941746	mortality factor 4 like 2 [Source:HGNC Symbol;Acc:HGNC:16849]	TCCTGATTGCAGAACCTTCCCTGATTACAGAATCTTGGTGGTTGGAATAAAAACAGGGTT					Ribosome;Cytosol;Insoluble Fraction		Yes	9643				NM_001142426	uc004ela.4	0.30711	0.292366	0.303105	0.533121	0.48206	0.420219	chrX:102930775-102930800	TATTAGAAAATTGTGTAGTGTCAAAG
ASHG19AP1B10185159411	protein_coding	ENST00000451301	protein_coding	hypo	0.628801	0.0057214	0.999811	0.30086	0.478467	MORF4L2	Ensembl	1830	chrX:102930428-102941746:-	chrX	-	102930428	102941746	mortality factor 4 like 2 [Source:HGNC Symbol;Acc:HGNC:16849]	TCCTGATTGCAGAACCTTCCCTGATTACAGAATCTTGGTGGTTGGAATAAAAACAGGGTT					Ribosome;Cytosol;Insoluble Fraction		Yes	9643				NM_001142426	uc004ela.4	0.30711	0.292366	0.303105	0.533121	0.48206	0.420219	chrX:102931269-102931290	CAGTAGGTGTGGTGCTCCATAA
ASHG19AP1B10185159411	protein_coding	ENST00000451301	protein_coding	hypo	0.628801	0.0057214	0.999811	0.30086	0.478467	MORF4L2	Ensembl	1830	chrX:102930428-102941746:-	chrX	-	102930428	102941746	mortality factor 4 like 2 [Source:HGNC Symbol;Acc:HGNC:16849]	TCCTGATTGCAGAACCTTCCCTGATTACAGAATCTTGGTGGTTGGAATAAAAACAGGGTT					Ribosome;Cytosol;Insoluble Fraction		Yes	9643				NM_001142426	uc004ela.4	0.30711	0.292366	0.303105	0.533121	0.48206	0.420219	chrX:102933513-102933540	AAGTGGGAGATACAACCTAGAAAGAAAG
ASHG19AP1B10185159411	protein_coding	ENST00000451301	protein_coding	hypo	0.628801	0.0057214	0.999811	0.30086	0.478467	MORF4L2	Ensembl	1830	chrX:102930428-102941746:-	chrX	-	102930428	102941746	mortality factor 4 like 2 [Source:HGNC Symbol;Acc:HGNC:16849]	TCCTGATTGCAGAACCTTCCCTGATTACAGAATCTTGGTGGTTGGAATAAAAACAGGGTT					Ribosome;Cytosol;Insoluble Fraction		Yes	9643				NM_001142426	uc004ela.4	0.30711	0.292366	0.303105	0.533121	0.48206	0.420219	chrX:102933542-102933563	CAGGTATCTGCAATGAAGATGA
ASHG19AP1B10012664311	protein_coding	NM_001286706	protein_coding	hypo	0.622064	0.00735748	0.999811	0.363988	0.585129	UFM1	Refseq	3306	chr13:38923908-38937144:+	chr13	+	38923908	38937144		GGTCTCATGATGCTTGAGCTTTTGTACCCATTTTACTGTTTACTAAATCATTTATTATAT					Ribosome;Nucleus;Cytoplasm;Cytosol			51569				NM_001286706		0.435205	0.331824	0.324934	0.598043	0.621898	0.535446	chr13:38923908-38937144:+
ASHG19AP1B10255164411	protein_coding	ENST00000437310	protein_coding	hypo	0.543789	0.0488661	0.999811	0.28626	0.526417	OR5H14	Ensembl	1080	chr3:97868170-97869249:+	chr3	+	97868170	97869249	olfactory receptor family 5 subfamily H member 14 [Source:HGNC Symbol;Acc:HGNC:31286]	TGCATTTTATTTTAGAGGACATGCAGTGAGGACATGGAAGAGGAAAATGCAACATTGCTG								403273				NM_001005514	uc003dsg.2	0.395414	0.343902	0.119464	0.546243	0.532723	0.500283	chr3:97868170-97869249:+
ASHG19AP1B11026525711	protein_coding	ENST00000305139	protein_coding	hypo	0.640888	0.03184	0.999811	0.349469	0.545288	UGT1A6	Ensembl	2479	chr2:234601512-234681946:+	chr2	+	234601512	234681946	UDP glucuronosyltransferase family 1 member A6 [Source:HGNC Symbol;Acc:HGNC:12538]	TGGAGCCCTATCTATTTTATTGTCTGTTTTCAAAGTATGAAGAACTCGCATCAGCTGTCC				Contact Dermatitis	Cytoplasm			54578	CCDS2507			NM_001072	uc002vuv.5	0.286072	0.297212	0.465122	0.576548	0.543797	0.515518	chr2:234601512-234681946:+
ASHG19AP1B10014285811	protein_coding	MICT00000212813	protein_coding	hypo	0.375276	0.00831365	0.999811	0.248608	0.662468	GNRH2	FANTOM5CAT	6468	chr20:3044447-3052926:-	chr20	-	3044447	3052926	At least 1 of the 10 top ranked transcript is CPAT coding and max ORF size >=300, NOT annotated as nonCoding in GENCODE	AAGAGGTTGGTAGTATGATTGGTCACAGAGGGTCGCCGTGGGTCAGGCCGAGTGCGTACG								-1						0.275048	0.32157	0.149206	0.614628	0.576216	0.796561	chr20:3044447-3052926:-
ASHG19AP1B12118083111	protein_coding	ENST00000443498	protein_coding	hypo	0.640456	0.0228252	0.999811	0.243172	0.379687	TMIGD3	Ensembl	637	chr1:112026191-112106556:-	chr1	-	112026191	112106556	transmembrane and immunoglobulin domain containing 3 [Source:HGNC Symbol;Acc:HGNC:51375]	AGCCAGACTGGACACTGGGCTGCTTGAGTCCTGAGTCACACACCAATCATGTGGCCCTGA				Ischemia;Liver Cirrhosis, Experimental;Myocardial Infarction				57413				NM_001302680	uc057jje.1	0.249073	0.261822	0.218623	0.335596	0.450427	0.353037	chr1:112026191-112106556:-
ASHG19AP1B13826350711	protein_coding	ENST00000495799	protein_coding	hypo	0.626049	0.0438728	0.999811	0.217251	0.347019	PPP1R3F	Ensembl	1537	chrX:49126333-49143632:+	chrX	+	49126333	49143632	protein phosphatase 1 regulatory subunit 3F [Source:HGNC Symbol;Acc:HGNC:14944]	GCGCCCCCCTCGCCGGCCGCGGGCCTGCCGAGGAGGAACTGAAGACGAAGAACATGGATG					Endoplasmic reticulum			89801				NM_001184745	uc004dni.4	0.265771	0.207259	0.178723	0.409934	0.283218	0.347907	chrX:49126333-49143632:+
ASHG19AP1B10017240311	protein_coding	ENST00000064571	protein_coding	hypo	0.590127	0.022685	0.999811	0.362132	0.613651	CBLN4	Ensembl	3024	chr20:54572496-54580528:-	chr20	-	54572496	54580528	cerebellin 4 precursor [Source:HGNC Symbol;Acc:HGNC:16231]	GGCTTCTGTTGTATTTGAAGTATCATCTGGTTTTGCCTTAACTCTTTAAATTGTATATAT								140689	CCDS13448			NM_080617	uc002xxa.5	0.342719	0.323881	0.419795	0.730706	0.597021	0.513225	chr20:54572496-54580528:-
ASHG19AP1B12407925211	protein_coding	ENST00000340434	protein_coding	hypo	0.527527	0.0195674	0.999811	0.284877	0.540024	PTAR1	Ensembl	1417	chr9:72333054-72374858:-	chr9	-	72333054	72374858	protein prenyltransferase alpha subunit repeat containing 1 [Source:HGNC Symbol;Acc:HGNC:30449]	CCACTGCATGGAACGTGAGGAAAGAGCTGATCCTCTCTGGCACTTTAAATCCAATTAAGG					Nucleus;Cytoplasm			375743	CCDS47978			NM_001099666	uc004ahj.5	0.377507	0.305424	0.171702	0.58006	0.560222	0.47979	chr9:72333054-72374858:-
ASHG19AP1B13880604511	protein_coding	ENST00000541923	protein_coding	hypo	0.497193	0.0192441	0.999811	0.230999	0.464606	HPGD	Ensembl	2920	chr4:175411328-175444049:-	chr4	-	175411328	175444049	15-hydroxyprostaglandin dehydrogenase [Source:HGNC Symbol;Acc:HGNC:5154]	CATCCAGTGCGATGTGGCTGACCAGCAACAACTGAGAGGTTTCTGTTATCAGTGGAACCT				Arachnodactyly;Arthralgia;Arthritis;Blepharoptosis;Congenital clubfoot;Patent ductus arteriosus;Eczema;Hyperhidrosis disorder;Arthropathy;Palmoplantar Keratosis;Degenerative polyarthritis;Osteoarthropathy, Primary Hypertrophic;Osteomyelitis;Osteopenia;Osteoporosis;Prostatic Neoplasms;Seborrheic dermatitis;Sweating;Thyroid Neoplasm;Clubbing;Bone pain;Joint swelling;Joint stiffness;Medullary carcin…				3248				NM_001256307	uc011ckf.2	0.164781	0.268709	0.259507	0.457723	0.557733	0.378363	chr4:175411328-175444049:-
ASHG19AP1B11264061411	protein_coding	ENST00000426797	protein_coding	hypo	0.619889	0.043698	0.999811	0.321805	0.519133	EDC3	Ensembl	2093	chr15:74924850-74988361:-	chr15	-	74924850	74988361	enhancer of mRNA decapping 3 [Source:HGNC Symbol;Acc:HGNC:26114]	CGTCGGCGCGGAGGCTTTCAGGTATAGGCTGGGTCACTAGTCTTAAAACATTTCTTCTTG				MENTAL RETARDATION, AUTOSOMAL RECESSIVE 50	Ribosome;Cytosol;Chromatin;Insoluble Fraction;Cell Membrane			80153				NM_001142443	uc002ayn.4	0.281178	0.450191	0.234046	0.526195	0.486549	0.544655	chr15:74924850-74988361:-
ASHG19AP1B12866996311	protein_coding	NM_001302926	protein_coding	hypo	0.662474	0.00804321	0.999811	0.343943	0.519179	RP11-872D17.8	Refseq	1427	chr11:57154260-57158130:-	chr11	-	57154260	57158130		GGAAGGTCTCTGGGATAAAGCCAAGATGAAACTCCCCTTACTTCTGGCTCTTCTATTTGG	PRG2							-1				NM_001302926		0.346791	0.397287	0.28775	0.55198	0.497874	0.507683	chr11:57154260-57158130:-
ASHG19AP1B11853654011	protein_coding	ENST00000233099	protein_coding	hypo	0.601546	0.047773	0.999811	0.256552	0.426488	HEATR5B	Ensembl	6905	chr2:37208040-37311485:-	chr2	-	37208040	37311485	HEAT repeat containing 5B [Source:HGNC Symbol;Acc:HGNC:29273]	ACTCTCTGATTTACCATCCCTTTGTTCACCCGCTGGATGTATGACAATCCTGCCCACAAT					Nucleus;Cytosol;Insoluble Fraction			54497	CCDS33181			NM_019024	uc002rpp.2	0.246373	0.246427	0.276856	0.500386	0.309038	0.47004	chr2:37208040-37311485:-
ASHG19AP1B10567842311	protein_coding	ENST00000506585	protein_coding	hypo	0.635241	0.025789	0.999811	0.333349	0.524759	HDX	Ensembl	6158	chrX:83572886-83757461:-	chrX	-	83572886	83757461	highly divergent homeobox [Source:HGNC Symbol;Acc:HGNC:26411]	GCAGGCAGATTGAGGATGGCAGTCAGAATATGAAGTGACCATATATGGACGTGGGTTGGC							Yes	139324	CCDS55456			NM_001177478	uc004eel.3	0.370093	0.398225	0.231728	0.547227	0.542735	0.484315	chrX:83572886-83757461:-
ASHG19AP1B11082393211	protein_coding	ENST00000262067	protein_coding	hypo	0.615497	0.0310683	0.999811	0.265663	0.431624	TSPAN13	Ensembl	2093	chr7:16793160-16824161:+	chr7	+	16793160	16824161	tetraspanin 13 [Source:HGNC Symbol;Acc:HGNC:21643]	TTTTACAGAGATCCTGGGTGTTTGGCTGACCTACAGATACAGGAACCAGAAAGACCCCCG					Ribosome;Cytoplasm;Nucleoplasm			27075	CCDS5363			NM_014399	uc003stq.4	0.233161	0.323674	0.240154	0.484909	0.460723	0.349239	chr7:16793160-16824161:+
ASHG19AP1B11867872811	protein_coding	NM_001136010	protein_coding	hypo	0.578033	0.0152591	0.999811	0.341776	0.591275	FXYD3	Refseq	759	chr19:35606732-35612569:+	chr19	+	35606732	35612569		ACGCCAATGACCTAGAAGATAAAAACAGTCCTTTCTACTATGGTGAGAGCCCGTGCCCCC				Pancreatic Neoplasm	Ribosome;Cytosol	29:corneal_epithelial_cell[20.13];major_salivary_gland[16.54];gastrointestinal_system[15.44];intestine[15.12];urothelial_cell[13.90];epithelium_of_mucosa[13.32];epithelial_cell_of_Malassez[11.13];gingival_epithelial_cell[11.10];esophagus[10.84];mammary_gland_epithelial_cell[9.78];general_ecto_epithelial_cell[9.65];epithelial_cell_of_alimentary_canal[9.63];epithelial_cell_of_prostate[9.38];endo_ep…		5349	CCDS46050			NM_001136010	uc060wys.1	0.366777	0.306098	0.352454	0.631005	0.666803	0.476016	chr19:35606732-35612569:+
ASHG19AP1B10745004411	protein_coding	ENST00000367485	protein_coding	hypo	0.531784	0.0152408	0.999811	0.287918	0.54142	PRG4	Ensembl	4765	chr1:186265411-186283694:+	chr1	+	186265411	186283694	proteoglycan 4 [Source:HGNC Symbol;Acc:HGNC:9364]	TGACAAGTGCTGTCCCGATTATGAGAGTTTCTGTGCAGAAGTAAAAGATAACAAGAAGAA		Yes		Arthritis;Contracture;Hyperplasia;Arthropathy;Pericarditis;Pericarditis, Constrictive;Hip joint varus deformity - observation;Flexion contracture - wrist;Synovial Hypertrophy;Congenital finger contractures;CAMPTODACTYLY-ARTHROPATHY-COXA VARA-PERICARDITIS SYNDROME;Autosomal recessive predisposition;Flattened metacarpal heads;Generalized morning stiffness;Flattened metatarsal heads				10216	CCDS44287			NM_001127710	uc009wyl.4	0.302143	0.35849	0.203123	0.456561	0.576145	0.591553	chr1:186265411-186283694:+
ASHG19AP1B12772041811	protein_coding	ENST00000497989	protein_coding	hypo	0.660135	0.0293255	0.999811	0.410638	0.622052	INTS6	Ensembl	3022	chr13:51939364-51995510:-	chr13	-	51939364	51995510	integrator complex subunit 6 [Source:HGNC Symbol;Acc:HGNC:14879]	TTTTTTTTCCTTTCAGCTAAAGGAGCAGCCCAGTGGTTTTCAAGAAGTGCTAAAGTGCAC		Yes			Cytosol;Insoluble Fraction			26512	CCDS76636			NM_001306091	uc058xdm.1	0.401566	0.454415	0.375934	0.708027	0.508315	0.649813	chr13:51939364-51995510:-
ASHG19AP1B13345581611	protein_coding	ENST00000505052	protein_coding	hypo	0.58593	0.0239162	0.999811	0.415631	0.709352	LY75-CD302	Ensembl	5482	chr2:160628362-160761221:-	chr2	-	160628362	160761221	LY75-CD302 readthrough [Source:HGNC Symbol;Acc:HGNC:38828]	ACCATGAGAGTTTGGCTTGGATTATCTCAACATTCTGTTGACTGTCCTTCATCTACTTGG					Nucleus			100526664	CCDS56140			NM_001198760	uc010fos.4	0.528478	0.425238	0.293177	0.748879	0.763873	0.615306	chr2:160628362-160761221:-
ASHG19AP1B12299010311	protein_coding	ENST00000512648	protein_coding	hypo	0.537407	0.0450213	0.999811	0.353987	0.658694	SPOCK3	Ensembl	1456	chr4:167675237-168155703:-	chr4	-	167675237	168155703	SPARC/osteonectin, cwcv and kazal like domains proteoglycan 3 [Source:HGNC Symbol;Acc:HGNC:13565]	TGAGTGGTGCTACTGCTTCCAGAGACAGCAAGGTAAAAGATGAGACCCTTACAGACGCAA								50859	CCDS56347			NM_001204358	uc003irk.5	0.192267	0.441909	0.427784	0.773414	0.664976	0.537692	chr4:167675237-168155703:-
ASHG19AP1B10018977011	protein_coding	ENST00000394052	protein_coding	hypo	0.660359	0.0215883	0.999811	0.351762	0.532682	KRT222	Ensembl	1712	chr17:38811872-38821393:-	chr17	-	38811872	38821393	keratin 222 [Source:HGNC Symbol;Acc:HGNC:28695]	CACACCCCAGGGCTAATTTGAGATAAGTACAATTAAGTTAATCTACATATATCTAAAAGG								125113				NM_152349	uc002hvc.3	0.415267	0.344401	0.295617	0.5972	0.476121	0.524725	chr17:38811872-38821393:-
ASHG19AP1B10004410011	protein_coding	ENST00000367434	protein_coding	hypo	0.580422	0.0149346	0.999811	0.286546	0.493686	B3GALT2	Ensembl	3274	chr1:193148175-193155784:-	chr1	-	193148175	193155784	beta-1,3-galactosyltransferase 2 [Source:HGNC Symbol;Acc:HGNC:917]	CGTTTGACAAACACAATTCTAGGATGAACAATGTATACAATGCACTTTTATGAAGTTTTT								8707	CCDS1383			NM_003783	uc001gtc.5	0.258828	0.27472	0.326091	0.584337	0.431531	0.46519	chr1:193148175-193155784:-
ASHG19AP1B10084511111	protein_coding	ENST00000371728	protein_coding	hypo	0.518619	0.016528	0.999811	0.29446	0.567776	KIF20B	Ensembl	6419	chr10:91461374-91534696:+	chr10	+	91461374	91534696	kinesin family member 20B [Source:HGNC Symbol;Acc:HGNC:7212]	GAGAAGAAGCAGCGAAAGACATTTGTGCCACAAAAGTTGAAACTGAAGAAACACATAATT					Ribosome;Cytosol;Insoluble Fraction			9585	CCDS60590			NM_001284259	uc001kgs.3	0.234874	0.345549	0.302955	0.607037	0.44844	0.647851	chr10:91461374-91534696:+
ASHG19AP1B11247642711	protein_coding	ENST00000335251	protein_coding	hypo	0.430706	0.0298673	0.999811	0.280827	0.652014	INTU	Ensembl	13233	chr4:128554087-128647892:+	chr4	+	128554087	128647892	inturned planar cell polarity protein [Source:HGNC Symbol;Acc:HGNC:29239]	TATGTATGGTTCTTTAGATAGTGCCTTTTGCCAGATTGAGAATGTTCCTCGTTTGGATCA					Nucleus;Insoluble Fraction;Cell Membrane			27152	CCDS34061			NM_015693	uc003ifk.3	0.405855	0.101429	0.335196	0.689058	0.740668	0.526317	chr4:128554087-128647892:+

## Sheet: CNVs
Supplementary Table S2_2: Differently methylated genes located in the 17q12, 16p11.2, 22q11.2 and 4p16.3 with multiple differently methylated peaks.
GeneSymbol	Foldchange(log2-Scaled)GE	Foldchange(log2-Scaled)m6A	source	RNAlength	Locus	chrom	strand	txStart	txEnd	description	Sequence	Alias_Gene_symbol	Is_CancerGene	CancerName	DiseaseName	Subcellular_Localization	associated_cell_or_tissue	TF	EntrezID	ccdsID	chemblID	keggID	refseqID	ucscknowngeneID		[M-1,M](Expression_level)	[M-3,M](Expression_level)	[M-4,M](Expression_level)	[V-3,V](Expression_level)	[V-5,V](Expression_level)	[V-6,V](Expression_level)		[M-1,M](Methylation_level)	[M-3,M](Methylation_level)	[M-4,M](Methylation_level)	[V-3,V](Methylation_level)	[V-5,V](Methylation_level)	[V-6,V](Methylation_level)
AP2B1	0.53812	0.772809	Refseq	9585	chr17:35441927-35716059:-	chr17	-	35441927	35716059		CAGCAGTTCCTCCACGCAGGGGCTCCGGAATCGCCCGACCGCACACGTTGCCACCCTGAG				Heart failure;Muscle hypotonia;Myopathy;Growth retardation;Growth delay;Growth failure;Poor growth;Liver carcinoma;Very poor growth;Autosomal recessive predisposition	Cytosol;Ribosome;Nucleus;Cytoplasm;Chromatin	1:substantia_nigra[7.45]		31				NM_198836			-1.04453	-1.4564	-1.61393	-2.04756	-1.80716	-1.87449		0.380912	0.363387	0.466053	0.17431	0.381822	0.152259
DUSP14	0.6839	-0.733517	Ensembl	1537	chr17:35849937-35873603:+	chr17	+	35849937	35873603	dual specificity phosphatase 14 [Source:HGNC Symbol;Acc:HGNC:17007]	GCCGCGCCGCGCCGATTTGATTTGTATCCACTGTCACCAGCACTGCTCACTTAGGACTTT					Endoplasmic reticulum;Cytoplasm			11072	CCDS11320	CHEMBL1764941		NM_007026	uc002hnx.3		-1.62874	-1.12029	-0.894483	-1.73617	-2.54752	-1.41152		0.262885	0.375755	0.210402	0.386264	0.589518	0.435911
C16orf54	0.502814	-0.550508	Ensembl	2585	chr16:29753784-29757327:-	chr16	-	29753784	29757327	chromosome 16 open reading frame 54 [Source:HGNC Symbol;Acc:HGNC:26649]	GGAAAACCAGTCTCATTTGCCATCAATAGAAGGTAAAACATGAAAATAAATACAATGTAA								283897	CCDS10652			NM_175900	uc002dtp.3		-0.0854419	0.108979	1.80546	0.687477	-0.0524764	-0.314444		0.175684	0.209867	0.462241	0.769586	0.292176	0.179914
PRR14	0.74198	0.746818	Ensembl	2198	chr16:30662188-30667761:+	chr16	+	30662188	30667761	proline rich 14 [Source:HGNC Symbol;Acc:HGNC:28458]	GGACGCGAGGAGGGAAGGGGCGTCTGTGGGCGGGACCTCCCGGGATTGGAGTGAAGAGGG					Cytosol;Nucleus			78994	CCDS10687			NM_024031	uc002dyy.4		-0.484842	-0.743346	-1.83276	-1.71122	-1.76405	-1.81162		0.449838	0.362609	0.557424	0.32311	0.2472	0.246018
LAT	0.685449	1.12567	Ensembl	921	chr16:28996375-29001340:+	chr16	+	28996375	29001340	linker for activation of T cells [Source:HGNC Symbol;Acc:HGNC:18874]	CACTCAGCCCAGGGCCTAGGGGTGCAGCCAGCCTGCTCCGAGCTCCCCTGCAGATGGAGG				Liver diseases;Neurotoxicity Syndromes;AMYOTROPHIC LATERAL SCLEROSIS 1	Cytosol;Nucleus;Nucleous;Nucleoplasm			27040	CCDS45455				uc059srs.1		-0.348941	-0.46505	-0.687333	-1.89932	-0.932321	-0.72603		0.340988	0.416029	0.40714	0.127061	0.206096	0.200364
HIRIP3	0.782834	1.2529	Ensembl	988	chr16:30004311-30006964:-	chr16	-	30004311	30006964	HIRA interacting protein 3 [Source:HGNC Symbol;Acc:HGNC:4917]	CCTTGTAGCGACCCGGAGAGAAAAAGGTTCCGCTTCAATTCAGAGTCGGGCTGGCTCAGG					Ribosome;Insoluble Fraction			8479	CCDS58449			NM_001197323	uc002dvf.4		-1.95761	-0.83535	-0.776332	-1.91455	-1.58766	-2.41559		0.414242	0.285331	0.477423	0.236273	0.12631	0.131291
MAZ	0.711034	0.839413	Ensembl	2333	chr16:29817427-29822481:+	chr16	+	29817427	29822481	MYC associated zinc finger protein [Source:HGNC Symbol;Acc:HGNC:6914]	AGCAACTGGAGCAGCTTCATCTTCCAGGGTCACGCCCAGAACCCCCTGCAGGTCGGGGCT				HIV Infections	Cytosol		Yes	4150	CCDS61902			NM_001276275	uc010vdx.4		-1.43415	-1.22266	-1.75633	-2.4409	-1.90671	-2.19864		0.374	0.497866	0.445734	0.169743	0.337585	0.22904
SETD1A	1.50905	0.668281	Ensembl	6451	chr16:30968615-30995985:+	chr16	+	30968615	30995985	SET domain containing 1A [Source:HGNC Symbol;Acc:HGNC:29010]	ACCTGGCCAGATTCATCAACCACTGCTGCACGCCTAACTGCTACGCCAAGGTCATCACCA				Schizophrenia	Cytosol;Nucleus;Insoluble Fraction;Cell Membrane;Nucleoplasm		Yes	9739	CCDS32435			NM_014712	uc002ead.2		-1.72017	-1.20121	-1.36593	-3.22224	-2.84863	-2.74358		0.338789	0.325426	0.41066	0.247469	0.290106	0.138796
SMARCB1	1.03483	-0.531445	Ensembl	1730	chr22:24129118-24176727:+	chr22	+	24129118	24176727	SWI/SNF related, matrix associated, actin dependent regulator of chromatin, subfamily b, member 1 [Source:HGNC Symbol;Acc:HGNC:11103]	AGGGCTAGTAACAGTTTTTAAATAAAAGGCAACAGGTCATGTTCAATTTCTTCAACAGGT		Yes		Cerebellar Ataxia;Cryptorchidism;Dandy-Walker Syndrome;Deafness;Epilepsy;Fetal Growth Retardation;Hearing Loss, Partial;Hydrocephalus;Infant, Small for Gestational Age;Macrostomia;Medulloblastoma;Mental Retardation;Muscle hypotonia;Nausea and vomiting;Nystagmus;Seizures;Curvature of spine;Strabismus;Tooth Abnormalities;Apathy;Migraine Disorders;Muscle Weakness;Rhabdoid Tumor;Feeding difficulties;…	Ribosome;Exosome;Cytosol;Cytoplasm		Yes	6598	CCDS46671			NM_001007468	uc002zyc.4		2.63434	5.03834	4.85489	3.03913	3.28483	3.09913		0.260696	0.269973	0.501844	0.786636	0.369892	0.335841
PPIL2	1.30892	0.762516	Ensembl	3875	chr22:22020329-22052565:+	chr22	+	22020329	22052565	peptidylprolyl isomerase like 2 [Source:HGNC Symbol;Acc:HGNC:9261]	GCCCAGTCGGGGTTTTGGGGACTTCAGCTCCTGGTAGCAGCAGGGACAGCCTATTTATAC					Cytosol;Nucleus;Chromatin;Insoluble Fraction;Nucleous;Nucleoplasm			23759				NM_001317996	uc062bzt.1		-0.533234	-0.0683959	-0.393558	-1.44018	-1.87741	-1.60436		0.400631	0.3835	0.387094	0.187615	0.351044	0.151741
YPEL1	0.616311	0.723145	Ensembl	4329	chr22:22051833-22090123:-	chr22	-	22051833	22090123	yippee like 1 [Source:HGNC Symbol;Acc:HGNC:12845]	AGCACACCTGGCCAATCATGACGAGCTCATCTCCAAGTCCTTTCAGGGGAGCCAGGGACG					Cytosol;Chromatin;Nucleous;Nucleoplasm			29799	CCDS13794			NM_013313	uc002zvl.4		-0.540886	-0.713119	-0.0965369	-0.852156	-0.868084	-1.47924		0.336746	0.318914	0.380557	0.287887	0.248103	0.0917246
SNAP29	0.746092	-0.528547	Ensembl	4287	chr22:21213271-21245506:+	chr22	+	21213271	21245506	synaptosome associated protein 29 [Source:HGNC Symbol;Acc:HGNC:11133]	AGCACAGAAAGAAAAGTTCGACAACTCTGAAGACAGACGGATTTCCACTCTATTGTGATG				Cerebellar Ataxia;Sensorineural Hearing Loss (disorder);Orbital separation excessive;Ichthyoses;Keratoderma, Palmoplantar, Diffuse;Palmoplantar Keratosis;Liver Cirrhosis, Experimental;Mental Retardation;Muscle hypotonia;Optic Atrophy;Peripheral Neuropathy;Schizophrenia;Severe mental retardation (I.Q. 20-34);Polyneuropathy;Failure to gain weight;Absent reflex;Reflex, Deep Tendon, Absent;Polymicrog…	Ribosome;Nucleus;Cytoplasm;Cytosol			9342	CCDS13784			NM_004782	uc011ahw.3		0.960128	2.52158	3.08954	1.11381	1.88305	1.3361		0.197722	0.161795	0.366681	0.700508	0.175273	0.171742
ZNF74	0.844349	-0.511548	Ensembl	2789	chr22:20748418-20761697:+	chr22	+	20748418	20761697	zinc finger protein 74 [Source:HGNC Symbol;Acc:HGNC:13144]	GGCCATGGAGATCCCTGCCCCGGAGCCCGAGAAGACAGGAATCGGTGAGTTTCAAGGATG				Schizophrenia	Cytosol;Insoluble Fraction;Cell Membrane		Yes	7625	CCDS58794			NM_001256523	uc002zsi.5		0.342216	0.273351	1.36401	-0.525391	-0.35707	0.328993		0.335619	0.289	0.172992	0.40617	0.322537	0.40835
TRMT2A	-1.32922	0.714451	Ensembl	2964	chr22:20099389-20104818:-	chr22	-	20099389	20104818	tRNA methyltransferase 2 homolog A [Source:HGNC Symbol;Acc:HGNC:24974]	ATTTGATACTTAAACTTGAGGAGAGGCAGAGAGAGGTCTGGGAACTGCACCAGCTGGGGG				Schizophrenia	Cytosol;Ribosome;Nucleus;Nucleous			27037	CCDS13774			NM_022727	uc002zrl.2		-1.55539	-0.705955	-0.726107	4.78067	-1.30738	-2.4731		0.33474	0.326656	0.447602	0.222502	0.265926	0.187436
ZCCHC4	0.699772	-0.503558	Ensembl	938	chr4:25314440-25351307:+	chr4	+	25314440	25351307	zinc finger CCHC-type containing 4 [Source:HGNC Symbol;Acc:HGNC:22917]	AGAAGTTAATTGCTATGTGGAAAGAAGGTCAAAGCCAAGGTGTATAATTTATTACTGCAA					Insoluble Fraction		Yes	29063				NM_001318148	uc062vra.1		-1.60584	-1.09757	-1.17242	-2.95902	-1.81047	-1.20565		0.551883	0.3386	0.301139	0.457565	0.578151	0.653655

## Sheet: mRNA_ExpressionLevel(Flag_pass)
ProbeName	M-1(IP,raw)	M-3(IP,raw)	M-4(IP,raw)	V-3(IP,raw)	V-5(IP,raw)	V-6(IP,raw)	M-1(Sup,raw)	M-3(Sup,raw)	M-4(Sup,raw)	V-3(Sup,raw)	V-5(Sup,raw)	V-6(Sup,raw)	M-1(IP,Normalized)	M-3(IP,Normalized)	M-4(IP,Normalized)	V-3(IP,Normalized)	V-5(IP,Normalized)	V-6(IP,Normalized)	M-1(Sup,Normalized)	M-3(Sup,Normalized)	M-4(Sup,Normalized)	V-3(Sup,Normalized)	V-5(Sup,Normalized)	V-6(Sup,Normalized)	M-1(Expression_level)	M-3(Expression_level)	M-4(Expression_level)	V-3(Expression_level)	V-5(Expression_level)	V-6(Expression_level)	M-1(IP,flag)	M-3(IP,flag)	M-4(IP,flag)	V-3(IP,flag)	V-5(IP,flag)	V-6(IP,flag)	M-1(Sup,flag)	M-3(Sup,flag)	M-4(Sup,flag)	V-3(Sup,flag)	V-5(Sup,flag)	V-6(Sup,flag)	type	Transcript_ID	transcript_type	GeneSymbol	source	RNAlength	Locus
ASHG19AP1B10013705011	11.5421	12.1697	15.0975	14.0425	13.2087	11.9536	11.5919	12.3931	13.3486	12.6255	13.3399	11.634	1.30211	3.43145	4.97814	4.14729	3.00863	2.42226	2.04014	4.42598	4.1131	2.69251	4.23948	3.27718	2.71781	5.01277	5.60951	4.59599	4.75152	3.91214	P	P	A	P	P	P	P	P	P	P	P	P	protein_coding	ENST00000356208	protein_coding	RBM38	Ensembl	2382	chr20:55966463-55984389:+
ASHG19AP1B10202409411	11.8523	10.3963	9.49674	9.30702	9.67866	10.2956	11.5946	10.3066	10.8125	9.57949	9.56354	10.7788	1.6123	1.65801	-0.622627	-0.588175	-0.52142	0.764284	2.04284	2.33945	1.57698	-0.353484	0.463105	2.42199	2.84357	3.0386	1.86114	0.533938	1.05324	2.81918	P	P	P	P	P	P	A	P	P	P	P	P	protein_coding	ENST00000271308	protein_coding	PSMA5	Ensembl	3729	chr1:109941653-109968973:-
ASHG19AP1B11702261511	7.74196	6.24953	4.95326	5.04606	6.46625	5.43776	8.77925	5.13555	6.24721	6.55465	5.00949	4.16767	-2.49806	-2.48876	-5.1661	-4.84914	-3.73383	-4.09357	-0.772543	-2.83156	-2.98828	-3.37832	-4.09094	-4.18919	-0.391381	-1.65	-2.7002	-2.93389	-2.90136	-3.14059	P	P	A	A	P	A	P	P	P	P	A	A	protein_coding	ENST00000285381	protein_coding	CA3	Ensembl	1753	chr8:86351056-86361269:+
ASHG19AP1B12314299111	11.0199	9.49061	10.5817	9.62902	9.59027	9.59483	11.1196	9.35225	11.0942	9.83283	9.83581	10.0233	0.77991	0.75232	0.462322	-0.26618	-0.609818	0.0634953	1.56779	1.38514	1.85867	-0.100143	0.735382	1.66649	2.22698	2.10315	2.32323	0.819226	1.2142	2.07704	P	P	P	P	P	P	P	P	P	P	P	P	protein_coding	ENST00000262186	protein_coding	KCNH2	Ensembl	4286	chr7:150642049-150675403:-
ASHG19AP1B13827050111	11.1476	9.47252	6.2588	9.17962	9.81133	9.4598	9.29222	7.20642	8.52767	9.58241	8.62225	8.07822	0.907608	0.734231	-3.86057	-0.715577	-0.388756	-0.0715254	-0.259573	-0.760694	-0.707819	-0.350563	-0.478184	-0.278637	1.43897	1.17231	-0.554089	0.478443	0.567223	0.828632	P	P	A	P	P	P	P	P	P	P	P	P	protein_coding	ENST00000263897	protein_coding	USE1	Ensembl	843	chr19:17326168-17330638:+
ASHG19AP1B13421518911	8.70393	7.99506	9.48336	8.81233	8.11223	6.68659	9.57288	9.08412	11.4698	9.43565	10.1844	8.32835	-1.53608	-0.743234	-0.636013	-1.08287	-2.08785	-2.84474	0.0210848	1.117	2.23434	-0.497325	1.08396	-0.0285103	0.443121	1.46799	2.41926	0.239408	1.23578	0.163029	P	P	P	P	P	P	P	P	P	P	P	P	protein_coding	ENST00000215909	protein_coding	LGALS1	Ensembl	560	chr22:38071615-38075813:+
ASHG19AP1B10284414011	7.63589	6.23289	5.08255	5.62819	7.14677	6.74776	8.84664	6.00889	7.40491	6.50676	7.33678	8.0282	-2.60412	-2.5054	-5.03682	-4.26701	-3.05331	-2.78357	-0.705159	-1.95823	-1.83058	-3.42621	-1.76366	-0.328661	-0.36245	-1.20603	-1.68216	-2.78621	-1.26894	-0.086957	P	P	A	A	P	P	P	P	P	P	P	P	protein_coding	ENST00000378569	protein_coding	CCL7	Ensembl	810	chr17:32597240-32599261:+
ASHG19AP1B11965584511	7.45511	6.61633	8.44531	6.69625	5.96481	5.416	7.45385	7.22349	7.11971	6.13742	6.24608	5.47935	-2.78491	-2.12197	-1.67406	-3.19895	-4.23527	-4.11533	-2.09794	-0.743628	-2.11578	-3.79555	-2.85436	-2.87751	-1.40092	-0.274094	-0.878081	-2.46663	-2.38554	-2.36755	P	P	P	A	A	A	P	P	P	A	A	P	protein_coding	ENST00000580449	protein_coding	RASSF5	Ensembl	1923	chr1:206680879-206761044:+
ASHG19AP1B13152383811	8.15495	6.55356	7.43317	6.36495	6.42556	5.51027	7.34269	5.30674	6.72488	6.53848	6.34466	6.32678	-2.08506	-2.18473	-2.68619	-3.53025	-3.77453	-4.02106	-2.2091	-2.66037	-2.5106	-3.39449	-2.75577	-2.03008	-1.14575	-1.40304	-1.59573	-2.46077	-2.17703	-1.70634	P	P	A	A	P	A	P	P	P	P	A	P	protein_coding	ENST00000340030	protein_coding	FASLG	Ensembl	917	chr1:172628284-172635215:+
ASHG19AP1B11677123411	7.81857	6.75559	9.07419	8.18586	7.81531	6.04469	8.3666	8.06259	9.57922	6.89065	8.28058	7.34871	-2.42144	-1.98271	-1.04518	-1.70933	-2.38477	-3.48664	-1.18519	0.0954721	0.343731	-3.04232	-0.819853	-1.00815	-0.674764	0.4021	0.810335	-1.22706	-0.399778	-0.770054	P	P	P	P	P	A	P	P	P	P	P	P	protein_coding	ENST00000611208	protein_coding	ARL8B	Ensembl	2981	chr3:5163930-5222597:+
ASHG19AP1B10011331911	9.22972	8.66572	11.4495	9.2974	8.88979	7.8225	8.98125	9.4045	10.0747	7.54942	8.67343	7.6834	-1.0103	-0.0725699	1.33014	-0.597793	-1.31029	-1.70883	-0.570544	1.43738	0.839226	-2.38355	-0.426997	-0.673457	0.22627	1.87154	2.10547	-0.230396	0.197926	-0.100189	P	P	P	P	P	P	P	P	P	P	P	P	protein_coding	ENST00000381151	protein_coding	SLC5A3	Ensembl	11576	chr21:35445870-35478561:+
ASHG19AP1B11708634811	9.8435	8.70054	7.28502	8.46078	8.56631	7.50705	9.34661	7.42077	9.03264	9.65812	9.47628	8.03248	-0.396512	-0.0377538	-2.83435	-1.43442	-1.63378	-2.02428	-0.205185	-0.546348	-0.202851	-0.274849	0.375849	-0.324375	0.702321	0.730246	0.0129847	0.258859	0.695857	0.0627754	P	P	A	P	P	P	P	P	P	P	P	P	protein_coding	NM_001330777	protein_coding	GAPVD1	Refseq	8965	chr9:128024073-128129486:+
ASHG19AP1B12109717411	10.5111	9.53491	10.1595	9.92663	10.1734	9.62135	10.0054	8.66916	10.4292	9.66932	9.93819	9.68188	0.27107	0.796619	0.0401127	0.0314348	-0.0267288	0.0900236	0.453563	0.702043	1.19371	-0.263648	0.837754	1.32502	1.3652	1.75011	1.72927	0.891425	1.46932	1.83583	P	P	P	P	P	P	P	P	P	P	P	P	protein_coding	NM_001346456	protein_coding	CD5	Refseq	3376	chr11:60861435-60895323:+
ASHG19AP1B14016926311	8.24916	6.53321	7.49651	6.16497	6.9121	6.1861	7.83051	5.88257	6.67746	6.76549	6.92293	6.19052	-1.99085	-2.20508	-2.62286	-3.73023	-3.28798	-3.34523	-1.72128	-2.08455	-2.55803	-3.16748	-2.1775	-2.16634	-0.849782	-1.14356	-1.59008	-2.42159	-1.62844	-1.63858	P	P	P	A	P	P	P	P	P	P	A	P	protein_coding	ENST00000300231	protein_coding	MAP1A	Ensembl	10258	chr15:43809823-43823818:+
ASHG19AP1B13500520211	8.03832	7.05329	8.33306	7.80724	7.64282	6.78679	7.20564	7.51066	8.40948	7.51237	6.31907	5.99451	-2.2017	-1.685	-1.7863	-2.08796	-2.55726	-2.74454	-2.34615	-0.456457	-0.826005	-2.4206	-2.78136	-2.36235	-1.27212	0.0562734	-0.227687	-1.24471	-1.66496	-1.54083	P	P	P	P	P	P	P	P	P	P	A	P	protein_coding	ENST00000527523	protein_coding	SYTL2	Ensembl	3049	chr11:85406129-85522184:-
ASHG19AP1B10031226511	8.81692	7.85134	8.97244	8.48523	8.14658	7.25901	9.47574	7.7504	8.85349	9.55421	8.34904	7.11312	-1.42309	-0.886956	-1.14693	-1.40996	-2.05351	-2.27232	-0.0760507	-0.216717	-0.381996	-0.378759	-0.751392	-1.24373	0.402245	0.48674	0.28565	0.195877	-0.260277	-0.668237	P	P	P	P	P	P	P	P	P	P	P	P	protein_coding	MICT00000229268	protein_coding	CATG00000058209.1	FANTOM5CAT	2244	chr22:19751198-19754171:-
ASHG19AP1B10579379011	11.3425	9.22186	9.83355	9.68752	10.0896	9.99759	11.6132	9.28419	10.5971	10.251	9.97662	10.1417	1.10245	0.483568	-0.285817	-0.207681	-0.110449	0.46626	2.06138	1.31708	1.36159	0.318048	0.876184	1.78486	2.66016	1.9597	1.76127	1.079	1.46562	2.27124	P	P	P	P	P	P	P	P	P	P	P	P	protein_coding	ENST00000336615	protein_coding	PNPLA2	Ensembl	2428	chr11:818902-825573:+
ASHG19AP1B12549324711	8.05396	5.9031	7.83579	7.15652	7.78536	6.48982	8.29222	6.10874	9.08283	8.18085	7.79924	7.37057	-2.18606	-2.8352	-2.28358	-2.73867	-2.41473	-3.04151	-1.25957	-1.85838	-0.152655	-1.75212	-1.30119	-0.986287	-0.649686	-1.26565	0.144022	-1.16266	-0.753087	-0.675236	P	P	P	P	P	P	P	P	P	P	P	P	protein_coding	ENST00000338523	protein_coding	SNX10	Ensembl	2546	chr7:26331543-26413945:+
ASHG19AP1B10415638711	9.31377	7.84852	8.64184	8.33952	9.06021	8.71636	7.86252	7.32173	8.95122	7.67416	7.67669	7.67512	-0.926245	-0.889769	-1.47753	-1.55567	-1.13988	-0.814975	-1.68928	-0.645383	-0.284268	-2.25881	-1.42374	-0.681735	-0.257893	0.237592	0.239106	-0.864823	-0.274838	0.253183	P	P	P	P	P	P	P	P	P	P	P	P	protein_coding	ENST00000382753	protein_coding	TMEM128	Ensembl	1221	chr4:4237280-4249939:-
ASHG19AP1B11538146011	7.61856	5.95056	6.18957	7.12768	7.03649	6.79501	7.00726	6.02203	7.11104	6.60896	7.49516	6.73004	-2.62145	-2.78773	-3.9298	-2.76751	-3.16359	-2.73632	-2.54454	-1.94509	-2.12445	-3.32401	-1.60527	-1.62681	-1.58248	-1.30574	-1.76143	-2.01909	-1.18353	-1.07744	P	P	A	P	P	P	A	P	P	P	P	P	protein_coding	ENST00000537177	protein_coding	CUL2	Ensembl	4271	chr10:35297480-35363258:-
ASHG19AP1B12446966711	9.25406	7.69404	7.76968	8.051	8.53031	7.57114	7.31225	6.59133	7.94608	7.73943	7.32706	6.9039	-0.985955	-1.04425	-2.34969	-1.8442	-1.66978	-1.96019	-2.23954	-1.37578	-1.28941	-2.19354	-1.77337	-1.45295	-0.48067	-0.200516	-0.72426	-1.00832	-0.720643	-0.684394	P	P	P	P	P	P	P	P	P	P	P	P	protein_coding	uc003szi.3	protein_coding	HIBADH	knownGene	2392	chr7:27579500-27689242:-
ASHG19AP1B11001285111	8.14519	6.76399	6.73275	7.6602	6.8519	4.06415	8.35688	6.35982	7.68083	7.93576	7.31145	6.6608	-2.09483	-1.9743	-3.38662	-2.235	-3.34819	-5.46718	-1.19491	-1.60729	-1.55466	-1.99721	-1.78898	-1.69606	-0.57581	-0.779159	-1.19752	-1.11121	-1.36746	-1.59408	P	P	A	P	P	A	P	P	P	P	P	P	protein_coding	ENST00000383703	protein_coding	LRIG1	Ensembl	5283	chr3:66429221-66551435:-
ASHG19AP1B10249819911	7.38489	6.86881	7.45446	5.38546	6.25254	3.82379	8.09924	6.641	7.82094	7.42998	7.19103	6.34639	-2.85513	-1.86948	-2.66491	-4.50974	-3.94754	-5.70754	-1.45256	-1.32612	-1.41455	-2.50299	-1.9094	-2.01047	-0.989716	-0.572367	-0.908308	-2.18241	-1.59502	-1.90331	P	P	P	A	P	A	P	P	P	P	P	P	protein_coding	ENST00000432318	protein_coding	CSF2RA	Ensembl	1940	chrX:1387723-1428817:+
ASHG19AP1B10938314811	10.074	9.24441	13.6461	11.4261	10.64	10.2851	9.66871	10.3871	10.1721	8.77639	9.31169	9.23334	-0.165986	0.506115	3.52677	1.53088	0.439952	0.753804	0.116914	2.42002	0.936608	-1.15658	0.211259	0.876488	0.982387	2.75959	3.74842	1.73907	1.33013	1.81645	P	P	P	P	P	P	P	P	P	P	P	P	protein_coding	uc001zip.3	protein_coding	GOLGA8B	knownGene	5201	chr15:34817484-34826374:-
ASHG19AP1B12658743311	8.02243	6.19881	6.41856	7.35998	6.43553	6.28982	8.16572	5.97819	7.70714	8.13364	6.45	6.85374	-2.21758	-2.53948	-3.70081	-2.53522	-3.76455	-3.24151	-1.38607	-1.98893	-1.52835	-1.79933	-2.65043	-1.50311	-0.742733	-1.2381	-1.2393	-1.12085	-2.10252	-1.12493	P	P	A	P	P	P	P	P	P	P	A	P	protein_coding	NM_001320800	protein_coding	TESK2	Refseq	2786	chr1:45809555-45956840:-
ASHG19AP1B11010665811	7.73611	6.77782	7.80741	7.22547	6.21698	7.12438	7.12024	5.64117	7.67622	6.27879	6.30938	6.74222	-2.5039	-1.96047	-2.31196	-2.66972	-3.98311	-2.40695	-2.43156	-2.32595	-1.55927	-3.65418	-2.79105	-1.61464	-1.46728	-1.13167	-0.887075	-2.07956	-2.26731	-0.957073	P	P	P	P	P	P	P	P	P	A	A	P	protein_coding	ENST00000334352	protein_coding	USP16	Ensembl	3004	chr21:30396972-30426809:+
ASHG19AP1B10025604311	9.58089	8.1295	9.96885	9.55115	8.58843	7.81633	10.2953	8.93375	11.3772	11.0026	9.81733	9.04081	-0.659121	-0.608796	-0.150515	-0.344046	-1.61165	-1.715	0.743529	0.966632	2.14172	1.0696	0.7169	0.683955	1.20635	1.38406	2.40975	1.52941	0.978833	0.934433	P	P	P	P	P	P	P	P	P	P	P	P	protein_coding	ENST00000521485	protein_coding	SNAP91	Ensembl	4521	chr6:84262599-84419410:-
ASHG19AP1B10170370411	7.13909	6.84963	7.72161	6.98366	6.37056	5.97016	7.29273	5.95628	7.01648	7.37155	6.04756	5.85601	-3.10092	-1.88866	-2.39776	-2.91153	-3.82952	-3.56117	-2.25907	-2.01084	-2.21901	-2.56142	-3.05288	-2.50085	-1.61944	-0.948455	-1.30562	-1.72588	-2.38956	-1.93572	P	P	P	A	P	A	P	P	P	P	A	P	protein_coding	ENST00000303145	protein_coding	MDM1	Ensembl	2918	chr12:68688348-68726112:-
ASHG19AP1B13737375511	8.05052	6.59494	4.90904	6.25104	6.94539	4.80865	8.65559	6.5886	7.56116	7.82457	8.37495	7.25189	-2.18949	-2.14335	-5.21032	-3.64416	-3.25469	-4.72269	-0.896209	-1.37852	-1.67433	-2.1084	-0.725481	-1.10496	-0.40254	-0.710833	-1.55503	-1.6809	-0.494991	-0.99198	P	P	A	A	P	A	P	P	P	P	P	P	protein_coding	NM_001278201	protein_coding	SLC43A3	Refseq	2822	chr11:57174427-57194621:-
ASHG19AP1B12251535211	8.78288	6.82463	6.96717	7.76283	7.5882	7.34084	8.45614	6.3032	7.83334	8.28973	6.86047	7.47062	-1.45713	-1.91366	-3.15219	-2.13236	-2.61189	-2.19049	-1.09565	-1.66392	-1.40215	-1.64324	-2.23996	-0.886233	-0.265102	-0.783394	-1.02664	-0.867174	-1.41397	-0.395736	P	P	A	P	P	P	P	P	P	P	A	P	protein_coding	NM_182830	protein_coding	MDGA2	Refseq	5250	chr14:47308826-47812449:-
ASHG19AP1B13508214511	9.84208	8.33213	7.96675	7.89939	9.05087	8.53115	10.4768	8.14697	9.41471	9.14191	9.04626	9.16712	-0.397933	-0.406165	-2.15262	-1.9958	-1.14921	-1.00018	0.925033	0.179851	0.179218	-0.791065	-0.0541728	0.810266	1.41016	0.916395	0.440605	-0.271173	0.4998	1.17215	P	P	P	P	P	P	P	P	P	P	P	P	protein_coding	ENST00000397137	protein_coding	BLCAP	Ensembl	2036	chr20:36145819-36156134:-
ASHG19AP1B10035512311	10.0542	8.78013	9.57758	9.19324	9.21057	8.99788	9.78022	7.54485	9.48432	8.97491	8.84317	8.68964	-0.185789	0.0418379	-0.541793	-0.701957	-0.989512	-0.533451	0.228425	-0.422262	0.248832	-0.958062	-0.25726	0.332782	1.03613	0.82837	0.907015	0.175666	0.422581	0.963726	P	P	P	P	P	P	P	P	P	P	P	P	protein_coding	ENST00000361216	protein_coding	ATP1A2	Ensembl	5421	chr1:160085563-160113381:+
ASHG19AP1B10467600711	7.39587	6.38667	7.70309	7.26008	6.47214	5.5617	6.97804	7.0751	7.71311	6.55708	6.19889	5.98615	-2.84415	-2.35163	-2.41628	-2.63511	-3.72794	-3.96963	-2.57376	-0.892019	-1.52238	-3.37589	-2.90154	-2.3707	-1.70263	-0.444607	-0.901176	-1.95847	-2.25636	-1.95914	P	P	P	P	P	A	A	P	P	P	A	P	protein_coding	ENST00000312960	protein_coding	SIAH2	Ensembl	2517	chr3:150458914-150481164:-
ASHG19AP1B12550282811	7.25611	7.36899	7.89919	7.0688	6.34918	6.05669	8.12792	7.85406	9.52145	8.41566	7.89754	6.77501	-2.98391	-1.3693	-2.22018	-2.8264	-3.8509	-3.47464	-1.42387	-0.113056	0.285958	-1.51731	-1.20289	-1.58184	-1.00256	0.391443	0.519878	-1.0282	-0.989336	-1.23783	P	P	P	P	P	A	P	P	P	P	P	P	protein_coding	ENST00000545673	protein_coding	PIAS2	Ensembl	1590	chr18:44398154-44497468:-
ASHG19AP1B13027181711	11.2967	11.4277	13.1529	11.7516	10.9712	10.04	11.6874	11.848	12.5804	11.0532	11.094	10.2275	1.05669	2.68943	3.03355	1.85637	0.771148	0.50864	2.13563	3.8809	3.3449	1.1202	1.99357	1.87061	2.69475	4.40482	4.19761	2.53474	2.50813	2.34471	P	P	P	P	P	P	P	P	P	P	P	P	protein_coding	ENST00000288607	protein_coding	PSMG3	Ensembl	1391	chr7:1606966-1609629:-
ASHG19AP1B10016556011	8.43654	7.18212	7.10253	7.83403	8.23447	7.49986	8.08856	6.2943	7.76355	7.48015	7.87411	6.67371	-1.80348	-1.55617	-3.01684	-2.06117	-1.96561	-2.03147	-1.46324	-1.67281	-1.47194	-2.45282	-1.22632	-1.68314	-0.62335	-0.613312	-1.04678	-1.24375	-0.549118	-0.846818	P	P	A	P	P	P	P	P	P	P	P	P	protein_coding	ENST00000614091	protein_coding	C19orf12	Ensembl	4489	chr19:30189793-30206696:-
ASHG19AP1B14399064211	8.06056	6.75033	8.68172	7.56676	7.56292	7.33656	8.55903	7.10466	8.43656	9.04037	8.27041	7.34818	-2.17945	-1.98796	-1.43765	-2.32843	-2.63717	-2.19477	-0.992767	-0.862456	-0.798931	-0.892596	-0.83002	-1.00868	-0.467388	-0.318128	-0.0832276	-0.438808	-0.467404	-0.48312	P	P	P	P	P	P	P	P	P	P	P	P	protein_coding	ENST00000433034	protein_coding	ARPC4	Ensembl	926	chr3:9834801-9848256:+
ASHG19AP1B10012664311	7.03711	6.14089	7.55235	6.27155	7.45106	7.47009	6.72492	6.37952	7.72335	5.73612	5.63351	6.09072	-3.2029	-2.59741	-2.56702	-3.62364	-2.74902	-2.06124	-2.82687	-1.5876	-1.51214	-4.19685	-3.46692	-2.26613	-2.00267	-1.0059	-0.945244	-2.88197	-2.06377	-1.16005	P	P	P	A	P	P	A	P	P	A	A	P	protein_coding	NM_001286706	protein_coding	UFM1	Refseq	3306	chr13:38923908-38937144:+
ASHG19AP1B10849550911	8.80783	9.65012	11.7857	9.95372	8.987	7.82805	9.07949	9.83793	11.3699	8.50636	9.59459	8.58492	-1.43219	0.911823	1.66629	0.0585213	-1.21308	-1.70328	-0.4723	1.87081	2.13445	-1.42661	0.494159	0.228059	0.126158	2.46957	2.91928	0.499171	0.879584	0.563983	P	P	P	P	P	P	P	P	P	P	P	P	protein_coding	ENST00000216029	protein_coding	CBY1	Ensembl	1133	chr22:39052660-39069859:+
ASHG19AP1B13250723311	8.14517	7.278	6.84481	7.75661	7.36631	6.87193	7.8267	6.05063	6.80208	6.73268	6.6057	6.26157	-2.09484	-1.4603	-3.27456	-2.13858	-2.83377	-2.6594	-1.72509	-1.91648	-2.43341	-3.20029	-2.49473	-2.09529	-0.898155	-0.670431	-1.79353	-1.5739	-1.65431	-1.34995	P	P	A	P	P	P	P	P	P	P	A	P	protein_coding	ENST00000564751	protein_coding	CD276	Ensembl	951	chr15:73991981-74005297:+
ASHG19AP1B10981784811	7.85563	7.03285	9.07766	8.89511	7.8921	6.8744	7.83425	7.31657	8.71855	7.31425	7.42646	6.80174	-2.38438	-1.70544	-1.04171	-1.00009	-2.30799	-2.65693	-1.71755	-0.650548	-0.516935	-2.61872	-1.67398	-1.55512	-1.01278	-0.0836522	0.244408	-0.593395	-0.956429	-1.0033	P	P	P	P	P	P	P	P	P	P	P	P	protein_coding	ENST00000357310	protein_coding	APAF1	Ensembl	7055	chr12:99039078-99129204:+
ASHG19AP1B10159032711	9.18266	10.62	9.53932	8.11351	8.11523	6.60507	9.58987	11.0112	9.99566	7.95558	8.10734	8.04643	-1.05736	1.88169	-0.580049	-1.78169	-2.08486	-2.92626	0.0380714	3.04409	0.760172	-1.97739	-0.993093	-0.310431	0.591921	3.57693	1.2404	-0.876225	-0.438075	-0.0924069	P	P	P	P	P	P	P	P	P	P	P	P	protein_coding	ENST00000346446	protein_coding	FXYD3	Ensembl	1320	chr19:35607166-35615227:+
ASHG19AP1B12423694911	8.40072	7.71292	9.82818	8.79204	8.36696	7.59511	6.92254	7.46138	9.31054	8.44133	7.05938	6.70786	-1.83929	-1.02537	-0.291189	-1.10316	-1.83312	-1.93622	-2.62925	-0.505733	0.0750491	-1.49164	-2.04105	-1.64899	-1.18087	0.257718	0.903521	-0.284364	-0.933345	-0.785473	P	P	P	P	P	P	A	P	P	P	A	P	protein_coding	ENST00000395168	protein_coding	ARID4A	Ensembl	4051	chr14:58765274-58838944:+
ASHG19AP1B11320532711	7.87591	5.81485	5.74858	7.62961	7.32749	6.26707	7.76132	5.62204	7.25678	8.06615	8.1013	6.40538	-2.3641	-2.92344	-4.37079	-2.26558	-2.87259	-3.26426	-1.79047	-2.34507	-1.97871	-1.86682	-0.999131	-1.95148	-1.04896	-1.60547	-1.72713	-1.05247	-0.650991	-1.46343	P	P	A	P	P	P	P	P	P	P	P	P	protein_coding	ENST00000397925	protein_coding	TREH	Ensembl	1715	chr11:118528979-118550375:-
ASHG19AP1B10019807911	19.2215	17.2476	17.5249	17.7439	17.765	16.9217	19.0436	16.912	17.0355	17.1559	17.7542	16.6805	8.98144	8.50933	7.40553	7.84871	7.56488	7.39037	9.49182	8.94488	7.80002	7.22289	8.65373	8.32363	10.2591	9.74348	8.61622	8.56947	9.20968	8.93118	P	P	P	P	P	P	P	A	P	P	P	P	protein_coding	ENST00000375371	protein_coding	TAS1R2	Ensembl	2542	chr1:19166093-19186176:-
ASHG19AP1B10101919511	6.50088	6.28281	8.32088	7.22529	6.1048	5.77607	7.17224	7.58418	9.37741	8.59428	7.64757	6.69292	-3.73913	-2.45548	-1.79848	-2.6699	-4.09529	-3.75526	-2.37955	-0.382934	0.141922	-1.33869	-1.45286	-1.66393	-1.90478	-0.0752266	0.475968	-0.855907	-1.23854	-1.35981	A	P	P	P	P	A	P	P	P	P	P	P	protein_coding	ENST00000398246	protein_coding	LONRF1	Ensembl	3594	chr8:12579403-12612999:-
ASHG19AP1B12428111811	10.2296	8.65584	10.3592	10.0843	9.57747	8.73285	9.36908	7.2001	8.48115	8.39457	8.23478	7.78023	-0.0103875	-0.0824561	0.239869	0.18907	-0.622614	-0.798478	-0.182715	-0.767014	-0.754341	-1.5384	-0.865655	-0.576623	0.90602	0.615493	0.826764	0.569779	0.260977	0.31671	P	P	P	P	P	P	P	P	P	P	P	P	protein_coding	ENST00000306888	protein_coding	LNX1	Ensembl	3757	chr4:54325468-54424384:-
ASHG19AP1B10006443511	12.1779	10.7457	10.1909	9.57061	10.3444	11.0372	12.3642	10.8003	10.7208	9.80071	10.7693	11.1725	1.93789	2.00742	0.0715372	-0.324585	0.144347	1.5059	2.81239	2.83321	1.48531	-0.132259	1.66882	2.81569	3.44041	3.47861	1.94509	0.77478	2.09922	3.30459	A	P	P	P	P	P	A	P	P	P	P	P	protein_coding	uc010ebd.1	protein_coding	B3GNT3	knownGene	2717	chr19:17905919-17924385:+
ASHG19AP1B11851800711	12.5289	11.3597	10.2871	12.6999	12.4013	11.5132	12.1008	10.5645	11.7548	12.2554	12.2538	10.7051	2.28893	2.6214	0.167732	2.80474	2.20117	1.98188	2.54896	2.59739	2.51936	2.32245	3.1534	2.34827	3.4248	3.60944	2.77749	3.58366	3.75446	3.17668	P	P	P	P	P	P	P	P	P	P	P	P	protein_coding	ENST00000580161	protein_coding	TBC1D29	Ensembl	3018	chr17:28884130-28890511:+
ASHG19AP1B10023285911	16.4317	13.9412	13.2061	12.7014	13.9451	13.9148	16.623	14.0521	13.8386	13.3718	13.8621	13.9647	6.19171	5.20295	3.08671	2.80624	3.745	4.38344	7.0712	6.08502	4.60312	3.43885	4.76171	5.60781	7.69746	6.71037	5.0356	4.15695	5.34113	6.12179	A	P	P	P	P	P	A	P	P	P	A	P	protein_coding	ENST00000265529	protein_coding	KIF9	Ensembl	3311	chr3:47269885-47324941:-
ASHG19AP1B10004880211	8.3833	7.15693	9.03751	8.53164	7.56816	7.06321	7.83664	5.99341	7.86747	6.573	5.66448	6.35959	-1.85672	-1.58137	-1.08186	-1.36356	-2.63193	-2.46812	-1.71515	-1.97371	-1.36802	-3.35997	-3.43595	-1.99726	-0.784201	-0.764241	-0.217856	-1.04091	-1.97864	-1.21357	P	P	P	P	P	P	P	P	P	P	A	P	protein_coding	ENST00000203630	protein_coding	MLF2	Ensembl	1969	chr12:6857162-6862721:-
ASHG19AP1B10027696411	17.6892	15.393	15.1583	15.9759	15.4642	15.6927	18.0587	15.5834	16.1243	17.3696	16.1407	15.6626	7.44915	6.65468	5.03894	6.08072	5.26411	6.16135	8.50689	7.61625	6.88878	7.43662	7.04024	7.30578	9.07286	8.21414	7.24201	7.91242	7.40981	7.84418	A	P	P	P	P	P	A	P	P	P	A	P	protein_coding	ENST00000320868	protein_coding	HBA1	Ensembl	577	chr16:226679-227521:+
ASHG19AP1B10118926711	11.5681	9.79277	11.6579	10.7494	10.6729	10.7425	11.4165	9.47975	10.8626	10.8881	10.4061	10.2386	1.32813	1.05448	1.53851	0.854226	0.472819	1.21119	1.86475	1.51264	1.6271	0.955081	1.30565	1.88169	2.62125	2.30167	2.58349	1.90553	1.94851	2.58505	P	P	P	P	P	P	P	P	P	P	P	P	protein_coding	ENST00000394540	protein_coding	FKBP2	Ensembl	1002	chr11:64009220-64011604:+
ASHG19AP1B13135560511	18.7911	16.932	16.9169	17.3513	17.3363	16.5815	18.7478	16.8298	16.7824	16.9849	17.4131	16.3846	8.55106	8.19368	6.79755	7.45608	7.13622	7.05015	9.196	8.86269	7.54687	7.05189	8.31269	8.02776	9.90927	9.56662	8.22032	8.2681	8.84119	8.62022	P	P	P	P	P	P	P	P	P	P	P	P	protein_coding	ENST00000375433	protein_coding	RCC2	Ensembl	2030	chr1:17735172-17765057:-
ASHG19AP1B10009257911	8.62385	7.11509	6.44694	6.66007	7.8443	8.05672	9.41259	7.21698	8.38348	8.3251	9.02623	9.00651	-1.61617	-1.6232	-3.67243	-3.23512	-2.35579	-1.47461	-0.139208	-0.750131	-0.852005	-1.60787	-0.0741987	0.649649	0.303597	-0.121606	-0.660988	-1.20329	0.195638	0.947566	P	P	A	A	P	P	P	P	P	P	P	P	protein_coding	ENST00000616791	protein_coding	OR1N2	Ensembl	993	chr9:125315449-125316441:+
ASHG19AP1B13994310911	9.11935	7.13003	8.49215	7.30304	8.07452	7.69163	9.08158	6.8693	9.07904	8.23099	8.40082	7.5403	-1.12067	-1.60826	-1.62721	-2.59215	-2.12556	-1.8397	-0.470212	-1.09781	-0.156452	-1.70198	-0.69961	-0.816552	0.240911	-0.330579	0.287994	-1.07947	-0.243146	-0.239264	P	P	P	P	P	P	P	P	P	P	P	P	protein_coding	ENST00000510115	protein_coding	CACNA1G	Ensembl	6912	chr17:48638821-48704127:+
ASHG19AP1B11432788311	7.97749	7.75381	10.1686	8.75552	8.02159	7.0108	8.02746	7.72278	9.09145	7.44419	8.07716	7.63324	-2.26252	-0.984487	0.0492418	-1.13967	-2.17849	-2.52053	-1.52434	-0.244331	-0.144036	-2.48878	-1.02327	-0.723619	-0.846721	0.432546	0.955837	-0.66196	-0.488213	-0.358721	P	P	P	P	P	P	P	P	P	P	P	P	protein_coding	ENST00000394440	protein_coding	CCT4	Ensembl	2520	chr2:62095224-62115939:-
ASHG19AP1B10012320811	18.505	16.6921	16.3811	16.6499	16.7344	16.0343	18.4076	16.5992	15.4944	16.4627	16.958	16.2838	8.26496	7.95383	6.26176	6.75469	6.53427	6.50294	8.8558	8.63207	6.25893	6.52973	7.85754	7.92697	9.59042	9.33244	7.26035	7.64659	8.34258	8.38396	P	P	P	P	P	A	A	P	P	P	P	P	protein_coding	ENST00000425559	protein_coding	RP5-1097F14.3	Ensembl	1348	chr1:231319844-231323373:-
ASHG19AP1B12969227411	9.93013	9.71837	12.228	10.9063	10.3362	9.27439	10.23	10.7902	12.4061	10.3373	10.4625	9.85308	-0.309885	0.980077	2.10859	1.01108	0.136148	-0.256942	0.678195	2.82304	3.17064	0.404302	1.36208	1.49623	1.26714	3.17778	3.73522	1.73936	1.87559	1.87101	P	P	P	P	P	P	P	P	P	P	P	P	protein_coding	ENST00000394186	protein_coding	ATP5J2	Ensembl	305	chr7:99055932-99063784:-
ASHG19AP1B10004273311	10.7012	9.22759	15.4883	14.0924	12.7743	12.2958	12.2138	11.1872	13.4372	12.3023	13.9078	12.5472	0.461149	0.489298	5.36896	4.19715	2.57424	2.76451	2.662	3.22011	4.20168	2.36929	4.80738	4.19038	2.94594	3.42255	5.90029	4.55519	5.0856	4.64686	P	P	P	P	P	P	P	P	P	P	P	P	protein_coding	ENST00000618415	protein_coding	RGS5	Ensembl	5812	chr1:163112089-163291581:-
ASHG19AP1B11734061511	7.43483	6.50804	6.32363	7.0207	6.18034	5.75874	6.86988	5.26501	7.13878	6.28999	6.05641	5.38031	-2.80519	-2.23025	-3.79574	-2.87449	-4.01974	-3.77259	-2.68192	-2.7021	-2.09671	-3.64298	-3.04402	-2.97654	-1.74224	-1.44697	-1.70936	-2.20816	-2.45092	-2.32034	P	P	A	A	P	A	A	P	P	A	A	P	protein_coding	ENST00000399143	protein_coding	DCDC2C	Ensembl	1476	chr2:3751182-3894994:+
ASHG19AP1B10014139711	7.34989	6.70332	8.51906	7.51331	8.00008	7.33488	8.85683	7.72542	9.25918	7.53582	9.04038	8.43353	-2.89012	-2.03498	-1.60031	-2.38188	-2.20001	-2.19645	-0.694966	-0.24169	0.0236861	-2.39715	-0.0600474	0.0766757	-0.410014	0.124018	0.429063	-1.38949	0.234954	0.347959	P	P	P	P	P	P	P	P	P	P	P	P	protein_coding	NM_205846	protein_coding	PRELID2	Refseq	4844	chr5:145135907-145214932:-
ASHG19AP1B11061787911	7.768	5.37606	8.83196	8.29075	7.32494	7.63697	6.85955	5.20541	8.69595	7.12717	6.61477	6.14539	-2.47201	-3.36223	-1.28741	-1.60445	-2.87514	-1.89436	-2.69225	-2.7617	-0.53954	-2.8058	-2.48566	-2.21147	-1.57793	-2.03094	0.134452	-1.08353	-1.6673	-1.04422	P	P	P	P	P	P	A	P	P	P	A	P	protein_coding	ENST00000347404	protein_coding	KITLG	Ensembl	5737	chr12:88886570-88974628:-
ASHG19AP1B12434319411	9.24718	8.14545	9.62876	9.06779	8.46007	8.05413	9.33318	8.76143	9.72399	9.19688	9.00191	8.32346	-0.992833	-0.592846	-0.490606	-0.827402	-1.74001	-1.4772	-0.21862	0.794313	0.488504	-0.736092	-0.0985255	-0.033397	0.445597	1.2614	1.08046	0.218975	0.302588	0.418246	P	P	P	P	P	P	P	P	P	P	P	P	protein_coding	ENST00000263780	protein_coding	CHMP2B	Ensembl	2557	chr3:87276435-87304649:+
ASHG19AP1B10144061111	8.40078	7.22751	8.84601	7.67435	7.43075	7.39264	8.33848	7.61662	8.83253	7.6524	7.72716	6.99909	-1.83924	-1.51079	-1.27336	-2.22085	-2.76934	-2.13869	-1.21332	-0.35049	-0.402955	-2.28057	-1.37327	-1.35777	-0.492596	0.182994	0.226511	-1.2504	-0.908639	-0.696021	P	P	P	P	P	P	P	P	P	P	P	P	protein_coding	ENST00000507237	protein_coding	TMEM185A	Ensembl	903	chrX:148685375-148713381:-
ASHG19AP1B11419187111	7.55478	5.49526	4.70432	4.85168	7.45525	7.60215	8.34076	5.0161	6.26309	6.64755	8.33222	7.69081	-2.68524	-3.24303	-5.41505	-5.04352	-2.74483	-1.92918	-1.21104	-2.95102	-2.9724	-3.28542	-0.76821	-0.666049	-0.767501	-2.08965	-2.72879	-2.91176	-0.441576	-0.163577	P	P	A	A	P	P	P	A	P	P	P	P	protein_coding	ENST00000216492	protein_coding	CHGA	Ensembl	2063	chr14:93389425-93401638:+
ASHG19AP1B11328492511	8.87749	7.31732	8.68866	8.07577	7.82526	6.84529	8.32449	6.6993	8.63871	7.92052	7.93607	6.67283	-1.36252	-1.42097	-1.43071	-1.81942	-2.37483	-2.68604	-1.2273	-1.26781	-0.596783	-2.01245	-1.16436	-1.68403	-0.293329	-0.342361	0.0456879	-0.912713	-0.646197	-1.09974	P	P	P	P	P	P	P	P	M	P	P	P	protein_coding	ENST00000393489	protein_coding	FOXP2	Ensembl	2285	chr7:114055378-114330012:+
ASHG19AP1B10013344111	8.65117	7.6873	6.27776	7.76332	7.39793	6.94003	8.88794	7.42827	8.64816	8.74245	8.6364	7.57101	-1.58884	-1.05099	-3.84161	-2.13187	-2.80216	-2.5913	-0.663859	-0.538844	-0.587331	-1.19052	-0.464036	-0.785851	-0.0534547	0.227689	-0.443545	-0.585743	-0.203688	-0.422858	P	P	A	P	P	P	P	P	M	P	P	P	protein_coding	MICT00000326533	protein_coding	CATG00000092654.1	FANTOM5CAT	28494	chr7:74267467-74299173:+
ASHG19AP1B10311538311	8.31364	8.09443	10.4555	9.21325	8.16456	6.30437	8.81302	8.93386	10.033	8.24553	8.32305	7.55426	-1.92638	-0.643863	0.336114	-0.681942	-2.03552	-3.22696	-0.738776	0.966748	0.79747	-1.68744	-0.777382	-0.802598	-0.213677	1.37542	1.58516	-0.0988094	-0.273441	-0.556138	P	P	P	P	P	P	P	P	P	P	P	P	protein_coding	ENST00000358227	protein_coding	TMEM261	Ensembl	2755	chr9:7796490-7800067:-
ASHG19AP1B13350731811	11.8096	10.2608	10.4246	10.5439	10.4195	9.9184	11.74	9.78561	10.8218	10.9494	10.7301	10.3399	1.56961	1.52253	0.305211	0.648712	0.219407	0.387073	2.18824	1.8185	1.58628	1.01646	1.62965	1.98308	2.91183	2.67809	2.0835	1.84427	2.09039	2.39536	P	P	P	P	P	P	P	P	P	P	P	P	protein_coding	ENST00000618411	protein_coding	SRRT	Ensembl	2892	chr7:100472807-100486285:+
ASHG19AP1B12117829411	7.45758	6.98292	8.25654	6.75124	6.75896	6.01138	6.43092	6.44633	7.07628	6.81229	6.61354	6.25099	-2.78244	-1.75537	-1.86283	-3.14396	-3.44113	-3.51996	-3.12088	-1.52078	-2.15921	-3.12068	-2.48689	-2.10587	-1.94176	-0.633314	-1.00342	-2.13227	-1.88651	-1.64618	P	P	P	A	P	P	A	P	P	P	A	P	protein_coding	ENST00000393114	protein_coding	C7orf49	Ensembl	1482	chr7:134850537-134855447:-
ASHG19AP1B13584180811	9.18005	7.41059	7.31578	6.75733	7.59586	7.27736	8.32884	6.57919	7.48225	7.06888	7.40663	7.07672	-1.05996	-1.32771	-2.80359	-3.13786	-2.60422	-2.25397	-1.22296	-1.38792	-1.75324	-2.86409	-1.6938	-1.28014	-0.139161	-0.357499	-1.18487	-1.99449	-1.07836	-0.686398	P	P	A	A	P	P	P	P	P	P	P	P	protein_coding	ENST00000375562	protein_coding	SLC44A4	Ensembl	2505	chr6:31830972-31846823:-
ASHG19AP1B13065732911	10.3117	8.65958	9.19147	8.62826	8.84421	8.64325	10.326	8.30754	9.81703	9.23015	9.44909	9.31131	0.0716367	-0.078716	-0.927904	-1.26693	-1.35588	-0.88808	0.774168	0.340425	0.581536	-0.702825	0.34866	0.954455	1.46525	1.14602	1.01583	0.0425183	0.734721	1.30928	P	P	P	P	P	P	P	P	P	P	P	P	protein_coding	ENST00000310546	protein_coding	SPSB4	Ensembl	2908	chr3:140770244-140867453:+
ASHG19AP1B10860284311	9.37647	8.01122	6.79338	7.17568	8.04786	7.42351	7.16555	6.39972	6.91739	6.55515	6.66826	6.3817	-0.863545	-0.727076	-3.32599	-2.71951	-2.15222	-2.10782	-2.38624	-1.5674	-2.3181	-3.37782	-2.43217	-1.97516	-0.432688	-0.0869006	-1.73576	-2.01144	-1.28542	-1.03997	P	P	A	P	P	P	P	P	P	P	A	P	protein_coding	ENST00000443124	protein_coding	EPB41L5	Ensembl	2872	chr2:120770787-120862691:+
ASHG19AP1B11011372211	10.5952	8.8153	8.33324	9.67461	9.47544	9.61777	9.96018	7.99628	9.38822	9.3037	8.9751	9.34335	0.355143	0.0770118	-1.78612	-0.220586	-0.724647	0.0864392	0.408388	0.0291609	0.152726	-0.629274	-0.125327	0.986489	1.38201	1.05328	0.487093	0.589494	0.605912	1.60554	P	P	P	P	P	P	P	P	P	P	P	P	protein_coding	ENST00000414305	protein_coding	ENPP3	Ensembl	3418	chr6:131949601-132068558:+
ASHG19AP1B10298531111	7.57596	7.02525	9.68364	7.76139	7.76064	6.17345	7.29356	7.82554	8.98384	7.31374	7.27516	7.28739	-2.66405	-1.71304	-0.435733	-2.13381	-2.43944	-3.35788	-2.25823	-0.141573	-0.251648	-2.61923	-1.82527	-1.06946	-1.44692	0.276849	0.659244	-1.3562	-1.09992	-0.800788	P	P	P	P	P	P	P	P	P	P	P	P	protein_coding	ENST00000590099	protein_coding	BECN1	Ensembl	2087	chr17:40962155-40976281:-
ASHG19AP1B10005810511	10.7285	9.58803	8.17928	10.2461	10.6911	9.63341	10.9377	8.9236	9.88491	10.1396	10.2867	9.82354	0.488526	0.849737	-1.94009	0.350859	0.490988	0.102085	1.38588	0.956485	0.649424	0.20659	1.18628	1.46668	2.00588	1.9041	0.871167	1.28053	1.88012	1.94005	P	P	P	P	P	P	P	P	P	P	P	P	protein_coding	ENST00000264728	protein_coding	TMEM40	Ensembl	984	chr3:12776206-12810956:-
ASHG19AP1B12638100611	6.87948	5.26331	7.1774	7.39565	7.06074	6.97816	6.63463	5.03131	6.49498	5.53776	5.92903	6.3057	-3.36054	-3.47498	-2.94197	-2.49954	-3.13934	-2.55317	-2.91717	-2.9358	-2.74051	-4.39521	-3.1714	-2.05116	-2.12189	-2.18035	-1.83773	-2.15613	-2.15528	-1.28044	P	A	A	P	P	P	A	P	P	A	A	P	protein_coding	ENST00000366938	protein_coding	ESRRG	Ensembl	5274	chr1:216676596-217113015:-
ASHG19AP1B10190363511	7.4723	5.64603	6.41117	5.46171	6.4767	6.95611	8.7001	5.5989	6.92182	7.08225	7.19231	7.07731	-2.76772	-3.09226	-3.70819	-4.43349	-3.72339	-2.57522	-0.85169	-2.36821	-2.31367	-2.85072	-1.90812	-1.27955	-0.512572	-1.68529	-1.84861	-2.43513	-1.54731	-0.786574	P	P	A	A	P	P	P	P	P	P	P	P	protein_coding	uc010fqy.4	protein_coding	HOXD1	knownGene	2108	chr2:177053307-177055635:+
ASHG19AP1B11264414611	14.4046	12.8963	11.547	12.2638	13.6157	13.5443	14.6796	12.7687	13.0258	11.8476	13.6097	13.5131	4.16455	4.15803	1.42761	2.3686	3.41561	4.01297	5.12776	4.8016	3.79026	1.91466	4.50926	5.15626	5.72509	5.5154	4.04659	3.15941	5.06367	5.69502	P	P	P	P	P	P	P	P	P	P	P	P	protein_coding	ENST00000549919	protein_coding	TMTC2	Ensembl	6211	chr12:83152334-83528081:+
ASHG19AP1B12046132311	7.93354	7.47512	8.73485	8.38342	8.52309	7.51461	8.12351	7.91149	9.41831	8.664	8.38602	7.80384	-2.30647	-1.26318	-1.38452	-1.51178	-1.67699	-2.01672	-1.42829	-0.0556216	0.182821	-1.26897	-0.714417	-0.553013	-0.801566	0.463419	0.602284	-0.385272	-0.11687	-0.106692	P	P	P	P	P	P	P	P	P	P	P	P	protein_coding	ENST00000542407	protein_coding	PDLIM5	Ensembl	2979	chr4:95373107-95586651:+
ASHG19AP1B11262574311	12.9249	11.6759	11.2399	14.596	12.5096	13.1498	12.7203	11.1458	11.8082	14.3314	11.8726	13.0907	2.68486	2.9376	1.12055	4.70085	2.30952	3.61847	3.16854	3.17864	2.57273	4.39842	2.77221	4.73383	3.94687	4.06315	3.02212	5.55755	3.55933	5.28135	P	P	P	P	P	P	A	P	P	P	P	P	protein_coding	ENST00000449376	protein_coding	ARIH2	Ensembl	2278	chr3:48956269-49021053:+
ASHG19AP1B12509901311	11.5519	10.7594	15.3128	14.2687	13.5416	13.0237	12.6104	12.4966	14.3026	12.8715	14.3795	12.9475	1.31192	2.02107	5.19348	4.37347	3.34153	3.49237	3.0586	4.52952	5.06712	2.93856	5.27904	4.5906	3.43488	4.76309	6.13168	4.82751	5.61369	5.14355	P	P	P	P	P	P	P	P	P	P	P	P	protein_coding	ENST00000374379	protein_coding	CLIC4	Ensembl	4346	chr1:25071848-25170815:+
ASHG19AP1B11251013211	7.85746	6.71972	5.7947	6.03826	6.64067	5.7144	7.8286	5.98151	7.31533	7.85934	7.33527	6.10343	-2.38255	-2.01857	-4.32467	-3.85694	-3.55942	-3.81693	-1.7232	-1.9856	-1.92016	-2.07363	-1.76516	-2.25343	-1.01553	-1.00199	-1.67056	-1.70568	-1.39967	-1.833	P	P	A	A	P	A	P	P	P	P	P	P	protein_coding	ENST00000502583	protein_coding	CAGE1	Ensembl	3284	chr6:7326892-7389976:-
ASHG19AP1B11204820611	7.33652	6.16743	6.14351	6.97885	6.48166	5.28028	5.92578	5.69017	6.51495	7.06606	6.30201	6.34445	-2.9035	-2.57087	-3.97586	-2.91635	-3.71843	-4.25105	-3.62602	-2.27694	-2.72054	-2.86691	-2.79842	-2.01241	-2.21999	-1.41643	-2.21576	-1.89142	-2.1863	-1.73516	P	P	A	P	P	A	A	P	P	P	A	P	protein_coding	ENST00000261366	protein_coding	LMNB1	Ensembl	2878	chr5:126112840-126172712:+
ASHG19AP1B11206737911	8.2764	6.68131	8.05829	6.40621	7.35755	7.43283	8.26672	6.06482	6.94374	7.93258	6.6171	6.67249	-1.96362	-2.05699	-2.06108	-3.48898	-2.84253	-2.0985	-1.28507	-1.90229	-2.29175	-2.00039	-2.48333	-1.68436	-0.584815	-0.977567	-1.17181	-1.56065	-1.65178	-0.876623	P	P	P	A	P	P	P	P	P	P	A	P	protein_coding	ENST00000372470	protein_coding	MPL	Ensembl	1908	chr1:43803520-43818443:+
ASHG19AP1B10793237511	13.1675	11.7066	12.0028	12.2476	12.2893	12.0486	13.4433	11.8259	12.7804	13.1143	12.6437	12.2846	2.92746	2.96832	1.88344	2.35241	2.08926	2.51723	3.8915	3.85882	3.54493	3.18135	3.54328	3.92778	4.48855	4.48122	3.94121	3.82562	3.99218	4.38843	P	P	P	P	P	P	P	P	P	P	P	P	protein_coding	NM_001206484	protein_coding	ATF3	Refseq	2048	chr1:212781970-212794119:+
ASHG19AP1B12052020211	6.84656	6.18873	4.79569	6.10659	6.78025	5.93303	6.15428	6.18937	6.41638	6.47483	6.19169	6.37323	-3.39345	-2.54956	-5.32368	-3.78861	-3.41983	-3.5983	-3.39751	-1.77774	-2.81911	-3.45814	-2.90874	-1.98363	-2.39548	-1.11264	-2.58495	-2.61393	-2.14177	-1.57596	P	P	A	A	P	A	A	P	P	P	A	P	protein_coding	ENST00000359172	protein_coding	AHCYL1	Ensembl	2503	chr1:110546753-110565011:+
ASHG19AP1B10875420711	8.16339	6.58843	7.72812	7.28834	7.24304	6.76765	8.21293	6.76266	7.24309	8.1699	8.34412	7.02822	-2.07663	-2.14987	-2.39125	-2.60685	-2.95704	-2.76368	-1.33886	-1.20446	-1.9924	-1.76307	-0.756308	-1.32863	-0.661092	-0.601067	-1.17808	-1.12413	-0.472354	-0.87463	P	P	P	P	P	P	P	P	P	P	P	P	protein_coding	ENST00000253251	protein_coding	UBE4B	Ensembl	4772	chr1:10092890-10240425:+
ASHG19AP1B11402245111	7.79723	6.41076	4.93976	7.20143	6.16796	6.19888	7.81895	6.18488	7.86304	7.79251	6.90852	6.63229	-2.44278	-2.32754	-5.17961	-2.69377	-4.03212	-3.33245	-1.73285	-1.78224	-1.37245	-2.14046	-2.19191	-1.72457	-1.04458	-1.02927	-1.2729	-1.39075	-1.83658	-1.31523	P	P	A	P	P	A	P	P	P	P	A	P	protein_coding	ENST00000304434	protein_coding	ELOVL5	Ensembl	2827	chr6:53132197-53213805:-
ASHG19AP1B10025816711	10.4828	8.6494	9.27443	8.77953	9.34993	9.19887	10.7696	8.37377	9.659	9.28999	9.23593	9.45844	0.242755	-0.0888964	-0.844939	-1.11567	-0.850158	-0.332464	1.21783	0.406651	0.423513	-0.642977	0.135495	1.10158	1.81115	1.18005	0.924422	0.139952	0.725256	1.55585	P	P	P	P	P	P	P	P	P	P	P	P	protein_coding	ENST00000013070	protein_coding	UBR7	Ensembl	3694	chr14:93673401-93695561:+
ASHG19AP1B11985015111	7.46078	6.42598	7.70218	5.70655	5.50791	5.47195	7.66856	7.39951	8.27127	7.08347	7.48529	6.71085	-2.77923	-2.31231	-2.41719	-4.18865	-4.69217	-4.05938	-1.88323	-0.567603	-0.964222	-2.8495	-1.61514	-1.64601	-1.26277	-0.190874	-0.515035	-2.36897	-1.45357	-1.39782	P	P	P	A	A	A	P	P	P	P	P	P	protein_coding	ENST00000206542	protein_coding	OSGEP	Ensembl	2002	chr14:20914827-20923264:-
ASHG19AP1B10016995411	11.4678	11.6041	14.3528	12.0291	11.1256	10.5217	11.9988	12.5285	13.7323	11.4089	11.3765	10.7673	1.22777	2.86579	4.23347	2.13388	0.925494	0.99036	2.44701	4.56142	4.49686	1.47593	2.27605	2.41043	2.96253	4.94958	5.37117	2.84209	2.75335	2.86849	P	P	A	P	P	P	P	P	P	P	P	P	protein_coding	ENST00000270233	protein_coding	BCAM	Ensembl	2453	chr19:45312316-45324678:+
ASHG19AP1B11073858711	7.22227	6.26289	8.55346	8.34169	6.81105	5.96994	7.62601	6.9298	7.74825	7.69004	7.00876	5.9554	-3.01775	-2.4754	-1.56591	-1.5535	-3.38904	-3.56139	-1.92578	-1.03732	-1.48724	-2.24293	-2.09168	-2.40145	-1.37083	-0.584133	-0.526042	-0.85742	-1.59919	-1.86786	P	P	P	P	P	A	P	P	P	P	A	P	protein_coding	NM_001288998	protein_coding	GMIP	Refseq	3472	chr19:19740282-19754476:-
ASHG19AP1B12915893011	13.7291	11.8232	11.121	11.4379	11.9366	11.273	13.6936	11.7208	11.2605	11.3772	11.8979	11.7186	3.48906	3.08495	1.00164	1.54269	1.73647	1.74169	4.14184	3.75364	2.02502	1.44422	2.79749	3.36175	4.85206	4.45769	2.60223	2.4943	3.3624	3.76809	A	P	P	P	P	P	A	P	P	P	P	P	protein_coding	ENST00000530457	protein_coding	PSMA1	Ensembl	1527	chr11:14526459-14541909:-
ASHG19AP1B10942327311	10.5625	9.21051	9.26292	9.61998	9.82681	9.4096	10.5977	8.84407	10.5136	9.55849	9.72268	9.68943	0.32251	0.472215	-0.856445	-0.27522	-0.373276	-0.121728	1.04593	0.87696	1.27815	-0.374479	0.622244	1.33257	1.7291	1.68873	1.57414	0.676004	1.2087	1.7814	P	P	P	P	P	P	P	P	P	P	P	P	protein_coding	ENCT00000368012	protein_coding	CATG00000082275.1	FANTOM5CAT	5973	chr6:180395-186501:+
ASHG19AP1B10018979611	7.60345	6.5022	8.2407	7.5037	6.73788	6.40684	7.18107	7.96579	9.69268	7.67698	7.30511	7.04139	-2.63657	-2.23609	-1.87867	-2.3915	-3.4622	-3.12449	-2.37072	-0.00132191	0.457187	-2.25599	-1.79532	-1.31547	-1.49753	0.27661	0.717909	-1.32215	-1.40033	-0.953271	P	P	P	P	P	P	P	P	P	P	P	P	protein_coding	ENST00000500576	protein_coding	LYRM4	Ensembl	592	chr6:5186834-5260970:-
ASHG19AP1B12118888211	9.39038	7.46293	7.53036	7.89908	8.38185	7.77428	9.2576	6.5823	8.69846	8.67982	8.54643	8.31994	-0.849631	-1.27536	-2.589	-1.99612	-1.81823	-1.75705	-0.294197	-1.38481	-0.53703	-1.25315	-0.554006	-0.0369155	0.454653	-0.329052	-0.225348	-0.577324	-0.0518565	0.345498	P	P	P	P	P	P	P	P	P	P	P	P	protein_coding	ENST00000555042	protein_coding	DCAF4	Ensembl	2374	chr14:73393195-73426352:+
ASHG19AP1B13580484811	8.2602	6.85664	9.39685	8.39612	8.3214	8.11991	8.92029	6.58653	8.74506	9.02156	7.77847	7.42694	-1.97982	-1.88165	-0.722524	-1.49907	-1.87869	-1.41142	-0.631505	-1.38059	-0.490425	-0.911413	-1.32197	-0.929921	-0.153567	-0.609474	0.398188	-0.175526	-0.573638	-0.150676	P	P	P	P	P	P	P	P	P	P	P	P	protein_coding	ENST00000327042	protein_coding	TMEM86B	Ensembl	1637	chr19:55738116-55740632:-
ASHG19AP1B13932355611	8.24725	7.16431	8.83791	5.9909	7.21395	6.61586	6.89871	7.04494	7.85263	6.47491	6.89994	5.91333	-1.99276	-1.57398	-1.28146	-3.9043	-2.98614	-2.91548	-2.65309	-0.922175	-1.38286	-3.45806	-2.20049	-2.44353	-1.28547	-0.211576	-0.331269	-2.664	-1.54048	-1.66029	P	P	P	A	P	P	A	P	P	P	A	P	protein_coding	ENST00000242770	protein_coding	STX10	Ensembl	1099	chr19:13254876-13260992:-
ASHG19AP1B10022484611	6.19603	6.41893	7.61922	5.67334	6.76724	4.9735	6.73205	6.60263	8.85266	7.20031	7.38064	6.09366	-4.04399	-2.31936	-2.50014	-4.22186	-3.43284	-4.55783	-2.81975	-1.36449	-0.382832	-2.73266	-1.71979	-2.26319	-2.30573	-0.764326	-0.0836154	-2.29308	-1.33573	-1.99557	A	P	P	A	P	A	A	P	P	P	P	P	protein_coding	ENST00000336418	protein_coding	AP3S2	Ensembl	5891	chr15:90373831-90437574:-
ASHG19AP1B13099024511	18.124	16.0726	15.3788	15.265	15.9738	16.3203	18.1184	15.9483	16.2855	15.58	16.4784	16.1939	7.88399	7.33435	5.25943	5.36981	5.77367	6.78899	8.56659	7.9812	7.05006	5.64701	7.37796	7.83708	9.26529	8.69373	7.41636	6.51505	7.78819	8.40619	A	P	P	A	P	P	A	A	P	P	A	P	protein_coding	ENST00000304523	protein_coding	LDB2	Ensembl	2548	chr4:16503164-16900432:-
ASHG19AP1B11027237611	9.17789	8.03437	10.3896	8.53182	9.27757	8.70308	8.3413	6.90762	8.47761	7.25451	7.61522	7.13204	-1.06213	-0.703924	0.270205	-1.36337	-0.922515	-0.828254	-1.2105	-1.0595	-0.757884	-2.67846	-1.48521	-1.22481	-0.134405	0.129215	0.845865	-0.875988	-0.176601	-0.012951	P	P	P	P	P	P	P	P	P	P	P	P	protein_coding	ENST00000406941	protein_coding	ING5	Ensembl	946	chr2:242641461-242663451:+
ASHG19AP1B11744858711	11.8234	9.89074	10.5046	10.2241	10.3595	10.4054	11.7431	9.53185	10.9328	10.2381	10.4619	10.3819	1.58337	1.15245	0.385269	0.328877	0.159401	0.874035	2.19134	1.56474	1.69728	0.305131	1.36151	2.02502	2.91915	2.37327	2.18555	1.31705	1.8822	2.56139	P	P	P	P	P	P	P	P	P	P	P	P	protein_coding	ENST00000313237	protein_coding	PHF21B	Ensembl	3671	chr22:45277042-45405581:-
ASHG19AP1B14377051711	7.87186	6.73046	6.7673	7.16589	6.97658	6.04822	7.62892	5.8125	7.4385	9.44845	7.37387	6.27636	-2.36815	-2.00783	-3.35207	-2.72931	-3.2235	-3.48311	-1.92288	-2.15462	-1.79698	-0.484524	-1.72656	-2.08049	-1.1284	-1.07936	-1.37442	-0.208342	-1.28901	-1.61766	P	P	A	P	P	A	P	P	P	P	P	P	protein_coding	ENST00000396738	protein_coding	STK16	Ensembl	1673	chr2:220110201-220113614:+
ASHG19AP1B12297206811	7.74238	5.80459	7.27387	7.53236	7.09504	6.39317	6.73185	5.40431	6.18133	6.64653	5.59078	5.82365	-2.49764	-2.9337	-2.8455	-2.36284	-3.10505	-3.13816	-2.81994	-2.56281	-3.05416	-3.28644	-3.50965	-2.5332	-1.64981	-1.73637	-1.94606	-1.75196	-2.29321	-1.8042	P	P	A	P	P	P	A	P	P	P	A	P	protein_coding	ENST00000428343	protein_coding	RFX8	Ensembl	1686	chr2:102013866-102091165:-
ASHG19AP1B11903435111	7.93479	7.65659	10.9103	9.18326	8.22183	6.84289	6.94731	7.96645	8.40419	5.75296	7.54299	5.96674	-2.30523	-1.08171	0.790972	-0.711937	-1.97825	-2.68844	-2.60448	-0.0006642	-0.831299	-4.18001	-1.55744	-2.39012	-1.44711	0.557787	1.19677	-0.587124	-0.752556	-1.53158	P	P	P	P	P	P	A	P	P	A	P	P	protein_coding	NM_001160308	protein_coding	SETDB2	Refseq	6200	chr13:50018429-50069139:+
ASHG19AP1B10037532611	6.99457	4.08808	5.65884	7.25872	6.12699	5.70011	6.21736	5.21962	6.96086	8.45549	6.43991	5.6252	-3.24544	-4.65021	-4.46053	-2.63648	-4.0731	-3.83122	-3.33444	-2.7475	-2.27463	-1.47748	-2.66052	-2.73166	-2.28925	-2.40558	-1.98802	-0.943596	-2.20042	-2.17912	P	A	A	P	P	A	A	P	P	P	A	P	protein_coding	ENST00000558190	protein_coding	ATXN3	Ensembl	6927	chr14:92524896-92572969:-
ASHG19AP1B12506141611	8.53763	6.68861	7.80722	8.27972	8.19251	8.05818	7.68229	7.11996	8.67919	8.18387	8.06476	7.58312	-1.70239	-2.04969	-2.31215	-1.61548	-2.00758	-1.47315	-1.86951	-0.847151	-0.556297	-1.7491	-1.03568	-0.773741	-0.783528	-0.326591	-0.182122	-0.680743	-0.441286	-0.0814688	P	P	P	P	P	P	P	P	P	P	P	P	protein_coding	ENST00000378852	protein_coding	API5	Ensembl	3714	chr11:43333553-43366079:+
ASHG19AP1B12460363211	4.39888	6.08006	8.47908	7.30631	6.93481	5.1059	7.43693	7.36393	8.91045	6.22508	7.07642	6.50772	-5.84114	-2.65823	-1.64029	-2.58889	-3.26527	-4.42543	-2.11486	-0.603187	-0.325036	-3.70789	-2.02401	-1.84913	-2.00978	-0.292101	0.162301	-2.04251	-1.51507	-1.6255	A	P	P	P	P	A	P	P	P	A	A	P	protein_coding	ENST00000544496	protein_coding	PCMT1	Ensembl	1628	chr6:150070831-150132556:+
ASHG19AP1B10000534511	7.82379	5.71341	6.8197	5.19768	8.19422	7.84412	5.31785	5.70785	7.57857	5.51724	7.46383	7.32838	-2.41623	-3.02488	-3.29967	-4.69752	-2.00586	-1.68722	-4.23394	-2.25926	-1.65692	-4.41573	-1.6366	-1.02848	-2.05595	-1.59187	-1.25612	-3.54976	-0.809449	-0.320573	P	P	A	A	P	P	A	P	P	A	P	P	protein_coding	ENST00000515090	protein_coding	GPM6A	Ensembl	1500	chr4:176555697-176708827:-
ASHG19AP1B13400458411	7.48361	6.2798	6.63805	6.67746	6.66769	3.79023	6.78937	5.29521	6.54746	6.09714	5.14281	5.68264	-2.75641	-2.45849	-3.48132	-3.21773	-3.53239	-5.7411	-2.76242	-2.67191	-2.68803	-3.83583	-3.95762	-2.67421	-1.75941	-1.56126	-2.03082	-2.49393	-2.72939	-2.51157	P	P	A	A	P	A	A	P	P	A	A	P	protein_coding	ENST00000616495	protein_coding	FXYD4	Ensembl	778	chr10:43867092-43871783:+
ASHG19AP1B10009965611	10.1181	7.95522	9.37376	8.80155	8.60171	8.76099	10.1669	7.5598	9.33383	9.0969	9.01608	8.76248	-0.121888	-0.783075	-0.745607	-1.09365	-1.59837	-0.770337	0.615145	-0.407311	0.0983366	-0.836068	-0.0843563	0.405621	1.29319	0.417007	0.737215	0.0408826	0.348748	0.934282	P	P	P	P	P	P	P	P	P	P	P	P	protein_coding	ENST00000269142	protein_coding	TAF4B	Ensembl	5260	chr18:23805900-23971649:+
ASHG19AP1B10013228211	11.5461	10.0866	11.4374	11.2628	10.6737	10.3633	11.4036	9.2282	9.94721	10.1966	9.88592	9.77259	1.30606	1.34826	1.31799	1.36764	0.473595	0.831981	1.85182	1.26108	0.71172	0.263593	0.785491	1.41573	2.60459	2.30533	2.04647	1.91875	1.63795	2.15318	P	P	P	P	P	P	P	P	P	P	P	P	protein_coding	ENST00000400906	protein_coding	SLC2A7	Ensembl	1539	chr1:9063359-9086404:-
ASHG19AP1B10684690811	6.67377	5.78204	8.63245	7.4374	7.23901	5.26255	5.95153	5.41602	7.16557	7.142	7.10342	5.31579	-3.56625	-2.95625	-1.48692	-2.45779	-2.96108	-4.26878	-3.60026	-2.5511	-2.06992	-2.79097	-1.99701	-3.04106	-2.58315	-1.7395	-0.749169	-1.61479	-1.39997	-2.52809	P	P	P	P	P	A	A	P	P	P	A	P	protein_coding	ENST00000361762	protein_coding	PCDH7	Ensembl	6403	chr4:30722037-30734595:+
ASHG19AP1B11752690611	7.02806	5.77925	7.50772	5.42865	6.84748	4.27295	7.24213	5.94035	7.22994	6.56499	7.40057	6.38278	-3.21195	-2.95904	-2.61165	-4.46655	-3.3526	-5.25838	-2.30966	-2.02677	-2.00555	-3.36798	-1.69986	-1.97408	-1.69139	-1.41888	-1.277	-2.81513	-1.30147	-1.83311	P	P	P	A	P	A	P	P	P	P	P	P	protein_coding	ENST00000336689	protein_coding	ASAP3	Ensembl	4050	chr1:23755056-23810671:-
ASHG19AP1B12655732511	7.58541	6.02188	7.3636	7.92525	6.86928	7.64787	8.26704	6.73973	8.20832	7.9266	8.25955	8.24014	-2.6546	-2.71642	-2.75577	-1.96994	-3.3308	-1.88346	-1.28476	-1.22739	-1.02717	-2.00637	-0.840886	-0.116715	-0.812859	-0.787761	-0.646725	-0.98804	-0.604526	0.254979	P	P	P	P	P	P	P	P	P	P	P	P	protein_coding	ENST00000306666	protein_coding	PTGER3	Ensembl	2333	chr1:71436464-71513471:-
ASHG19AP1B12853833411	15.8657	14.0568	12.9637	12.2327	13.6885	13.5918	16.0388	14.1698	13.2235	12.6804	13.7949	13.7099	5.62571	5.3185	2.84432	2.33754	3.48837	4.0605	6.48704	6.20266	3.98802	2.74747	4.69448	5.35301	7.11972	6.82728	4.52665	3.55702	5.21396	5.8469	A	P	P	P	P	P	A	P	P	P	A	P	protein_coding	ENST00000610401	protein_coding	SSBP3	Ensembl	3168	chr1:54691106-54872068:-
ASHG19AP1B10555163611	7.58488	6.69955	8.24717	7.48218	6.95879	6.18685	6.22418	5.7479	6.4659	6.20197	5.99646	5.3017	-2.65514	-2.03874	-1.8722	-2.41301	-3.2413	-3.34448	-3.32761	-2.21921	-2.76959	-3.731	-3.10397	-3.05516	-1.95254	-1.12616	-1.25221	-1.92646	-2.171	-2.19258	P	P	P	P	P	P	A	P	P	A	A	P	protein_coding	ENST00000425117	protein_coding	UTP14A	Ensembl	2403	chrX:129040097-129063737:+
ASHG19AP1B10003058711	8.14299	7.11353	7.2986	8.83778	7.65518	7.57422	7.45345	6.86841	8.6289	9.84396	7.37421	7.06904	-2.09702	-1.62476	-2.82077	-1.05742	-2.5449	-1.95711	-2.09834	-1.09871	-0.606591	-0.0890116	-1.72622	-1.28782	-1.09768	-0.337889	-0.32503	0.506558	-1.07826	-0.583998	P	P	P	P	P	P	P	P	P	P	P	P	protein_coding	ENST00000221132	protein_coding	TNFRSF10A	Ensembl	2714	chr8:23047965-23082639:-
ASHG19AP1B11358300711	7.36519	7.07181	9.33535	8.08103	8.16392	7.56428	6.02608	6.23876	6.92856	6.86286	8.06487	6.18685	-2.87483	-1.66649	-0.784016	-1.81417	-2.03616	-1.96705	-3.52572	-1.72836	-2.30693	-3.07011	-1.03556	-2.17001	-2.16387	-0.69709	-0.353214	-1.30958	-0.450795	-1.06496	P	P	P	P	P	P	A	P	M	P	P	P	protein_coding	ENST00000409190	protein_coding	SYNC	Ensembl	3398	chr1:33145961-33168720:-
ASHG19AP1B12287045711	8.75546	7.36777	7.932	8.13804	8.01537	7.62831	8.40303	6.13488	7.63646	7.94051	7.8483	6.8706	-1.48455	-1.37052	-2.18737	-1.75716	-2.18472	-1.90302	-1.14877	-1.83223	-1.59903	-1.99246	-1.25214	-1.48626	-0.306913	-0.582986	-0.863412	-0.870015	-0.644348	-0.679643	P	P	P	P	P	P	P	P	P	P	P	P	protein_coding	ENST00000614657	protein_coding	TSPEAR	Ensembl	4027	chr21:45917777-46131495:-
ASHG19AP1B10560643711	6.5425	6.55266	7.73097	6.61498	6.64878	6.67552	7.33902	7.03537	8.24867	7.11698	7.1434	6.87296	-3.69752	-2.18563	-2.3884	-3.28022	-3.5513	-2.85581	-2.21278	-0.931743	-0.986823	-2.81599	-1.95703	-1.48389	-1.77203	-0.426547	-0.523708	-2.02951	-1.54431	-1.01257	A	P	P	A	P	P	P	P	P	P	P	P	protein_coding	ENST00000468090	protein_coding	PDXK	Ensembl	7297	chr21:45138978-45182188:+
ASHG19AP1B11264230811	8.08025	6.99939	7.80545	6.90743	6.90698	5.3205	8.06483	6.69768	7.86677	7.27894	6.83231	6.37134	-2.15976	-1.7389	-2.31392	-2.98777	-3.2931	-4.21083	-1.48696	-1.26943	-1.36872	-2.65403	-2.26812	-1.98552	-0.784494	-0.485154	-0.765258	-1.81127	-1.69144	-1.70593	P	P	P	P	P	A	P	P	P	P	A	P	protein_coding	ENST00000487082	protein_coding	PRKRA	Ensembl	1211	chr2:179296693-179315491:-
ASHG19AP1B12655875811	6.64497	6.75878	8.21989	6.90759	6.90369	4.72636	8.4754	7.87526	9.60686	7.66643	7.80346	6.88753	-3.59505	-1.97951	-1.89948	-2.98761	-3.29639	-4.80497	-1.07639	-0.0918508	0.371371	-2.26654	-1.29698	-1.46933	-0.844339	0.253255	0.643045	-1.58248	-0.97493	-1.33307	A	P	P	P	P	A	P	P	P	P	P	P	protein_coding	ENST00000341756	protein_coding	MPC1	Ensembl	976	chr6:166778407-166796501:-
ASHG19AP1B10001863211	6.88061	5.94223	10.5364	9.71611	8.19408	7.10375	7.5374	7.96068	9.97581	8.20573	8.21776	6.55918	-3.3594	-2.79606	0.417028	-0.179084	-2.00601	-2.42758	-2.01439	-0.00643403	0.740321	-1.72724	-0.882669	-1.79768	-1.53552	0.188439	1.58771	0.245244	-0.337659	-1.07852	P	P	P	P	P	P	P	P	P	P	P	P	protein_coding	ENST00000383748	protein_coding	KRBOX1	Ensembl	674	chr3:42977852-42984284:+
ASHG19AP1B12763098111	13.3255	11.919	11.9455	11.6629	11.3253	11.4801	12.5817	11.9063	11.9567	11.0208	11.1779	11.703	3.08553	3.18072	1.82616	1.76771	1.12526	1.94876	3.02989	3.93918	2.72125	1.08788	2.07744	3.34618	4.05798	4.60923	3.34204	2.46747	2.67852	3.81044	P	P	P	P	P	P	P	P	P	P	P	P	protein_coding	ENST00000380589	protein_coding	C20orf141	Ensembl	730	chr20:2795657-2796479:+
ASHG19AP1B11360896611	9.3737	8.36008	8.88775	8.31833	8.44015	7.6463	10.1075	8.34775	8.97557	8.24786	8.97656	8.48658	-0.866318	-0.37821	-1.23162	-1.57687	-1.75993	-1.88503	0.55566	0.380636	-0.259917	-1.68511	-0.123868	0.129727	1.0132	1.05054	0.334538	-0.629974	0.278563	0.448715	P	P	P	P	P	P	P	P	P	P	P	P	protein_coding	NM_001170637	protein_coding	SRGAP2	Refseq	6798	chr1:206516200-206637783:+
ASHG19AP1B14220140911	7.54488	5.82499	8.01238	6.77504	6.52601	5.6825	8.1341	6.85054	7.17442	7.9727	8.16006	6.56295	-2.69514	-2.9133	-2.10699	-3.12015	-3.67408	-3.84883	-1.4177	-1.11657	-2.06107	-1.96027	-0.94037	-1.79391	-0.919419	-0.751633	-1.08385	-1.42666	-0.73831	-1.4828	P	P	P	A	P	A	P	P	P	P	P	P	protein_coding	ENST00000301327	protein_coding	MFSD3	Ensembl	1548	chr8:145734457-145736596:+
ASHG19AP1B10868497011	7.5078	7.40459	9.70307	6.16969	7.33014	7.34533	7.006	7.92585	8.21107	6.81828	6.7997	6.73297	-2.73222	-1.3337	-0.416297	-3.72551	-2.86995	-2.186	-2.5458	-0.0412626	-1.02442	-3.11469	-2.30073	-1.62389	-1.636	0.452652	0.311451	-2.38801	-1.55744	-0.877736	P	P	P	A	P	P	A	P	P	P	A	P	protein_coding	ENST00000245838	protein_coding	THOC2	Ensembl	5609	chrX:122734413-122866904:-
ASHG19AP1B12900777911	9.07999	7.62424	9.03721	8.55182	8.23888	7.66176	9.47862	8.09597	9.90028	9.64271	9.18959	8.22836	-1.16003	-1.11405	-1.08216	-1.34337	-1.9612	-1.86957	-0.0731757	0.128854	0.664792	-0.290257	0.0891572	-0.128495	0.483413	0.637303	1.04101	0.277217	0.401154	0.249068	P	P	P	P	P	P	P	P	P	P	P	P	protein_coding	ENST00000362006	protein_coding	CCDC7	Ensembl	2133	chr10:32735068-32863492:+
ASHG19AP1B11784216511	9.68494	9.77691	11.5149	11.606	9.82386	7.88577	10.1641	10.4255	11.7594	13.0362	9.95017	8.72019	-0.555079	1.03862	1.39549	1.71083	-0.376228	-1.64556	0.612291	2.4584	2.52388	3.10322	0.849736	0.363337	1.14359	2.91654	3.0673	3.56887	1.36324	0.683489	P	P	P	P	P	P	P	P	P	P	P	P	protein_coding	ENST00000497986	protein_coding	ATPIF1	Ensembl	599	chr1:28562620-28564616:+
ASHG19AP1B10492205011	8.80746	7.35031	8.40121	7.48631	7.33891	6.56727	8.31634	6.74525	7.55004	8.12446	7.32276	6.19959	-1.43256	-1.38799	-1.71816	-2.40889	-2.86117	-2.96406	-1.23545	-1.22186	-1.68544	-1.80851	-1.77767	-2.15727	-0.330641	-0.302533	-0.701707	-1.07769	-1.22001	-1.50499	P	P	P	P	P	P	P	P	P	P	P	P	protein_coding	ENST00000401089	protein_coding	SZRD1	Ensembl	3447	chr1:16693720-16724640:+
ASHG19AP1B13690449711	9.23398	7.61323	8.6823	8.7703	8.25894	7.40143	8.9795	7.31049	9.17774	10.0417	8.44294	7.83305	-1.00603	-1.12507	-1.43707	-1.12489	-1.94114	-2.1299	-0.572291	-0.656623	-0.0577497	0.108779	-0.657493	-0.523803	0.227078	0.128085	0.411511	0.619978	-0.161025	-0.114021	P	P	P	P	P	P	P	P	P	P	P	P	protein_coding	ENST00000380584	protein_coding	ELN	Ensembl	3214	chr7:73442488-73484237:+
ASHG19AP1B11662500711	7.49137	5.98054	6.52979	5.57196	6.39658	5.69946	6.008	5.13328	6.53125	4.61044	6.19935	5.45441	-2.74864	-2.75775	-3.58957	-4.32324	-3.8035	-3.83187	-3.54379	-2.83383	-2.70424	-5.32253	-2.90108	-2.90245	-2.09211	-1.79529	-2.08003	-3.73804	-2.28285	-2.29358	P	P	A	A	P	A	A	P	P	A	A	P	protein_coding	ENST00000622785	protein_coding	MND1	Ensembl	830	chr4:154265801-154336247:+
ASHG19AP1B10010433911	8.0621	6.65009	6.65674	6.32191	6.36535	4.07163	8.17184	6.28201	6.85855	6.78771	7.29267	7.29891	-2.17792	-2.08821	-3.46263	-3.57329	-3.83473	-5.4597	-1.37996	-1.6851	-2.37694	-3.14526	-1.80776	-1.05794	-0.724458	-0.872621	-1.81998	-2.34346	-1.49119	-0.991256	P	P	A	A	P	A	P	P	P	P	P	P	protein_coding	ENST00000614911	protein_coding	HIST1H3E	Ensembl	462	chr6:26225383-26225844:+
ASHG19AP1B11588160311	8.06049	7.17495	8.30505	8.48179	7.93695	7.11076	8.35957	6.35376	8.24507	9.59422	8.21818	7.433	-2.17952	-1.56334	-1.81432	-1.4134	-2.26313	-2.42057	-1.19222	-1.61335	-0.990418	-0.338752	-0.882255	-0.923861	-0.603014	-0.588132	-0.344336	0.221754	-0.413426	-0.48625	P	P	P	P	P	P	P	P	P	P	P	P	protein_coding	ENST00000367098	protein_coding	IL20	Ensembl	1553	chr1:207038699-207042568:+
ASHG19AP1B10012667111	9.86922	8.06445	8.01169	8.85927	9.04757	8.07944	9.33647	6.86893	8.06306	8.91186	8.54544	7.5084	-0.3708	-0.673841	-2.10768	-1.03592	-1.15252	-1.45189	-0.21532	-1.09818	-1.17243	-1.02111	-0.554994	-0.848461	0.709034	0.129534	-0.565557	-0.0284965	0.17696	-0.118852	P	P	P	P	P	P	P	P	P	P	P	P	protein_coding	ENST00000380573	protein_coding	ADRA1A	Ensembl	2548	chr8:26627543-26724790:-
ASHG19AP1B11522896211	7.5923	7.26401	6.16527	4.52187	6.81268	5.20749	7.85936	7.01884	6.95046	6.38125	7.27794	6.81121	-2.64771	-1.47428	-3.9541	-5.37332	-3.38741	-4.32384	-1.69244	-0.948274	-2.28503	-3.55172	-1.82249	-1.54565	-1.09241	-0.187438	-1.89057	-3.1923	-1.40242	-1.34933	P	P	A	A	P	A	P	P	P	A	P	P	protein_coding	ENST00000403461	protein_coding	CEACAM1	Ensembl	1263	chr19:43013244-43032532:-
ASHG19AP1B10693778411	11.2071	8.29809	9.08318	8.53588	9.69283	9.41155	11.1556	8.04214	9.50093	9.39213	10.0179	9.39469	0.967037	-0.440198	-1.03619	-1.35932	-0.507257	-0.119784	1.6038	0.0750277	0.265445	-0.540843	0.917428	1.03784	2.32027	0.840294	0.756698	0.1072	1.37423	1.57215	P	P	P	P	P	P	P	P	P	P	P	P	protein_coding	ENST00000358373	protein_coding	GRM8	Ensembl	3850	chr7:126078669-126892435:-
ASHG19AP1B12905489111	12.7653	11.5377	12.6959	11.5223	11.7937	11.0417	13.5866	12.2568	13.3527	12.4943	12.2994	11.4759	2.52532	2.79942	2.57658	1.62706	1.59358	1.51039	4.03478	4.28966	4.11726	2.56137	3.19893	3.11901	4.46907	4.72897	4.54349	3.16856	3.6089	3.52817	P	P	P	P	P	P	P	P	P	P	P	P	protein_coding	ENST00000169298	protein_coding	ST6GAL1	Ensembl	4645	chr3:186648274-186796341:+
ASHG19AP1B10006557111	9.1932	7.65257	11.6145	7.48891	7.02614	5.81102	8.85536	7.20832	9.18851	6.84651	7.48294	6.48598	-1.04682	-1.08572	1.49509	-2.40629	-3.17394	-3.72031	-0.696436	-0.758799	-0.0469839	-3.08646	-1.6175	-1.87088	0.138984	0.0869813	1.92097	-1.70665	-1.19528	-1.51756	P	P	P	P	P	A	P	P	P	P	P	P	protein_coding	ENST00000375281	protein_coding	SP5	Ensembl	2033	chr2:171571861-171574588:+
ASHG19AP1B10015621511	11.7721	13.4184	14.9849	12.7921	12.3307	11.2343	11.8516	13.5493	12.4947	10.4214	11.4147	11.0475	1.53204	4.68007	4.86554	2.89687	2.13057	1.70294	2.29978	5.58214	3.25924	0.488393	2.31431	2.69067	2.96639	6.20049	5.27527	3.14584	3.22536	3.27973	P	P	P	P	P	P	P	P	P	P	P	M	protein_coding	ENST00000256689	protein_coding	SLC38A2	Ensembl	4888	chr12:46751972-46766650:-
ASHG19AP1B11601613311	9.04587	9.37903	10.7054	8.72052	8.64411	7.55879	8.36634	9.16958	10.6402	9.01088	8.4072	7.23329	-1.19414	0.640735	0.586016	-1.17468	-1.55597	-1.97254	-1.18546	1.20246	1.40472	-0.922087	-0.69323	-1.12356	-0.189795	1.94877	2.05268	-0.042862	-0.0610485	-0.486485	P	P	P	P	P	P	P	P	P	P	P	P	protein_coding	ENST00000320805	protein_coding	NFATC2IP	Ensembl	4569	chr16:28962258-28978418:+
ASHG19AP1B10022002611	6.72382	5.7859	8.2817	7.46363	7.16638	7.24209	7.47137	6.40618	8.11455	5.54144	8.30506	7.48891	-3.51619	-2.9524	-1.83767	-2.43157	-3.0337	-2.28924	-2.08043	-1.56093	-1.12094	-4.39153	-0.795373	-0.867944	-1.62662	-1.09503	-0.435249	-2.10154	-0.518064	-0.410215	P	P	P	P	P	P	P	P	P	A	P	P	protein_coding	ENST00000369851	protein_coding	GNAI3	Ensembl	27174	chr1:110091233-110160943:+
ASHG19AP1B11805882111	7.58181	6.46474	4.91916	5.62135	6.43735	6.09135	6.82281	5.5904	7.20686	8.62036	7.02799	6.08007	-2.6582	-2.27356	-5.20021	-4.27385	-3.76273	-3.43998	-2.72898	-2.37672	-2.02863	-1.31261	-2.07244	-2.27679	-1.69316	-1.32421	-1.87679	-1.13833	-1.68303	-1.7442	P	P	A	A	P	A	A	P	P	P	A	P	protein_coding	ENST00000389677	protein_coding	FAXC	Ensembl	11508	chr6:99719045-99797531:-
ASHG19AP1B11893400811	8.91411	8.26312	10.4476	9.14196	8.98461	7.34771	8.73695	8.66455	9.83718	9.51875	9.30208	7.74185	-1.32591	-0.475172	0.328279	-0.75324	-1.21547	-2.18362	-0.814847	0.697439	0.60169	-0.414222	0.201644	-0.615009	-0.0478641	1.22713	1.47145	0.426204	0.66051	-0.195865	P	P	P	P	P	P	P	P	P	P	P	P	protein_coding	ENST00000248975	protein_coding	YWHAH	Ensembl	1825	chr22:32340447-32353590:+
ASHG19AP1B11949077111	9.2447	7.48381	8.03432	7.50899	8.09302	7.47394	8.89163	6.8612	7.74216	7.98055	7.45704	7.62433	-0.995313	-1.25448	-2.08505	-2.3862	-2.10706	-2.05739	-0.660162	-1.10591	-1.49333	-1.95242	-1.64339	-0.732523	0.181973	-0.178287	-0.759065	-1.15307	-0.856679	-0.247936	P	P	P	P	P	P	P	P	P	P	P	P	protein_coding	ENST00000332900	protein_coding	TMEM105	Ensembl	3321	chr17:79285070-79304474:-
ASHG19AP1B11871274211	7.15399	5.51698	7.65986	5.99048	6.68804	5.76777	7.41117	5.488	6.66829	6.48773	6.53612	6.24953	-3.08603	-3.22131	-2.45951	-3.90471	-3.51204	-3.76356	-2.14063	-2.47911	-2.5672	-3.44524	-2.56431	-2.10733	-1.53723	-1.803	-1.51235	-2.65676	-1.96172	-1.70978	P	P	P	A	P	A	P	P	P	P	A	P	protein_coding	ENST00000354313	protein_coding	ITPK1	Ensembl	2803	chr14:93403259-93582263:-
ASHG19AP1B12811052811	9.11928	7.52523	8.5587	7.39844	7.82195	7.53595	9.31992	7.57399	8.78335	8.40065	7.77165	8.02685	-1.12073	-1.21307	-1.56067	-2.49676	-2.37813	-1.99538	-0.231876	-0.393125	-0.452137	-1.53232	-1.32878	-0.330007	0.391095	0.254388	0.0975481	-0.935409	-0.760081	0.0653446	P	P	P	P	P	P	P	P	P	P	P	P	protein_coding	ENST00000599223	protein_coding	IRF3	Ensembl	1055	chr19:50162836-50168962:-
ASHG19AP1B13215548211	10.1336	8.59229	8.1041	10.3581	9.24946	8.24559	10.0668	9.06222	10.4072	12.5476	9.01964	8.50379	-0.106454	-0.146003	-2.01527	0.46295	-0.950623	-1.28575	0.515055	1.0951	1.1717	2.61459	-0.0807895	0.146929	1.23751	1.60409	1.32201	2.90744	0.548879	0.601572	P	P	P	P	P	P	P	P	P	P	P	P	protein_coding	ENST00000465269	protein_coding	HDAC6	Ensembl	1139	chrX:48660471-48664262:+
ASHG19AP1B12757997711	8.05801	6.75097	4.83743	6.13812	6.21102	5.56319	7.80516	5.44654	6.72513	6.77809	6.60452	6.25538	-2.182	-1.98732	-5.28193	-3.75707	-3.98906	-3.96814	-1.74664	-2.52057	-2.51035	-3.15488	-2.49591	-2.10148	-0.947959	-1.22945	-2.31319	-2.42478	-2.05736	-1.75188	P	P	A	A	P	A	P	P	P	P	A	P	protein_coding	ENST00000373043	protein_coding	C1orf122	Ensembl	2229	chr1:38272651-38275124:+
ASHG19AP1B12402251211	8.39665	6.42389	7.79869	5.98998	7.08787	6.69396	8.15818	6.60373	7.73851	7.3403	6.99481	6.5312	-1.84337	-2.3144	-2.32067	-3.90522	-3.11221	-2.83737	-1.39362	-1.36339	-1.49698	-2.59267	-2.10562	-1.82565	-0.601036	-0.76191	-0.850826	-2.10456	-1.52285	-1.24459	P	P	P	A	P	P	P	P	P	P	A	P	protein_coding	ENST00000313349	protein_coding	SERTAD2	Ensembl	5549	chr2:64858755-64881047:-
ASHG19AP1B12361247011	15.7303	12.6215	10.8354	10.1564	12.9425	12.8143	15.9045	12.7816	12.3126	11.2346	13.1598	13.1335	5.49025	3.88323	0.716005	0.261207	2.7424	3.28295	6.35266	4.81447	3.07713	1.30165	4.05936	4.77667	6.98496	5.42272	3.33371	1.87326	4.54621	5.21507	A	P	P	P	A	P	A	P	P	P	A	P	protein_coding	ENST00000258091	protein_coding	CCT7	Ensembl	1916	chr2:73461366-73480132:+
ASHG19AP1B14005348011	10.8542	9.54079	10.3338	10.1741	9.94159	9.7237	11.512	10.0492	12.3003	11.7274	10.679	10.4656	0.614218	0.802493	0.214404	0.278883	-0.258498	0.192369	1.96017	2.08206	3.06485	1.79438	1.57852	2.10876	2.43877	2.57971	3.25218	2.2271	1.93455	2.4478	P	P	P	P	P	P	P	P	P	P	P	P	protein_coding	ENST00000620094	protein_coding	ZNF205	Ensembl	2309	chr16:3162580-3170516:+
ASHG19AP1B12095557911	7.70916	7.51395	9.6302	7.06481	7.87334	6.95233	7.69041	8.07619	9.13266	7.30994	6.9034	7.32724	-2.53085	-1.22435	-0.489167	-2.83038	-2.32674	-2.579	-1.86138	0.109072	-0.102827	-2.62303	-2.19703	-1.02961	-1.15763	0.591225	0.716897	-1.72299	-1.26043	-0.6056	P	P	P	P	P	P	P	P	P	P	A	P	protein_coding	ENST00000629362	protein_coding	COBLL1	Ensembl	3868	chr2:165542414-165698678:-
ASHG19AP1B10015166511	7.03992	7.24825	9.17275	6.63198	7.47182	6.39412	7.77125	7.15014	8.45321	7.11597	7.35711	6.65305	-3.2001	-1.49004	-0.946622	-3.26321	-2.72827	-3.13721	-1.78055	-0.816973	-0.782275	-2.817	-1.74333	-1.7038	-1.32235	-0.114606	0.137891	-2.02292	-1.15333	-1.24936	P	P	P	A	P	P	P	P	P	P	P	P	protein_coding	ENST00000292377	protein_coding	GPC2	Ensembl	2532	chr7:99767229-99774990:-
ASHG19AP1B10009299411	8.77227	7.2144	8.02393	8.57214	8.41173	7.96388	8.62212	6.74905	8.09063	8.471	7.85558	7.99078	-1.46774	-1.5239	-2.09544	-1.32306	-1.78836	-1.56745	-0.929671	-1.21806	-1.14485	-1.46197	-1.24485	-0.366082	-0.173765	-0.362891	-0.543232	-0.39084	-0.49116	0.154831	P	P	P	P	P	P	P	P	P	P	P	P	protein_coding	ENST00000319363	protein_coding	IL17RA	Ensembl	8607	chr22:17565849-17596583:+
ASHG19AP1B13487063111	9.63059	8.52529	7.7133	8.12235	8.28546	8.35008	10.072	8.14812	9.11074	9.15272	8.61914	8.54003	-0.609421	-0.213002	-2.40607	-1.77284	-1.91462	-1.18125	0.520223	0.181	-0.124747	-0.780252	-0.481289	0.183177	1.06325	0.997408	0.145135	-0.192815	-0.0268247	0.656589	P	P	P	P	P	P	P	P	P	P	P	P	protein_coding	ENST00000020673	protein_coding	PSD	Ensembl	4183	chr10:104162376-104178901:-
ASHG19AP1B11335788411	8.59426	7.80242	8.30795	8.68924	8.11533	6.91626	8.10877	7.16082	9.07368	9.32596	8.17913	7.53901	-1.64576	-0.93587	-1.81142	-1.20595	-2.08475	-2.61507	-1.44303	-0.806293	-0.161809	-0.607009	-0.9213	-0.817847	-0.540833	0.130372	0.237337	0.12438	-0.388791	-0.453019	P	P	P	P	P	P	P	P	P	P	P	P	protein_coding	ENST00000373210	protein_coding	AGO4	Ensembl	7116	chr1:36273773-36323491:+
ASHG19AP1B10466116611	8.18246	7.12849	8.29287	7.90147	7.23223	6.695	8.02879	6.37162	7.18962	6.95087	7.13702	6.1782	-2.05755	-1.6098	-1.8265	-1.99372	-2.96785	-2.83633	-1.52301	-1.59549	-2.04587	-2.9821	-1.96341	-2.17866	-0.765663	-0.602627	-0.932019	-1.40487	-1.37993	-1.47034	P	P	P	P	P	P	P	P	P	P	P	P	protein_coding	ENST00000458143	protein_coding	ZNF746	Ensembl	3797	chr7:149169887-149194898:-
ASHG19AP1B10635460411	9.30947	8.00019	7.06713	6.96505	8.70148	8.2286	9.86541	8.29183	9.53697	9.4242	9.07055	8.70483	-0.930546	-0.738097	-3.05224	-2.93015	-1.4986	-1.30273	0.31362	0.324718	0.301482	-0.508767	-0.0298816	0.34797	0.821696	0.889044	0.436124	-0.261839	0.415106	0.746853	P	P	A	A	P	P	P	P	P	P	P	P	protein_coding	ENST00000488965	protein_coding	SCP2	Ensembl	3926	chr1:53480646-53517282:+
ASHG19AP1B13519596811	16.1847	14.2926	12.9921	12.397	13.6292	13.8152	16.3334	14.2193	13.66	12.4913	13.6222	13.9428	5.94466	5.55429	2.87275	2.5018	3.42914	4.28385	6.78164	6.25217	4.42454	2.55834	4.5218	5.58598	7.42302	6.94503	4.84795	3.53034	5.07653	6.07709	A	P	P	P	P	P	A	P	P	P	A	P	protein_coding	ENST00000534507	protein_coding	IL32	Ensembl	1112	chr16:3115313-3119552:+
ASHG19AP1B12558487411	6.52105	6.93552	8.01793	5.52165	7.31312	5.75357	5.96867	7.75066	7.06037	5.9474	5.50666	5.27806	-3.71897	-1.80278	-2.10144	-4.37354	-2.88696	-3.77776	-3.58313	-0.216455	-2.17512	-3.98557	-3.59377	-3.0788	-2.64945	0.198243	-1.13781	-3.16655	-2.19751	-2.38636	A	P	P	A	P	A	A	P	P	A	A	P	protein_coding	ENST00000262384	protein_coding	N4BP1	Ensembl	7106	chr16:48572637-48644120:-
ASHG19AP1B10012953111	6.96552	4.81691	10.1892	7.2412	6.778	5.94516	6.18136	6.79624	7.95604	6.01672	6.73702	6.15113	-3.27449	-3.92139	0.0698762	-2.65399	-3.42208	-3.58617	-3.37044	-1.17088	-1.27945	-3.91625	-2.36341	-2.20572	-2.32167	-0.971003	0.547529	-2.15126	-1.79774	-1.73678	P	A	P	P	P	A	A	P	P	A	A	P	protein_coding	ENST00000289371	protein_coding	EIF5B	Ensembl	5777	chr2:99953816-100017789:+
ASHG19AP1B11969635111	8.61841	7.59302	9.50144	7.71849	8.45303	8.27028	7.86501	7.58136	9.19262	8.47341	7.96467	7.6418	-1.62161	-1.14528	-0.617924	-2.17671	-1.74705	-1.26105	-1.68678	-0.385758	-0.0428699	-1.45956	-1.13576	-0.715059	-0.653826	0.283898	0.698067	-0.774024	-0.40927	0.0376232	P	P	P	P	P	P	P	P	P	P	P	P	protein_coding	ENST00000527759	protein_coding	BCLAF1	Ensembl	4373	chr6:136580829-136610933:-
ASHG19AP1B12672207611	10.5811	10.4879	14.1706	12.1137	11.1669	9.935	10.1816	10.502	12.1228	9.57312	9.96672	9.6102	0.341134	1.74965	4.05119	2.21848	0.966812	0.403674	0.629825	2.53492	2.88735	-0.359852	0.866284	1.25334	1.49269	3.19506	4.58358	2.44182	1.91742	1.89018	P	P	P	P	P	P	P	P	P	P	P	P	protein_coding	ENST00000646673	protein_coding	SAMHD1	Ensembl	5298	chr20:35518176-35580304:-
ASHG19AP1B12362516511	8.44245	7.88506	9.55526	9.06602	8.04771	7.73417	9.57144	8.66596	11.0303	9.83293	8.87077	8.65657	-1.79756	-0.853234	-0.564111	-0.829174	-2.15238	-1.79716	0.0196461	0.698846	1.79481	-0.100036	-0.229657	0.299711	0.380032	1.12217	2.05175	0.580976	0.108062	0.602778	P	P	P	P	P	P	P	P	P	P	P	P	protein_coding	ENST00000369001	protein_coding	TACC2	Ensembl	3685	chr10:123872554-124014057:+
ASHG19AP1B11095710911	8.86516	7.40739	8.42506	8.51271	8.20385	7.85642	8.87922	7.19725	8.37848	8.033	8.44535	7.76062	-1.37486	-1.3309	-1.69431	-1.38249	-1.99623	-1.67491	-0.672574	-0.769863	-0.85701	-1.89997	-0.655078	-0.596241	0.0186012	-0.0232796	-0.215751	-0.618151	-0.175118	-0.037029	P	P	P	P	P	P	P	P	P	P	M	P	protein_coding	ENST00000264709	protein_coding	DNMT3A	Ensembl	9501	chr2:25450724-25565459:-
ASHG19AP1B11442081811	8.03081	7.13138	8.791	7.56152	7.9996	6.39653	7.54662	6.81986	8.50999	7.99595	7.71625	7.08572	-2.2092	-1.60691	-1.32837	-2.33367	-2.20048	-3.1348	-2.00517	-1.14725	-0.725497	-1.93702	-1.38418	-1.27114	-1.10358	-0.35885	0.00433217	-1.12176	-0.735349	-0.920893	P	P	P	P	P	P	P	P	P	P	P	P	protein_coding	ENST00000471642	protein_coding	DAP3	Ensembl	1671	chr1:155657758-155708317:+
ASHG19AP1B11541192911	8.907	9.51842	10.736	8.18686	8.96768	7.99997	8.30986	8.84907	10.0271	8.15213	8.51165	7.87778	-1.33301	0.780125	0.616642	-1.70834	-1.2324	-1.53136	-1.24193	0.881959	0.791611	-1.78084	-0.588784	-0.479075	-0.286752	1.83194	1.70678	-0.744132	0.125005	0.0886673	P	P	P	P	P	P	P	P	P	P	P	P	protein_coding	ENST00000543824	protein_coding	PHC1	Ensembl	4292	chr12:9067149-9093000:+
ASHG19AP1B12589652411	7.51546	7.25725	9.06345	6.69719	7.35785	5.8848	7.93219	7.05009	8.42904	7.33904	7.41896	6.07882	-2.72456	-1.48104	-1.05591	-3.198	-2.84224	-3.64653	-1.6196	-0.917025	-0.806454	-2.59393	-1.68147	-2.27803	-1.06878	-0.171645	0.0742012	-1.86458	-1.14813	-1.80576	P	P	P	A	P	A	P	P	P	P	P	P	protein_coding	ENST00000337386	protein_coding	NAB1	Ensembl	4358	chr2:191513959-191557492:+
ASHG19AP1B12784223311	7.50016	7.27637	10.1908	8.69546	8.43725	8.05122	8.7984	8.60006	10.0197	8.24011	8.85308	7.4653	-2.73985	-1.46192	0.0713916	-1.19973	-1.76283	-1.48011	-0.753394	0.632948	0.784217	-1.69286	-0.247349	-0.891555	-0.428748	0.936395	1.47139	-0.425326	0.185374	-0.156025	P	P	P	P	P	P	P	P	P	P	P	P	protein_coding	ENST00000645566	protein_coding	CASK	Ensembl	4002	chrX:41378464-41782268:-
ASHG19AP1B11954502311	8.08869	5.82392	5.7577	6.98734	7.75583	7.62791	7.50265	5.84572	7.11742	7.22138	7.62514	7.11397	-2.15132	-2.91437	-4.36167	-2.90785	-2.44425	-1.90342	-2.04914	-2.12139	-2.11807	-2.71159	-1.47529	-1.24289	-1.09933	-1.46407	-1.84168	-1.80639	-0.879904	-0.535678	P	P	A	A	P	P	P	P	P	P	P	P	protein_coding	ENST00000334425	protein_coding	GPR141	Ensembl	918	chr7:37779996-37780913:+
ASHG19AP1B12727330911	10.0482	10.5284	11.9192	10.3956	10.113	9.0551	10.2902	10.2939	11.3783	10.2839	10.0084	9.23317	-0.191865	1.79013	1.79979	0.500451	-0.0871256	-0.476231	0.738387	2.32681	2.14278	0.350905	0.907938	0.876313	1.34698	3.08328	2.98146	1.42761	1.49455	1.35306	P	P	P	P	P	P	P	P	P	P	P	P	protein_coding	NM_001318160	protein_coding	CPSF4	Refseq	1772	chr7:99036563-99055000:+
ASHG19AP1B10360022011	9.53095	8.55879	11.3699	12.6563	10.0402	8.92592	9.90404	9.04988	12.2441	13.4146	10.5903	9.27198	-0.709064	-0.179498	1.25056	2.7611	-0.15989	-0.60541	0.35224	1.08277	3.0086	3.48158	1.4899	0.915122	0.917056	1.58549	3.38228	4.16586	1.88901	1.34654	P	P	P	P	P	P	P	P	P	P	P	P	protein_coding	ENST00000358461	protein_coding	AFAP1	Ensembl	7516	chr4:7760442-7941653:-
ASHG19AP1B12901022811	9.23277	7.50682	8.87162	6.88525	8.11291	7.75626	9.66416	8.29152	9.21707	8.45309	8.91471	8.53316	-1.00724	-1.23147	-1.24775	-3.00995	-2.08717	-1.77507	0.112363	0.324405	-0.0184216	-1.47988	-0.185717	0.1763	0.658549	0.74677	0.494074	-1.05092	0.156466	0.508086	P	P	P	A	P	P	P	P	P	P	P	P	protein_coding	ENST00000427937	protein_coding	AC138647.1	Ensembl	648	chr8:142524738-142528837:+
ASHG19AP1B10297530011	8.21251	7.06727	9.17273	8.33055	7.96593	7.15307	8.51276	9.06441	10.8637	7.96735	9.80615	8.45486	-2.0275	-1.67102	-0.946634	-1.56465	-2.23415	-2.37826	-1.03903	1.09729	1.62825	-1.96562	0.705723	0.0979998	-0.450215	1.29487	1.85209	-0.751249	0.882453	0.336431	P	P	P	P	P	P	P	P	P	P	P	P	protein_coding	ENST00000369603	protein_coding	SMNDC1	Ensembl	4341	chr10:112050488-112064709:-
ASHG19AP1B10496987011	14.5895	15.2028	15.3704	15.3385	14.8018	13.9157	16.0487	15.9936	16.5608	14.9264	15.8676	14.6033	4.34953	6.46447	5.25101	5.44331	4.60171	4.38434	6.49692	8.02645	7.32536	4.99343	6.76713	6.24648	6.79055	8.44727	7.63272	6.23584	7.05746	6.59705	P	P	P	P	P	P	P	P	P	P	P	P	protein_coding	ENST00000409320	protein_coding	RPL31	Ensembl	716	chr2:101618755-101622880:+
ASHG19AP1B13386618311	4.90992	7.67103	8.34536	4.69995	6.3288	5.36793	6.26908	7.78314	7.54397	6.42383	5.50288	5.69363	-5.3301	-1.06727	-1.77401	-5.19524	-3.87129	-4.1634	-3.28271	-0.183972	-1.69152	-3.50914	-3.59755	-2.66322	-2.97014	0.440951	-0.732174	-3.11873	-2.72793	-2.22652	A	P	P	A	P	A	A	P	P	P	A	P	protein_coding	ENST00000559250	protein_coding	PCK2	Ensembl	1804	chr14:24563262-24573334:+
ASHG19AP1B12165513111	12.3645	11.4199	15.1024	12.617	11.9319	11.5537	11.643	10.9714	10.5138	8.2388	11.1825	9.7001	2.12447	2.68165	4.98308	2.72181	1.73182	2.02234	2.0912	3.00429	1.27831	-1.69417	2.08205	1.34325	3.10793	3.85197	5.08968	2.78785	2.91753	2.72239	P	P	P	P	P	P	P	P	P	P	P	P	protein_coding	ENST00000301030	protein_coding	ANKRD11	Ensembl	9312	chr16:89334027-89556969:-
ASHG19AP1B10008539111	16.6562	15.4607	15.909	15.8806	15.815	15.0703	16.3541	15.095	15.6482	15.8302	15.49	14.3448	6.41622	6.72245	5.78963	5.98537	5.6149	5.53901	6.80233	7.12788	6.41268	5.89728	6.38956	5.98798	7.62215	7.93936	7.13453	6.942	7.05361	6.78089	P	P	P	P	P	P	A	P	P	P	P	P	protein_coding	ENST00000598601	protein_coding	Z98049.1	Ensembl	2341	chr6:166945369-166947709:+
ASHG19AP1B10401685611	17.2915	15.5889	14.0183	13.675	15.155	15.199	17.748	15.8549	14.8987	13.5781	15.907	15.2065	7.05145	6.85063	3.89895	3.77978	4.95493	5.66768	8.19621	7.88783	5.66321	3.64511	6.80652	6.84967	8.73451	8.4605	6.03547	4.71402	7.15938	7.37648	A	P	P	P	P	P	A	P	P	P	P	P	protein_coding	ENST00000225724	protein_coding	GOSR1	Ensembl	6039	chr17:28804380-28854610:+
ASHG19AP1B13129667711	12.1596	12.3889	15.3924	14.6748	13.4288	12.2913	12.4611	12.8911	14.2244	12.3437	12.9898	11.9991	1.91963	3.65065	5.27306	4.77959	3.22873	2.75992	2.90931	4.92394	4.98891	2.41073	3.88942	3.64229	3.49772	5.42343	6.13797	5.03491	4.59657	4.26754	P	P	P	P	P	P	P	P	P	P	P	P	protein_coding	ENST00000368884	protein_coding	PSMD4	Ensembl	1350	chr1:151227179-151239955:+
ASHG19AP1B13321817111	7.22935	6.01338	5.98435	5.79378	6.5028	6.45091	7.16647	5.90325	6.36618	6.13702	6.15657	6.19987	-3.01066	-2.72491	-4.13502	-4.10142	-3.69728	-3.08042	-2.38533	-2.06386	-2.86931	-3.79595	-2.94386	-2.15699	-1.66438	-1.35685	-2.3676	-2.94062	-2.27194	-1.54605	P	P	A	A	P	P	A	P	P	A	A	P	protein_coding	ENST00000263525	protein_coding	TNR	Ensembl	5190	chr1:175291935-175712752:-
ASHG19AP1B13561597011	7.80918	7.21927	8.63358	7.76347	8.14616	7.32119	8.11548	7.6749	9.40413	7.94306	7.72687	7.04613	-2.43083	-1.51903	-1.48579	-2.13173	-2.05392	-2.21014	-1.43632	-0.292219	0.16864	-1.98991	-1.37356	-1.31072	-0.849523	0.221031	0.566621	-1.05907	-0.673999	-0.691448	P	P	P	P	P	P	P	P	P	P	P	P	protein_coding	NM_001321980	protein_coding	GLRX3	Refseq	1385	chr10:131934673-131977932:+
ASHG19AP1B12002943011	8.31319	8.2399	11.2609	9.45008	8.32115	7.18931	9.19171	9.42079	11.2801	8.32127	9.07571	8.46486	-1.92683	-0.498396	1.14153	-0.445117	-1.87893	-2.34202	-0.360088	1.45367	2.04466	-1.6117	-0.0247247	0.108	0.0595275	1.78532	2.66264	0.0864279	0.327565	0.35046	P	P	P	P	P	P	P	P	P	P	P	P	protein_coding	ENST00000371337	protein_coding	TMEM59	Ensembl	600	chr1:54511159-54518865:-
ASHG19AP1B12540005111	9.72391	8.42872	9.79504	9.94116	9.4828	8.87549	10.0688	8.54945	10.6409	10.8957	9.87623	9.12426	-0.516103	-0.309568	-0.32433	0.0459646	-0.717286	-0.655844	0.51702	0.582339	1.40538	0.962736	0.775803	0.767406	1.09103	1.20424	1.78557	1.57598	1.21436	1.2246	P	P	P	P	P	P	P	P	P	P	P	P	protein_coding	ENST00000457277	protein_coding	CFLAR	Ensembl	1868	chr2:201994589-202028282:+
ASHG19AP1B11566615811	7.85435	6.9038	8.4065	8.25062	7.73176	7.00332	8.12714	7.56567	9.53965	7.82377	8.62811	7.33311	-2.38567	-1.83449	-1.71287	-1.64457	-2.46832	-2.52801	-1.42466	-0.401442	0.304162	-2.1092	-0.472317	-1.02375	-0.826582	0.0531003	0.622699	-0.858261	-0.14959	-0.588109	P	P	P	P	P	P	P	P	P	P	P	P	protein_coding	NM_001316357	protein_coding	COPS3	Refseq	1815	chr17:17149938-17184617:-
ASHG19AP1B11696464711	10.0732	8.03518	8.12573	8.9919	8.82816	8.44318	9.36125	7.55996	9.32004	9.72111	8.81241	8.70923	-0.166795	-0.703112	-1.99364	-0.903295	-1.37192	-1.08815	-0.190545	-0.407152	0.0845525	-0.211863	-0.288022	0.352377	0.821379	0.452444	0.391178	0.483453	0.269512	0.804901	P	P	P	P	P	P	P	P	P	P	P	P	protein_coding	ENST00000622612	protein_coding	BCL2L11	Ensembl	4995	chr2:111878491-111926022:+
ASHG19AP1B12994423411	7.38876	6.01513	8.28415	7.39275	6.69064	6.08217	6.82683	5.48731	7.07935	7.29005	4.77656	5.56847	-2.85126	-2.72317	-1.83522	-2.50245	-3.50945	-3.44916	-2.72497	-2.4798	-2.15613	-2.64292	-4.32387	-2.78839	-1.78673	-1.59636	-0.986772	-1.57098	-2.85994	-2.08127	P	P	P	P	P	P	A	P	P	P	A	P	protein_coding	ENST00000379124	protein_coding	C9orf24	Ensembl	648	chr9:34379017-34381529:-
ASHG19AP1B12185816311	7.0321	5.8625	7.4298	7.14411	7.0308	6.65401	6.77998	5.85566	7.78654	6.09079	7.43235	6.92262	-3.20792	-2.87579	-2.68956	-2.75109	-3.16928	-2.87732	-2.77182	-2.11146	-1.44895	-3.84218	-1.66808	-1.43424	-1.97345	-1.44359	-0.939817	-2.19586	-1.23164	-0.982401	P	P	P	P	P	P	A	P	P	A	P	P	protein_coding	uc003nkw.4	protein_coding	ZSCAN26	knownGene	3146	chr6:28234788-28245980:+
ASHG19AP1B11415818211	7.07126	4.93118	7.04562	5.20728	6.0837	6.33638	6.17541	5.66872	6.87753	4.26239	4.72386	5.72226	-3.16875	-3.80711	-3.07375	-4.68791	-4.11638	-3.19495	-3.37639	-2.2984	-2.35796	-5.67058	-4.37657	-2.63459	-2.26884	-1.86392	-1.67191	-4.09715	-3.24062	-1.88774	P	A	A	A	P	P	A	P	P	A	A	P	protein_coding	ENST00000370779	protein_coding	MOSPD1	Ensembl	773	chrX:134023045-134049257:-
ASHG19AP1B11763000211	11.1163	9.79823	9.9197	13.2488	10.4259	11.5587	10.7657	9.56582	10.2096	13.0039	10.4604	11.7	0.876311	1.05994	-0.199666	3.3536	0.225806	2.02735	1.21388	1.59871	0.974081	3.07097	1.36001	3.34312	2.05495	2.35433	1.50342	4.2192	1.90161	3.83031	P	P	P	P	P	P	P	P	M	P	P	P	protein_coding	ENST00000572600	protein_coding	CLUAP1	Ensembl	2221	chr16:3559894-3587669:+
ASHG19AP1B12727891711	7.04925	6.06454	9.58489	7.97735	6.53935	6.76955	8.2623	6.77043	7.71932	6.87868	7.48382	7.11386	-3.19076	-2.67375	-0.534475	-1.91784	-3.66073	-2.76178	-1.2895	-1.19668	-1.51617	-3.05429	-1.61661	-1.243	-0.947274	-0.753908	0.0566141	-1.37694	-1.3034	-0.811129	P	P	P	P	P	P	P	P	P	P	P	P	protein_coding	ENST00000296545	protein_coding	IL15	Ensembl	2472	chr4:142557755-142655140:+
ASHG19AP1B12553873511	8.80139	7.49264	8.28674	7.86921	8.25222	7.03205	8.14746	6.58628	8.76579	8.57255	7.52278	6.82422	-1.43862	-1.24566	-1.83263	-2.02599	-1.94787	-2.49928	-1.40434	-1.38083	-0.469703	-1.36042	-1.57765	-1.53264	-0.421378	-0.311663	0.00412958	-0.65516	-0.750915	-0.936468	P	P	P	P	P	P	P	P	P	P	P	P	protein_coding	ENST00000450428	protein_coding	RAB11FIP3	Ensembl	3203	chr16:524850-572478:+
ASHG19AP1B12616935611	6.68158	6.89619	9.61741	7.55344	6.99924	5.94803	7.11414	7.05652	7.33685	6.38939	6.32074	5.85339	-3.55844	-1.8421	-0.501958	-2.34176	-3.20085	-3.5833	-2.43766	-0.910593	-1.89864	-3.54358	-2.77969	-2.50347	-1.89184	-0.302437	-0.0374966	-1.82099	-1.97495	-1.94463	A	P	P	P	P	A	A	P	P	P	A	P	protein_coding	ENST00000297164	protein_coding	RELL2	Ensembl	2520	chr5:141016593-141020644:+
ASHG19AP1B10018316511	8.25259	6.44504	5.78982	7.8388	8.17745	5.81449	8.26032	6.07657	7.56584	8.68653	7.23894	6.53198	-1.98743	-2.29326	-4.32954	-2.05639	-2.02263	-3.71684	-1.29147	-1.89055	-1.66965	-1.24644	-1.86149	-1.82488	-0.597883	-1.0779	-1.45772	-0.595305	-0.939816	-1.48069	P	P	A	P	P	A	P	P	P	P	P	P	protein_coding	ENST00000264027	protein_coding	SC5D	Ensembl	2456	chr11:121163162-121179403:+
ASHG19AP1B10944902311	8.09526	6.84769	7.03322	6.94972	8.34559	8.07773	7.62892	6.39469	7.14946	8.56721	7.65952	7.81868	-2.14475	-1.8906	-3.08615	-2.94548	-1.85449	-1.4536	-1.92287	-1.57242	-2.08602	-1.36576	-1.44091	-0.538181	-1.02955	-0.722759	-1.5011	-0.949407	-0.632933	0.0755288	P	P	A	P	P	P	P	P	P	P	P	P	protein_coding	ENST00000638112	protein_coding	GABRA1	Ensembl	2818	chr5:161274069-161325224:+
ASHG19AP1B11833155311	8.78466	6.32623	5.99572	4.55319	7.25558	6.33498	7.78905	5.58063	6.22966	7.77518	5.91458	5.91492	-1.45535	-2.41206	-4.12365	-5.34201	-2.9445	-3.19635	-1.76275	-2.38649	-3.00583	-2.15779	-3.18585	-2.44194	-0.600878	-1.39922	-2.45908	-2.00721	-2.06013	-1.77039	P	P	A	A	P	P	P	P	P	P	A	P	protein_coding	ENST00000409800	protein_coding	MCFD2	Ensembl	3955	chr2:47129013-47143193:-
ASHG19AP1B14137541911	6.8342	7.4566	9.52635	8.55082	8.86737	7.78297	7.19321	7.51878	8.62017	8.22295	8.57919	7.55057	-3.40582	-1.28169	-0.593017	-1.34438	-1.33272	-1.74836	-2.35859	-0.448331	-0.61532	-1.71002	-0.521237	-0.806289	-1.7892	0.194342	0.395875	-0.515647	0.129341	-0.201756	P	P	P	P	P	P	P	P	P	P	P	P	protein_coding	NM_001308047	protein_coding	PRUNE2	Refseq	12522	chr9:79226292-79521003:-
ASHG19AP1B11038227911	7.76041	6.45857	6.81489	7.22176	6.52305	5.74647	6.69149	5.44726	6.85857	7.82032	6.21335	5.75793	-2.4796	-2.27973	-3.30448	-2.67344	-3.67703	-3.78486	-2.86031	-2.51985	-2.37692	-2.11265	-2.88708	-2.59893	-1.65743	-1.3948	-1.7674	-1.36596	-2.22865	-2.07332	P	P	A	P	P	A	A	P	P	P	A	P	protein_coding	ENST00000375180	protein_coding	FAM120C	Ensembl	8057	chrX:54094757-54209688:-
ASHG19AP1B12994423511	7.90686	5.11241	7.19986	7.4324	6.80927	6.2401	6.56576	4.93343	6.88065	6.88331	6.11013	4.48156	-2.33316	-3.62588	-2.91951	-2.4628	-3.39081	-3.29123	-2.98604	-3.03368	-2.35484	-3.04966	-2.99031	-3.8753	-1.62298	-2.29961	-1.60972	-1.72659	-2.17671	-2.55391	P	A	A	P	P	P	A	P	P	P	A	A	protein_coding	ENST00000379127	protein_coding	C9orf24	Ensembl	596	chr9:34379017-34381558:-
ASHG19AP1B10011718511	8.6199	8.67602	11.8114	10.8415	9.97196	7.51419	10.6219	10.3935	12.1669	9.64137	11.106	9.44178	-1.62012	-0.0622729	1.692	0.946317	-0.228128	-2.01714	1.07011	2.42639	2.93137	-0.291602	2.00561	1.08492	1.27792	2.66294	3.44087	1.45625	2.28373	1.24386	P	P	P	P	P	P	P	P	P	P	P	P	protein_coding	ENST00000240364	protein_coding	FAM117A	Ensembl	2365	chr17:47787694-47841529:-
ASHG19AP1B11870892811	7.94811	7.11939	7.54511	5.64373	6.58373	6.33254	7.39848	5.92165	5.61431	6.67355	6.10223	5.65373	-2.29191	-1.61891	-2.57426	-4.25147	-3.61635	-3.19879	-2.15331	-2.04546	-3.62118	-3.25942	-2.9982	-2.70313	-1.22095	-0.816475	-2.00477	-2.6718	-2.27442	-1.92978	P	P	P	A	P	P	P	P	A	P	A	P	protein_coding	ENST00000210633	protein_coding	SEMA4G	Ensembl	4094	chr10:102732592-102745372:+
ASHG19AP1B10191922311	7.60431	6.44321	9.07234	7.70751	7.74306	6.42435	8.48395	7.82013	9.29341	7.5322	8.49255	7.85394	-2.63571	-2.29508	-1.04703	-2.18769	-2.45702	-3.10698	-1.06785	-0.146985	0.0579238	-2.40077	-0.607883	-0.502919	-0.648515	0.146515	0.608743	-1.2903	-0.254495	-0.28324	P	P	P	P	P	P	P	P	P	P	P	P	protein_coding	ENST00000257787	protein_coding	AKIRIN2	Ensembl	1662	chr6:88384790-88411927:-
ASHG19AP1B13496456611	7.35106	5.49876	6.25165	6.74195	7.01063	5.34034	7.44018	4.82674	6.64233	7.33883	6.38167	7.01229	-2.88895	-3.23953	-3.86772	-3.15324	-3.18945	-4.19099	-2.11161	-3.14037	-2.59316	-2.59414	-2.71876	-1.34456	-1.44855	-2.1891	-2.09404	-1.84677	-1.935	-1.15674	P	P	A	A	P	A	P	A	P	P	A	P	protein_coding	ENST00000445983	protein_coding	CITED1	Ensembl	820	chrX:71521490-71525764:-
ASHG19AP1B12179634311	7.10785	7.58651	8.80937	6.97477	7.07515	5.69111	8.13011	8.547	9.69793	8.86584	7.39683	6.85998	-3.13216	-1.15178	-1.31	-2.92043	-3.12493	-3.84022	-1.42169	0.579886	0.462444	-1.06713	-1.70361	-1.49688	-1.03702	0.959621	0.832845	-0.714641	-1.24589	-1.23739	P	P	P	A	P	A	P	P	P	P	P	P	protein_coding	ENST00000575842	protein_coding	ACTG1	Ensembl	2256	chr17:79477015-79479807:-
ASHG19AP1B11634559111	8.0464	6.97481	4.9294	7.24503	7.24784	6.70902	7.81913	6.15265	6.90186	7.59972	7.07767	6.57226	-2.19361	-1.76348	-5.18997	-2.65017	-2.95225	-2.82231	-1.73266	-1.81447	-2.33363	-2.33325	-2.02276	-1.78459	-0.944806	-0.788747	-2.14702	-1.48303	-1.41391	-1.21209	P	P	A	P	P	P	P	P	P	P	P	P	protein_coding	ENST00000456174	protein_coding	HDAC9	Ensembl	2307	chr7:18548896-18706523:+
ASHG19AP1B13138827711	6.25221	5.52718	7.38927	6.41704	6.77802	4.58826	5.29762	5.53353	6.37391	5.19366	6.20797	6.43197	-3.98781	-3.21111	-2.7301	-3.47815	-3.42207	-4.94307	-4.25417	-2.43358	-2.86158	-4.73931	-2.89247	-1.92488	-3.11485	-1.77059	-1.79434	-2.9751	-2.1331	-1.75697	A	P	P	A	P	A	A	P	P	A	A	M	protein_coding	ENST00000389194	protein_coding	LTN1	Ensembl	7749	chr21:30300466-30365270:-
ASHG19AP1B10125053511	17.8073	15.7358	15.2712	14.9142	15.7253	15.5148	18.0282	16.2239	16.8684	16.1305	16.288	15.6533	7.5673	6.99748	5.15185	5.01896	5.52522	5.98343	8.47637	8.2568	7.63287	6.19754	7.18753	7.29645	9.09229	8.76039	7.87057	6.7254	7.58361	7.78443	A	P	P	P	P	P	A	A	P	P	A	P	protein_coding	ENST00000585124	protein_coding	AURKB	Ensembl	1227	chr17:8108091-8113916:-
ASHG19AP1B13018723011	8.10141	6.9204	7.50915	6.82122	7.9851	7.31506	8.55713	6.42678	7.97455	8.74252	7.88144	7.8948	-2.13861	-1.8179	-2.61022	-3.07398	-2.21499	-2.21627	-0.994662	-1.54034	-1.26094	-1.19045	-1.21899	-0.462055	-0.456103	-0.672451	-0.783274	-0.844466	-0.632691	-0.0875067	P	P	P	A	P	P	P	P	P	P	P	P	protein_coding	ENST00000618666	protein_coding	CCNT1	Ensembl	6915	chr12:49082241-49110781:-
ASHG19AP1B11368330111	8.59676	7.62716	8.77122	8.30867	8.37817	8.67043	8.86144	7.76264	9.22883	9.17415	8.59745	9.32005	-1.64326	-1.11113	-1.34815	-1.58653	-1.82191	-0.860902	-0.690355	-0.204474	-0.00666087	-0.758818	-0.502977	0.963194	-0.0895218	0.412279	0.473204	-0.114111	-0.0166941	1.32206	P	P	P	P	P	P	P	P	P	P	P	P	protein_coding	NM_080740	protein_coding	ZNF280A	Refseq	2175	chr22:22868061-22874624:-
ASHG19AP1B13563866911	8.16781	6.75839	7.01745	7.57948	7.49375	6.80529	8.1372	6.1984	8.1646	7.97866	7.31651	7.34467	-2.07221	-1.97991	-3.10192	-2.31571	-2.70633	-2.72604	-1.4146	-1.76871	-1.07089	-1.95431	-1.78392	-1.01219	-0.706252	-0.870448	-0.755114	-1.12373	-1.17263	-0.62831	P	P	A	P	P	P	P	P	P	P	P	P	protein_coding	ENST00000433898	protein_coding	NDUFB3	Ensembl	503	chr2:201936731-201950467:+
ASHG19AP1B11201933011	9.76778	8.46814	9.46528	9.36087	9.25286	8.7548	9.27993	8.36755	9.00885	10.3869	8.89723	8.31131	-0.472233	-0.270155	-0.654093	-0.53433	-0.947229	-0.776531	-0.271863	0.400431	-0.226638	0.453977	-0.203205	-0.0455489	0.631428	1.10375	0.575408	1.04285	0.472224	0.63477	P	P	P	P	P	P	P	P	P	P	P	P	protein_coding	ENST00000407025	protein_coding	PPP1R7	Ensembl	1592	chr2:242089053-242122439:+
ASHG19AP1B12741777311	8.55496	7.18997	7.24787	8.35283	7.91145	7.2467	8.42132	7.64002	9.14331	10.3706	8.39134	7.73116	-1.68505	-1.54832	-2.8715	-1.54237	-2.28864	-2.28463	-1.13048	-0.327092	-0.0921748	0.437595	-0.709094	-0.625697	-0.381279	0.18783	0.104004	0.763554	-0.2927	-0.228801	P	P	A	P	P	P	P	P	P	P	P	P	protein_coding	ENST00000400895	protein_coding	AGTRAP	Ensembl	786	chr1:11796181-11810373:+
ASHG19AP1B13416323811	8.49614	6.92869	9.56589	8.25604	7.96429	7.76315	6.29723	6.47421	8.00348	5.86069	7.14199	6.77845	-1.74388	-1.8096	-0.553477	-1.63916	-2.2358	-1.76818	-3.25456	-1.4929	-1.23201	-4.07228	-1.95844	-1.57841	-1.30991	-0.64258	0.146787	-1.39407	-1.09046	-0.670176	P	P	P	P	P	P	A	P	P	A	P	P	protein_coding	NM_001353035	protein_coding	CDC27	Refseq	5816	chr17:45195063-45266705:-
ASHG19AP1B11632583611	7.79351	6.88294	4.83152	6.40223	6.24119	4.7916	7.74456	6.62684	6.62844	6.86012	6.69424	5.76441	-2.44651	-1.85536	-5.28785	-3.49296	-3.95889	-4.73973	-1.80723	-1.34028	-2.60705	-3.07285	-2.40619	-2.59245	-1.09175	-0.574952	-2.39797	-2.26767	-1.98302	-2.2988	P	P	A	A	P	A	P	P	P	P	A	P	protein_coding	ENST00000545738	protein_coding	LIMS2	Ensembl	1730	chr2:128396296-128432676:-
ASHG19AP1B10010877111	5.57561	5.77702	9.09623	8.22111	7.22722	7.0183	5.89972	5.89116	7.54503	6.1497	7.25193	6.7325	-4.6644	-2.96127	-1.02314	-1.67409	-2.97286	-2.51303	-3.65208	-2.07595	-1.69045	-3.78327	-1.8485	-1.62436	-3.07121	-1.45174	-0.318552	-1.37334	-1.30381	-1.00133	A	P	P	P	P	P	A	P	P	A	P	P	protein_coding	ENST00000529689	protein_coding	CCDC90B	Ensembl	4014	chr11:82970139-82997450:-
ASHG19AP1B13607233611	7.63464	6.66413	6.70299	6.11679	6.45299	6.57992	7.49933	5.17904	6.727	7.18919	5.30006	6.39236	-2.60538	-2.07416	-3.41638	-3.7784	-3.74709	-2.95141	-2.05247	-2.78808	-2.50849	-2.74378	-3.80037	-1.96449	-1.30259	-1.3874	-1.89217	-2.17027	-2.77349	-1.37516	P	P	A	A	P	P	P	P	P	P	A	P	protein_coding	ENST00000618335	protein_coding	CARHSP1	Ensembl	2972	chr16:8946800-8962576:-
ASHG19AP1B12407912311	8.37496	7.12748	6.69367	8.31216	7.80197	7.36107	8.93781	6.18986	7.65388	8.56633	8.79584	8.0461	-1.86505	-1.61081	-3.4257	-1.58304	-2.39812	-2.17026	-0.613985	-1.77726	-1.5816	-1.36664	-0.304592	-0.310758	-0.107955	-0.691633	-1.22712	-0.470784	-0.00088993	0.0403852	P	P	A	P	P	P	P	P	P	P	P	P	protein_coding	ENST00000368909	protein_coding	DMBT1	Ensembl	7686	chr10:124320181-124403252:+
ASHG19AP1B11392335211	8.39097	7.19392	6.07569	8.08702	8.27716	7.12883	6.96165	5.67194	7.31526	7.25732	6.94763	6.59201	-1.84904	-1.54437	-4.04368	-1.80817	-1.92292	-2.4025	-2.59015	-2.29517	-1.92023	-2.67565	-2.1528	-1.76484	-1.17252	-0.871474	-1.62216	-1.17767	-1.03329	-1.04873	P	P	A	P	P	P	A	P	P	P	A	P	protein_coding	ENST00000370210	protein_coding	HAUS7	Ensembl	1593	chrX:152727018-152760974:-
ASHG19AP1B10003354511	11.2674	9.8572	10.0771	10.6875	10.2713	9.91098	11.1998	9.41221	10.8633	11.4275	10.2911	10.0464	1.02743	1.1189	-0.0422261	0.792314	0.0712101	0.379655	1.64804	1.4451	1.62778	1.4945	1.19068	1.68956	2.37085	2.2912	2.02202	2.18571	1.73691	2.17843	P	P	P	P	P	P	P	P	P	P	P	P	protein_coding	ENST00000494440	protein_coding	PLA1A	Ensembl	1775	chr3:119319118-119348658:+
ASHG19AP1B11275231011	7.68374	6.99899	7.18379	7.69297	7.73974	6.24961	6.96428	7.57545	8.34005	7.10667	6.01763	6.83669	-2.55628	-1.7393	-2.93558	-2.20222	-2.46034	-3.28172	-2.58752	-0.39166	-0.895436	-2.8263	-3.0828	-1.52017	-1.57181	0.0864669	-0.581448	-1.48078	-1.73826	-1.14729	P	P	A	P	P	P	A	P	P	P	A	P	protein_coding	ENST00000359314	protein_coding	CD2AP	Ensembl	5412	chr6:47445525-47594999:+
ASHG19AP1B12177080211	9.43586	7.86232	8.42307	9.04552	9.18605	8.9509	8.66152	6.56354	8.7094	8.41659	7.79224	8.07908	-0.804152	-0.875975	-1.6963	-0.849673	-1.01404	-0.580427	-0.890279	-1.40357	-0.526091	-1.51638	-1.30819	-0.277778	0.153427	-0.115789	0.00433637	-0.14485	-0.153632	0.578819	P	P	P	P	P	P	P	P	P	P	P	P	protein_coding	ENST00000393430	protein_coding	ZFP1	Ensembl	3250	chr16:75182480-75206134:+
ASHG19AP1B11139577911	7.86041	6.32595	8.5599	7.77265	8.55988	8.07043	7.8943	7.55515	9.69906	8.1104	8.4566	8.10489	-2.37961	-2.41234	-1.55947	-2.12254	-1.64021	-1.4609	-1.65749	-0.411961	0.46357	-1.82257	-0.64383	-0.251963	-0.973833	-0.0901082	0.780919	-0.964774	-0.057659	0.26666	P	P	P	P	P	P	P	P	P	P	P	P	protein_coding	ENST00000378578	protein_coding	DYNLT3	Ensembl	2217	chrX:37698089-37706890:-
ASHG19AP1B11558457111	8.32119	6.41891	7.87082	7.93749	8.15794	7.8151	7.79448	5.56683	7.70652	7.19614	6.61489	7.71096	-1.91882	-2.31938	-2.24855	-1.95771	-2.04214	-1.71623	-1.75732	-2.40029	-1.52897	-2.73683	-2.48554	-0.645901	-0.835812	-1.35927	-0.844353	-1.2953	-1.24687	-0.0840019	P	P	P	P	P	P	P	P	P	P	A	P	protein_coding	ENST00000257766	protein_coding	CEP162	Ensembl	5063	chr6:84833960-84937314:-
ASHG19AP1B11401440911	17.9301	15.476	13.1624	13.3546	15.1628	15.5636	17.8418	15.4002	14.4776	13.5619	15.4361	15.4184	7.69011	6.73774	3.043	3.45941	4.96273	6.0323	8.29005	7.43306	5.24215	3.6289	6.33565	7.0615	9.02104	8.12689	5.52639	4.54664	6.80669	7.63679	P	P	P	P	P	P	A	P	P	P	A	P	protein_coding	uc004dvy.1	protein_coding	LAS1L	knownGene	3886	chrX:64732463-64739361:-
ASHG19AP1B11374899611	15.5552	15.2927	12.4139	12.7997	14.3033	12.6453	15.3882	14.9115	11.6152	12.1691	13.9784	12.7705	5.31521	6.55444	2.29453	2.90445	4.1032	3.11393	5.83641	6.94438	2.37972	2.23613	4.87795	4.41364	6.59922	7.76255	3.33775	3.60865	5.54197	4.90545	A	P	P	P	P	P	A	P	P	P	A	P	protein_coding	ENST00000407315	protein_coding	THAP4	Ensembl	2367	chr2:242523820-242576864:-
ASHG19AP1B12718206411	9.48533	9.60882	10.4455	9.76831	9.33067	8.48441	9.67502	9.56167	10.4846	9.34723	9.38526	8.46817	-0.754684	0.870529	0.326109	-0.126885	-0.869418	-1.04692	0.123221	1.59455	1.24914	-0.58574	0.284827	0.111312	0.75004	2.27749	1.86022	0.661854	0.820184	0.645435	P	P	P	P	P	P	P	P	P	P	P	P	protein_coding	ENST00000279147	protein_coding	ORAOV1	Ensembl	2478	chr11:69480331-69490115:-
ASHG19AP1B11669118611	9.30675	8.38412	8.49571	9.33719	8.84909	8.23697	9.92959	7.82153	9.61418	10.0325	8.9535	8.93829	-0.933268	-0.354174	-1.62366	-0.558003	-1.35099	-1.29436	0.377792	-0.14559	0.378694	0.0995593	-0.146934	0.581429	0.866332	0.753884	0.700151	0.807922	0.373164	0.929069	P	P	P	P	P	P	P	P	P	P	P	P	protein_coding	ENST00000317716	protein_coding	CDHR3	Ensembl	3813	chr7:105603685-105674218:+
ASHG19AP1B11481107511	9.49331	8.28089	7.87319	8.96206	8.9593	7.89574	8.72405	7.20381	9.44294	9.37509	8.64768	7.85124	-0.746708	-0.457401	-2.24618	-0.933133	-1.24078	-1.63559	-0.827744	-0.76331	0.207453	-0.557879	-0.452752	-0.505621	0.213343	0.397737	0.449355	0.26666	0.206382	0.0373072	P	P	P	P	P	P	P	P	P	P	P	P	protein_coding	ENST00000299694	protein_coding	BEAN1	Ensembl	2160	chr16:66461274-66516172:+
ASHG19AP1B13418811311	9.56941	7.95493	7.49528	8.40556	8.84679	7.84812	9.414	7.33413	9.11735	9.24022	8.44721	8.25152	-0.670603	-0.783364	-2.62409	-1.48964	-1.35329	-1.68321	-0.1378	-0.632986	-0.118141	-0.692751	-0.653226	-0.105341	0.620257	0.293784	0.115807	-0.0368584	0.0387949	0.311472	P	P	P	P	P	P	P	P	P	P	P	P	protein_coding	ENST00000357599	protein_coding	SEMA5B	Ensembl	4792	chr3:122628041-122746659:-
ASHG19AP1B14135049811	8.08134	7.35346	6.87533	7.92096	7.58853	6.30953	7.7135	6.79933	6.8805	6.66814	6.63526	5.96921	-2.15867	-1.38484	-3.24404	-1.97424	-2.61155	-3.2218	-1.83829	-1.16778	-2.35499	-3.26483	-2.46517	-2.38765	-0.989608	-0.272232	-1.73209	-1.47979	-1.53651	-1.74526	P	P	A	P	P	P	P	P	P	P	A	P	protein_coding	ENST00000371176	protein_coding	BLNK	Ensembl	1715	chr10:97951458-98031297:-
ASHG19AP1B11606255311	18.6366	16.9268	14.9379	16.2539	16.5363	16.2252	18.5343	16.7699	14.4916	16.1049	16.6633	16.2568	8.39655	8.18847	4.81849	6.35869	6.33625	6.69387	8.98254	8.80278	5.25607	6.17191	7.56285	7.89997	9.7191	9.52808	6.0538	7.26832	8.07616	8.41945	A	P	A	P	P	P	A	P	P	P	A	P	protein_coding	ENST00000641600	protein_coding	OR8H1	Ensembl	2927	chr11:56055938-56059730:-
ASHG19AP1B10092112511	8.03593	7.82278	9.50638	8.0627	8.10401	7.13752	7.58206	8.25464	9.68823	8.42763	6.847	7.16135	-2.20409	-0.915509	-0.612989	-1.8325	-2.09608	-2.39381	-1.96974	0.287527	0.452745	-1.50534	-2.25343	-1.19551	-1.08216	0.807934	1.01613	-0.659665	-1.17261	-0.673666	P	P	P	P	P	P	P	P	P	P	A	P	protein_coding	NM_019050	protein_coding	USP53	Refseq	6612	chr4:120133782-120216673:+
ASHG19AP1B11802898211	8.1753	7.40493	7.10541	7.80699	8.10503	6.75129	8.1148	6.97962	7.66727	7.22228	8.15301	7.5109	-2.06471	-1.33336	-3.01396	-2.0882	-2.09506	-2.78004	-1.437	-0.987491	-1.56822	-2.71069	-0.947421	-0.84596	-0.716982	-0.150087	-1.1171	-1.36613	-0.410011	-0.510605	P	P	A	P	P	P	P	P	P	P	P	P	protein_coding	ENST00000368653	protein_coding	MKI67	Ensembl	11417	chr10:129894923-129924468:-
ASHG19AP1B10009429711	6.83014	5.89876	5.75287	5.33412	6.67717	4.83743	6.91115	4.82402	6.40286	7.15892	6.35742	5.57474	-3.40987	-2.83953	-4.36649	-4.56108	-3.52292	-4.69391	-2.64064	-3.14309	-2.83262	-2.77405	-2.74302	-2.78211	-1.97459	-1.98334	-2.40464	-2.40694	-2.0809	-2.44211	P	P	A	A	P	A	A	A	P	P	A	P	protein_coding	ENST00000376267	protein_coding	ZSCAN5C	Ensembl	1491	chr19:56717283-56720569:+
ASHG19AP1B11595684911	6.86312	6.41483	7.92592	6.39795	6.48694	6.30966	6.10168	6.97783	8.69002	7.56495	7.37213	6.13181	-3.37689	-2.32346	-2.19345	-3.49724	-3.71315	-3.22167	-3.45012	-0.989285	-0.54547	-2.36802	-1.7283	-2.22505	-2.41304	-0.507347	-0.14593	-1.82486	-1.40333	-1.63896	P	P	P	A	P	P	A	P	P	P	P	P	protein_coding	ENST00000405303	protein_coding	TAPT1	Ensembl	4591	chr4:16162128-16228164:-
ASHG19AP1B10012348311	6.54333	5.78557	6.52429	8.18029	6.98839	6.96419	7.17341	5.6526	7.47034	6.98442	6.56889	6.73114	-3.69668	-2.95273	-3.59508	-1.7149	-3.2117	-2.56714	-2.37839	-2.31452	-1.76515	-2.94855	-2.53154	-1.62572	-1.89192	-1.59862	-1.40756	-1.2037	-1.8319	-1.02096	A	P	A	P	P	P	P	P	P	P	A	P	protein_coding	ENST00000609129	protein_coding	ZBTB8B	Ensembl	12834	chr1:32930670-32962287:+
ASHG19AP1B12457043911	8.43641	7.5203	11.5533	9.69123	9.25828	8.15969	8.05711	8.49314	9.48436	5.82871	8.69913	7.18377	-1.8036	-1.21799	1.43393	-0.203966	-0.941806	-1.37164	-1.49469	0.526027	0.248866	-4.10426	-0.401301	-1.17309	-0.640893	0.902914	1.95981	-0.110444	0.353612	-0.26895	P	P	P	P	P	P	P	P	P	A	P	P	protein_coding	ENST00000399438	protein_coding	TRAPPC13	Ensembl	3221	chr5:64920543-64962060:+
ASHG19AP1B12476107111	8.95964	9.35878	10.2575	9.24985	8.80453	8.21553	9.49464	9.80597	11.7826	9.50701	9.99021	8.75826	-1.28038	0.62049	0.138176	-0.645344	-1.39556	-1.3158	-0.0571525	1.83885	2.54709	-0.425958	0.889774	0.401401	0.457171	2.35463	2.79599	0.468516	1.15897	0.784498	P	P	P	P	P	P	P	P	P	P	P	P	protein_coding	ENST00000379530	protein_coding	TMEM14B	Ensembl	787	chr6:10748044-10757180:+
ASHG19AP1B10018090811	12.9015	10.4279	9.28427	9.82586	10.5976	10.5787	13.0768	10.2723	10.438	10.0342	10.8191	10.5153	2.66153	1.68958	-0.835097	-0.0693371	0.397515	1.04741	3.52504	2.30517	1.20254	0.101189	1.71869	2.15841	4.15695	3.02996	1.51702	1.01844	2.20433	2.70731	A	P	P	P	P	P	A	P	P	P	P	P	protein_coding	MICT00000317598	protein_coding	CATG00000094958.1	FANTOM5CAT	13378	chr7:2688105-2701631:-
ASHG19AP1B10003758011	14.1706	12.3896	10.2446	9.42306	12.108	12.9364	14.2302	12.2545	11.7125	8.60352	11.7461	12.7704	3.93058	3.65129	0.125204	-0.472133	1.90793	3.40505	4.67836	4.28741	2.47702	-1.32945	2.64568	4.41356	5.35239	5.00413	2.73512	0.161976	3.32346	4.99569	A	P	P	P	P	P	A	P	P	P	P	P	protein_coding	ENST00000641874	protein_coding	OR5H1	Ensembl	5999	chr3:97849565-97857392:+
ASHG19AP1B11598586011	7.76315	5.27352	6.87293	7.30826	7.16192	7.06494	8.2138	6.69773	9.66603	9.62399	7.61288	7.4559	-2.47686	-3.46478	-3.24644	-2.58693	-3.03816	-2.46639	-1.338	-1.26939	0.43054	-0.308984	-1.48755	-0.900956	-0.797855	-0.984477	0.539144	-0.038526	-1.06385	-0.481011	P	A	A	P	P	P	P	P	P	P	P	P	protein_coding	ENST00000641374	protein_coding	OR9K2	Ensembl	1122	chr12:55523465-55524586:+
ASHG19AP1B10763493911	8.33081	6.68859	7.3714	7.71411	7.57531	7.86558	8.53674	6.72169	8.10484	7.31297	7.79389	7.68656	-1.9092	-2.04971	-2.74797	-2.18108	-2.62477	-1.66575	-1.01505	-1.24543	-1.13065	-2.62	-1.30654	-0.670298	-0.393936	-0.592231	-0.723637	-1.38391	-0.820059	-0.0838164	P	P	A	P	P	P	P	P	P	P	P	P	protein_coding	ENST00000522322	protein_coding	C14orf159	Ensembl	2856	chr14:91581030-91691699:+
ASHG19AP1B11878792811	9.29524	8.08804	9.59657	9.74606	8.72873	7.74966	9.51922	7.4873	9.00446	9.49242	9.28405	7.54853	-0.944777	-0.650256	-0.522803	-0.149134	-1.47136	-1.78167	-0.0325795	-0.479819	-0.231028	-0.440548	0.183618	-0.808328	0.582248	0.437478	0.630448	0.712504	0.581468	-0.214423	P	P	P	P	P	P	P	P	P	P	P	P	protein_coding	ENST00000253099	protein_coding	MRPL4	Ensembl	1455	chr19:10362643-10370721:+
ASHG19AP1B12741057811	6.5958	6.66841	8.68244	7.91408	8.35965	7.61091	7.75209	7.38554	8.5912	7.61084	7.98061	7.79603	-3.64422	-2.06988	-1.43693	-1.98112	-1.84044	-1.92042	-1.7997	-0.581571	-0.644285	-2.32213	-1.11982	-0.560822	-1.44531	-0.141757	0.0131586	-1.14157	-0.435593	-0.0860594	A	P	P	P	P	P	P	P	P	P	P	P	protein_coding	ENST00000589881	protein_coding	ZNF24	Ensembl	7419	chr18:32912191-32920618:-
ASHG19AP1B13327119911	7.95056	7.79018	9.12766	8.15953	7.74264	7.07513	7.46283	8.32632	9.95369	8.1667	7.77906	7.20729	-2.28946	-0.948115	-0.991708	-1.73567	-2.45745	-2.4562	-2.08897	0.359205	0.718201	-1.76627	-1.32137	-1.14957	-1.18573	0.848821	1.103	-0.750885	-0.780356	-0.659755	P	P	P	P	P	P	P	P	P	P	P	P	protein_coding	ENST00000413644	protein_coding	CD164	Ensembl	2414	chr6:109687717-109703660:-
ASHG19AP1B13045487611	10.8937	12.8296	14.1192	13.1912	12.5435	11.8853	11.9974	13.1558	12.8011	10.7753	12.0425	11.4958	0.653663	4.09128	3.99981	3.29603	2.34339	2.35398	2.44564	5.18868	3.56564	0.842296	2.94204	3.13893	2.81164	5.7419	4.799	3.53791	3.67354	3.79919	P	P	P	P	P	P	P	P	P	P	P	P	protein_coding	ENST00000216797	protein_coding	NFKBIA	Ensembl	1558	chr14:35870717-35873952:-
ASHG19AP1B12176297311	7.45493	6.44746	8.27082	4.84096	7.17082	6.40602	6.73587	5.78524	7.03723	6.54177	6.10539	5.98076	-2.78508	-2.29083	-1.84855	-5.05424	-3.02926	-3.12531	-2.81593	-2.18187	-2.19826	-3.3912	-2.99504	-2.3761	-1.80042	-1.23532	-1.01283	-2.99529	-2.01205	-1.70261	P	P	P	A	P	P	A	P	P	P	A	P	protein_coding	ENST00000325351	protein_coding	ZNF784	Ensembl	2021	chr19:56132108-56135967:-
ASHG19AP1B10419047111	7.31667	8.38193	8.9394	8.68825	7.67359	5.77196	8.09873	9.07227	10.2969	7.57892	8.0349	7.11911	-2.92335	-0.356359	-1.17996	-1.20694	-2.52649	-3.75937	-1.45307	1.10516	1.06143	-2.35405	-1.06553	-1.23774	-1.00849	1.55206	1.3382	-0.669369	-0.618481	-1.00613	P	P	P	P	P	A	P	P	P	P	P	P	protein_coding	ENST00000252102	protein_coding	NDUFA2	Ensembl	804	chr5:140024870-140027370:-
ASHG19AP1B11826941611	7.59291	5.88115	4.94072	7.23477	7.03493	6.20926	6.71631	4.89789	6.7496	7.14089	5.99941	6.50812	-2.64711	-2.85715	-5.17865	-2.66042	-3.16515	-3.32207	-2.83548	-3.06923	-2.48589	-2.79208	-3.10102	-1.84874	-1.73822	-1.95929	-2.27841	-1.72475	-2.13273	-1.40498	P	P	A	P	P	P	A	A	P	P	A	P	protein_coding	NM_001318221	protein_coding	AHSP	Refseq	564	chr16:31539173-31540125:+
ASHG19AP1B10719192311	7.82678	7.8467	10.8767	8.73348	8.08007	6.7646	8.48618	8.91986	9.7807	7.24825	8.56195	7.41477	-2.41324	-0.891597	0.757289	-1.16172	-2.12001	-2.76673	-1.06562	0.952742	0.545213	-2.68472	-0.538478	-0.942086	-0.587485	1.30717	1.65514	-0.730938	-0.122582	-0.58334	P	P	P	P	P	P	P	P	P	P	P	P	protein_coding	ENST00000185150	protein_coding	ERLEC1	Ensembl	2433	chr2:54014217-54045956:+
ASHG19AP1B10002748011	8.74527	8.70911	10.9135	9.20329	8.5499	8.09403	8.8265	8.83742	10.0996	8.03486	9.33529	7.98392	-1.49474	-0.0291844	0.794116	-0.691901	-1.65018	-1.4373	-0.725296	0.870309	0.864127	-1.89811	0.234854	-0.37294	-0.0593196	1.48956	1.82955	-0.172453	0.58052	0.190886	P	P	P	P	P	P	P	P	P	P	P	P	protein_coding	ENST00000421176	protein_coding	ZNF284	Ensembl	4351	chr19:44576297-44593766:+
ASHG19AP1B10006378011	9.46138	10.203	10.959	9.56638	8.82652	8.65309	8.85653	9.80048	9.61107	8.20256	8.23756	7.46565	-0.778633	1.46473	0.839672	-0.328815	-1.37357	-0.878237	-0.69527	1.83337	0.37558	-1.73041	-0.862876	-0.891205	0.263651	2.66079	1.62621	0.134294	-0.095741	0.115294	P	P	P	P	P	P	P	P	P	P	P	P	protein_coding	ENST00000307201	protein_coding	ABHD15	Ensembl	3592	chr17:27887565-27894155:-
ASHG19AP1B11430089011	8.11567	8.03788	10.4085	9.09466	8.33889	7.52884	8.47129	8.84654	10.3961	7.58478	9.45782	8.13933	-2.12434	-0.700417	0.289102	-0.800536	-1.8612	-2.00249	-1.0805	0.879426	1.16063	-2.34819	0.35739	-0.21753	-0.510005	1.29575	1.7897	-0.376081	0.63817	0.150046	P	P	P	P	P	P	P	P	P	P	P	P	protein_coding	ENST00000495310	protein_coding	TFDP2	Ensembl	1442	chr3:141671118-141747488:-
ASHG19AP1B10212094511	8.64436	7.17378	9.59254	7.73162	7.76485	7.23359	7.51224	7.11087	8.02512	7.68405	6.76561	7.07421	-1.59566	-1.56451	-0.526827	-2.16357	-2.43524	-2.29774	-2.03955	-0.856242	-1.21037	-2.24892	-2.33483	-1.28264	-0.800599	-0.167343	0.17151	-1.20561	-1.38416	-0.702697	P	P	P	P	P	P	P	P	P	P	A	P	protein_coding	ENST00000281513	protein_coding	NBAS	Ensembl	7281	chr2:15307033-15701454:-
ASHG19AP1B12174518011	8.86329	7.6948	9.17893	8.26869	8.23888	8.07373	8.88928	6.65914	8.02908	7.98485	7.79203	6.92173	-1.37673	-1.04349	-0.940435	-1.62651	-1.96121	-1.4576	-0.662512	-1.30797	-1.20641	-1.94812	-1.3084	-1.43512	0.0241326	-0.169678	-0.0673024	-0.778371	-0.598191	-0.446317	P	P	P	P	P	P	P	P	P	P	P	P	protein_coding	ENST00000330513	protein_coding	TGIF1	Ensembl	1980	chr18:3451675-3458409:+
ASHG19AP1B13513123511	6.68276	5.51917	4.74376	7.27045	6.80462	7.09585	6.2252	5.17325	6.44831	5.93291	6.48933	5.94031	-3.55726	-3.21912	-5.3756	-2.62475	-3.39546	-2.43548	-3.32659	-2.79387	-2.78718	-4.00006	-2.61111	-2.41654	-2.43732	-1.99088	-2.56528	-2.15437	-1.95062	-1.42598	A	P	A	P	P	P	A	P	P	A	A	P	protein_coding	NM_001204419	protein_coding	RGS6	Refseq	5724	chr14:72399755-73033238:+
ASHG19AP1B10861358711	7.98586	6.39931	7.25866	6.34143	6.97618	7.03679	7.24974	6.35152	7.1323	6.64551	5.3598	6.31481	-2.25415	-2.33899	-2.86071	-3.55376	-3.22391	-2.49454	-2.30206	-1.61559	-2.10319	-3.28746	-3.74063	-2.04204	-1.27791	-0.932417	-1.43279	-2.41448	-2.45926	-1.25062	P	P	P	A	P	P	P	P	P	P	A	P	protein_coding	ENST00000539869	protein_coding	PDE10A	Ensembl	4401	chr6:165744539-166075557:-
ASHG19AP1B10146976511	8.54129	7.08609	7.03687	7.61935	7.85979	8.15052	8.28686	6.70593	7.91534	7.23451	8.09004	8.02722	-1.69873	-1.6522	-3.0825	-2.27585	-2.34029	-1.38081	-1.26493	-1.26119	-1.32015	-2.69846	-1.0104	-0.329638	-0.465586	-0.443486	-0.947458	-1.47173	-0.527242	0.238467	P	P	A	P	P	P	P	P	P	P	P	P	protein_coding	ENST00000544915	protein_coding	ARNTL2	Ensembl	6785	chr12:27485787-27578222:+
ASHG19AP1B10020944511	7.82769	5.46241	5.10747	4.35469	6.55899	6.26383	9.28241	6.1433	7.15093	6.88636	8.25075	8.08214	-2.41233	-3.27588	-5.0119	-5.54051	-3.64109	-3.2675	-0.269384	-1.82382	-2.08456	-3.04661	-0.849686	-0.274719	0.0250659	-1.37439	-1.90638	-2.81085	-0.655037	-0.10399	P	A	A	A	P	P	P	P	P	P	P	P	protein_coding	ENCT00000316001	protein_coding	CATG00000067498.1	FANTOM5CAT	3250	chr4:1515176-1518425:+
ASHG19AP1B10074625911	8.43684	6.66258	7.22596	6.83057	6.74989	6.67499	7.60008	5.69602	7.85867	7.1971	7.5641	6.78627	-1.80318	-2.07572	-2.89341	-3.06462	-3.45019	-2.85634	-1.95172	-2.27109	-1.37682	-2.73587	-1.53633	-1.57059	-0.875537	-1.1701	-0.944384	-1.8909	-1.19676	-1.07473	P	P	A	P	P	P	P	P	P	P	P	P	protein_coding	ENST00000300811	protein_coding	ZNF428	Ensembl	1412	chr19:44111371-44124026:-
ASHG19AP1B12719704411	9.25116	7.80478	7.48336	7.98689	8.10332	7.65792	8.70938	6.72027	8.31026	7.94632	8.0989	7.69618	-0.988858	-0.933508	-2.63601	-1.90831	-2.09676	-1.87341	-0.842414	-1.24684	-0.925232	-1.98665	-1.00153	-0.660675	0.086221	-0.0816859	-0.540636	-0.946947	-0.447618	-0.143198	P	P	P	P	P	P	P	P	P	P	P	P	protein_coding	ENST00000412167	protein_coding	KIT	Ensembl	3470	chr4:55524085-55605177:+
ASHG19AP1B10263708411	7.41277	5.05991	5.67089	5.75843	6.12837	6.23245	6.90496	4.97892	7.24815	5.95977	6.75721	7.13644	-2.82724	-3.67838	-4.44848	-4.13677	-4.07171	-3.29888	-2.64683	-2.9882	-1.98734	-3.9732	-2.34322	-1.22041	-1.73422	-2.2924	-1.74659	-3.05267	-1.96275	-0.913841	P	A	A	A	P	P	A	P	P	A	A	P	protein_coding	ENST00000359142	protein_coding	ATP2B1	Ensembl	6977	chr12:89981826-90049888:-
ASHG19AP1B11123795411	7.21322	5.76096	5.02224	5.90385	6.41062	4.27721	6.72015	5.11166	6.55995	6.29256	6.58033	5.81917	-3.0268	-2.97733	-5.09713	-3.99135	-3.78947	-5.25412	-2.83165	-2.85546	-2.67554	-3.64041	-2.5201	-2.53768	-1.92593	-1.91511	-2.42865	-2.80523	-2.01946	-2.33336	P	P	A	A	P	A	A	P	P	A	A	P	protein_coding	ENST00000527524	protein_coding	GRIK4	Ensembl	5861	chr11:120382409-120859613:+
ASHG19AP1B10026385211	10.0282	11.2658	12.1407	10.2054	10.5412	9.08675	9.98506	11.2936	11.5724	9.72544	10.629	9.60463	-0.21179	2.52747	2.02134	0.310238	0.341086	-0.444575	0.433263	3.3265	2.33695	-0.207528	1.52857	1.24777	1.14649	3.98161	3.18776	1.07446	2.05371	1.6367	P	P	P	P	P	P	P	P	P	P	M	P	protein_coding	ENST00000380412	protein_coding	ZNF768	Ensembl	2315	chr16:30535322-30537910:-
ASHG19AP1B10793058611	10.5555	9.24902	9.89002	8.86279	9.53197	8.68731	10.831	9.22774	9.74368	8.63745	9.37118	8.94919	0.315464	0.510723	-0.229352	-1.03241	-0.668112	-0.844022	1.27918	1.26063	0.508195	-1.29552	0.270751	0.592337	1.87634	1.93386	1.18605	-0.157972	0.876382	1.04598	P	P	P	P	P	P	P	P	P	P	P	P	protein_coding	ENST00000613094	protein_coding	PITX2	Ensembl	3240	chr4:111538584-111563279:-
ASHG19AP1B12447907711	7.52552	6.77905	10.8607	10.6353	8.63142	6.48967	8.09796	7.95525	10.5631	9.1308	8.31691	7.51852	-2.7145	-1.95925	0.74137	0.740133	-1.56866	-3.04166	-1.45383	-0.0118643	1.32761	-0.80217	-0.783524	-0.838333	-0.950633	0.320742	2.06407	1.16595	-0.123329	-0.554842	P	P	P	P	P	P	P	P	P	P	P	P	protein_coding	ENST00000323906	protein_coding	CD37	Ensembl	1265	chr19:49838657-49843863:+
ASHG19AP1B13144720011	19.4158	17.4763	17.467	17.6939	17.9781	16.8971	19.1906	17.2491	16.9797	17.1585	17.7851	16.8948	9.17574	8.73799	7.34766	7.79867	7.778	7.36579	9.63885	9.28195	7.74422	7.2255	8.68466	8.5379	10.4258	10.0355	8.55953	8.54036	9.30141	9.06774	P	P	P	P	P	P	P	P	P	P	P	P	protein_coding	ENST00000239940	protein_coding	PFN2	Ensembl	2261	chr3:149682691-149688896:-
ASHG19AP1B12499097611	7.88411	7.48548	8.57167	7.60352	7.62155	6.52374	9.19293	7.72295	8.31753	6.82102	8.79136	7.98873	-2.3559	-1.25281	-1.5477	-2.29168	-2.57853	-3.00759	-0.35886	-0.244167	-0.917956	-3.11195	-0.309067	-0.368125	-0.0363396	0.33792	-0.198738	-1.64428	-0.0371552	-0.153394	P	P	P	P	P	P	P	P	P	P	P	P	protein_coding	ENST00000346872	protein_coding	IKZF3	Ensembl	9667	chr17:37913968-38020441:-
ASHG19AP1B12647935711	7.57294	7.16149	8.60447	7.73558	7.8258	6.83761	7.83142	8.08334	9.35376	8.21451	8.26846	7.13158	-2.66708	-1.5768	-1.5149	-2.15961	-2.37428	-2.69372	-1.72037	0.116224	0.118272	-1.71846	-0.831975	-1.22528	-1.11743	0.504995	0.521408	-0.922236	-0.406154	-0.780215	P	P	P	P	P	P	P	P	P	P	P	P	protein_coding	uc010rlw.1	protein_coding	RP11-864I4.1	knownGene	1633	chr11:62327073-62342401:-
ASHG19AP1B10001122711	7.11567	5.98339	6.05453	6.29486	7.07413	5.81455	7.42322	5.95169	7.74108	7.05003	7.83901	7.5614	-3.12435	-2.75491	-4.06484	-3.60034	-3.12595	-3.71678	-2.12857	-2.01542	-1.49441	-2.88294	-1.26142	-0.795459	-1.5422	-1.33829	-1.26993	-2.1975	-0.911362	-0.616577	P	P	A	A	P	A	P	P	P	P	P	P	protein_coding	uc002xci.1	protein_coding	UQCC1	knownGene	3700	chr20:33931920-33982103:-
ASHG19AP1B12519147711	9.68857	8.17217	8.70244	9.14523	9.02203	8.28483	9.51541	7.87533	9.56047	10.5159	9.34404	8.33681	-0.551443	-0.566121	-1.41693	-0.749969	-1.17806	-1.2465	-0.0363895	-0.0917851	0.324983	0.582929	0.243613	-0.0200431	0.728947	0.690454	0.702355	1.06523	0.701239	0.493311	P	P	P	P	P	P	P	P	P	P	M	P	protein_coding	ENST00000537025	protein_coding	KPNA2	Ensembl	2456	chr17:66032076-66042958:+
ASHG19AP1B10011779711	8.43628	6.69826	8.76004	8.17992	7.66304	6.05452	9.35802	7.6771	9.17575	7.33682	8.61658	7.13818	-1.80374	-2.04003	-1.35933	-1.71528	-2.53704	-3.47681	-0.193773	-0.290011	-0.0597358	-2.59615	-0.483849	-1.21867	0.215055	0.0854975	0.432108	-1.0895	-0.172404	-0.944811	P	P	P	P	P	A	P	P	P	P	P	P	protein_coding	NM_181838	protein_coding	UBE2D2	Refseq	2879	chr5:138940751-139008018:+
ASHG19AP1B10078054311	9.2187	9.25357	12.732	9.98721	10.5154	10.0297	9.06582	8.88497	11.5822	9.74229	8.90149	9.8688	-1.02131	0.51528	2.61266	0.0920169	0.315356	0.498378	-0.485971	0.917855	2.34673	-0.190681	-0.198939	1.51195	0.271049	1.73056	3.48581	0.957581	1.08101	2.0924	P	P	P	P	P	P	P	P	P	P	P	P	protein_coding	ENST00000396969	protein_coding	DNAJB1	Ensembl	1287	chr19:14626461-14640120:-
ASHG19AP1B11376774011	8.89828	8.02901	10.0741	9.1153	9.00509	8.07335	8.9065	8.46676	8.95689	9.26829	8.3759	7.8093	-1.34173	-0.709287	-0.0452221	-0.779901	-1.195	-1.45798	-0.6453	0.499647	-0.278597	-0.664683	-0.724528	-0.54756	0.048105	1.01827	0.842804	0.278858	0.0593317	0.0678854	P	P	P	P	P	P	P	P	P	P	P	P	protein_coding	ENST00000309048	protein_coding	CENPS	Ensembl	896	chr1:10490500-10502866:+
ASHG19AP1B10017215811	9.45638	8.21436	9.17062	7.77299	8.12216	7.25624	9.57765	8.04178	9.09142	8.17687	8.13535	7.1853	-0.783634	-0.523931	-0.948753	-2.1222	-2.07793	-2.27509	0.0258515	0.0746653	-0.144067	-1.7561	-0.965078	-1.17155	0.677154	0.806193	0.508981	-0.927572	-0.41676	-0.620283	P	P	P	P	P	P	P	P	P	P	P	P	protein_coding	ENST00000316218	protein_coding	PDIA5	Ensembl	1799	chr3:122785917-122880951:+
ASHG19AP1B11684099411	7.99813	7.59645	8.85255	7.83117	7.81189	7.36354	7.5849	8.62462	9.38166	7.37089	8.14903	7.07414	-2.24189	-1.14184	-1.26682	-2.06402	-2.38819	-2.16779	-1.9669	0.657508	0.146168	-2.56208	-0.951397	-1.28272	-1.09785	1.02186	0.606159	-1.29167	-0.497866	-0.65842	P	P	P	P	P	P	P	P	P	P	P	P	protein_coding	ENST00000306193	protein_coding	CBR4	Ensembl	3443	chr4:169908741-169931409:-
ASHG19AP1B10523193111	8.97197	7.87363	7.48809	8.05648	8.94068	8.4461	9.08466	6.91881	8.62561	8.14382	8.43267	8.48881	-1.26804	-0.864662	-2.63128	-1.83872	-1.2594	-1.08523	-0.467134	-1.0483	-0.60988	-1.78915	-0.667767	0.131951	0.187291	0.0464373	-0.292207	-0.813723	0.0665328	0.648091	P	P	P	P	P	P	P	P	P	P	P	P	protein_coding	ENST00000519097	protein_coding	TEK	Ensembl	3836	chr9:27109139-27229685:+
ASHG19AP1B12393250611	7.54556	6.06429	7.31142	6.35163	7.08403	5.29289	7.08086	6.16932	7.25887	7.23478	7.3931	6.22973	-2.69446	-2.67401	-2.80795	-3.54356	-3.11605	-4.23844	-2.47094	-1.7978	-1.97662	-2.69819	-1.70733	-2.12713	-1.57837	-1.17038	-1.33321	-2.05982	-1.24617	-1.82679	P	P	A	A	P	A	A	P	P	P	P	P	protein_coding	ENST00000264263	protein_coding	GFM1	Ensembl	3453	chr3:158362386-158410358:+
ASHG19AP1B12985799211	16.5341	14.7805	14.8211	14.4697	14.7717	14.6114	16.7896	14.9117	15.2205	15.0794	15.1631	14.7118	6.29407	6.04217	4.7017	4.57455	4.57165	5.0801	7.23776	6.94461	5.98503	5.14638	6.06268	6.35491	7.84174	7.56283	6.48159	5.88861	6.50178	6.85395	A	P	P	P	P	A	A	P	P	P	P	P	protein_coding	ENST00000257118	protein_coding	PHC2	Ensembl	3870	chr1:33789227-33841194:-
ASHG19AP1B10129864611	9.83112	10.139	10.4637	9.93685	10.0034	9.2809	10.3598	10.224	11.5444	10.0009	10.6011	9.8617	-0.408892	1.40075	0.344336	0.0416589	-0.19665	-0.250433	0.808044	2.25689	2.30894	0.0678934	1.50068	1.50484	1.32426	2.89142	2.63802	1.05484	1.88844	1.87915	P	P	P	P	P	P	P	P	P	P	P	P	protein_coding	ENST00000338591	protein_coding	KLHL17	Ensembl	2560	chr1:895967-901095:+
ASHG19AP1B11774031111	7.3043	7.12247	7.79586	7.15455	7.86585	7.13841	5.84186	7.04592	7.66549	5.80441	7.43751	6.5753	-2.93572	-1.61583	-2.32351	-2.74064	-2.33423	-2.39292	-3.70993	-0.92119	-1.57	-4.12856	-1.66292	-1.78156	-2.2715	-0.227099	-0.898108	-2.27376	-0.959877	-1.05509	P	P	P	P	P	P	A	P	P	A	P	P	protein_coding	ENST00000494664	protein_coding	TIMMDC1	Ensembl	2394	chr3:119217379-119243937:+
ASHG19AP1B13395769211	9.89245	8.766	8.72298	9.74314	9.15096	8.58472	9.55696	7.92604	9.51865	10.4175	9.19464	8.04722	-0.347565	0.0277114	-1.39639	-0.152052	-1.04912	-0.946606	0.00516384	-0.0410727	0.283163	0.484513	0.0942063	-0.309641	0.839552	0.993729	0.675129	1.20106	0.632957	0.406748	P	P	P	P	P	P	P	P	P	P	P	P	protein_coding	ENST00000448521	protein_coding	DBNL	Ensembl	1808	chr7:44084239-44100932:+
ASHG19AP1B10636293111	6.85194	7.023	10.2145	7.46875	6.61168	6.38676	5.33769	6.57131	7.65298	5.66369	5.53484	5.40311	-3.38808	-1.71529	0.0951117	-2.42645	-3.5884	-3.14457	-4.2141	-1.39581	-1.5825	-4.26928	-3.56559	-2.95374	-2.74276	-0.546724	0.487538	-2.07169	-2.57695	-2.046	P	P	P	P	P	P	A	P	P	A	A	P	protein_coding	ENST00000319517	protein_coding	ADGRL2	Ensembl	5479	chr1:82266082-82457880:+
ASHG19AP1B10027236011	8.98317	6.80276	7.07663	5.59828	7.26658	6.53801	8.77495	6.39728	7.20029	6.92418	7.17586	6.7823	-1.25684	-1.93553	-3.04274	-4.29692	-2.93351	-2.99332	-0.776842	-1.56983	-2.0352	-3.00879	-1.92457	-1.57456	0.0030289	-0.741125	-1.45275	-2.51363	-1.34258	-1.11614	P	P	A	A	P	P	P	P	P	P	P	P	protein_coding	ENST00000357440	protein_coding	SLC29A2	Ensembl	2514	chr11:66129993-66139291:-
ASHG19AP1B11402648711	8.14003	6.78118	7.8397	8.26167	8.36043	7.91769	6.66673	5.70852	7.00299	5.05521	7.06624	5.4422	-2.09998	-1.95711	-2.27967	-1.63353	-1.83965	-1.61364	-2.88507	-2.25859	-2.2325	-4.87776	-2.03419	-2.91465	-1.43977	-1.09999	-1.25589	-1.48879	-0.933645	-1.12221	P	P	P	P	P	P	A	P	P	A	A	M	protein_coding	ENST00000237264	protein_coding	TBPL1	Ensembl	4228	chr6:134274333-134311570:+
ASHG19AP1B11450872811	7.57007	8.10246	10.0288	8.66011	7.99113	6.74349	7.71493	8.93501	9.98747	7.6247	7.78118	7.70613	-2.66994	-0.635834	-0.0905774	-1.23509	-2.20895	-2.78784	-1.83687	0.967893	0.751976	-2.30827	-1.31925	-0.650724	-1.19409	1.37826	1.39135	-0.674106	-0.696579	-0.355197	P	P	P	P	P	P	P	P	P	P	P	P	protein_coding	ENST00000370500	protein_coding	GTF2B	Ensembl	1351	chr1:89318615-89357301:-
ASHG19AP1B11250051811	7.50204	7.64691	9.18515	8.45787	7.13148	5.5626	7.69077	8.19872	7.75155	6.26061	7.19058	6.78388	-2.73798	-1.09138	-0.934218	-1.43733	-3.0686	-3.96873	-1.86102	0.231607	-1.48394	-3.67236	-1.90985	-1.57298	-1.23387	0.716731	-0.183053	-1.15944	-1.37589	-1.32199	P	P	P	P	P	A	P	P	P	A	P	P	protein_coding	ENST00000367091	protein_coding	FCMR	Ensembl	1950	chr1:207077731-207095343:-
ASHG19AP1B10887396711	7.35771	6.70246	8.70185	7.12901	7.62535	6.36782	7.7195	7.96721	9.25972	6.22286	7.69835	7.39036	-2.88231	-2.03584	-1.41752	-2.76618	-2.57474	-3.16351	-1.8323	9.58376e-05	0.0242289	-3.71011	-1.40208	-0.966499	-1.26381	0.314909	0.476426	-2.16229	-0.872403	-0.681879	P	P	P	P	P	P	P	P	P	A	P	P	protein_coding	ENST00000370580	protein_coding	BCL10	Ensembl	2819	chr1:85731931-85742773:-
ASHG19AP1B14288267711	6.6162	5.40863	7.47486	7.02635	6.86608	6.29375	6.42614	5.05566	7.76125	6.99084	6.87803	6.40582	-3.62382	-3.32967	-2.64451	-2.86884	-3.33401	-3.23758	-3.12566	-2.91145	-1.47424	-2.94213	-2.2224	-1.95103	-2.35334	-2.10546	-0.94383	-1.90502	-1.67369	-1.45541	A	A	P	A	P	P	A	P	P	P	A	P	protein_coding	NM_001288952	protein_coding	IFI27	Refseq	734	chr14:94577082-94583027:+
ASHG19AP1B10003755611	9.14713	7.59241	5.80392	8.59099	8.71399	7.84482	7.34408	6.02466	7.95214	8.05951	7.66263	7.46409	-1.09288	-1.14588	-4.31545	-1.30421	-1.48609	-1.68651	-2.20772	-1.94245	-1.28335	-1.87346	-1.4378	-0.892762	-0.545191	-0.489874	-1.11696	-0.560939	-0.461745	-0.235723	P	P	A	P	P	P	P	P	P	P	P	P	protein_coding	ENST00000319760	protein_coding	OR4A5	Ensembl	1071	chr11:51411378-51412448:-
ASHG19AP1B10685070411	8.58304	6.93208	6.98644	7.92264	8.04681	7.90073	8.22823	5.45497	8.32712	8.26568	8.02602	7.20578	-1.65698	-1.80621	-3.13293	-1.97256	-2.15327	-1.6306	-1.32356	-2.51215	-0.908369	-1.66729	-1.07441	-1.15108	-0.480659	-1.11643	-0.628643	-0.811864	-0.515257	-0.371007	P	P	A	P	P	P	P	P	P	P	P	P	protein_coding	ENST00000444716	protein_coding	MYRIP	Ensembl	2678	chr3:39850405-40299657:+
ASHG19AP1B12444869611	9.34875	8.08657	8.90029	8.79463	8.52868	7.89735	9.75361	8.28777	9.93033	9.90444	9.02307	8.3145	-0.891264	-0.651724	-1.21908	-1.10057	-1.67141	-1.63398	0.201813	0.320655	0.694841	-0.0285328	-0.077359	-0.0423573	0.756412	0.914883	1.0344	0.532816	0.335413	0.371018	P	P	P	P	P	P	P	P	P	P	P	P	protein_coding	ENST00000341189	protein_coding	ARMCX3	Ensembl	3730	chrX:100877787-100882833:+
ASHG19AP1B10025648311	11.2824	9.77349	10.4024	10.2771	10.6557	10.4113	11.5639	10.265	11.5137	10.6461	10.8393	10.2502	1.04241	1.0352	0.283032	0.38191	0.455579	0.879992	2.01207	2.29787	2.27818	0.713112	1.73884	1.89335	2.60722	2.80048	2.60108	1.55699	2.23542	2.47387	P	P	P	P	P	P	P	P	P	P	P	P	protein_coding	ENST00000340635	protein_coding	PDE4D	Ensembl	8232	chr5:58264865-59189625:-
ASHG19AP1B11963673611	7.2889	6.27498	6.97354	4.66941	7.19028	6.59366	7.15289	5.99947	7.26821	6.62625	6.35025	6.34889	-2.95112	-2.46331	-3.14583	-5.22578	-3.0098	-2.93767	-2.39891	-1.96764	-1.96728	-3.30672	-2.75018	-2.00797	-1.64875	-1.1943	-1.43941	-2.96824	-1.87416	-1.39919	P	P	A	A	P	P	P	P	P	P	A	P	protein_coding	ENST00000285298	protein_coding	MRPS17	Ensembl	1845	chr7:56019512-56024194:+
ASHG19AP1B11415373311	7.24771	5.98412	5.96378	5.2065	6.52759	6.33394	7.79994	5.48625	7.37998	8.16049	7.21438	6.6854	-2.99231	-2.75417	-4.15559	-4.6887	-3.67249	-3.19739	-1.75185	-2.48086	-1.85551	-1.77248	-1.88606	-1.67146	-1.24268	-1.61105	-1.58881	-1.593	-1.51881	-1.24143	P	P	A	A	P	P	P	P	P	P	P	P	protein_coding	ENST00000216036	protein_coding	RSPH14	Ensembl	1291	chr22:23401593-23484280:-
ASHG19AP1B13206486811	7.40628	6.3281	8.51281	7.15624	5.02972	5.44641	7.0558	6.3879	6.9938	7.49697	7.28345	5.96501	-2.83374	-2.41019	-1.60656	-2.73896	-5.17036	-4.08492	-2.49599	-1.57921	-2.24169	-2.436	-1.81698	-2.39185	-1.655	-0.935679	-0.889452	-1.57954	-1.68231	-2.00309	P	P	P	P	A	A	A	P	P	P	P	P	protein_coding	ENST00000358912	protein_coding	PELI1	Ensembl	3750	chr2:64319786-64371588:-
ASHG19AP1B13855364311	6.8593	5.87496	7.27094	4.71863	6.23526	6.29779	6.82688	5.89017	7.6983	7.16407	7.10565	6.22966	-3.38071	-2.86334	-2.84843	-5.17656	-3.96482	-3.23354	-2.72492	-2.07695	-1.53718	-2.7689	-1.99478	-2.1272	-2.01587	-1.41721	-1.0487	-2.5198	-1.66681	-1.57682	P	P	A	A	P	P	A	P	P	P	A	P	protein_coding	ENST00000361605	protein_coding	C1orf174	Ensembl	1666	chr1:3805689-3816849:-
ASHG19AP1B12404530311	10.4174	8.8642	9.26414	8.74324	8.77094	8.97734	10.8157	8.5908	9.15866	9.48548	10.0709	8.96113	0.17734	0.12591	-0.855233	-1.15196	-1.42914	-0.553992	1.26387	0.623687	-0.0768282	-0.447488	0.97051	0.604273	1.82056	1.39616	0.585843	0.242855	1.22088	1.13839	P	P	P	P	P	P	P	P	P	P	P	P	protein_coding	ENST00000333190	protein_coding	ZNF804B	Ensembl	4659	chr7:88388682-88966346:+
ASHG19AP1B12041948211	6.60707	6.67658	7.52511	8.10023	8.68167	8.09097	6.73081	6.5705	7.73486	8.86926	7.10857	8.17877	-3.63294	-2.06171	-2.59426	-1.79497	-1.51841	-1.44036	-2.82099	-1.39662	-1.50063	-1.06371	-1.99186	-0.178086	-2.17058	-0.69117	-0.946208	-0.383492	-0.735804	0.324637	A	P	P	P	P	P	A	P	P	P	A	P	protein_coding	ENST00000481448	protein_coding	RCAN1	Ensembl	2816	chr21:35888782-35899148:-
ASHG19AP1B10767678511	8.9522	8.30296	8.937	8.67693	8.56631	7.77353	8.60796	8.29664	9.08197	8.88383	8.35538	7.75707	-1.28781	-0.435332	-1.18237	-1.21826	-1.63378	-1.7578	-0.943836	0.329526	-0.153524	-1.04914	-0.745056	-0.599782	-0.105597	0.997201	0.421886	-0.131226	-0.122039	-0.0655946	P	P	P	P	P	P	P	P	P	P	P	P	protein_coding	ENST00000358334	protein_coding	MYOF	Ensembl	6680	chr10:95066187-95241951:-
ASHG19AP1B10018037011	7.73754	6.57075	7.5344	6.3852	6.74251	5.76391	7.95534	6.3046	7.02286	6.90351	6.69676	7.16643	-2.50248	-2.16754	-2.58497	-3.50999	-3.45757	-3.76742	-1.59645	-1.66251	-2.21263	-3.02946	-2.40367	-1.19043	-0.979481	-0.89304	-1.38682	-2.24981	-1.83646	-0.966896	P	P	P	A	P	A	P	P	P	P	A	P	protein_coding	ENST00000412090	protein_coding	KRTAP5-2	Ensembl	1118	chr11:1618407-1619524:-
ASHG19AP1B13208032511	8.34143	7.16048	9.09791	8.94019	8.18141	6.31239	9.14157	7.74087	10.8895	9.62299	9.48054	8.20751	-1.89859	-1.57781	-1.02146	-0.955008	-2.01867	-3.21894	-0.410225	-0.22624	1.654	-0.309981	0.380106	-0.149348	0.0295762	0.25078	1.86381	0.403258	0.630613	0.0130079	P	P	P	P	P	P	P	P	P	P	P	P	protein_coding	ENST00000395323	protein_coding	LBH	Ensembl	2933	chr2:30454397-30482894:+
ASHG19AP1B11318554211	7.69355	6.69896	8.14565	7.49345	7.31699	6.93216	7.4946	8.5954	10.0548	8.20215	8.80073	8.14425	-2.54646	-2.03933	-1.97372	-2.40174	-2.88309	-2.59917	-2.0572	0.628288	0.819297	-1.73082	-0.2997	-0.212604	-1.28119	0.839159	1.01374	-1.02763	-0.0770829	0.0398563	P	P	P	P	P	P	P	P	P	P	P	P	protein_coding	NM_001329670	protein_coding	ARRDC3	Refseq	4583	chr5:90664449-90676114:-
ASHG19AP1B13092009511	14.5346	13.3763	14.678	14.4568	14.4458	15.0434	13.7072	12.5719	11.6436	12.0817	12.7153	13.1215	4.29461	4.63802	4.55865	4.56163	4.24573	5.51211	4.15539	4.60483	2.40808	2.14873	3.61483	4.76463	5.22668	5.62152	4.85169	4.8099	4.96449	6.18624	P	P	P	P	P	P	A	P	P	P	P	P	protein_coding	ENST00000335895	protein_coding	BTF3	Ensembl	897	chr5:72794233-72801320:+
ASHG19AP1B10004832411	10.1708	9.13217	7.41204	13.306	10.1796	8.03162	9.89374	8.0715	9.87901	14.8146	9.64164	8.29711	-0.0691887	0.393873	-2.70732	3.41083	-0.0205154	-1.49971	0.341945	0.104382	0.643525	4.88163	0.541208	-0.0597515	1.15097	1.25638	0.778423	5.32606	1.28751	0.392925	P	P	P	P	P	P	P	P	P	P	P	P	protein_coding	ENST00000337653	protein_coding	CHAT	Ensembl	2458	chr10:50822083-50873150:+
ASHG19AP1B13947930411	6.86991	5.64337	7.17757	7.91741	5.46982	3.85293	7.12979	6.31745	7.88435	8.94456	7.10348	5.86218	-3.3701	-3.09492	-2.9418	-1.97779	-4.73026	-5.6784	-2.42201	-1.64966	-1.35114	-0.98841	-1.99695	-2.49468	-1.81953	-1.19841	-0.937522	-0.399897	-1.79484	-2.34405	P	P	A	P	A	A	A	P	P	P	A	P	protein_coding	ENST00000292586	protein_coding	C5orf45	Ensembl	1238	chr5:179264276-179285887:-
ASHG19AP1B13764527711	9.11783	7.73617	9.36871	8.60648	8.30968	7.82247	9.16272	7.55961	8.92427	8.10548	8.43172	7.85089	-1.12218	-1.00212	-0.750657	-1.28871	-1.8904	-1.70886	-0.389076	-0.407502	-0.311222	-1.82749	-0.668712	-0.505966	0.290444	0.325609	0.485728	-0.533094	-0.153927	0.0144838	P	P	P	P	P	P	P	P	P	P	P	P	protein_coding	ENST00000435070	protein_coding	CPSF6	Ensembl	6616	chr12:69633317-69668138:+
ASHG19AP1B10007991911	7.09896	7.05591	7.30532	6.52134	7.38806	6.56474	6.50625	7.68598	7.01879	5.76507	4.84862	6.58858	-3.14105	-1.68238	-2.81405	-3.37385	-2.81202	-2.96659	-3.04555	-0.281135	-2.2167	-4.1679	-4.25181	-1.76828	-2.09251	0.182072	-1.48468	-2.71693	-2.3593	-1.24644	P	P	A	A	P	P	A	P	P	A	A	P	protein_coding	ENST00000257831	protein_coding	EHF	Ensembl	3150	chr11:34642658-34682604:+
ASHG19AP1B10151152511	7.52349	7.36311	8.79028	7.38555	7.5203	7.44523	7.75317	8.21134	8.8666	7.83092	8.72652	7.25441	-2.71652	-1.37519	-1.32909	-2.50965	-2.67978	-2.0861	-1.79863	0.244227	-0.368889	-2.10205	-0.373909	-1.10245	-1.18577	0.650728	0.229464	-1.2915	-0.108186	-0.512016	P	P	P	P	P	P	P	P	P	P	P	P	protein_coding	ENST00000233154	protein_coding	NCK2	Ensembl	2683	chr2:106361354-106510730:+
ASHG19AP1B10002873311	8.5186	6.98951	7.82643	8.25561	7.86527	7.57364	8.17538	6.31124	8.3561	8.04644	7.80071	7.26171	-1.72141	-1.74878	-2.29294	-1.63958	-2.33481	-1.95769	-1.37641	-1.65588	-0.879393	-1.88653	-1.29973	-1.09515	-0.538623	-0.701584	-0.419554	-0.757781	-0.726365	-0.462897	P	P	P	P	P	P	P	P	P	P	P	P	protein_coding	ENCT00000216401	protein_coding	CATG00000041280.1	FANTOM5CAT	5677	chr19:49601772-49611859:-
ASHG19AP1B12916743311	12.2292	10.8804	9.80068	11.4476	11.9518	11.5106	11.6413	10.0942	11.2127	10.8976	11.4822	11.1671	1.98916	2.14213	-0.318691	1.55243	1.75169	1.97927	2.0895	2.1271	1.97721	0.964639	2.38172	2.81022	3.0402	3.13464	2.24462	2.28826	3.10083	3.45376	P	P	P	P	P	P	P	P	P	P	P	P	protein_coding	ENST00000483391	protein_coding	CHIA	Ensembl	1188	chr1:111833484-111863179:+
ASHG19AP1B11041818211	7.79603	6.72305	7.65668	7.39696	7.63024	7.02256	6.68474	6.12296	8.30102	6.99464	6.93468	6.72862	-2.44398	-2.01525	-2.46269	-2.49823	-2.56985	-2.50877	-2.86705	-1.84415	-0.934474	-2.93833	-2.16575	-1.62824	-1.64006	-0.927166	-0.50504	-1.70157	-1.3537	-1.00234	P	P	P	P	P	P	A	P	P	P	A	P	protein_coding	ENST00000426126	protein_coding	ZDHHC17	Ensembl	5259	chr12:77157368-77247476:+
ASHG19AP1B10470637011	8.7811	7.44884	8.3474	8.38743	8.15116	7.77153	7.46606	6.25361	7.36478	7.03975	7.23704	5.94854	-1.45892	-1.28945	-1.77197	-1.50777	-2.04892	-1.7598	-2.08574	-1.71351	-1.87071	-2.89322	-1.86339	-2.40831	-0.73855	-0.485957	-0.820493	-1.04021	-0.953176	-1.04792	P	P	P	P	P	P	P	P	P	P	P	P	protein_coding	ENST00000327839	protein_coding	CLECL1	Ensembl	670	chr12:9875091-9885895:-
ASHG19AP1B10616585111	17.5107	15.3684	14.542	14.3019	15.1976	15.3404	17.5189	15.3736	15.3051	14.3661	15.6379	15.3083	7.27064	6.63012	4.42265	4.40675	4.99748	5.80912	7.96707	7.40645	6.06959	4.43315	6.53749	6.95146	8.66048	8.06989	6.46938	5.42001	6.9639	7.49051	A	P	P	P	P	P	A	P	P	P	A	P	protein_coding	ENST00000444842	protein_coding	KCNK2	Ensembl	3379	chr1:215256579-215410436:+
ASHG19AP1B10985284911	6.69289	6.87846	8.0581	7.46523	6.5366	6.11733	8.10555	7.66659	9.06232	8.2678	7.502	6.95867	-3.54712	-1.85983	-2.06127	-2.42996	-3.66348	-3.414	-1.44625	-0.300529	-0.173166	-1.66517	-1.59843	-1.39819	-1.14394	0.120967	0.171846	-0.997473	-1.28928	-1.07941	P	P	P	P	P	A	P	P	P	P	P	P	protein_coding	ENST00000284165	protein_coding	MAX	Ensembl	3155	chr14:65541920-65569206:-
ASHG19AP1B10001776911	9.99151	8.98489	9.6845	9.26555	9.2554	9.23595	10.0535	9.09969	10.2217	9.23601	9.52012	9.23177	-0.248509	0.246599	-0.434869	-0.629648	-0.944687	-0.295375	0.501682	1.13257	0.986199	-0.696955	0.419684	0.874915	1.17481	1.75655	1.44399	0.337091	0.893111	1.40532	P	P	P	P	P	P	P	P	P	P	M	P	protein_coding	ENST00000340305	protein_coding	TMEM201	Ensembl	3851	chr1:9648980-9665012:+
ASHG19AP1B10357551511	9.4316	7.68213	7.38459	8.67359	8.54009	8.09646	9.15511	6.75211	8.54405	8.33261	8.31813	8.36262	-0.808414	-1.05617	-2.73478	-1.22161	-1.66	-1.43487	-0.396686	-1.215	-0.691435	-1.60036	-0.782303	0.00575955	0.412088	-0.1334	-0.378071	-0.39859	-0.155409	0.458257	P	P	P	P	P	P	P	P	P	P	P	P	protein_coding	ENST00000413619	protein_coding	TMEM210	Ensembl	873	chr9:140065380-140066861:-
ASHG19AP1B10241163211	7.68041	6.39229	6.5519	7.10422	6.74234	6.01427	7.59745	6.82028	8.06657	7.20476	6.54293	5.4347	-2.55961	-2.34601	-3.56747	-2.79097	-3.45775	-3.51706	-1.95434	-1.14684	-1.16892	-2.72821	-2.5575	-2.92216	-1.22546	-0.625257	-0.918375	-1.75925	-1.93851	-2.18916	P	P	A	A	P	A	P	P	P	P	A	P	protein_coding	ENST00000540140	protein_coding	UTY	Ensembl	6652	chrY:15360259-15592550:-
ASHG19AP1B10169274611	8.30822	7.35973	10.1834	7.4749	7.59418	7.29705	7.84411	6.96857	7.62064	7.12283	7.67977	6.25221	-1.9318	-1.37857	0.0640717	-2.4203	-2.6059	-2.23428	-1.70769	-0.998541	-1.61485	-2.81014	-1.42066	-2.10465	-0.815395	-0.176077	0.456187	-1.60209	-0.89484	-1.16801	P	P	P	P	P	P	P	P	P	P	P	P	protein_coding	ENST00000261893	protein_coding	LACTB	Ensembl	1972	chr15:63413999-63434260:+
ASHG19AP1B13679567911	9.73355	8.27353	9.99431	9.84636	8.82993	6.85509	9.39638	7.72516	8.71925	8.8186	8.18541	6.77588	-0.506464	-0.46476	-0.125062	-0.0488349	-1.37016	-2.67624	-0.155418	-0.241958	-0.516239	-1.11437	-0.915022	-1.58098	0.67971	0.650938	0.692567	0.51461	-0.124715	-1.02707	P	P	P	P	P	P	P	P	P	P	P	P	protein_coding	ENST00000392781	protein_coding	B3GALNT1	Ensembl	3620	chr3:160801671-160823139:-
ASHG19AP1B11808102011	10.9136	9.52923	9.00746	10.4728	10.3336	10.0707	9.99276	8.53741	10.0431	10.7149	9.75952	8.87123	0.673571	0.790935	-1.11191	0.577563	0.133532	0.539362	0.440967	0.570291	0.80766	0.781931	0.659091	0.514374	1.56195	1.68483	1.14604	1.68336	1.42011	1.52692	P	P	P	P	P	P	P	P	P	P	M	P	protein_coding	ENST00000381980	protein_coding	C4orf19	Ensembl	1943	chr4:37455563-37593448:+
ASHG19AP1B10008527211	7.48416	6.84896	10.185	8.47207	7.53151	7.07252	7.27498	7.74183	9.81363	7.78975	8.92282	7.08543	-2.75585	-1.88934	0.0656341	-1.42312	-2.66858	-2.45881	-2.27681	-0.225284	0.578144	-2.14322	-0.177608	-1.27143	-1.49654	0.170384	1.34453	-0.738703	0.0585925	-0.746263	P	P	P	P	P	P	P	P	P	P	P	P	protein_coding	ENST00000539664	protein_coding	TRIL	Ensembl	4934	chr7:28992974-28997908:-
ASHG19AP1B10023754911	6.93878	6.05171	7.55006	5.75649	6.27535	5.24027	7.70582	5.89869	7.59298	7.34075	6.44417	6.02399	-3.30124	-2.68658	-2.56931	-4.1387	-3.92474	-4.29106	-1.84598	-2.06843	-1.64251	-2.59222	-2.65626	-2.33287	-1.39741	-1.34465	-1.03273	-2.16746	-2.15536	-2.00248	P	P	P	A	P	A	P	P	P	P	A	P	protein_coding	ENST00000410016	protein_coding	HOXD3	Ensembl	2384	chr2:177025619-177037813:+
ASHG19AP1B11099764711	10.3981	8.50482	8.63056	9.14543	9.21963	9.14776	10.1318	7.70896	9.58295	10.1868	9.61377	9.27833	0.158057	-0.233477	-1.48881	-0.749768	-0.980455	-0.38357	0.579963	-0.258152	0.34746	0.253877	0.513336	0.921477	1.38438	0.754238	0.703655	0.837626	0.951712	1.41175	P	P	P	P	P	P	P	P	P	P	P	P	protein_coding	ENST00000328087	protein_coding	IL22	Ensembl	1150	chr12:68642025-68647284:-
ASHG19AP1B10756241611	8.20931	6.30129	6.846	6.28643	6.52535	4.25109	7.30724	6.23659	6.93092	7.1456	6.07494	5.52985	-2.03071	-2.437	-3.27337	-3.60876	-3.67473	-5.28024	-2.24455	-1.73052	-2.30457	-2.78737	-3.02549	-2.82701	-1.13367	-1.04094	-1.70913	-2.14038	-2.31389	-2.58504	P	P	A	A	P	A	P	P	P	P	A	P	protein_coding	ENST00000261965	protein_coding	TUBGCP3	Ensembl	3899	chr13:113139319-113242481:-
ASHG19AP1B13009561611	18.0303	15.5575	15.6172	16.1535	16.073	15.8001	18.1864	16.0173	16.2463	16.6667	16.7039	16.0549	7.79033	6.81917	5.49783	6.25829	5.87295	6.2688	8.63462	8.05019	7.01081	6.73376	7.60349	7.69801	9.27338	8.56218	7.44418	7.51552	7.98349	8.15359	A	P	P	P	P	P	A	P	P	P	A	P	protein_coding	ENST00000391894	protein_coding	KCNK2	Ensembl	1491	chr1:215256467-215408560:+
ASHG19AP1B11513105111	7.55863	5.27349	6.53341	8.32125	6.51609	6.89881	8.66233	7.63636	9.68127	8.40998	8.31752	6.11691	-2.68138	-3.4648	-3.58596	-1.57395	-3.684	-2.63252	-0.889468	-0.330758	0.445777	-1.52299	-0.78291	-2.23995	-0.523453	-0.175127	0.531392	-0.548246	-0.601654	-1.42292	P	A	A	P	P	P	P	P	P	P	P	P	protein_coding	ENST00000429973	protein_coding	CACNA1G	Ensembl	7120	chr17:48638821-48704431:+
ASHG19AP1B12632977411	14.7242	13.0306	12.0119	11.6971	11.7574	11.9141	14.8517	12.9622	12.5436	11.98	11.8886	12.3234	4.48416	4.29227	1.89256	1.80191	1.55735	2.38275	5.29987	4.99507	3.30807	2.04698	2.78814	3.96657	5.94891	5.68605	3.76737	2.92964	3.3002	4.38189	A	P	P	P	P	P	A	P	P	P	P	P	protein_coding	ENST00000542034	protein_coding	MIXL1	Ensembl	839	chr1:226411319-226413565:+
ASHG19AP1B11497117711	9.49764	8.3045	8.49453	9.24704	8.55538	8.13642	9.67271	7.89662	9.61401	9.25236	9.22278	8.48591	-0.742373	-0.43379	-1.62484	-0.648159	-1.6447	-1.39491	0.120919	-0.0704936	0.378517	-0.680606	0.122349	0.12905	0.752905	0.759263	0.699775	0.335708	0.493973	0.559582	P	P	P	P	P	P	P	P	P	P	P	P	protein_coding	ENST00000505416	protein_coding	PRELID2	Ensembl	738	chr5:145139880-145214848:-
ASHG19AP1B11609704011	5.9918	6.46741	8.86813	7.08571	6.36265	5.99036	6.08508	7.47274	7.99258	5.33102	7.42118	5.97604	-4.24821	-2.27088	-1.25124	-2.80949	-3.83743	-3.54097	-3.46671	-0.494372	-1.24291	-4.60195	-1.67925	-2.38082	-2.80518	-0.12489	-0.247068	-2.44359	-1.38761	-1.84729	A	P	P	P	P	A	A	P	P	A	P	P	protein_coding	ENST00000332290	protein_coding	C6orf120	Ensembl	2667	chr6:170102286-170104952:+
ASHG19AP1B10019690311	8.55935	6.84221	8.454	7.7521	8.08159	7.26029	8.19644	7.3601	8.58644	7.44073	8.03138	7.82587	-1.68067	-1.89608	-1.66537	-2.14309	-2.11849	-2.27104	-1.35536	-0.607018	-0.64905	-2.49224	-1.06905	-0.530989	-0.508862	-0.112125	-0.0695065	-1.30713	-0.500382	-0.153188	P	P	P	P	P	P	P	P	P	P	P	P	protein_coding	ENST00000568272	protein_coding	DCTN5	Ensembl	523	chr16:23652850-23662468:+
ASHG19AP1B10005626911	13.4504	13.5545	9.96709	11.2216	12.0704	10.9712	13.5339	13.6583	12.2832	12.3586	12.5529	11.5657	3.21041	4.8162	-0.152284	1.32636	1.8703	1.43987	3.98212	5.69119	3.04773	2.42562	3.45246	3.20886	4.64726	6.31904	3.19675	2.97825	3.8682	3.58005	A	P	P	P	A	P	A	P	P	P	A	P	protein_coding	ENST00000357922	protein_coding	ASIC3	Ensembl	2232	chr7:150745379-150749840:+
ASHG19AP1B12823282711	7.87742	6.2922	6.86701	7.57892	7.60701	6.18277	8.11586	5.86034	8.08537	8.09362	8.05094	7.37243	-2.3626	-2.44609	-3.25236	-2.31628	-2.59307	-3.34856	-1.43593	-2.10678	-1.15012	-1.83935	-1.04949	-0.984425	-0.826107	-1.26648	-0.848071	-1.0582	-0.623996	-0.72834	P	P	A	P	P	P	P	P	P	P	M	P	protein_coding	ENST00000396560	protein_coding	ATF7IP2	Ensembl	3665	chr16:10479912-10577495:+
ASHG19AP1B14233686311	8.10601	6.7393	7.84463	7.18307	7.1457	5.23306	8.22911	6.51202	6.72385	6.82891	7.52047	4.88534	-2.13401	-1.99899	-2.27474	-2.71212	-3.05438	-4.29827	-1.32268	-1.45509	-2.51164	-3.10406	-1.57997	-3.47151	-0.672047	-0.701562	-1.38833	-1.89482	-1.13649	-2.82646	P	P	P	P	P	A	P	P	P	P	M	A	protein_coding	uc009xhm.1	protein_coding	WDR37	knownGene	4614	chr10:1102776-1178237:+
ASHG19AP1B10371444311	7.48963	8.35712	9.05234	6.62273	7.29322	5.95102	8.33057	8.85752	8.66405	7.21778	7.02038	7.38404	-2.75039	-0.381169	-1.06703	-3.27247	-2.90687	-3.58031	-1.22123	0.89041	-0.571435	-2.71519	-2.08005	-0.972814	-0.792036	1.3904	0.201946	-1.96709	-1.43502	-0.753619	P	P	P	A	P	A	M	P	P	P	A	P	protein_coding	NM_001099682	protein_coding	MAGIX	Refseq	2567	chrX:49019181-49024495:+
ASHG19AP1B10024916411	13.3551	11.9545	13.5339	12.4105	12.2061	12.0144	12.9652	11.2949	12.2384	11.7951	11.4379	11.4361	3.11509	3.21618	3.41456	2.51534	2.00599	2.48302	3.41342	3.32778	3.00295	1.86217	2.33745	3.07929	4.27195	4.27306	4.22339	3.22541	3.18122	3.81174	P	P	P	P	P	P	P	P	P	P	P	P	protein_coding	ENST00000425241	protein_coding	NR2C2	Ensembl	2494	chr3:14989091-15084856:+
ASHG19AP1B10527849511	8.36174	7.06709	7.38372	7.75209	7.88444	7.40675	8.79907	6.35408	7.70147	8.05527	7.56066	7.71538	-1.87828	-1.6712	-2.73565	-2.14311	-2.31564	-2.12458	-0.752727	-1.61304	-1.53402	-1.8777	-1.53977	-0.641479	-0.208413	-0.641826	-1.01319	-1.00431	-0.876164	-0.200294	P	P	A	P	P	P	P	P	P	P	P	P	protein_coding	NM_001291549	protein_coding	CDKN1A	Refseq	2325	chr6:36644314-36655116:+
ASHG19AP1B10020737811	9.5452	8.37261	7.32309	7.96423	8.65346	8.66975	9.48654	7.72614	9.23951	8.81532	9.14459	8.98364	-0.694818	-0.365678	-2.79628	-1.93096	-1.54663	-0.861576	-0.0652585	-0.240971	0.00401675	-1.11765	0.0441601	0.62678	0.654034	0.698022	0.197546	-0.467738	0.457743	1.06658	P	P	A	P	P	P	P	P	P	P	P	P	protein_coding	ENST00000312134	protein_coding	CST6	Ensembl	759	chr11:65779312-65780976:+
ASHG19AP1B14333723211	8.10482	8.99331	12.1845	9.74424	8.8582	8.05739	9.6652	9.60568	10.798	8.97602	8.79519	8.41717	-2.1352	0.255014	2.06513	-0.150958	-1.34188	-1.47394	0.113401	1.63857	1.56253	-0.956953	-0.305245	0.0603131	0.388918	2.10665	2.83561	0.501613	0.267609	0.488196	P	P	P	P	P	P	P	P	P	P	P	P	protein_coding	ENST00000321878	protein_coding	PIGQ	Ensembl	3006	chr16:619947-634136:+
ASHG19AP1B10144891611	7.73753	6.71999	5.59797	4.43739	6.28917	3.78987	7.09235	6.51616	6.60478	5.50373	6.65467	5.6699	-2.50248	-2.0183	-4.5214	-5.4578	-3.91092	-5.74146	-2.45944	-1.45095	-2.63071	-4.42924	-2.44576	-2.68696	-1.4808	-0.706917	-2.28625	-3.85374	-1.99983	-2.52299	P	P	A	A	P	A	A	P	P	A	A	P	protein_coding	ENST00000413852	protein_coding	SEMA3F	Ensembl	3212	chr3:50192524-50226507:+
ASHG19AP1B11612571711	9.16216	8.25204	10.9145	8.69567	8.99008	7.82198	10.1013	9.16444	11.2668	9.48706	9.39537	8.56523	-1.07785	-0.486252	0.795116	-1.19953	-1.21	-1.70935	0.549515	1.19733	2.03131	-0.445909	0.294941	0.208378	0.954068	1.58833	2.54175	0.225941	0.730403	0.54714	P	P	P	P	P	P	P	P	P	P	P	P	protein_coding	ENST00000342683	protein_coding	C15orf61	Ensembl	4253	chr15:67813406-67822481:+
ASHG19AP1B10767807111	11.7262	9.82392	10.1933	10.0256	10.6691	10.5806	11.9186	9.49223	10.829	10.4196	10.4131	10.665	1.48617	1.08563	0.0739014	0.130445	0.468998	1.04925	2.3668	1.52511	1.59353	0.486643	1.31267	2.30816	2.99266	2.32204	2.02518	1.31951	1.95165	2.81187	P	P	P	P	P	P	P	P	P	P	P	P	protein_coding	ENST00000454776	protein_coding	MDH1B	Ensembl	1795	chr2:207602981-207630010:-
ASHG19AP1B10459965511	10.4056	8.61316	10.4272	9.69186	9.56353	8.9086	10.5802	8.4675	10.2341	9.67658	9.57351	9.22877	0.165559	-0.125129	0.307814	-0.203337	-0.636558	-0.622734	1.02839	0.500382	0.998618	-0.256394	0.473074	0.871914	1.66054	1.22126	1.69417	0.770378	1.02241	1.31007	P	P	P	P	P	P	P	P	P	P	P	P	protein_coding	ENST00000293328	protein_coding	STAT5B	Ensembl	5103	chr17:40351186-40428424:-
ASHG19AP1B10000726211	9.65525	8.02757	8.7839	8.65464	9.12588	7.89489	9.49889	7.94959	8.70191	9.59755	8.36876	8.19162	-0.58477	-0.710719	-1.33547	-1.24055	-1.0742	-1.63645	-0.0529012	-0.0175286	-0.533584	-0.335422	-0.73167	-0.165236	0.705537	0.677115	0.120485	0.281862	0.107207	0.279091	P	P	P	P	P	P	P	P	P	P	P	P	protein_coding	ENST00000327671	protein_coding	FUT10	Ensembl	3825	chr8:33228342-33330940:-
ASHG19AP1B10530457311	10.3529	9.69523	9.16881	10.415	10.0845	8.55398	10.0695	9.61136	10.3088	12.0784	10.0449	9.1098	0.112876	0.95694	-0.950563	0.519756	-0.115534	-0.977351	0.517685	1.64424	1.07332	2.1454	0.944487	0.752939	1.32943	2.34114	1.3905	2.55038	1.50972	1.13299	P	P	P	P	P	P	P	P	P	P	P	P	protein_coding	ENST00000442415	protein_coding	RAF1	Ensembl	3085	chr3:12625297-12705647:-
ASHG19AP1B10015226011	8.54932	7.19713	4.97708	7.03505	7.77643	6.06522	8.66415	6.54051	7.09128	7.90521	8.32049	7.3491	-1.69069	-1.54116	-5.14229	-2.86015	-2.42365	-3.46611	-0.887648	-1.42661	-2.14421	-2.02776	-0.77994	-1.00776	-0.234002	-0.482748	-1.97407	-1.38474	-0.379367	-0.766584	P	P	A	P	P	A	P	P	P	P	P	P	protein_coding	FTMT26400003890	protein_coding	CATG00000027634.1	FANTOM5CAT	748	chr16:67267859-67268606:+
ASHG19AP1B10626309111	7.8552	7.17001	8.75753	7.92833	8.58954	7.02798	7.31454	7.48514	8.28414	8.26021	6.96099	6.74742	-2.38481	-1.56828	-1.36184	-1.96687	-1.61054	-2.50335	-2.23725	-0.481979	-0.951349	-1.67276	-2.13945	-1.60943	-1.30915	0.0747867	-0.142042	-0.812334	-0.850892	-0.988237	P	P	P	P	P	P	P	P	P	P	A	P	protein_coding	ENST00000382293	protein_coding	KANK1	Ensembl	5249	chr9:706889-746103:+
ASHG19AP1B11193376511	7.04117	6.49159	7.32993	6.37372	6.25228	6.07288	7.51609	6.72784	7.36046	7.38558	7.51863	6.74221	-3.19884	-2.2467	-2.78944	-3.52147	-3.9478	-3.45845	-2.0357	-1.23927	-1.87503	-2.54739	-1.5818	-1.61465	-1.5031	-0.656785	-1.26097	-1.95374	-1.32602	-1.2601	P	P	A	A	P	A	P	P	P	P	P	P	protein_coding	ENST00000447337	protein_coding	TMEM205	Ensembl	916	chr19:11453452-11456981:-
ASHG19AP1B12127747011	8.65445	7.14903	11.422	9.42956	9.20045	8.46617	7.5908	7.98963	9.22211	6.90149	8.52223	7.34629	-1.58556	-1.58926	1.3026	-0.465635	-0.999633	-1.06516	-1.96099	0.0225186	-0.0133828	-3.03148	-0.578202	-1.01056	-0.761099	0.430899	1.78973	-0.240496	0.226416	-0.0376022	P	P	P	P	P	P	P	P	P	P	P	P	protein_coding	ENST00000395386	protein_coding	PHF20L1	Ensembl	6237	chr8:133787630-133861052:+
ASHG19AP1B13960078911	7.58708	6.49663	6.51307	7.00885	7.59786	6.62964	7.4652	6.33932	7.22894	6.851	7.4062	7.14638	-2.65293	-2.24166	-3.6063	-2.88635	-2.60223	-2.90169	-2.08659	-1.62779	-2.00655	-3.08197	-1.69423	-1.21048	-1.34215	-0.90232	-1.59519	-1.98085	-1.07795	-0.82128	P	P	A	A	P	P	P	P	P	P	P	P	protein_coding	ENST00000394514	protein_coding	RNF14	Ensembl	2905	chr5:141348676-141368750:+
ASHG19AP1B10036312911	8.37901	7.97829	9.22959	7.94428	8.42853	7.76415	8.29704	8.74652	9.53747	7.77103	8.30628	7.65541	-1.861	-0.760002	-0.889775	-1.95091	-1.77156	-1.76718	-1.25475	0.779409	0.301979	-2.16194	-0.794154	-0.701447	-0.526263	1.20597	0.825812	-1.05257	-0.20162	-0.138065	P	P	P	P	P	P	P	P	P	P	P	P	protein_coding	ENST00000277165	protein_coding	FAM120A	Ensembl	5118	chr9:96214004-96328389:+
ASHG19AP1B11131789011	7.74643	6.36566	6.72501	7.80668	6.44572	6.1939	7.46976	6.1307	5.73986	8.44661	6.62888	6.45464	-2.49359	-2.37263	-3.39436	-2.08851	-3.75437	-3.33743	-2.08203	-1.83642	-3.49563	-1.48636	-2.47155	-1.90222	-1.27318	-1.07976	-2.4441	-0.756246	-1.97484	-1.44826	P	P	A	P	P	A	P	P	A	P	A	P	protein_coding	NM_001317100	protein_coding	DNAJB4	Refseq	3111	chr1:78444842-78483648:+
ASHG19AP1B10565359211	12.3097	10.7491	10.4394	12.5307	11.5702	11.9819	12.2416	10.4633	10.6337	12.509	10.9077	12.0309	2.06964	2.01082	0.320065	2.63553	1.37009	2.45061	2.68976	2.49618	1.39818	2.57606	1.80723	3.67407	3.41277	3.27381	1.95757	3.6061	2.60515	4.18832	P	P	P	P	P	P	P	P	P	P	P	P	protein_coding	NM_147780	protein_coding	CTSB	Refseq	3966	chr8:11700034-11725659:-
ASHG19AP1B11616339811	9.60926	7.81653	5.36711	7.72696	8.29837	7.53208	6.35142	5.20771	6.61944	6.20807	7.10134	6.27187	-0.630753	-0.921763	-4.75225	-2.16824	-1.90171	-1.99925	-3.20038	-2.7594	-2.61605	-3.7249	-1.99909	-2.08498	-0.406159	-0.565868	-2.32036	-1.74607	-0.949581	-1.04148	P	P	A	P	P	P	A	P	P	A	P	P	protein_coding	ENST00000373327	protein_coding	TRAF3IP1	Ensembl	4279	chr2:239229082-239309541:+
ASHG19AP1B11099365011	9.49759	6.77215	7.56026	7.67369	8.20984	7.85383	9.45902	6.04359	8.77286	8.44416	8.32933	8.59205	-0.742422	-1.96614	-2.55911	-2.2215	-1.99025	-1.6775	-0.0927791	-1.92353	-0.462628	-1.48881	-0.771105	0.235193	0.618661	-0.944674	-0.159487	-0.809133	-0.255556	0.575009	P	P	P	P	P	P	P	P	P	P	P	P	protein_coding	ENST00000558984	protein_coding	BMP4	Ensembl	1705	chr14:54416459-54420173:-
ASHG19AP1B11198099011	7.58888	7.11613	5.83087	6.30056	7.76261	6.59777	7.17542	6.99177	7.07933	7.15672	7.09701	6.58104	-2.65113	-1.62216	-4.2885	-3.59464	-2.43747	-2.93356	-2.37637	-0.975346	-2.15616	-2.77625	-2.00342	-1.77581	-1.50722	-0.262804	-1.85975	-2.12818	-1.20418	-1.24154	P	P	A	A	P	P	P	P	P	P	P	P	protein_coding	ENST00000540627	protein_coding	KPNB1	Ensembl	2989	chr17:45728562-45760046:+
ASHG19AP1B11875455811	8.27012	7.38873	8.23956	7.95195	7.72506	7.30056	8.30101	7.89149	8.94647	9.24518	7.96797	6.95278	-1.9699	-1.34956	-1.87981	-1.94325	-2.47503	-2.23077	-1.25079	-0.0756228	-0.289016	-0.687785	-1.13246	-1.40408	-0.565992	0.42368	0.124567	-0.183054	-0.652903	-0.759003	P	P	P	P	P	P	P	P	P	P	P	P	protein_coding	ENST00000262177	protein_coding	DNAJB6	Ensembl	2527	chr7:157129660-157210133:+
ASHG19AP1B12349673011	9.57824	6.50672	7.95675	7.86828	8.13687	7.62304	9.52766	6.44756	8.80163	8.43422	8.72859	8.67926	-0.661772	-2.23158	-2.16262	-2.02692	-2.06322	-1.90829	-0.0241302	-1.51955	-0.433858	-1.49875	-0.371842	0.322405	0.691994	-0.832076	-0.0534488	-0.738797	0.0173189	0.601051	P	P	P	P	P	P	P	P	P	P	P	P	protein_coding	ENST00000395654	protein_coding	EDN3	Ensembl	2318	chr20:57875758-57901047:+
ASHG19AP1B12104678411	8.44796	6.62134	7.40659	7.89215	6.97423	7.24139	8.01313	6.51152	7.60276	7.59324	6.77356	7.24232	-1.79206	-2.11695	-2.71278	-2.00304	-3.22585	-2.28994	-1.53867	-1.4556	-1.63273	-2.33973	-2.32687	-1.11454	-0.659806	-0.748705	-1.07396	-1.16159	-1.70744	-0.585704	P	P	P	P	P	P	P	P	P	P	A	P	protein_coding	ENST00000562711	protein_coding	SYT17	Ensembl	1702	chr16:19183676-19278429:+
ASHG19AP1B10728104311	6.64364	5.64499	7.59878	7.2856	7.07157	5.95023	4.70447	5.46401	6.84561	5.74324	6.6024	5.68846	-3.59638	-3.0933	-2.52059	-2.60959	-3.12851	-3.5811	-4.84732	-2.50311	-2.38988	-4.18973	-2.49804	-2.6684	-3.09031	-1.76823	-1.45376	-2.19335	-1.7791	-2.05375	A	P	P	P	P	A	A	P	P	A	A	P	protein_coding	ENST00000619574	protein_coding	KIZ	Ensembl	1970	chr20:21106624-21227256:+
ASHG19AP1B13376641711	8.62019	7.10523	6.03512	6.44825	6.46428	6.61488	8.95229	6.60221	7.35139	7.25378	7.35809	7.37626	-1.61982	-1.63306	-4.08425	-3.44695	-3.73581	-2.91645	-0.599507	-1.3649	-1.8841	-2.67919	-1.74234	-0.980598	-0.021284	-0.492759	-1.60005	-2.01259	-1.4191	-0.645611	P	P	A	A	P	P	P	P	P	P	P	P	protein_coding	ENST00000610712	protein_coding	ZSCAN30	Ensembl	3439	chr18:32831022-32870209:-
ASHG19AP1B10014146111	13.7736	13.3076	16.2826	15.9049	14.6712	13.7759	13.8542	13.7942	13.8952	11.9239	12.9662	13.4256	3.53354	4.56931	6.16324	6.00975	4.47115	4.24454	4.30236	5.82709	4.65975	1.99097	3.86576	5.06871	4.96857	6.33114	6.59908	6.09612	5.19998	5.71469	P	P	P	P	P	P	P	P	P	P	P	P	protein_coding	ENST00000617612	protein_coding	C11orf96	Ensembl	1294	chr11:43964140-43965433:+
ASHG19AP1B11159834511	9.10211	7.92519	8.59748	8.63653	8.08585	7.1945	8.76736	7.2177	9.14453	10.1677	8.55232	8.05876	-1.13791	-0.813098	-1.52189	-1.25867	-2.11424	-2.33683	-0.784436	-0.749412	-0.0909642	0.234728	-0.548108	-0.298092	0.0496271	0.219097	0.364153	0.673208	-0.128339	0.016172	P	P	P	P	P	P	P	P	P	P	P	P	protein_coding	ENST00000393870	protein_coding	OPALIN	Ensembl	3578	chr10:98102979-98119122:-
ASHG19AP1B10631394711	7.39879	6.70791	6.97214	6.72832	7.44896	6.76969	6.25245	5.71425	5.95502	6.48809	4.88967	5.88155	-2.84122	-2.03039	-3.14723	-3.16687	-2.75113	-2.76164	-3.29934	-2.25286	-3.28047	-3.44488	-4.21077	-2.47531	-2.05218	-1.13734	-2.21231	-2.29919	-2.30372	-1.61138	P	P	A	A	P	P	A	P	A	P	A	P	protein_coding	ENST00000392587	protein_coding	WASF1	Ensembl	2675	chr6:110421022-110500905:-
ASHG19AP1B10699197611	7.89793	7.07863	5.03628	6.07411	7.09725	6.63395	7.87276	6.05401	6.6678	6.86751	6.97898	6.43111	-2.34208	-1.65967	-5.08308	-3.82108	-3.10283	-2.89738	-1.67904	-1.9131	-2.56769	-3.06546	-2.12145	-1.92574	-0.972799	-0.780827	-2.33515	-2.39436	-1.53025	-1.33127	P	P	A	A	P	P	P	P	P	P	A	P	protein_coding	ENST00000504451	protein_coding	AMTN	Ensembl	761	chr4:71384302-71398231:+
ASHG19AP1B10000715411	8.79037	8.12061	12.237	9.70581	8.48374	7.68231	9.91706	9.25018	11.0121	7.46771	9.53829	7.76248	-1.44964	-0.617681	2.11764	-0.189384	-1.71634	-1.84902	0.365263	1.28306	1.77658	-2.46526	0.437861	-0.594382	0.726159	1.6254	2.95717	0.0814283	0.730239	-0.0894079	P	P	P	P	P	P	P	P	P	P	P	P	protein_coding	ENST00000302475	protein_coding	MCC	Ensembl	8257	chr5:112357796-112630646:-
ASHG19AP1B11408529311	8.04316	7.01118	5.35158	6.85295	6.56099	5.71868	7.62483	7.43461	8.51645	8.285	7.76229	6.58418	-2.19686	-1.72712	-4.76779	-3.04225	-3.63909	-3.81265	-1.92696	-0.532501	-0.719042	-1.64797	-1.33815	-1.77267	-1.05561	-0.00953799	-0.634401	-1.18285	-1.07159	-1.45865	P	P	A	A	P	A	P	P	P	P	P	P	protein_coding	ENST00000261569	protein_coding	MAST4	Ensembl	7664	chr5:66300448-66462879:+
ASHG19AP1B13756409411	10.6658	9.2403	8.85513	9.07928	9.61047	9.15419	10.834	8.75538	9.52057	9.32882	9.8152	9.35178	0.425751	0.502012	-1.26424	-0.815919	-0.589617	-0.377137	1.28224	0.78827	0.285083	-0.604146	0.714768	0.994922	1.91664	1.65223	0.709113	0.29385	1.20523	1.4662	P	P	P	P	P	P	P	P	P	P	P	P	protein_coding	ENST00000313421	protein_coding	CD6	Ensembl	3252	chr11:60739152-60787849:+
ASHG19AP1B11053877811	8.31427	7.15311	4.94615	7.4669	7.14447	6.63344	8.32767	6.77308	7.17354	8.08358	7.61183	6.20749	-1.92574	-1.58518	-5.17322	-2.4283	-3.05562	-2.89789	-1.22413	-1.19404	-2.06195	-1.84939	-1.4886	-2.14936	-0.532697	-0.376393	-1.90397	-1.11	-1.06905	-1.47562	P	P	A	P	P	P	P	P	P	P	P	P	protein_coding	ENST00000398333	protein_coding	C15orf38-AP3S2	Ensembl	2439	chr15:90377540-90456114:-
ASHG19AP1B10026509611	9.97954	8.38945	8.8014	9.28708	9.116	8.15399	9.89074	7.58722	9.02491	9.03743	9.07586	8.79306	-0.260474	-0.348841	-1.31797	-0.608118	-1.08408	-1.37734	0.33895	-0.379892	-0.210577	-0.895538	-0.0245755	0.4362	1.07015	0.635717	0.339468	0.255318	0.540822	0.797398	P	P	P	P	P	P	P	P	P	P	P	P	protein_coding	ENST00000601144	protein_coding	ZSCAN18	Ensembl	2190	chr19:58595704-58609730:-
ASHG19AP1B10323062911	9.35028	7.83912	7.26531	7.47927	8.50146	7.78042	8.99276	6.67277	7.65539	8.1851	8.35408	7.77227	-0.889734	-0.899176	-2.85405	-2.41593	-1.69862	-1.75091	-0.559038	-1.29435	-1.5801	-1.74787	-0.746356	-0.584585	0.285069	-0.0832741	-1.0808	-1.04357	-0.145305	-0.0529616	P	P	A	P	P	P	P	P	P	P	P	P	protein_coding	ENST00000538431	protein_coding	CIZ1	Ensembl	2996	chr9:130928345-130954218:-
ASHG19AP1B10857840311	7.93263	7.08853	6.89561	6.34054	7.45446	6.92012	8.53626	7.58822	8.72807	6.79031	8.55811	8.22863	-2.30739	-1.64976	-3.22376	-3.55466	-2.74562	-2.61121	-1.01554	-0.378896	-0.50742	-3.14266	-0.542322	-0.128224	-0.521453	0.121306	-0.303079	-2.334	-0.258827	0.109186	P	P	A	A	P	P	P	P	P	P	P	P	protein_coding	ENST00000264658	protein_coding	FBXL20	Ensembl	10388	chr17:37408897-37557916:-
ASHG19AP1B10019354511	10.0945	8.99057	12.8777	11.7368	10.8595	9.60503	10.9552	10.6966	11.5463	9.29995	10.824	9.94247	-0.145515	0.252274	2.75829	1.84159	0.659388	0.0736987	1.4034	2.72952	2.31083	-0.633022	1.72354	1.58561	1.82754	2.96781	3.55184	2.08027	2.28744	2.01926	P	P	P	P	P	P	P	P	P	P	P	P	protein_coding	ENST00000377126	protein_coding	KLF9	Ensembl	5175	chr9:72999513-73029540:-
ASHG19AP1B10010450511	7.16564	5.54124	5.19776	6.52027	6.638	6.72318	6.91705	4.99027	6.30805	6.51177	4.75914	5.89534	-3.07437	-3.19705	-4.92161	-3.37492	-3.56208	-2.80815	-2.63474	-2.97685	-2.92744	-3.4212	-4.34129	-2.46151	-1.83788	-2.08275	-2.60434	-2.39788	-2.89971	-1.62445	P	P	A	A	P	P	A	A	P	P	A	P	protein_coding	ENCT00000215689	protein_coding	CATG00000041177.1	FANTOM5CAT	5197	chr19:45971115-45976311:-
ASHG19AP1B10859608111	7.35867	6.585	7.67548	7.12061	7.54388	6.84688	7.08566	7.0037	8.83323	7.22095	7.24902	6.8521	-2.88135	-2.15329	-2.44388	-2.77459	-2.65621	-2.68445	-2.46613	-0.963418	-0.402264	-2.71202	-1.85141	-1.50476	-1.65885	-0.439012	-0.0885645	-1.74297	-1.1984	-0.97724	P	P	P	P	P	P	A	P	P	P	P	P	protein_coding	ENST00000229971	protein_coding	FBXL4	Ensembl	2810	chr6:99321601-99395882:-
ASHG19AP1B13545671511	8.34028	6.51658	7.6352	7.3927	7.1251	6.54926	7.29809	5.81433	7.07356	7.47237	7.21148	6.5018	-1.89974	-2.22171	-2.48417	-2.5025	-3.07498	-2.98207	-2.25371	-2.15279	-2.16193	-2.4606	-1.88895	-1.85505	-1.06589	-1.18684	-1.31407	-1.4814	-1.36337	-1.3112	P	P	P	P	P	P	P	P	P	P	P	P	protein_coding	ENST00000526451	protein_coding	EIF1AD	Ensembl	2761	chr11:65764016-65769627:-
ASHG19AP1B12578490811	8.17581	7.03374	7.38327	6.50467	7.5627	7.93272	6.35995	6.10782	7.67394	7.39852	7.2092	6.91567	-2.0642	-1.70456	-2.7361	-3.39052	-2.63738	-1.59861	-3.19184	-1.8593	-1.56155	-2.53445	-1.89123	-1.44118	-1.52055	-0.779854	-1.03245	-1.8999	-1.2166	-0.51775	P	P	P	A	P	P	A	P	P	P	P	P	protein_coding	NM_001352086	protein_coding	CCDC91	Refseq	2815	chr12:28343360-28703099:+
ASHG19AP1B12719339611	7.46561	6.12704	7.41943	7.63837	6.63902	6.51989	5.57018	5.56039	7.47844	6.02434	7.14318	6.3467	-2.7744	-2.61125	-2.69994	-2.25682	-3.56106	-3.01144	-3.98162	-2.40672	-1.75705	-3.90863	-1.95726	-2.01016	-2.25526	-1.50537	-1.1528	-1.85821	-1.54691	-1.42562	P	P	P	P	P	P	A	P	P	A	A	P	protein_coding	ENST00000370748	protein_coding	BEND6	Ensembl	3497	chr6:56819924-56875742:+
ASHG19AP1B10894324811	9.4437	8.21024	11.7394	9.00168	8.79494	7.9494	7.93059	7.95334	9.59629	6.73405	7.15355	6.33627	-0.796318	-0.528056	1.62	-0.893515	-1.40514	-1.58193	-1.6212	-0.0137722	0.360805	-3.19892	-1.94688	-2.02058	-0.150591	0.751882	2.12363	-0.627714	-0.65073	-0.784648	P	P	P	P	P	P	P	P	P	P	A	P	protein_coding	ENST00000611933	protein_coding	FAM13C	Ensembl	3031	chr10:61005939-61122352:-
ASHG19AP1B10009147511	14.3513	12.2123	11.0542	11.4442	12.5007	12.6493	14.3323	12.3137	12.4017	11.5296	12.1528	12.4226	4.11129	3.47397	0.934825	1.54896	2.30059	3.11796	4.78049	4.34655	3.16619	1.59661	3.05241	4.06572	5.48435	4.97525	3.44472	2.57298	3.72493	4.66831	A	P	P	P	P	P	A	P	P	P	P	P	protein_coding	ENST00000292591	protein_coding	MGAT4B	Ensembl	2446	chr5:179224597-179233934:-
ASHG19AP1B11446249511	9.22116	8.7248	9.11631	9.01311	8.7685	7.58115	10.1949	10.7794	11.7558	9.30372	9.68697	8.4545	-1.01885	-0.0134914	-1.00306	-0.88209	-1.43158	-1.95018	0.643056	2.81224	2.5203	-0.629254	0.586541	0.0976474	1.03924	3.0026	2.64061	0.24986	0.904863	0.410135	P	P	P	P	P	P	P	P	P	P	P	P	protein_coding	ENST00000454930	protein_coding	KAT7	Ensembl	1774	chr17:47866043-47905065:+
ASHG19AP1B12779095311	7.47661	7.21351	8.51877	6.22827	6.33367	5.23629	6.0353	6.62136	7.78784	7.07153	6.25883	5.78586	-2.76341	-1.52478	-1.6006	-3.66693	-3.86641	-4.29504	-3.5165	-1.34575	-1.44765	-2.86144	-2.8416	-2.571	-2.09136	-0.432491	-0.522097	-2.20869	-2.26486	-2.18949	P	P	P	A	P	A	A	P	P	P	A	P	protein_coding	ENST00000374902	protein_coding	TEX10	Ensembl	3074	chr9:103064366-103115221:-
ASHG19AP1B12744761311	8.87386	8.01213	10.0406	8.30282	8.47047	8.36803	7.32756	7.98581	9.74607	8.37636	8.31404	6.70878	-1.36616	-0.726165	-0.078723	-1.59237	-1.72962	-1.1633	-2.22423	0.0186918	0.510576	-1.55661	-0.78639	-1.64808	-0.732319	0.69381	1.24581	-0.574383	-0.182254	-0.385422	P	P	P	P	P	P	P	P	P	P	P	P	protein_coding	ENST00000456172	protein_coding	ZNF322	Ensembl	4718	chr6:26634621-26659980:-
ASHG19AP1B11192916811	9.087	7.61842	5.28884	7.12157	7.95116	7.57046	8.59726	7.02891	7.53102	8.28454	7.71621	6.6759	-1.15301	-1.11988	-4.83053	-2.77363	-2.24893	-1.96087	-0.954531	-0.938202	-1.70447	-1.64843	-1.38422	-1.68096	-0.0503624	-0.0261809	-1.54802	-1.10401	-0.752735	-0.814137	P	P	A	A	P	P	P	P	P	P	P	P	protein_coding	ENST00000354475	protein_coding	WDR91	Ensembl	4588	chr7:134868591-134896286:-
ASHG19AP1B11860729811	13.1669	11.8894	11.4173	11.8989	12.4098	12.0468	11.2933	9.87877	11.1821	11.4705	11.1496	10.8235	2.92684	3.15112	1.29797	2.00369	2.20969	2.51544	1.74151	1.91165	1.9466	1.53752	2.0492	2.4666	3.45263	3.66059	2.65843	2.78935	3.13168	3.49123	P	P	P	P	P	P	P	P	P	P	P	P	protein_coding	ENST00000520727	protein_coding	ZFAT	Ensembl	4686	chr8:135490035-135708797:-
ASHG19AP1B11238031011	8.57795	8.1797	12.0576	9.95941	9.02341	8.58849	8.49515	9.54147	10.2982	7.1197	8.36924	8.46674	-1.66207	-0.558593	1.93827	0.0642125	-1.17668	-0.942841	-1.05665	1.57436	1.06269	-2.81327	-0.731191	0.109879	-0.327829	1.87066	2.56591	0.248276	0.0631934	0.677481	P	P	P	P	P	P	P	P	P	P	P	P	protein_coding	ENST00000280097	protein_coding	HNMT	Ensembl	3295	chr2:138721880-138773934:+
ASHG19AP1B11867131711	8.51606	7.00739	8.25304	7.82917	7.85101	8.10159	8.10075	7.10137	8.28653	7.37278	7.86991	7.77438	-1.72395	-1.7309	-1.86633	-2.06602	-2.34907	-1.42974	-1.45104	-0.865746	-0.948962	-2.56019	-1.23052	-0.582473	-0.581052	-0.23442	-0.335925	-1.29205	-0.684006	0.0552183	P	P	P	P	P	P	P	P	P	P	P	P	protein_coding	ENST00000624815	protein_coding	RBM7	Ensembl	3587	chr11:114271251-114281332:+
ASHG19AP1B13000388911	12.3795	12.9526	9.64838	9.77688	11.1195	10.0745	12.2319	13.2513	10.0984	9.76836	11.4602	10.2416	2.13946	4.21434	-0.470989	-0.118314	0.919442	0.54321	2.68007	5.28415	0.862926	-0.164609	2.35976	1.88473	3.43494	5.84621	1.34494	0.858725	2.81234	2.36459	P	P	P	P	P	P	A	P	P	P	P	P	protein_coding	NM_001345908	protein_coding	WDR53	Refseq	1701	chr3:196281050-196295545:-
ASHG19AP1B13765792111	9.96171	8.38681	11.1457	9.82154	10.3532	10.4005	9.5683	7.23514	8.96464	8.71082	8.39739	8.04683	-0.278303	-0.351484	1.02636	-0.0736549	0.153092	0.869143	0.0165029	-0.731972	-0.270852	-1.22215	-0.703044	-0.310022	0.876617	0.470779	1.51889	0.463487	0.78762	1.39682	P	P	P	P	P	P	P	P	P	P	P	P	protein_coding	ENST00000323557	protein_coding	FBXO9	Ensembl	3418	chr6:52930257-52964401:+
ASHG19AP1B11794017611	9.49072	8.16933	8.87105	9.78741	9.07197	8.9537	8.95883	7.6026	9.64911	11.0589	9.36764	8.12969	-0.749293	-0.568964	-1.24832	-0.107788	-1.12812	-0.577629	-0.592969	-0.364514	0.413625	1.12596	0.26721	-0.227169	0.330985	0.53688	0.809799	1.63714	0.732044	0.608217	P	P	P	P	P	P	P	P	P	P	P	P	protein_coding	ENST00000507071	protein_coding	CPEB2	Ensembl	2103	chr4:15005522-15068250:+
ASHG19AP1B13481278911	9.33332	8.40312	9.02592	8.17476	9.03783	8.44992	7.39826	6.98992	7.63005	7.25103	7.60245	6.89061	-0.906691	-0.335177	-1.09345	-1.72043	-1.16226	-1.08141	-2.15353	-0.977198	-1.60544	-2.68194	-1.49798	-1.46625	-0.399409	0.379235	-0.326851	-1.12252	-0.320375	-0.261034	P	P	P	P	P	P	P	P	P	P	P	P	protein_coding	ENST00000391993	protein_coding	TRAF3IP1	Ensembl	4003	chr2:239229082-239309463:+
ASHG19AP1B12228105711	7.48427	5.84964	5.39092	8.06391	6.21266	5.17344	7.28671	5.66699	6.95009	8.2242	8.13314	6.0374	-2.75574	-2.88865	-4.72845	-1.83128	-3.98742	-4.35789	-2.26508	-2.30013	-2.2854	-1.70877	-0.967289	-2.31946	-1.48965	-1.56458	-2.04186	-0.768728	-0.799587	-2.00514	P	P	A	P	P	A	P	P	P	P	P	P	protein_coding	ENST00000513349	protein_coding	DROSHA	Ensembl	4681	chr5:31401241-31532216:-
ASHG19AP1B12533043911	9.45277	7.96731	8.47932	8.77887	8.68386	8.6612	9.04929	7.30665	9.00962	8.85907	8.52118	7.9939	-0.787242	-0.77098	-1.64005	-1.11633	-1.51622	-0.870133	-0.502503	-0.660464	-0.225874	-1.0739	-0.579254	-0.362955	0.362141	0.285336	0.233793	-0.094959	0.0270262	0.405629	P	P	P	P	P	P	P	P	P	P	P	P	protein_coding	ENST00000476351	protein_coding	ACY1	Ensembl	1409	chr3:52017459-52023213:+
ASHG19AP1B10020867311	16.7652	14.6749	12.1976	12.478	14.6374	14.0442	16.8473	14.795	13.028	12.7414	15.0073	14.2799	6.52516	5.93656	2.07822	2.58276	4.43736	4.5129	7.29551	6.82787	3.7925	2.80848	5.90689	5.92304	7.96115	7.44998	4.17628	3.70003	6.35166	6.38381	A	P	P	P	A	P	A	P	P	P	A	P	protein_coding	ENST00000418800	protein_coding	DDR1	Ensembl	3588	chr6:30850390-30867617:+
ASHG19AP1B10795577411	8.24093	6.22878	8.05316	7.49973	7.18757	6.54699	7.96675	5.86184	7.28508	7.53509	7.03057	6.7448	-1.99909	-2.50952	-2.06621	-2.39547	-3.01251	-2.98434	-1.58505	-2.10527	-1.95041	-2.39788	-2.06986	-1.61206	-0.777266	-1.29328	-1.00715	-1.39667	-1.46552	-1.14084	P	P	P	P	P	P	P	P	P	P	A	P	protein_coding	ENST00000379158	protein_coding	NUDT2	Ensembl	1075	chr9:34329504-34343711:+
ASHG19AP1B11213098711	7.76024	6.04635	5.56516	8.66444	7.47608	6.84887	6.80665	4.87376	6.48668	7.80837	6.89756	6.87994	-2.47978	-2.69194	-4.5542	-1.23076	-2.724	-2.68246	-2.74515	-3.09335	-2.74881	-2.1246	-2.20287	-1.47692	-1.60637	-1.87873	-2.3858	-0.609534	-1.44003	-0.95727	P	P	A	P	P	P	A	A	P	P	A	P	protein_coding	ENST00000244709	protein_coding	TREM1	Ensembl	1690	chr6:41242942-41254457:-
ASHG19AP1B13514685411	8.88604	6.90442	7.77305	6.57312	7.55847	7.47957	8.39156	6.15189	7.01415	7.26209	7.62731	6.90066	-1.35397	-1.83387	-2.34632	-3.32208	-2.64161	-2.05176	-1.16023	-1.81523	-2.22134	-2.67088	-1.47312	-1.4562	-0.253853	-0.824521	-1.28248	-1.96004	-0.942165	-0.723466	P	P	P	A	P	P	P	P	P	P	P	P	protein_coding	ENST00000373362	protein_coding	GJB3	Ensembl	1797	chr1:35247879-35251970:+
ASHG19AP1B11490925111	8.36751	7.43659	8.53325	7.81188	7.64089	7.55245	6.85262	7.03744	8.17053	7.54578	8.04211	7.12618	-1.87251	-1.3017	-1.58612	-2.08332	-2.5592	-1.97888	-2.69918	-0.92967	-1.06496	-2.38719	-1.05832	-1.23067	-1.22742	-0.103725	-0.302134	-1.22727	-0.621795	-0.556808	P	P	P	P	P	P	A	P	P	P	P	P	protein_coding	ENST00000327134	protein_coding	PAK2	Ensembl	6139	chr3:196466728-196559518:+
ASHG19AP1B12434509711	8.51659	6.61777	7.24628	6.92692	7.08913	7.06989	7.15327	5.54849	8.02049	7.81352	6.93145	6.92998	-1.72343	-2.12052	-2.87309	-2.96828	-3.11096	-2.46144	-2.39852	-2.41863	-1.215	-2.11945	-2.16898	-1.42688	-1.02184	-1.26189	-0.817899	-1.48232	-1.56442	-0.853346	P	P	A	A	P	P	A	P	P	P	A	P	protein_coding	ENST00000326470	protein_coding	SSH1	Ensembl	2432	chr12:109185702-109221327:-
ASHG19AP1B10807727411	18.2238	16.485	14.2439	14.6646	16.1321	14.7472	18.1133	16.6005	13.0532	14.2039	16.4932	15.0263	7.98377	7.74672	4.12452	4.76941	5.93205	5.2159	8.56147	8.63341	3.81772	4.27093	7.39276	6.66941	9.30134	9.25714	4.97926	5.54159	7.83988	7.11845	A	P	P	P	P	P	A	P	P	P	A	P	protein_coding	ENST00000326665	protein_coding	ERICH3	Ensembl	7159	chr1:75033795-75139422:-
ASHG19AP1B12011492411	7.68241	7.69853	9.20406	9.03498	8.09765	7.06817	9.01275	9.01498	10.7585	8.96061	9.27829	8.09725	-2.5576	-1.03976	-0.91531	-0.860219	-2.10243	-2.46316	-0.539047	1.04787	1.52303	-0.972363	0.177861	-0.259607	-0.220811	1.35269	1.7673	0.084798	0.447919	0.0238432	P	P	P	P	P	P	P	P	P	P	P	P	protein_coding	ENST00000380842	protein_coding	POMP	Ensembl	1330	chr13:29233241-29253062:+
ASHG19AP1B10699383911	8.85486	7.49798	6.84652	6.86519	7.54779	7.45159	9.03261	6.86706	7.87436	8.28126	8.17843	7.74359	-1.38515	-1.24032	-3.27285	-3.03	-2.65229	-2.07974	-0.519185	-1.10006	-1.36113	-1.65171	-0.922	-0.613266	0.111852	-0.168483	-1.02111	-1.18216	-0.541946	-0.167681	P	P	A	A	P	P	P	P	P	P	P	P	protein_coding	ENST00000377940	protein_coding	ZPBP2	Ensembl	2177	chr17:38024469-38034149:+
ASHG19AP1B10021887111	10.7055	8.23931	7.77089	8.13454	8.34789	8.18339	10.8278	7.88106	8.62474	8.62244	8.76256	8.42411	0.465466	-0.498981	-2.34848	-1.76066	-1.85219	-1.34794	1.27602	-0.0860578	-0.610753	-1.31053	-0.337871	0.0672503	1.92693	0.722204	-0.232417	-0.518106	0.0951536	0.52664	P	P	P	P	P	P	P	P	P	P	P	P	protein_coding	ENST00000454449	protein_coding	ETV3L	Ensembl	1976	chr1:157061836-157069600:-
ASHG19AP1B13493657311	8.18305	8.19221	10.2493	7.31245	6.93324	5.41306	8.53891	8.99019	10.6205	7.8794	6.81072	6.13303	-2.05696	-0.546087	0.129938	-2.58275	-3.26684	-4.11827	-1.01289	1.02307	1.385	-2.05357	-2.28971	-2.22383	-0.442467	1.44208	1.88985	-1.29403	-1.69709	-1.88016	P	P	P	P	P	A	P	P	P	P	A	P	protein_coding	ENST00000233809	protein_coding	IGFBP2	Ensembl	1439	chr2:217498118-217529159:+
ASHG19AP1B11066675211	8.44523	8.85474	9.30934	7.44421	7.08025	6.4876	8.57623	8.67377	9.23992	6.76679	7.4576	6.78317	-1.79479	0.116447	-0.810024	-2.45099	-3.11983	-3.04373	-0.975564	0.706658	0.00443103	-3.16618	-1.64283	-1.57369	-0.327792	1.44153	0.65393	-1.76471	-1.20004	-1.12905	P	P	P	P	P	P	P	P	P	P	P	P	protein_coding	ENST00000392370	protein_coding	CALCRL	Ensembl	5155	chr2:188207856-188313187:-
ASHG19AP1B11823817511	12.0917	12.3612	11.2357	10.4644	11.3483	10.4925	12.8318	12.8375	12.3995	10.7013	11.7281	10.9524	1.85165	3.6229	1.11631	0.569171	1.14818	0.961123	3.28	4.8704	3.16404	0.768327	2.62763	2.59551	3.73581	5.37749	3.47655	1.67218	3.06978	2.99835	P	P	P	P	P	P	P	P	P	M	P	P	protein_coding	ENST00000301659	protein_coding	GSDMA	Ensembl	2164	chr17:38119226-38134019:+
ASHG19AP1B11684092611	9.26089	7.87731	9.01778	8.06813	8.72774	8.02445	9.11247	7.26239	8.92178	8.59769	8.26038	8.22208	-0.979124	-0.860982	-1.10159	-1.82706	-1.47234	-1.50688	-0.439327	-0.704723	-0.313706	-1.33528	-0.840051	-0.134779	0.315874	0.219262	0.345482	-0.560315	-0.121831	0.336489	P	P	P	P	P	P	P	P	P	P	P	P	protein_coding	ENST00000602142	protein_coding	VAV1	Ensembl	2620	chr19:6772737-6857118:+
ASHG19AP1B12252192711	9.3313	8.09739	7.1023	9.36694	8.78193	8.4551	9.371	7.20786	8.59131	8.80292	8.92917	8.55533	-0.908714	-0.640899	-3.01707	-0.528256	-1.41816	-1.07623	-0.180796	-0.759252	-0.64418	-1.13005	-0.17126	0.198471	0.500676	0.301138	-0.389514	0.201999	0.336006	0.697549	P	P	A	P	P	P	P	P	P	P	M	P	protein_coding	ENST00000396402	protein_coding	CYP19A1	Ensembl	4417	chr15:51500254-51630807:-
ASHG19AP1B14078847111	8.45822	7.68015	8.82167	9.63969	8.13016	6.63771	9.50322	8.50959	11.0585	11.7401	9.57568	8.25257	-1.78179	-1.05814	-1.2977	-0.255507	-2.06992	-2.89362	-0.0485736	0.542476	1.82297	1.80716	0.475252	-0.104285	0.330804	0.953616	1.97997	2.11677	0.703397	0.0906246	P	P	P	P	P	P	P	P	P	P	P	P	protein_coding	ENST00000452476	protein_coding	LYAR	Ensembl	1468	chr4:4269431-4291748:-
ASHG19AP1B10859527511	9.01287	10.2628	12.5296	10.9811	10.0762	8.59851	9.4842	10.4542	11.4503	9.87394	10.1459	9.03926	-1.22714	1.5245	2.41026	1.08586	-0.123875	-0.932816	-0.0675939	2.48705	2.21482	-0.0590294	1.04547	0.682403	0.466121	3.0846	3.31585	1.62412	1.57616	1.08994	P	P	P	P	P	P	P	P	P	P	P	P	protein_coding	ENST00000367445	protein_coding	TROVE2	Ensembl	1898	chr1:193029187-193060907:+
ASHG19AP1B11682745411	8.15919	6.02773	5.95929	6.87814	7.96778	7.50847	8.11563	6.34621	7.41754	6.86251	8.05727	7.98216	-2.08082	-2.71057	-4.16008	-3.01706	-2.23231	-2.02286	-1.43616	-1.6209	-1.81795	-3.07046	-1.04316	-0.374701	-0.72278	-1.06521	-1.55826	-2.04351	-0.518531	0.0247943	P	P	A	A	P	P	P	P	P	P	P	P	protein_coding	ENST00000394919	protein_coding	ASCC1	Ensembl	2683	chr10:73855790-73975867:-
ASHG19AP1B10005682411	9.60493	7.29701	8.32537	8.26149	7.87055	6.67167	10.0395	7.8976	10.2483	9.79441	8.92835	7.52903	-0.635086	-1.44128	-1.794	-1.63371	-2.32954	-2.85966	0.487725	-0.0695186	1.01283	-0.138556	-0.172078	-0.827825	1.0329	0.401845	1.20554	0.299463	0.119704	-0.512209	P	P	P	P	P	P	P	P	P	P	P	P	protein_coding	FTMT26800005164	protein_coding	CATG00000032667.1	FANTOM5CAT	3356	chr17:80056851-80060206:+
ASHG19AP1B12650399511	9.22737	7.55084	7.50356	8.11373	8.23675	7.63215	8.89848	6.43978	7.8588	7.75745	7.3951	7.75843	-1.01264	-1.18746	-2.61581	-1.78147	-1.96333	-1.89918	-0.653318	-1.52733	-1.37669	-2.17552	-1.70533	-0.598426	0.178179	-0.347409	-0.867115	-0.965082	-0.82857	-0.106916	P	P	P	P	P	P	P	P	P	P	P	P	protein_coding	ENCT00000378770	protein_coding	CATG00000086309.1	FANTOM5CAT	12017	chr6:143832422-143847191:+
ASHG19AP1B10564709311	8.09632	6.85605	7.15586	8.91564	8.08349	6.1694	7.73264	6.23067	7.19594	9.39272	7.33773	7.02289	-2.14369	-1.88225	-2.96351	-0.979553	-2.11659	-3.36193	-1.81915	-1.73644	-2.03955	-0.540253	-1.7627	-1.33397	-0.972317	-0.807504	-1.42879	0.256754	-0.92882	-1.01759	P	P	A	P	P	A	P	P	P	P	P	P	protein_coding	ENST00000514798	protein_coding	CFAP97	Ensembl	2895	chr4:186090180-186125182:-
ASHG19AP1B11795776511	8.10057	7.6285	9.44251	7.43847	7.64722	6.0351	7.33338	7.52425	8.5901	7.29399	7.45238	5.78171	-2.13944	-1.10979	-0.676854	-2.45673	-2.55286	-3.49623	-2.21841	-0.442864	-0.645387	-2.63898	-1.64805	-2.57515	-1.17839	0.261872	0.338965	-1.54498	-1.03065	-1.9634	P	P	P	P	P	A	P	P	P	P	P	P	protein_coding	ENST00000394853	protein_coding	PPP3CA	Ensembl	3604	chr4:101945485-102268484:-
ASHG19AP1B11157888511	7.32643	5.41784	4.99927	5.62191	7.10539	6.56388	7.20524	5.30949	6.84754	6.78178	6.62851	6.79996	-2.91359	-3.32045	-5.1201	-4.27328	-3.09469	-2.96745	-2.34655	-2.65762	-2.38795	-3.15119	-2.47192	-1.5569	-1.60239	-1.9513	-2.18569	-2.60579	-1.74996	-1.09624	P	P	A	A	P	P	P	P	P	P	A	P	protein_coding	ENST00000341287	protein_coding	C2orf80	Ensembl	1238	chr2:209030071-209054797:-
ASHG19AP1B12560228311	9.71238	9.07432	10.4202	8.61034	8.8851	7.79113	8.75694	8.39061	8.88432	7.98904	7.98149	7.69148	-0.527635	0.336032	0.30087	-1.28485	-1.31498	-1.7402	-0.794859	0.42349	-0.351167	-1.94393	-1.11894	-0.665375	0.344931	1.38042	1.01138	-0.577076	-0.213635	-0.104924	P	P	P	P	P	P	P	P	P	P	P	P	protein_coding	ENST00000622102	protein_coding	PLEKHA8	Ensembl	2140	chr7:30067977-30157961:+
ASHG19AP1B13789237711	9.7836	8.60965	10.3485	9.50014	9.25728	8.31715	10.2708	9.23227	11.0911	10.4946	9.49696	9.44958	-0.456419	-0.128644	0.229097	-0.395057	-0.942803	-1.21418	0.718969	1.26515	1.85563	0.561674	0.396532	1.09272	1.2478	1.73041	2.26038	1.1612	0.877007	1.35827	P	P	P	P	P	P	P	P	P	P	P	P	protein_coding	uc011meg.1	protein_coding	RP11-216L13.17	knownGene	367	chr9:139685777-139686818:+
ASHG19AP1B11634005911	8.88343	7.49837	6.60848	7.61658	8.91101	7.62217	9.20027	7.04921	7.73988	7.58682	8.64981	8.11421	-1.35658	-1.23992	-3.51089	-2.27861	-1.28907	-1.90916	-0.351522	-0.917903	-1.49561	-2.34615	-0.45062	-0.242644	0.231755	-0.0699452	-1.17673	-1.31199	0.190226	0.152434	P	P	A	P	P	P	P	P	P	P	P	P	protein_coding	ENST00000346192	protein_coding	IGF2BP2	Ensembl	3291	chr3:185361763-185542812:-
ASHG19AP1B13565550511	8.44703	6.59067	7.1532	8.12549	7.161	7.11014	8.1173	6.47277	7.98437	8.66239	7.69702	7.01797	-1.79299	-2.14762	-2.96617	-1.76971	-3.03908	-2.42119	-1.43449	-1.49434	-1.25112	-1.27058	-1.40341	-1.33889	-0.602633	-0.784316	-0.867519	-0.498663	-1.00089	-0.780843	P	P	A	P	P	P	P	P	P	P	P	P	protein_coding	NM_001353976	protein_coding	STAMBP	Refseq	6944	chr2:74056094-74094295:+
ASHG19AP1B11210614211	7.79586	7.87106	8.07552	6.86663	8.02472	7.77795	7.12191	7.67149	6.71668	5.83322	6.38808	6.55113	-2.44416	-0.867232	-2.04385	-3.02857	-2.17537	-1.75338	-2.42988	-0.29563	-2.51881	-4.09975	-2.71235	-1.80573	-1.437	0.446695	-1.26187	-2.46695	-1.41902	-0.779315	P	P	P	A	P	P	P	P	P	A	A	P	protein_coding	ENST00000341420	protein_coding	FLRT3	Ensembl	3971	chr20:14304641-14318262:-
ASHG19AP1B12189647911	18.0525	15.5253	14.6638	14.4228	15.5206	15.8629	18.093	15.597	15.775	14.8208	15.8567	15.8339	7.8125	6.787	4.54447	4.52759	5.32056	6.33153	8.54118	7.62988	6.53953	4.88783	6.75628	7.47708	9.22236	8.26914	6.86245	5.71893	7.2101	8.01514	A	P	P	P	P	P	A	P	P	P	A	P	protein_coding	ENST00000383693	protein_coding	LNP1	Ensembl	2210	chr3:100120037-100175163:+
ASHG19AP1B12850624011	9.87567	10.633	12.3268	10.9341	10.2148	8.91433	9.92106	10.5895	10.501	9.12717	9.38493	9.05454	-0.364341	1.89473	2.20742	1.03891	0.0146956	-0.616996	0.369266	2.62235	1.26552	-0.805802	0.284498	0.697685	1.0486	3.30394	2.81201	1.39326	1.15589	1.18519	P	P	P	P	P	P	P	P	P	P	P	P	protein_coding	ENST00000268124	protein_coding	POLG	Ensembl	4500	chr15:89859536-89878078:-
ASHG19AP1B13244714211	10.777	9.04719	9.57824	9.49973	10.0329	9.36376	10.7555	8.44135	9.93149	10.6016	9.81274	9.34609	0.537028	0.308901	-0.541133	-0.395467	-0.167166	-0.16757	1.20371	0.474231	0.695997	0.668674	0.712304	0.989233	1.90854	1.39393	1.20616	1.23257	1.33857	1.5238	P	P	P	P	P	P	P	P	P	P	P	P	protein_coding	NM_001278740	protein_coding	TSPAN6	Refseq	4125	chrX:99882105-99891729:-
ASHG19AP1B12526390511	7.78598	4.85067	6.81614	6.32881	7.28382	6.3398	5.93532	5.827	7.42298	6.81018	6.59316	6.44507	-2.45404	-3.88762	-3.30322	-3.56639	-2.91627	-3.19153	-3.61648	-2.14012	-1.81251	-3.12279	-2.50728	-1.91179	-1.92121	-1.76403	-1.37333	-2.32761	-1.69733	-1.41418	P	A	A	A	P	P	A	P	P	P	A	P	protein_coding	ENST00000409150	protein_coding	NEMP2	Ensembl	6168	chr2:191369068-191399448:-
ASHG19AP1B10174633011	11.0811	9.06829	9.51171	9.33735	10.506	9.12641	11.0584	8.81941	11.5758	10.4812	10.4348	9.79039	0.841054	0.329995	-0.607661	-0.557842	0.305894	-0.404922	1.50662	0.852292	2.34029	0.548262	1.33439	1.43353	2.21188	1.61465	2.51609	1.09872	1.90992	1.78925	P	P	P	P	P	P	P	P	P	P	P	P	protein_coding	ENST00000228740	protein_coding	LTA4H	Ensembl	2139	chr12:96394606-96429439:-
ASHG19AP1B13373672811	8.26303	7.22143	7.15258	7.14458	7.67	6.37864	7.82987	6.8348	7.24196	7.55036	7.59336	6.67167	-1.97698	-1.51686	-2.96679	-2.75062	-2.53009	-3.15269	-1.72192	-1.13231	-1.99353	-2.38261	-1.50707	-1.68519	-0.843822	-0.311813	-1.3996	-1.55491	-0.929741	-1.23988	P	P	A	P	P	P	P	P	P	P	P	P	protein_coding	ENST00000395238	protein_coding	IP6K1	Ensembl	4117	chr3:49761728-49823973:-
ASHG19AP1B10533884311	8.57447	5.81515	6.90113	4.63162	6.89763	5.3834	8.87967	5.94157	6.16734	6.78932	6.45787	6.1883	-1.66554	-2.92315	-3.21824	-5.26358	-3.30246	-4.14793	-0.672128	-2.02555	-3.06814	-3.14365	-2.64256	-2.16856	-0.0849663	-1.40564	-2.14124	-2.84492	-1.9351	-1.84248	P	P	A	A	P	A	P	P	P	P	A	P	protein_coding	ENST00000255858	protein_coding	SEC14L4	Ensembl	2499	chr22:30884900-30901682:-
ASHG19AP1B10622688211	8.43823	6.5486	7.18225	6.78916	7.10079	6.04316	8.18787	6.41036	6.8628	7.85451	7.01004	7.23076	-1.80178	-2.18969	-2.93712	-3.10604	-3.0993	-3.48817	-1.36392	-1.55676	-2.37269	-2.07846	-2.0904	-1.1261	-0.566304	-0.838789	-1.62748	-1.50263	-1.50839	-0.869676	P	P	A	A	P	A	P	P	P	P	A	P	protein_coding	ENST00000432459	protein_coding	RNF32	Ensembl	1893	chr7:156433441-156469818:+
ASHG19AP1B11675254411	9.49831	7.79498	8.37098	7.8191	8.20606	7.90669	8.68667	6.8436	8.33718	8.2085	7.79546	7.29781	-0.741709	-0.943309	-1.74839	-2.0761	-1.99402	-1.62464	-0.865127	-1.12351	-0.898305	-1.72447	-1.30497	-1.05904	0.197901	-0.0305993	-0.261622	-0.889598	-0.608743	-0.314302	P	P	P	P	P	P	P	P	P	P	P	P	protein_coding	ENST00000548115	protein_coding	TFCP2	Ensembl	1862	chr12:51489005-51566695:-
ASHG19AP1B10466042511	7.37976	6.10605	8.61683	7.38708	7.45516	6.89691	8.17586	5.90031	7.93591	7.52084	6.78732	6.51538	-2.86025	-2.63224	-1.50254	-2.50811	-2.74492	-2.63442	-1.37594	-2.0668	-1.29958	-2.41213	-2.31311	-1.84148	-0.935072	-1.322	-0.397494	-1.45932	-1.51292	-1.18415	P	P	P	P	P	P	P	P	P	P	A	P	protein_coding	ENST00000328939	protein_coding	KCNIP1	Ensembl	2014	chr5:169931040-170163636:+
ASHG19AP1B12149922211	10.2396	9.00942	8.24489	10.3027	9.94252	10.2023	10.4624	8.69117	9.61066	10.3197	9.7614	10.4442	-0.000415364	0.271127	-1.87448	0.407466	-0.257565	0.671017	0.910589	0.724054	0.375168	0.386733	0.660964	2.08737	1.52583	1.51529	0.650503	1.39714	1.2736	2.54644	P	P	P	P	P	P	P	P	P	P	P	P	protein_coding	ENST00000379343	protein_coding	SLC30A6	Ensembl	2354	chr2:32390933-32446593:+
ASHG19AP1B13265214911	8.8222	7.46682	7.56676	7.8204	7.90937	7.68154	8.63583	7.08971	8.06955	8.26851	8.08903	7.88953	-1.41781	-1.27147	-2.55261	-2.0748	-2.29072	-1.84979	-0.915966	-0.877401	-1.16594	-1.66446	-1.0114	-0.467327	-0.145176	-0.0610225	-0.698718	-0.85509	-0.513671	0.00106194	P	P	P	P	P	P	P	P	P	P	P	P	protein_coding	ENST00000355415	protein_coding	MFSD12	Ensembl	2124	chr19:3544197-3557571:-
ASHG19AP1B10018001811	7.32876	7.35739	10.3123	8.80909	7.94957	7.67065	8.78708	9.05875	10.0483	7.43015	8.59936	8.3092	-2.91125	-1.3809	0.192937	-1.08611	-2.25052	-1.86068	-0.764715	1.09163	0.812782	-2.50282	-0.501068	-0.0476583	-0.470928	1.33063	1.5359	-0.627134	-0.125428	0.313654	P	P	P	P	P	P	P	P	P	P	P	P	protein_coding	ENST00000339656	protein_coding	ZNF587	Ensembl	6882	chr19:58361225-58376480:+
[truncated: 24,736 more rows]
[truncated: 20 more columns]

## Sheet: GeneList for Uropathy
Gene list for Uropathy from Enrich Database
[truncated: 76 more rows]
