# Supplementary material for: N6-Methyladenosine Methylomic Landscape of Ureteral Deficiency in Reflux Uropathy and Obstructive Uropathy
Source: Front Med (Lausanne). 2022 Jun 20;9:924579. doi: 10.3389/fmed.2022.924579 (PMC9251069; doi:10.3389/fmed.2022.924579)
Supplement: Supplementary file 3 [file Table_3.XLSX]

## Sheet: Sheet1
Supplementary Table S3. The mRNA expression level differentially expressed between patients with megaureter (M group) and patients with VUR (V group).
(hyper) M_vs_V: Pvalue(unpaired t-test) < 0.05 & fold-change >= 1.5										mRNA_ExpressionLevel(Flag_pass)
(hypo) M_vs_V: Pvalue(unpaired t-test) < 0.05 & fold-change <= 1/1.5										# Column A: Probename, it represents the name of each probe.
# Column A: Probename, it represents the name of each probe.										# Column B~G: Raw intensities of IP (immunoprecipitated, Cy5-labelled) of each group.
# Column B: type, it represents the type of gene.										# Column H~M: Raw intensities of Sup (supernatant, Cy3-labelled) of each group.
# Column C: Transcript_ID, it represents the accession number of transcript.										# Column N~S: Nomarlized value of IP (immunoprecipitated, Cy5-labelled) of each group.
# Column D: transcript_type, it represents the transcript type.										# Column T~Y: Nomarlized value of Sup (supernatant, Cy3-labelled) of each group.
# Column E: Regulation, it represents the methylation regulation.										# Column Z~AE: Expression level of each group based on the total of IP (Cy5-labelled) and Sup (Cy3-labelled) normalized intensities of RNA..
# Column F: Fold-change, it represents the log2-Scaled foldChange.										# Column AF~AK: IP (immunoprecipitated, Cy5-labelled) of flag.
# Column G: pvalue, it represents the pvalue of t-test.										# Column AL~AQ: Sup (supernatant, Cy3-labelled) of flag.
# Column H: FDR, it represents False Discovery Rate calculated from p-value.										# Column AS~BQ: Annotations of gene
# Column I ~ J: mean value of each group.										# Column BR: Index for Uropathy from Enrichr database (Highlighted in green)
# Column K ~ AG: Annotations of gene										Xie Z, Bailey A, Kuleshov MV, Clarke DJB., Evangelista JE, Jenkins SL, Lachmann A, Wojciechowicz ML, Kropiwnicki E, Jagodnik KM, Jeon M, & Ma’ayan A. Gene set knowledge discovery with Enrichr. Current Protocols, 1, e90. 2021. doi: 10.1002/cpz1.90
# Column AH ~ AM: Quantity or Methylation_Level of samples
# Column AN ~ AT: Overlapped Par-seq peaks and merip-seq peaks.
# Column AV: Index for Uropathy from Enrichr database (Highlighted in green)
Par-seq peaks are from "High-resolution N(6) -methyladenosine (m(6) A) map using photo-crosslinking-assisted m(6) A sequencing. (PMID: 25491922 PMCID: PMC4396828 DOI: 10.1002/anie.201410647)"
Merip-seq peaks are from "Topology of the human and mouse m6A RNA methylomes revealed by m6A-seq. (PMID: 22575960 DOI: 10.1038/nature11112)"

## Sheet: up_M_vs_V
Supplementary Table S3_1. The upregulated mRNA expressed between M group and V group.
ProbeName	type	Transcript_ID	transcript_type	Regulation	Foldchange	Pvalue(unpaired t-test)	FDR	M(mean)	V(mean)	GeneSymbol	source	RNAlength	Locus	chrom	strand	txStart	txEnd	description	Sequence	Alias_Gene_symbol	Is_CancerGene	CancerName	DiseaseName	Subcellular_Localization	associated_cell_or_tissue	TF	EntrezID	ccdsID	chemblID	keggID	refseqID	ucscknowngeneID	[M-1,M](IP,Normalized)	[M-3,M](IP,Normalized)	[M-4,M](IP,Normalized)	[V-3,V](IP,Normalized)	[V-5,V](IP,Normalized)	[V-6,V](IP,Normalized)	Par-seq Peak	Peak Sequence	Par-seq Peak m6A site	Site Position	Whether RRACA motif	Meripseq-Peak overlapped with Par-seq peak	Meripseq-Peak m6A site		Index for Uropathy from Enrichr database
ASHG19AP1B12117829411	protein_coding	ENST00000393114	protein_coding	hyper	2.35349	0.0232816	0.613186	-2.13354	-3.36835	C7orf49	Ensembl	1482	chr7:134850537-134855447:-	chr7	-	134850537	134855447	chromosome 7 open reading frame 49 [Source:HGNC Symbol;Acc:HGNC:22432]	CAGCAGCAAGACTCCCTGCGACAAGGACTGTGTACTGCATGAATGAGGCTGAGATAGTTG					Ribosome;Cytosol;Insoluble Fraction			78996	CCDS5838			NM_001305629	uc003vsl.4	-2.78244	-1.75537	-1.86283	-3.14396	-3.44113	-3.51996	chr7:134851186-134851209	CAAGGCCCGGAGTGTCCAGGGGCT	chr7:134851199_134851200-(GGACA)	utr3	chr7:134851199_134851200-(GGACA)	chr7:134851126-134851226	chr7:134851199_134851200-(GGACA),chr7:134851153_134851154-(GGACT)
ASHG19AP1B12592956411	protein_coding	ENST00000341846	protein_coding	hyper	6.42662	0.00156474	0.539171	-3.01493	-5.69899	TRIM29	Ensembl	3328	chr11:119981983-120009161:-	chr11	-	119981983	120009161	tripartite motif containing 29 [Source:HGNC Symbol;Acc:HGNC:17274]	CTACTTCAGCATGGACTCTATGGAAGGCAAGAGGTCGCCGTACGCAGGGCTCCAGCTGGG					Nucleus;Cytoplasm		Yes	23650	CCDS8428			NM_012101	uc001pwz.4	-3.53734	-2.7872	-2.72024	-5.28595	-6.09268	-5.71834	chr11:119982664-119982692	GGTGGCTGTGCTGTCCAGGCATCTGCTGA	chr11:119982676_119982677-(GGACA)	utr3	chr11:119982676_119982677-(GGACA)	chr11:119982612-119982712;chr11:119982617-119982717	chr11:119982676_119982677-(GGACA),chr11:119982622_119982623-(GGACT);chr11:119982676_119982677-(GGACA),chr11:119982622_119982623-(GGACT)
ASHG19AP1B13417080311	protein_coding	ENST00000293349	protein_coding	hyper	4.6269	0.0271281	0.615405	-2.54805	-4.75809	PLEKHH3	Ensembl	2987	chr17:40819962-40829012:-	chr17	-	40819962	40829012	pleckstrin homology, MyTH4 and FERM domain containing H3 [Source:HGNC Symbol;Acc:HGNC:26105]	TCCGGGGTTCGGCGCTGCTCGGTATGACGTTCTGGAGCTGAGCACGGAGCCTGGTCGGGG					Ribosome;Endoplasmic reticulum;Insoluble Fraction			79990					uc060flp.1	-3.3779	-1.91457	-2.35167	-4.1697	-4.38956	-5.71502	chr17:40828868-40828887	GAGTGTCCAGCCCTGTGGGG	chr17:40828872_40828873-(GGACA)	utr5	chr17:40828872_40828873-(GGACA)	chr17:40828849-40828949;chr17:40828847-40828947;chr17:40828853-40828953;chr17:40828850-40828950	chr17:40828946_40828947-(GGACA),chr17:40828923_40828924-(GGACA),chr17:40828894_40828895-(GGACA),chr17:40828872_40828873-(GGACA),chr17:40828860_40828861-(GGACA);chr17:40828923_40828924-(GGACA),chr17:40828894_40828895-(GGACA),chr17:40828872_40828873-(GGACA),chr17:40828860_40828861-(GGACA);chr17:40828946_40828947-(GGACA),chr17:40828923_40828924-(GGACA),chr17:40828894_40828895-(GGACA),chr17:40828872_…
ASHG19AP1B13417080311	protein_coding	ENST00000293349	protein_coding	hyper	4.6269	0.0271281	0.615405	-2.54805	-4.75809	PLEKHH3	Ensembl	2987	chr17:40819962-40829012:-	chr17	-	40819962	40829012	pleckstrin homology, MyTH4 and FERM domain containing H3 [Source:HGNC Symbol;Acc:HGNC:26105]	TCCGGGGTTCGGCGCTGCTCGGTATGACGTTCTGGAGCTGAGCACGGAGCCTGGTCGGGG					Ribosome;Endoplasmic reticulum;Insoluble Fraction			79990					uc060flp.1	-3.3779	-1.91457	-2.35167	-4.1697	-4.38956	-5.71502	chr17:40828912-40828951	GGTGGGCAGTTGTCCAAGCTCCAGGGAGGGTCGTGTCCGG	chr17:40828946_40828947-(GGACA),chr17:40828923_40828924-(GGACA)	utr5,utr5	chr17:40828946_40828947-(GGACA),chr17:40828923_40828924-(GGACA)	chr17:40828853-40828953	chr17:40828946_40828947-(GGACA),chr17:40828923_40828924-(GGACA),chr17:40828894_40828895-(GGACA),chr17:40828872_40828873-(GGACA),chr17:40828860_40828861-(GGACA)
ASHG19AP1B13830878011	protein_coding	ENST00000413021	protein_coding	hyper	2.32791	0.000987461	0.539171	-2.55299	-3.77202	PLA2G15	Ensembl	1346	chr16:68279207-68293826:+	chr16	+	68279207	68293826	phospholipase A2 group XV [Source:HGNC Symbol;Acc:HGNC:17163]	GGACCCAGCGCTCCCGGCCGGACGTCACCCCCCAGTGGTGCTGGGCTGGTTTACAACAAA					Ribosome;Insoluble Fraction;Nucleous			23659		CHEMBL4986			uc010vle.3	-2.58394	-2.67673	-2.39829	-3.88275	-3.89114	-3.54218	chr16:68293763-68293780	CAAGGGACACTGGATGGC	chr16:68293769_68293770+(GGACA)	utr3	chr16:68293769_68293770+(GGACA)	chr16:68293735-68293835;chr16:68293757-68293857	chr16:68293760_68293761+(AGACT),chr16:68293769_68293770+(GGACA),chr16:68293802_68293803+(GAACT),chr16:68293819_68293820+(GGACT),chr16:68293754_68293755-(AGACT);chr16:68293760_68293761+(AGACT),chr16:68293769_68293770+(GGACA),chr16:68293802_68293803+(GAACT),chr16:68293819_68293820+(GGACT),chr16:68293837_68293838+(GGACT),chr16:68293852_68293853-(GGACC)
ASHG19AP1B10168259111	protein_coding	NM_001130053	protein_coding	hyper	1.64361	0.0220658	0.610822	-1.83564	-2.55251	EEF1D	Refseq	2356	chr8:144661892-144679845:-	chr8	-	144661892	144679845		CCGGTCCTCGGTCTGGCCTGTCCGTGTCCAGCCTGAGACCCAACAGAAAAATGGCTACAA					Cytosol;Ribosome;Nucleus;Cytoplasm			-1				NM_001130053	uc064rak.1	-1.90546	-1.74893	-1.85252	-2.25931	-2.9133	-2.48492	chr8:144671909-144671931	TGTCCAGCCACACGCGTTCGGCC	chr8:144671910_144671911-(GGACA)	exon:8	chr8:144671910_144671911-(GGACA)	chr8:144671905-144672005;chr8:144671908-144672008	chr8:144671952_144671953-(GGACC),chr8:144671910_144671911-(GGACA);chr8:144671952_144671953-(GGACC),chr8:144671910_144671911-(GGACA)
ASHG19AP1B14134888411	protein_coding	ENST00000583777	protein_coding	hyper	1.69558	0.0298027	0.616877	-1.89772	-2.6595	TSPO	Ensembl	636	chr22:43547553-43559247:+	chr22	+	43547553	43559247	translocator protein [Source:HGNC Symbol;Acc:HGNC:1158]	GGCAGTGCCCTTCCCGGAGCGTGCCCTCGCCGCTGGTACGGCTCCTACCTGGTCTGGAAA				Bipolar Disorder;Hepatic Encephalopathy;Liver Cirrhosis, Experimental;End Stage Liver Disease	Ribosome;Cytoplasm			706				NR_046308	uc062exg.1	-2.06756	-1.84518	-1.78043	-2.80819	-2.23853	-2.93178	chr22:43558950-43558973	TGGCGGGACAACCATGGCTGGCGT	chr22:43558957_43558958+(GGACA)	exon:4	chr22:43558957_43558958+(GGACA)	chr22:43558947-43559047	chr22:43558957_43558958+(GGACA),chr22:43559016_43559017+(GGACT)
ASHG19AP1B12015119511	protein_coding	ENST00000275080	protein_coding	hyper	1.72431	0.0278274	0.615405	1.06827	0.28225	CD164	Ensembl	2954	chr6:109687721-109703647:-	chr6	-	109687721	109703647	CD164 molecule [Source:HGNC Symbol;Acc:HGNC:1632]	ACAGACTTCTGTTCCGCTAAACCCACAGTTCAGCCCTCCCCTTCTACAACTTCCAAGACA				Spontaneous abortion	Ribosome			8763	CCDS47464			NM_001142401	uc010kdn.4	0.995011	1.39298	0.816811	0.397724	-0.0311747	0.480202	chr6:109703465-109703520	GATGGGCGCTAAAGTCGTCACGTTCGGGTGCTGGGTCGTGTTCTTGTCCGCGGACA	chr6:109703510_109703511-(GGACA),chr6:109703504_109703505-(GAACA)	exon:1,exon:1	chr6:109703510_109703511-(GGACA),chr6:109703504_109703505-(GAACA)	chr6:109703444-109703544	chr6:109703518_109703519+(GGACA),chr6:109703510_109703511-(GGACA),chr6:109703504_109703505-(GAACA)
ASHG19AP1B11779759011	protein_coding	ENST00000360565	protein_coding	hyper	5.0613	0.00477896	0.545842	-2.21539	-4.5549	SCAF1	Ensembl	4306	chr19:50145382-50161899:+	chr19	+	50145382	50161899	SR-related CTD associated factor 1 [Source:HGNC Symbol;Acc:HGNC:30403]	AGGCCGTCCACAAGATCTGCCACAGCAAAAGTGGGGAAATCAACCCAGTGAAGGTGAGCA		Yes			Cytosol;Insoluble Fraction;Cell Membrane		Yes	58506	CCDS33074			NM_021228	uc002poq.4	-2.63067	-2.27628	-1.73923	-5.17888	-4.10995	-4.37587	chr19:50155983-50156025	TCGGGACAGGGACAGAGATAGGGACAGGGACAGGTCATCCAAG	chr19:50155988_50155989+(GGACA),chr19:50155994_50155995+(GGACA),chr19:50156006_50156007+(GGACA),chr19:50156012_50156013+(GGACA)	exon:7,exon:7,exon:7,exon:7	chr19:50155988_50155989+(GGACA),chr19:50155994_50155995+(GGACA),chr19:50156006_50156007+(GGACA),chr19:50156012_50156013+(GGACA)	chr19:50155940-50156040;chr19:50155936-50156036	chr19:50155988_50155989+(GGACA),chr19:50155994_50155995+(GGACA),chr19:50156006_50156007+(GGACA),chr19:50156012_50156013+(GGACA),chr19:50155947_50155948-(AGACC);chr19:50155988_50155989+(GGACA),chr19:50155994_50155995+(GGACA),chr19:50156006_50156007+(GGACA),chr19:50156012_50156013+(GGACA),chr19:50155947_50155948-(AGACC)
ASHG19AP1B10609582811	protein_coding	ENST00000380639	protein_coding	hyper	2.18767	0.00911373	0.583192	-2.70238	-3.83177	PTCD2	Ensembl	11151	chr5:71616194-71664222:+	chr5	+	71616194	71664222	pentatricopeptide repeat domain 2 [Source:HGNC Symbol;Acc:HGNC:25734]	ATTCCTTCATCTTTCAGGTTAAGGAAACGATCCATGCAAGAGAGGCCCAATCTCAACTGT					Insoluble Fraction			79810	CCDS4014			NM_024754	uc003kcb.5	-2.85914	-2.80951	-2.43848	-4.19311	-3.50838	-3.79382	chr5:71654086-71654104	TGAGATCTATGGGACACTG	chr5:71654099_71654100+(GGACA)	exon:10	chr5:71654099_71654100+(GGACA)	chr5:71654078-71654178	chr5:71654099_71654100+(GGACA),chr5:71654166_71654167+(GGACA)
ASHG19AP1B12144841811	protein_coding	ENST00000372097	protein_coding	hyper	1.91055	0.0129574	0.596613	-2.43204	-3.36603	GTF3C5	Ensembl	2406	chr9:135906076-135933890:+	chr9	+	135906076	135933890	general transcription factor IIIC subunit 5 [Source:HGNC Symbol;Acc:HGNC:4668]	AACCAGCTTCCAGCAAGTACAAGCTCAAGGACTCTGTCTACATCTTCCGGGAAGGGGCCT					Ribosome;Nucleus;Insoluble Fraction		Yes	9328	CCDS6958			NM_012087	uc004cci.5	-2.67228	-2.55005	-2.07378	-3.49482	-3.47811	-3.12515	chr9:135933315-135933360	CATCCGACGGCAGTGAAAACGAAATGGAGACAGAGATTCTGGACTA	chr9:135933344_135933345+(AGACA),chr9:135933357_135933358+(GGACT)	exon:11,exon:11	chr9:135933344_135933345+(AGACA)	chr9:135933295-135933395;chr9:135933289-135933389;chr9:135933300-135933400	chr9:135933306_135933307+(GGACT),chr9:135933344_135933345+(AGACA),chr9:135933357_135933358+(GGACT);chr9:135933306_135933307+(GGACT),chr9:135933344_135933345+(AGACA),chr9:135933357_135933358+(GGACT);chr9:135933306_135933307+(GGACT),chr9:135933344_135933345+(AGACA),chr9:135933357_135933358+(GGACT)
ASHG19AP1B13506117411	protein_coding	ENST00000497547	protein_coding	hyper	3.34569	0.01864	0.610822	-1.33272	-3.07502	RRP1	Ensembl	3022	chr21:45209394-45225174:+	chr21	+	45209394	45225174	ribosomal RNA processing 1 [Source:HGNC Symbol;Acc:HGNC:18785]	AGCGTCTGCTCAGGTTGCAGCAGGAGAGAGGGAAAGGTGAGAAGGAGCCCCCGAGCCCGG		Yes	laryngeal squamous cell carcinoma		Ribosome;Nucleus;Insoluble Fraction			8568	CCDS42951			NM_003683	uc002zds.3	-1.94352	-1.04342	-1.01121	-2.40702	-3.32813	-3.48991	chr21:45223657-45223717	GTGGCCGGGCCAAGGACAGGCAGGGAGGGAGGCCAGGCCTCGCTTGCACCGCGGGACGAGG	chr21:45223672_45223673+(GGACA)	utr3	chr21:45223672_45223673+(GGACA)	chr21:45223657-45223757	chr21:45223672_45223673+(GGACA),chr21:45223738_45223739+(AGACT),chr21:45223745_45223746+(GGACC),chr21:45223729_45223730-(GAACA)
ASHG19AP1B12688320111	protein_coding	ENST00000617987	protein_coding	hyper	4.07061	0.0265789	0.615405	-2.47454	-4.49979	C7orf49	Ensembl	1727	chr7:134850534-134855276:-	chr7	-	134850534	134855276	chromosome 7 open reading frame 49 [Source:HGNC Symbol;Acc:HGNC:22432]	CCAGGCAGGGAGCGGCTGGGATGGGACTGAGGAATCAAAGATCAACTCCCACTGAGGACA					Ribosome;Cytosol;Insoluble Fraction			78996	CCDS75663			NM_001243749	uc022amb.2	-2.66664	-2.3076	-2.44938	-4.88162	-3.35759	-5.26014	chr7:134851186-134851209	CAAGGCCCGGAGTGTCCAGGGGCT	chr7:134851199_134851200-(GGACA)	utr3	chr7:134851199_134851200-(GGACA)	chr7:134851126-134851226	chr7:134851199_134851200-(GGACA),chr7:134851153_134851154-(GGACT)
ASHG19AP1B11892007511	protein_coding	ENST00000356836	protein_coding	hyper	2.20066	0.0237905	0.614354	-1.9442	-3.08213	B4GALT2	Ensembl	2629	chr1:44445549-44456840:+	chr1	+	44445549	44456840	beta-1,4-galactosyltransferase 2 [Source:HGNC Symbol;Acc:HGNC:925]	CCAGGAGCAGTGGCCTTGTTTGTGAGTGTGGGACTTAGTGTGTTACTGTCACCCGGGTGT					Cytosol			8704	CCDS506			NM_001005417	uc001cli.4	-2.43694	-2.04884	-1.34681	-3.09511	-3.02326	-3.12803	chr1:44456115-44456138	GGCTGACACTAATGGACAGAGGCT	chr1:44456130_44456131+(GGACA)	utr3	chr1:44456130_44456131+(GGACA)	chr1:44456114-44456214	chr1:44456130_44456131+(GGACA),chr1:44456167_44456168+(GGACT),chr1:44456204_44456205+(GGACC)
ASHG19AP1B13417080211	protein_coding	ENST00000591022	protein_coding	hyper	3.40287	0.0219718	0.610822	-2.45881	-4.22556	PLEKHH3	Ensembl	2983	chr17:40819932-40828969:-	chr17	-	40819932	40828969	pleckstrin homology, MyTH4 and FERM domain containing H3 [Source:HGNC Symbol;Acc:HGNC:26105]	CCGGGGTTCGGCGCTGCTCGGTATGACGTTCTGGAGCTGAGCACGGAGCCTGGTCGGGGT					Ribosome;Endoplasmic reticulum;Insoluble Fraction			79990	CCDS11434			NM_024927	uc002iau.5	-2.93773	-2.13163	-2.30708	-4.58544	-3.38984	-4.70141	chr17:40828868-40828887	GAGTGTCCAGCCCTGTGGGG	chr17:40828872_40828873-(GGACA)	utr5	chr17:40828872_40828873-(GGACA)	chr17:40828849-40828949;chr17:40828847-40828947;chr17:40828853-40828953;chr17:40828850-40828950	chr17:40828946_40828947-(GGACA),chr17:40828923_40828924-(GGACA),chr17:40828894_40828895-(GGACA),chr17:40828872_40828873-(GGACA),chr17:40828860_40828861-(GGACA);chr17:40828923_40828924-(GGACA),chr17:40828894_40828895-(GGACA),chr17:40828872_40828873-(GGACA),chr17:40828860_40828861-(GGACA);chr17:40828946_40828947-(GGACA),chr17:40828923_40828924-(GGACA),chr17:40828894_40828895-(GGACA),chr17:40828872_…
ASHG19AP1B13417080211	protein_coding	ENST00000591022	protein_coding	hyper	3.40287	0.0219718	0.610822	-2.45881	-4.22556	PLEKHH3	Ensembl	2983	chr17:40819932-40828969:-	chr17	-	40819932	40828969	pleckstrin homology, MyTH4 and FERM domain containing H3 [Source:HGNC Symbol;Acc:HGNC:26105]	CCGGGGTTCGGCGCTGCTCGGTATGACGTTCTGGAGCTGAGCACGGAGCCTGGTCGGGGT					Ribosome;Endoplasmic reticulum;Insoluble Fraction			79990	CCDS11434			NM_024927	uc002iau.5	-2.93773	-2.13163	-2.30708	-4.58544	-3.38984	-4.70141	chr17:40828912-40828951	GGTGGGCAGTTGTCCAAGCTCCAGGGAGGGTCGTGTCCGG	chr17:40828946_40828947-(GGACA),chr17:40828923_40828924-(GGACA)	utr5,utr5	chr17:40828946_40828947-(GGACA),chr17:40828923_40828924-(GGACA)	chr17:40828853-40828953	chr17:40828946_40828947-(GGACA),chr17:40828923_40828924-(GGACA),chr17:40828894_40828895-(GGACA),chr17:40828872_40828873-(GGACA),chr17:40828860_40828861-(GGACA)
ASHG19AP1B12885374211	protein_coding	ENST00000349048	protein_coding	hyper	3.75167	0.0294738	0.616178	-1.82042	-3.72795	PFKL	Ensembl	2912	chr21:45719934-45747259:+	chr21	+	45719934	45747259	phosphofructokinase, liver type [Source:HGNC Symbol;Acc:HGNC:8876]	CTCCGTGGTGGGAGCTTCGAGAACAACTGGAACATTTACAAGCTCCTCGCCCACCAGAAG				Bipolar Disorder;Mood Disorders	Ribosome;Cytosol;Nucleus;Insoluble Fraction;Nucleous			5211	CCDS33582			NM_002626	uc002zel.4	-2.64126	-1.82473	-0.995271	-4.29855	-3.17638	-3.70893	chr21:45746708-45746740	TGACCCGCCGCACCCTGAGCATGGACAAGGGCT	chr21:45746732_45746733+(GGACA)	exon:22	chr21:45746732_45746733+(GGACA)	chr21:45746658-45746758;chr21:45746673-45746773;chr21:45746657-45746757	chr21:45746732_45746733+(GGACA);chr21:45746732_45746733+(GGACA);chr21:45746732_45746733+(GGACA)
ASHG19AP1B12961293211	protein_coding	ENST00000543949	protein_coding	hyper	4.00811	0.0472288	0.617706	-2.40244	-4.40536	COMMD5	Ensembl	1571	chr8:146075552-146078452:-	chr8	-	146075552	146078452	COMM domain containing 5 [Source:HGNC Symbol;Acc:HGNC:17902]	CGCCCCCATCAGAGCCGCGGGCATCTGCATCTGGGACCGACCTCCTGGGCTGGCTGATCA					Cytosol;Ribosome;Cytoplasm			28991				NM_001287237	uc022bcr.3	-2.34156	-2.82232	-2.04342	-4.86548	-3.08584	-5.26475	chr8:146076004-146076038	GTGCCTGTCCAAGCCGGATCTGAATGGGACTGGTC	chr8:146076010_146076011-(GGACA)	utr3	chr8:146076010_146076011-(GGACA)	chr8:146076003-146076103;chr8:146075976-146076076	chr8:146076032_146076033+(GGACT),chr8:146076060_146076061-(AGACT),chr8:146076052_146076053-(GGACT),chr8:146076010_146076011-(GGACA);chr8:146076032_146076033+(GGACT),chr8:146076060_146076061-(AGACT),chr8:146076052_146076053-(GGACT),chr8:146076010_146076011-(GGACA)
ASHG19AP1B10371653111	protein_coding	ENST00000270162	protein_coding	hyper	5.80854	0.0220188	0.610822	2.81017	0.271997	SIK1	Ensembl	4805	chr21:44834363-44847069:-	chr21	-	44834363	44847069	salt inducible kinase 1 [Source:HGNC Symbol;Acc:HGNC:11142]	GCCTTCATTTTTACAGAGGTAGCACAACTGATTCCAACACAAAACCCCTTCCCCTTTTTA				Cardiomyopathy, Dilated;West Syndrome;Early myoclonic encephalopathy;Early infantile epileptic encephalopathy with suppression bursts;Juvenile arthritis;EPILEPTIC ENCEPHALOPATHY, EARLY INFANTILE, 30	Nucleus;Nucleous;Nucleoplasm			150094	CCDS33575	CHEMBL6082		NM_173354	uc002zdf.4	1.68022	3.49958	3.25072	1.07739	-0.167469	-0.0939272	chr21:44837576-44837597	AGCCCCTTGATTTTGTTCAGTC	chr21:44837590_44837591-(GAACA)	exon:13	chr21:44837590_44837591-(GAACA)	chr21:44837522-44837622	chr21:44837604_44837605+(AAACC),chr21:44837612_44837613-(GGACC),chr21:44837595_44837596-(GGACT),chr21:44837590_44837591-(GAACA)
ASHG19AP1B14051895111	protein_coding	ENST00000304658	protein_coding	hyper	1.91813	0.0401092	0.617706	4.77463	3.83493	XPO6	Ensembl	4422	chr16:28109316-28223190:-	chr16	-	28109316	28223190	exportin 6 [Source:HGNC Symbol;Acc:HGNC:19733]	TGAGCCGCCCCCTCCCCGGCCAGCATGGCATCTGAAGAAGCCTCTCTCAGGGCATTGGAA				Substance-Related Disorders	Cytosol;Ribosome;Chromatin;Insoluble Fraction;Cell Membrane			23214	CCDS42135			NM_015171	uc002dpa.4	4.83317	5.24779	4.24294	3.64316	4.04304	3.81859	chr16:28109833-28109853	GTCCGTGTCCCCAGGCAGTAG	chr16:28109839_28109840-(GGACA)	utr3	chr16:28109839_28109840-(GGACA)	chr16:28109802-28109902;chr16:28109832-28109932;chr16:28109831-28109931;chr16:28109830-28109930	chr16:28109839_28109840-(GGACA),chr16:28109833_28109834-(GGACT);chr16:28109900_28109901-(AGACT),chr16:28109839_28109840-(GGACA),chr16:28109833_28109834-(GGACT);chr16:28109900_28109901-(AGACT),chr16:28109839_28109840-(GGACA),chr16:28109833_28109834-(GGACT);chr16:28109900_28109901-(AGACT),chr16:28109839_28109840-(GGACA),chr16:28109833_28109834-(GGACT)
ASHG19AP1B12567496911	protein_coding	ENST00000367600	protein_coding	hyper	1.71099	0.0454842	0.617706	-2.1606	-2.93542	QSOX1	Ensembl	2519	chr1:180124032-180167169:+	chr1	+	180124032	180167169	quiescin sulfhydryl oxidase 1 [Source:HGNC Symbol;Acc:HGNC:9756]	CCCACAAACACCACCCCACATGTGCCGGCTGAGGGACCTGAGCTTATTTGAAGTCCTGCC				Substance-Related Disorders	Ribosome;Endoplasmic reticulum;Insoluble Fraction			5768	CCDS30950			NM_001004128	uc001gny.4	-2.58363	-2.06486	-1.83329	-2.89128	-2.69363	-3.22136	chr1:180166616-180166638	ACCCTGCTCCCTTCCGGACAATG	chr1:180166633_180166634+(GGACA)	utr3	chr1:180166633_180166634+(GGACA)	chr1:180166572-180166672;chr1:180166577-180166677;chr1:180166561-180166661;chr1:180166570-180166670	chr1:180166587_180166588+(GAACT),chr1:180166633_180166634+(GGACA),chr1:180166667_180166668+(GGACC);chr1:180166587_180166588+(GAACT),chr1:180166633_180166634+(GGACA),chr1:180166667_180166668+(GGACC);chr1:180166587_180166588+(GAACT),chr1:180166633_180166634+(GGACA);chr1:180166587_180166588+(GAACT),chr1:180166633_180166634+(GGACA),chr1:180166667_180166668+(GGACC)
ASHG19AP1B12078409611	protein_coding	ENST00000561457	protein_coding	hyper	3.40486	0.00572783	0.546135	-1.29464	-3.06223	C9orf69	Ensembl	2804	chr9:139006427-139010277:-	chr9	-	139006427	139010277	transmembrane protein 250 [Source:HGNC Symbol;Acc:HGNC:31009]	GTAAACCGTGCTCTCTAATTTATCGGCAGCTTCTGTGGATGACCTCTGATGAGCCCGGGC					Ribosome			90120				NM_001256526	uc031tfs.1	-1.44843	-1.10948	-1.326	-2.68552	-2.81855	-3.68264	chr9:139008156-139008182	TGGTGTCCGCGCCCCCATCACAGAAGT	chr9:139008160_139008161-(GGACA)	utr3	chr9:139008160_139008161-(GGACA)	chr9:139008113-139008213;chr9:139008141-139008241;chr9:139008114-139008214	chr9:139008181_139008182-(AGACT),chr9:139008160_139008161-(GGACA),chr9:139008134_139008135-(GGACC);chr9:139008181_139008182-(AGACT),chr9:139008160_139008161-(GGACA);chr9:139008181_139008182-(AGACT),chr9:139008160_139008161-(GGACA),chr9:139008134_139008135-(GGACC)
ASHG19AP1B13401980611	protein_coding	uc021ygh.2	protein_coding	hyper	4.83564	0.021185	0.610822	-2.26826	-4.54196	LARP1	knownGene	6801	chr5:154134889-154197167:+	chr5	+	154134889	154197167	Homo sapiens La ribonucleoprotein domain family, member 1 (LARP1), mRNA.	GCGTCGCGGGCGCTCTGCTAGCCAAGTGAACCCGTGGACTAAGAACGCATTGCCGCCGGT					Cytosol;Nucleus;Chromatin;Insoluble Fraction;Cell Membrane	12:substantia_nigra[45.89];middle_temporal_gyrus[26.60];temporal_lobe[13.10];telencephalic_nucleus[12.95];cerebral_subcortex[11.40];gyrus[11.40];nucleus_of_brain[10.55];telencephalon[9.15];brain_gray_matter[8.83];forebrain[8.25];brain[6.80];nervous_system[6.09]	Yes	23367						-2.74032	-2.88953	-1.17493	-5.00659	-4.02576	-4.59355	chr5:154194933-154194954	GGAGAACAGAGTTGGCCTGCAT	chr5:154194938_154194939+(GAACA)	Unknown	chr5:154194938_154194939+(GAACA)	chr5:154194904-154195004;chr5:154194896-154194996	chr5:154194927_154194928+(AAACT),chr5:154194938_154194939+(GAACA),chr5:154194960_154194961+(GAACA),chr5:154194968_154194969-(GGACA),chr5:154194921_154194922-(GAACC);chr5:154194904_154194905+(GAACC),chr5:154194927_154194928+(AAACT),chr5:154194938_154194939+(GAACA),chr5:154194960_154194961+(GAACA),chr5:154194968_154194969-(GGACA),chr5:154194921_154194922-(GAACC)
ASHG19AP1B13401980611	protein_coding	uc021ygh.2	protein_coding	hyper	4.83564	0.021185	0.610822	-2.26826	-4.54196	LARP1	knownGene	6801	chr5:154134889-154197167:+	chr5	+	154134889	154197167	Homo sapiens La ribonucleoprotein domain family, member 1 (LARP1), mRNA.	GCGTCGCGGGCGCTCTGCTAGCCAAGTGAACCCGTGGACTAAGAACGCATTGCCGCCGGT					Cytosol;Nucleus;Chromatin;Insoluble Fraction;Cell Membrane	12:substantia_nigra[45.89];middle_temporal_gyrus[26.60];temporal_lobe[13.10];telencephalic_nucleus[12.95];cerebral_subcortex[11.40];gyrus[11.40];nucleus_of_brain[10.55];telencephalon[9.15];brain_gray_matter[8.83];forebrain[8.25];brain[6.80];nervous_system[6.09]	Yes	23367						-2.74032	-2.88953	-1.17493	-5.00659	-4.02576	-4.59355	chr5:154194956-154194987	TGGAACACACTTGTCCTCAGCTTACCATCTCC	chr5:154194960_154194961+(GAACA)	Unknown	chr5:154194960_154194961+(GAACA)	chr5:154194904-154195004;chr5:154194896-154194996	chr5:154194927_154194928+(AAACT),chr5:154194938_154194939+(GAACA),chr5:154194960_154194961+(GAACA),chr5:154194968_154194969-(GGACA),chr5:154194921_154194922-(GAACC);chr5:154194904_154194905+(GAACC),chr5:154194927_154194928+(AAACT),chr5:154194938_154194939+(GAACA),chr5:154194960_154194961+(GAACA),chr5:154194968_154194969-(GGACA),chr5:154194921_154194922-(GAACC)
ASHG19AP1B12403481511	protein_coding	uc001ltp.1	protein_coding	hyper	1.87684	0.040226	0.617706	-1.54884	-2.45715	MOB2	knownGene	1402	chr11:1490693-1502115:-	chr11	-	1490693	1502115	Homo sapiens MOB kinase activator 2 (MOB2), transcript variant 2, mRNA.	CACAAAATACGAGAATTCCCCAGCTCCTTTGAGTCCCTGGTGAGGAAGATCTGCAGACAC					Ribosome			81532						-2.01756	-1.63062	-0.998348	-2.57935	-2.4164	-2.3757	chr11:1491581-1491641	AGAGCGTGTTCAAGTGTCCGTGCAGCTCCAGGGCCAGCGTCTCCTTGAAGTGGGCCCAGTA	chr11:1491596_1491597-(GGACA),chr11:1491588_1491589-(GAACA)	Unknown,Unknown	chr11:1491596_1491597-(GGACA),chr11:1491588_1491589-(GAACA)	chr11:1491551-1491651	chr11:1491596_1491597-(GGACA),chr11:1491588_1491589-(GAACA)
ASHG19AP1B13089298011	protein_coding	ENST00000442903	protein_coding	hyper	1.54019	0.0424975	0.617706	-2.33934	-2.96245	INTS14	Ensembl	1863	chr15:65871586-65903627:-	chr15	-	65871586	65903627	integrator complex subunit 14 [Source:HGNC Symbol;Acc:HGNC:25372]	TGGGAGTTGATGGTCCCCTTCACGAGAGATTATAATACCCTACAGGTTGTCCTGGTGACA					Cytosol;Insoluble Fraction			81556				NR_045901	uc010uiz.3	-2.0162	-2.37056	-2.63125	-3.13311	-2.74351	-3.01072	chr15:65871793-65871816	TGATGTTCTGGTCATAAGCGGCAT	chr15:65871797_65871798-(GAACA)	exon:11	chr15:65871797_65871798-(GAACA)	chr15:65871787-65871887;chr15:65871783-65871883	chr15:65871797_65871798-(GAACA);chr15:65871797_65871798-(GAACA)
ASHG19AP1B10025807811	protein_coding	NM_198836	protein_coding	hyper	2.69119	0.0412895	0.617706	-2.68973	-4.11797	ACACA	Refseq	9585	chr17:35441927-35716059:-	chr17	-	35441927	35716059		CAGCAGTTCCTCCACGCAGGGGCTCCGGAATCGCCCGACCGCACACGTTGCCACCCTGAG				Heart failure;Muscle hypotonia;Myopathy;Growth retardation;Growth delay;Growth failure;Poor growth;Liver carcinoma;Very poor growth;Autosomal recessive predisposition	Cytosol;Ribosome;Nucleus;Cytoplasm;Chromatin	1:substantia_nigra[7.45]		31				NM_198836		-2.437	-2.91682	-2.71536	-4.56783	-3.19619	-4.58989	chr17:35442732-35442765	TACAGGGTTAAGGCTCAGAACTGTGGCTTGTCCA	chr17:35442761_35442762-(GGACA)	utr3	chr17:35442761_35442762-(GGACA)	chr17:35442670-35442770	chr17:35442730_35442731+(AAACT),chr17:35442751_35442752+(GAACT),chr17:35442761_35442762-(GGACA)
ASHG19AP1B11307919211	protein_coding	ENST00000611198	protein_coding	hyper	2.16733	0.0229667	0.613186	0.650788	-0.465129	TSC22D1	Ensembl	2877	chr13:45006279-45048437:-	chr13	-	45006279	45048437	TSC22 domain family member 1 [Source:HGNC Symbol;Acc:HGNC:16826]	ATAATCCTGCTCTCCTCTGGTGCAAGTGTGGTAGCTATTGACAACAAAATCGAGCAAGCT				Neoplastic Cell Transformation;Liver Cirrhosis, Experimental;Liver Neoplasms, Experimental;Animal Mammary Neoplasms;Mammary Neoplasms, Experimental	Ribosome;Cytosol;Insoluble Fraction		Yes	8848	CCDS73565			NM_001243798	uc021rja.1	0.12514	1.09798	0.729238	-0.2265	-0.661734	-0.507153	chr13:45008205-45008220	ATTGTTTGAGAAGAAA	chr13:45008208_45008209-(AAACA)	utr3	chr13:45008208_45008209-(AAACA)	chr13:45008171-45008271	chr13:45008237_45008238-(AAACA),chr13:45008208_45008209-(AAACA),chr13:45008191_45008192-(AAACT)
ASHG19AP1B12360790011	protein_coding	ENST00000373055	protein_coding	hyper	1.90341	0.0205324	0.610822	-1.68713	-2.61572	CDCA8	Ensembl	2469	chr1:38158090-38175391:+	chr1	+	38158090	38175391	cell division cycle associated 8 [Source:HGNC Symbol;Acc:HGNC:14629]	GGGACGGCGGCTTCTCATTCGTCAGCCTGTGACTGTGGAGTTTGAATTGGGTGGCGGTTG					Ribosome;Cytosol;Insoluble Fraction			55143	CCDS424			NM_001256875	uc001cbs.5	-1.79453	-1.70593	-1.56094	-2.89292	-2.13694	-2.8173	chr1:38174022-38174079	TACGGACCCACAAATGAGACACCAAAGTTGACAGGATGGACTTTTAATGGGCACTTCT	chr1:38174027_38174028+(GGACC),chr1:38174040_38174041+(AGACA),chr1:38174061_38174062+(GGACT)	exon:10,utr3,utr3	chr1:38174040_38174041+(AGACA)	chr1:38173994-38174094;chr1:38173997-38174097	chr1:38174027_38174028+(GGACC),chr1:38174040_38174041+(AGACA),chr1:38174061_38174062+(GGACT),chr1:38174083_38174084+(GGACC);chr1:38174027_38174028+(GGACC),chr1:38174040_38174041+(AGACA),chr1:38174061_38174062+(GGACT),chr1:38174083_38174084+(GGACC),chr1:38174094_38174095+(AGACT)
ASHG19AP1B14319614611	protein_coding	ENST00000381692	protein_coding	hyper	1.97946	0.00436511	0.545842	-1.83627	-2.82137	SON	Ensembl	2463	chr21:34915358-34949787:+	chr21	+	34915358	34949787	SON DNA binding protein [Source:HGNC Symbol;Acc:HGNC:11183]	ACGATATAAGCCAGATAAGGCTCAATTACTTGAAATAGCCAAAGCTAATGCAGCTGCCAT				Adenoid Cystic Carcinoma;Salivary Gland Neoplasms	Nucleus;Cytosol;Insoluble Fraction;Cell Membrane		Yes	6651	CCDS77624			NM_001291412	uc002ysf.3	-2.08526	-1.72539	-1.69815	-2.84784	-3.00565	-2.61062	chr21:34923098-34923120	ACGGTGGAACATCCTGGGCATCC	chr21:34923106_34923107+(GAACA)	intron	chr21:34923106_34923107+(GAACA)	chr21:34923047-34923147;chr21:34923021-34923121	chr21:34923052_34923053+(GAACA),chr21:34923106_34923107+(GAACA);chr21:34923052_34923053+(GAACA),chr21:34923106_34923107+(GAACA)
ASHG19AP1B13886595311	protein_coding	ENST00000329875	protein_coding	hyper	2.14713	0.0154085	0.610822	-2.20904	-3.31145	PYCR1	Ensembl	1855	chr17:79890260-79894755:-	chr17	-	79890260	79894755	pyrroline-5-carboxylate reductase 1 [Source:HGNC Symbol;Acc:HGNC:9721]	TCAGGACCACCTTCCTCTAGAGCTCGGGAGCCCGGAGGGTCTTCACCCACTCCTACTCCA				Blepharophimosis;Cryptorchidism;Cutis Laxa;Dwarfism;Enophthalmos;Fetal Growth Retardation;Gastroesophageal reflux disease;Heartburn;Hernia, Inguinal;Hip Dislocation, Congenital;Hydrocephalus;Hydrophthalmos;Orbital separation excessive;Infant, Small for Gestational Age;Language Delay;Liver Cirrhosis, Experimental;Mental Retardation;Muscle hypotonia;Osteopenia;Osteoporosis;Progeria;Curvature of spi…	Ribosome			5831	CCDS11795		00330+1.5.1.2	NM_006907	uc002kcr.3	-2.00514	-1.93809	-2.68387	-3.57339	-3.17702	-3.18393	chr17:79890537-79890584	CCAAGGAGCCCTTTCCCCAAATGTCCATGGGATCTGCGTGCTTGGCAG	chr17:79890559_79890560-(GGACA)	utr3	chr17:79890559_79890560-(GGACA)	chr17:79890500-79890600;chr17:79890499-79890599	chr17:79890559_79890560-(GGACA),chr17:79890524_79890525-(GAACT);chr17:79890559_79890560-(GGACA),chr17:79890524_79890525-(GAACT)
ASHG19AP1B10026102911	protein_coding	ENST00000254816	protein_coding	hyper	1.9455	0.00402009	0.545842	-0.317527	-1.27767	TRIM47	Ensembl	2266	chr17:73870242-73874656:-	chr17	-	73870242	73874656	tripartite motif containing 47 [Source:HGNC Symbol;Acc:HGNC:19020]	AGCCCTTCCCCGACGGCCTTCAGCTCCGCAAGAACCACACGCTGTCCGAGCTGCTGCAGC					Ribosome;Insoluble Fraction;Cell Membrane;Nucleous		Yes	91107	CCDS32737			NM_033452	uc002jpw.4	-0.505956	-0.0800644	-0.36656	-1.38661	-1.37236	-1.07404	chr17:73870669-73870704	GAGCCCCGCAAAGTGACTGTCCAGGCGGCTCTGGAA	chr17:73870687_73870688-(GGACA)	exon:6	chr17:73870687_73870688-(GGACA)	chr17:73870624-73870724;chr17:73870645-73870745;chr17:73870661-73870761	chr17:73870687_73870688-(GGACA),chr17:73870656_73870657-(AGACT);chr17:73870687_73870688-(GGACA),chr17:73870656_73870657-(AGACT);chr17:73870687_73870688-(GGACA)
ASHG19AP1B10104995511	protein_coding	ENST00000381831	protein_coding	hyper	1.57113	0.0342993	0.617706	1.51105	0.859245	GART	Ensembl	3490	chr21:34876238-34915148:-	chr21	-	34876238	34915148	phosphoribosylglycinamide formyltransferase, phosphoribosylglycinamide synthetase, phosphoribosylaminoimidazole synthetase [Source:HGNC Symbol;Acc:HGNC:4163]	ATATGCATCCGGGAGAGAATTTTTCAGCCCCCGCCCCCACTGGCATACAGAACAATGGCA				Rheumatoid Arthritis	Cytosol;Nucleus;Ribosome;Cytoplasm;Insoluble Fraction			-1					uc002yrz.4	1.1747	1.57683	1.78162	0.924499	0.998065	0.65517	chr21:34911621-34911636	TTGTTCTGTCTGTAAA	chr21:34911628_34911629-(AGACA),chr21:34911623_34911624-(GAACA)	utr5,utr5	chr21:34911628_34911629-(AGACA),chr21:34911623_34911624-(GAACA)	chr21:34911568-34911668	chr21:34911661_34911662+(AAACC),chr21:34911628_34911629-(AGACA),chr21:34911623_34911624-(GAACA),chr21:34911579_34911580-(GAACA)
ASHG19AP1B13885689711	protein_coding	ENST00000314606	protein_coding	hyper	2.12903	0.0268165	0.615405	3.80579	2.7156	FARSA	Ensembl	1814	chr19:13033294-13044529:-	chr19	-	13033294	13044529	phenylalanyl-tRNA synthetase alpha subunit [Source:HGNC Symbol;Acc:HGNC:3592]	TGTTGTCCTGTGTGGTGTGTCTACTGTGAGGGTGGGCCCTGAGGAGACCTGTGGGCCACC					Cytosol;Ribosome;Insoluble Fraction		Yes	2193	CCDS12287			NM_004461	uc002mvs.3	3.49912	4.3564	3.56186	2.89253	2.85793	2.39634	chr19:13033539-13033582	GACCTGTCCTAGAGTGGCCCATGTCACGCAGCCTCCTGTGTGGG	chr19:13033544_13033545-(GGACA)	utr3	chr19:13033544_13033545-(GGACA)	chr19:13033508-13033608;chr19:13033488-13033588	chr19:13033526_13033527+(GGACT),chr19:13033544_13033545-(GGACA);chr19:13033526_13033527+(GGACT),chr19:13033544_13033545-(GGACA)
ASHG19AP1B13100025411	protein_coding	ENST00000311124	protein_coding	hyper	1.70906	0.000114919	0.49649	0.132264	-0.64094	SLC19A1	Ensembl	3811	chr21:46933690-46962385:-	chr21	-	46933690	46962385	solute carrier family 19 member 1 [Source:HGNC Symbol;Acc:HGNC:10937]	TCCGCTTATCCTGCTAGCAGGCCCCCTAGGATTCCCCCTGCCCTGTGCCGCACTCTGGCG		Yes		Adenoma;Autistic Disorder;Bladder Neoplasm;Cleft Lip;Cleft Palate;Colonic Neoplasms;Colorectal Neoplasms;Down Syndrome;nervous system disorder;Adverse reaction to drug;Precursor Cell Lymphoblastic Leukemia Lymphoma	Ribosome;Endoplasmic reticulum			6573	CCDS13725	CHEMBL4833		NM_194255	uc002zhl.3	0.114751	0.115864	0.166177	-0.549912	-0.716253	-0.656656	chr21:46935772-46935795	CCAGGTATGGGTCGCTCTGTCTCT	chr21:46935790_46935791-(AGACA)	exon:6	chr21:46935790_46935791-(AGACA)	chr21:46935762-46935862;chr21:46935758-46935858;chr21:46935747-46935847	chr21:46935830_46935831-(AGACA),chr21:46935790_46935791-(AGACA);chr21:46935830_46935831-(AGACA),chr21:46935790_46935791-(AGACA);chr21:46935830_46935831-(AGACA),chr21:46935790_46935791-(AGACA)
ASHG19AP1B12490530211	protein_coding	ENST00000284274	protein_coding	hyper	2.4723	0.0156287	0.610822	-1.47911	-2.78497	OTULIN	Ensembl	7800	chr5:14664857-14699820:+	chr5	+	14664857	14699820	OTU deubiquitinase with linear linkage specificity [Source:HGNC Symbol;Acc:HGNC:25118]	GGGACACACTGGTGGTCTTGAACAGGTTGAAATGTTCCTTCTTGCCTATGCTGTGCGCCA					Ribosome;Nucleus;Cytoplasm;Cytosol			90268	CCDS43302			NM_138348	uc003jfk.4	-1.98619	-1.07792	-1.37323	-2.84961	-3.06242	-2.44288	chr5:14693238-14693276	CTCTAAGAACAATCTCTGAGAAGAACCCTTGGGCCCCTG	chr5:14693246_14693247+(GAACA),chr5:14693262_14693263+(GAACC)	utr3,utr3	chr5:14693246_14693247+(GAACA)	chr5:14693189-14693289;chr5:14693196-14693296	chr5:14693246_14693247+(GAACA),chr5:14693262_14693263+(GAACC),chr5:14693236_14693237-(AGACC),chr5:14693228_14693229-(AAACC);chr5:14693246_14693247+(GAACA),chr5:14693262_14693263+(GAACC),chr5:14693290_14693291+(GGACA),chr5:14693236_14693237-(AGACC),chr5:14693228_14693229-(AAACC)
ASHG19AP1B13728821811	protein_coding	ENST00000252015	protein_coding	hyper	2.23145	0.0183738	0.610822	3.58818	2.43019	TRPC4AP	Ensembl	3226	chr20:33590207-33680674:-	chr20	-	33590207	33680674	transient receptor potential cation channel subfamily C member 4 associated protein [Source:HGNC Symbol;Acc:HGNC:16181]	ACCCCTCCGCCGCCCCGTAGAAATCTCCGCGGCCCCGAGGCCGCTTGCTTCCTGTTTGTC					Nucleus;Chromatin;Insoluble Fraction			26133	CCDS13246			NM_015638	uc002xbk.4	3.22963	4.05367	3.48124	2.77459	2.32688	2.18911	chr20:33590972-33591013	CTATGTCCATGTAGGGCTCCTCAATGTAGCTAACGAGAGCAG	chr20:33590976_33590977-(GGACA)	exon:19	chr20:33590976_33590977-(GGACA)	chr20:33590926-33591026;chr20:33590915-33591015;chr20:33590924-33591024	chr20:33590976_33590977-(GGACA),chr20:33590970_33590971-(AGACA),chr20:33590964_33590965-(GGACT);chr20:33590976_33590977-(GGACA),chr20:33590970_33590971-(AGACA),chr20:33590964_33590965-(GGACT);chr20:33590976_33590977-(GGACA),chr20:33590970_33590971-(AGACA),chr20:33590964_33590965-(GGACT)
ASHG19AP1B14302576911	protein_coding	ENST00000514708	protein_coding	hyper	2.06521	0.0144867	0.610067	-2.55143	-3.59772	MAEA	Ensembl	1945	chr4:1283683-1333896:+	chr4	+	1283683	1333896	macrophage erythroblast attacher [Source:HGNC Symbol;Acc:HGNC:13731]	TCAAGACACCTGCTACAAGGAGGACGGCAGCTCCAAGAGCCCTGACTGCCCTGTGTGCAG				Diabetes Mellitus, Non-Insulin-Dependent	Cytosol;Ribosome;Chromatin;Insoluble Fraction			10296	CCDS77887			NM_001297431	uc003gdc.4	-3.00609	-2.50778	-2.14042	-3.52913	-3.64539	-3.61864	chr4:1333426-1333461	GCCGCGCCACGAGGGACACTTATGGCTTCATTCGAG	chr4:1333441_1333442+(GGACA)	utr3	chr4:1333441_1333442+(GGACA)	chr4:1333371-1333471	chr4:1333403_1333404+(GGACT),chr4:1333441_1333442+(GGACA)
ASHG19AP1B13474574211	protein_coding	ENST00000305103	protein_coding	hyper	2.32603	0.00611912	0.549084	-2.34108	-3.55895	COMMD5	Ensembl	1373	chr8:146075604-146078419:-	chr8	-	146075604	146078419	COMM domain containing 5 [Source:HGNC Symbol;Acc:HGNC:17902]	GGAGGAGCGCCCGCCGGCATCTGCATCTGGGACCGACCTCCTGGGCTGGCTGATCAAAGA					Cytosol;Ribosome;Cytoplasm			28991				NM_014066	uc003zen.4	-1.94322	-2.53527	-2.54475	-3.37426	-3.53069	-3.77191	chr8:146076004-146076038	GTGCCTGTCCAAGCCGGATCTGAATGGGACTGGTC	chr8:146076010_146076011-(GGACA)	utr3	chr8:146076010_146076011-(GGACA)	chr8:146076003-146076103;chr8:146075976-146076076	chr8:146076032_146076033+(GGACT),chr8:146076060_146076061-(AGACT),chr8:146076052_146076053-(GGACT),chr8:146076010_146076011-(GGACA);chr8:146076032_146076033+(GGACT),chr8:146076060_146076061-(AGACT),chr8:146076052_146076053-(GGACT),chr8:146076010_146076011-(GGACA)
ASHG19AP1B12213741611	protein_coding	ENST00000360911	protein_coding	hyper	1.80641	0.0269517	0.615405	0.693692	-0.159435	ZMYND8	Ensembl	4991	chr20:45837859-45985450:-	chr20	-	45837859	45985450	zinc finger MYND-type containing 8 [Source:HGNC Symbol;Acc:HGNC:9397]	CCAGAGAGACGCCCTCCTCCATTCTCTTAGGCTCCAACCAAGGCTCTGACCATTCCCGGA		Yes			Cytosol;Chromatin;Insoluble Fraction;Cell Membrane		Yes	23613	CCDS46613			NM_001281778	uc002xtd.3	0.783928	0.991946	0.305204	-0.260469	-0.345083	0.127247	chr20:45839218-45839254	CTGCAGTCAAAGCCGATGCTGGGTGTCCTGTAGTGTA	chr20:45839242_45839243-(GGACA)	utr3	chr20:45839242_45839243-(GGACA)	chr20:45839203-45839303	chr20:45839213_45839214+(GAACA),chr20:45839291_45839292-(AAACC),chr20:45839242_45839243-(GGACA),chr20:45839216_45839217-(AGACT)
ASHG19AP1B12481216911	protein_coding	ENST00000366672	protein_coding	hyper	3.69874	0.0438397	0.617706	-1.89351	-3.78055	GALNT2	Ensembl	4454	chr1:230202956-230417870:+	chr1	+	230202956	230417870	polypeptide N-acetylgalactosaminyltransferase 2 [Source:HGNC Symbol;Acc:HGNC:4124]	GGCGGCGCCGGCAGGAAGGAGGACTGGAATGAAATTGACCCCATTAAAAAGAAAGACCTT					Endoplasmic reticulum;Ribosome			2590	CCDS1582			NM_001291866	uc010pwa.2	-2.4562	-1.62841	-1.59593	-3.10942	-3.28594	-4.94628	chr1:230415345-230415378	GCAAGGCACGGACGACTGTGCAGACACAGCAGCG	chr1:230415368_230415369+(AGACA)	utr3	chr1:230415368_230415369+(AGACA)	chr1:230415323-230415423;chr1:230415329-230415429;chr1:230415316-230415416;chr1:230415313-230415413;chr1:230415297-230415397	chr1:230415339_230415340+(AAACT),chr1:230415368_230415369+(AGACA),chr1:230415392_230415393+(GAACT),chr1:230415326_230415327-(AGACC);chr1:230415339_230415340+(AAACT),chr1:230415368_230415369+(AGACA),chr1:230415392_230415393+(GAACT);chr1:230415339_230415340+(AAACT),chr1:230415368_230415369+(AGACA),chr1:230415392_230415393+(GAACT),chr1:230415326_230415327-(AGACC);chr1:230415339_230415340+(AAACT),chr…
ASHG19AP1B10053734311	protein_coding	ENST00000458659	protein_coding	hyper	2.57365	0.0231952	0.613186	-1.35312	-2.71694	TSC22D1	Ensembl	4820	chr13:45007655-45150701:-	chr13	-	45007655	45150701	TSC22 domain family member 1 [Source:HGNC Symbol;Acc:HGNC:16826]	CACCCCTGGTGGATGGCGAGGATGAGAGCTCCTCTGGTGCAAGTGTGGTAGCTATTGACA				Neoplastic Cell Transformation;Liver Cirrhosis, Experimental;Liver Neoplasms, Experimental;Animal Mammary Neoplasms;Mammary Neoplasms, Experimental	Ribosome;Cytosol;Insoluble Fraction		Yes	8848	CCDS31966			NM_183422	uc001uzn.5	-1.86747	-0.972212	-1.21969	-2.21775	-2.77923	-3.15384	chr13:45008205-45008220	ATTGTTTGAGAAGAAA	chr13:45008208_45008209-(AAACA)	utr3	chr13:45008208_45008209-(AAACA)	chr13:45008171-45008271	chr13:45008237_45008238-(AAACA),chr13:45008208_45008209-(AAACA),chr13:45008191_45008192-(AAACT)
ASHG19AP1B11675521311	protein_coding	ENST00000258960	protein_coding	hyper	2.09504	0.016631	0.610822	-0.29109	-1.35807	NMT1	Ensembl	4879	chr17:43138680-43186377:+	chr17	+	43138680	43186377	N-myristoyltransferase 1 [Source:HGNC Symbol;Acc:HGNC:7857]	GACCCCTCTTCTAGACCTCATGAGCGACGCCCTTGTCCTCGCCAAAATGAAAGGGTTTGA		Yes			Ribosome;Cytosol;Insoluble Fraction			4836				NM_021079	uc060gei.1	-0.597645	0.0893324	-0.364957	-1.44854	-1.61151	-1.01415	chr17:43186162-43186180	GTTGAGGACAATTTCATTC	chr17:43186169_43186170+(GGACA)	utr3	chr17:43186169_43186170+(GGACA)	chr17:43186162-43186262;chr17:43186140-43186240	chr17:43186169_43186170+(GGACA),chr17:43186232_43186233+(GAACA),chr17:43186259_43186260-(AGACA),chr17:43186224_43186225-(AGACA);chr17:43186169_43186170+(GGACA),chr17:43186232_43186233+(GAACA),chr17:43186224_43186225-(AGACA)
ASHG19AP1B13344058811	protein_coding	ENST00000395287	protein_coding	hyper	1.8676	0.00702069	0.567225	0.30211	-0.599073	BRD2	Ensembl	3467	chr6:32940507-32949282:+	chr6	+	32940507	32949282	bromodomain containing 2 [Source:HGNC Symbol;Acc:HGNC:1103]	GCCAGGATTACAGGCTCCCCAAAAAGGCCACAAAGACAGCCCCACCTGCCCTGCCTACAG		Yes		Glioblastoma;Medulloblastoma	Cytosol;Ribosome;Nucleus;Cytoplasm;Chromatin		Yes	6046	CCDS56420			NM_001199455	uc010juh.4	0.0317421	0.620896	0.253692	-0.633048	-0.649608	-0.514563	chr6:32948714-32948762	GTGATCTCTTGGACACAGAGCCCCCATTCAAAATGGGGCAGGGCAAGGG	chr6:32948726_32948727+(GGACA)	utr3	chr6:32948726_32948727+(GGACA)	chr6:32948669-32948769	chr6:32948673_32948674+(GGACA),chr6:32948679_32948680+(GGACA),chr6:32948684_32948685+(AAACA),chr6:32948726_32948727+(GGACA)
ASHG19AP1B10492205011	protein_coding	ENST00000401089	protein_coding	hyper	2.34861	0.00349018	0.540616	-1.5129	-2.74471	SZRD1	Ensembl	3447	chr1:16693720-16724640:+	chr1	+	16693720	16724640	SUZ RNA binding domain containing 1 [Source:HGNC Symbol;Acc:HGNC:30232]	CTGGGAAGAGGCGGCAGACAGCGGGCAGGAAATCCAAATCTCCTCCCAAAGTGCCCATTG					Cytosol;Ribosome;Cytoplasm			26099				NR_073502	uc001ayi.6	-1.43256	-1.38799	-1.71816	-2.40889	-2.86117	-2.96406	chr1:16721716-16721745	ACAGCTGGACTTGAGCAGAGGGAACGACCT	chr1:16721724_16721725+(GGACT)	utr3		chr1:16721686-16721786;chr1:16721705-16721805;chr1:16721710-16721810;chr1:16721704-16721804	chr1:16721716_16721717+(AGACA),chr1:16721724_16721725+(GGACT);chr1:16721716_16721717+(AGACA),chr1:16721724_16721725+(GGACT),chr1:16721794_16721795+(GAACC);chr1:16721716_16721717+(AGACA),chr1:16721724_16721725+(GGACT),chr1:16721794_16721795+(GAACC);chr1:16721716_16721717+(AGACA),chr1:16721724_16721725+(GGACT),chr1:16721794_16721795+(GAACC)
ASHG19AP1B10492205011	protein_coding	ENST00000401089	protein_coding	hyper	2.34861	0.00349018	0.540616	-1.5129	-2.74471	SZRD1	Ensembl	3447	chr1:16693720-16724640:+	chr1	+	16693720	16724640	SUZ RNA binding domain containing 1 [Source:HGNC Symbol;Acc:HGNC:30232]	CTGGGAAGAGGCGGCAGACAGCGGGCAGGAAATCCAAATCTCCTCCCAAAGTGCCCATTG					Cytosol;Ribosome;Cytoplasm			26099				NR_073502	uc001ayi.6	-1.43256	-1.38799	-1.71816	-2.40889	-2.86117	-2.96406	chr1:16721791-16721809	TGAACCCCATGCACTGTGA	chr1:16721794_16721795+(GAACC)	utr3		chr1:16721710-16721810	chr1:16721716_16721717+(AGACA),chr1:16721724_16721725+(GGACT),chr1:16721794_16721795+(GAACC)
ASHG19AP1B10157180511	protein_coding	ENST00000441639	protein_coding	hyper	2.65782	0.0212848	0.610822	-1.41945	-2.82969	EPB41L1	Ensembl	5967	chr20:34680632-34820721:+	chr20	+	34680632	34820721	erythrocyte membrane protein band 4.1 like 1 [Source:HGNC Symbol;Acc:HGNC:3378]	CCCGGGGAGCTGGTGTGGACAGAGGAGGGAGCCTAGACATGGAGGAGAAGGACTACAGTG				MENTAL RETARDATION, AUTOSOMAL DOMINANT 11	Insoluble Fraction			2036				NM_177996	uc002xez.4	-1.59772	-0.722171	-1.93845	-2.63627	-2.7854	-3.0674	chr20:34817902-34817926	GCAAAACCTACCTTCCTCTCTCCCG	chr20:34817907_34817908+(AAACC)	utr3		chr20:34817849-34817949	chr20:34817864_34817865+(GAACA),chr20:34817907_34817908+(AAACC)
ASHG19AP1B10804845511	protein_coding	ENST00000570161	protein_coding	hyper	2.08702	0.0191356	0.610822	-1.64514	-2.70659	MGA	Ensembl	11859	chr15:41961093-42062139:+	chr15	+	41961093	42062139	MGA, MAX dimerization protein [Source:HGNC Symbol;Acc:HGNC:14010]	TGGGAGTCCACCAGTGAGCCAGAGACCAGAAAATGCTGCTCAAATTCCAGTGGCTACTCC				Adenoid Cystic Carcinoma;Precursor B-Cell Lymphoblastic Leukemia-Lymphoma;T-Cell Lymphoma	Cytosol;Insoluble Fraction		Yes	23269	CCDS55959				uc059hzt.1	-1.97294	-1.40153	-1.56095	-2.38191	-2.60757	-3.13028	chr15:41961759-41961786	GTCCACACTTTTACCTTCCCACAGACTG	chr15:41961783_41961784+(AGACT)	exon:1		chr15:41961753-41961853	chr15:41961783_41961784+(AGACT),chr15:41961814_41961815+(GAACA),chr15:41961759_41961760-(GGACA)
ASHG19AP1B10804845511	protein_coding	ENST00000570161	protein_coding	hyper	2.08702	0.0191356	0.610822	-1.64514	-2.70659	MGA	Ensembl	11859	chr15:41961093-42062139:+	chr15	+	41961093	42062139	MGA, MAX dimerization protein [Source:HGNC Symbol;Acc:HGNC:14010]	TGGGAGTCCACCAGTGAGCCAGAGACCAGAAAATGCTGCTCAAATTCCAGTGGCTACTCC				Adenoid Cystic Carcinoma;Precursor B-Cell Lymphoblastic Leukemia-Lymphoma;T-Cell Lymphoma	Cytosol;Insoluble Fraction		Yes	23269	CCDS55959				uc059hzt.1	-1.97294	-1.40153	-1.56095	-2.38191	-2.60757	-3.13028	chr15:42035108-42035166	ATCTACCCAGTCTACAGCCACTGTGAACCTTACCAAAACCACTGGGATAACTACCCCTG	chr15:42035134_42035135+(GAACC),chr15:42035145_42035146+(AAACC)	exon:4,exon:4		chr15:42035066-42035166	chr15:42035085_42035086+(AAACT),chr15:42035134_42035135+(GAACC),chr15:42035145_42035146+(AAACC),chr15:42035117_42035118-(AGACT),chr15:42035076_42035077-(AGACC)
ASHG19AP1B11158682111	protein_coding	ENST00000443571	protein_coding	hyper	2.73249	0.0136044	0.603396	-1.66224	-3.11245	GSTK1	Ensembl	850	chr7:142960534-142966155:+	chr7	+	142960534	142966155	glutathione S-transferase kappa 1 [Source:HGNC Symbol;Acc:HGNC:16906]	TGCGGCCCAGCCTCATAACAGGGATCATGAAAGACAGTGGAAGTTTGTCTGCCATGCGTT				Degenerative polyarthritis;Prostatic Neoplasms	Endoplasmic reticulum;Ribosome			373156	CCDS47732			NM_001143681	uc011ksy.3	-2.03684	-1.23823	-1.71164	-2.82773	-2.88851	-3.62112	chr7:142966010-142966032	GGACTCGGATTTCTCTATCTGAT	chr7:142966012_142966013+(GGACT)	utr3		chr7:142965941-142966041	chr7:142965950_142965951+(AAACT),chr7:142966012_142966013+(GGACT)
ASHG19AP1B12821121311	protein_coding	ENST00000318782	protein_coding	hyper	2.05765	0.000269425	0.539171	-1.94635	-2.98735	PAQR4	Ensembl	2793	chr16:3019246-3023490:+	chr16	+	3019246	3023490	progestin and adipoQ receptor family member 4 [Source:HGNC Symbol;Acc:HGNC:26386]	GCAGCCTCTTCTACCTGCACAACGAACTGGGCAACATCTACACGCACGGGCTGGCCCTGC					Ribosome;Insoluble Fraction;Cell Membrane			124222	CCDS10485			NM_001324118	uc002csj.5	-1.89782	-1.85434	-2.0869	-2.99147	-3.06884	-2.90173	chr16:3021761-3021782	CTGGCGCTGCTTGGGGGACTGG	chr16:3021778_3021779+(GGACT)	exon:3		chr16:3021710-3021810;chr16:3021704-3021804;chr16:3021707-3021807;chr16:3021701-3021801	chr16:3021778_3021779+(GGACT),chr16:3021714_3021715-(GAACC);chr16:3021778_3021779+(GGACT),chr16:3021714_3021715-(GAACC),chr16:3021708_3021709-(AGACC);chr16:3021778_3021779+(GGACT),chr16:3021714_3021715-(GAACC),chr16:3021708_3021709-(AGACC);chr16:3021778_3021779+(GGACT),chr16:3021714_3021715-(GAACC),chr16:3021708_3021709-(AGACC)		GSTK1
ASHG19AP1B12821121311	protein_coding	ENST00000318782	protein_coding	hyper	2.05765	0.000269425	0.539171	-1.94635	-2.98735	PAQR4	Ensembl	2793	chr16:3019246-3023490:+	chr16	+	3019246	3023490	progestin and adipoQ receptor family member 4 [Source:HGNC Symbol;Acc:HGNC:26386]	GCAGCCTCTTCTACCTGCACAACGAACTGGGCAACATCTACACGCACGGGCTGGCCCTGC					Ribosome;Insoluble Fraction;Cell Membrane			124222	CCDS10485			NM_001324118	uc002csj.5	-1.89782	-1.85434	-2.0869	-2.99147	-3.06884	-2.90173	chr16:3022456-3022498	GACAAAAGGACCAAGGGGGCGTGGACCCGTCTTGTACCAGCTG	chr16:3022465_3022466+(GGACC),chr16:3022480_3022481+(GGACC)	utr3,utr3		chr16:3022424-3022524;chr16:3022440-3022540;chr16:3022443-3022543	chr16:3022435_3022436+(AGACT),chr16:3022457_3022458+(GGACA),chr16:3022465_3022466+(GGACC),chr16:3022480_3022481+(GGACC);chr16:3022457_3022458+(GGACA),chr16:3022465_3022466+(GGACC),chr16:3022480_3022481+(GGACC),chr16:3022537_3022538+(AAACT);chr16:3022457_3022458+(GGACA),chr16:3022465_3022466+(GGACC),chr16:3022480_3022481+(GGACC),chr16:3022537_3022538+(AAACT)
ASHG19AP1B13270663111	protein_coding	ENST00000530349	protein_coding	hyper	3.44697	0.0444803	0.617706	-2.89837	-4.6837	FAM89B	Ensembl	1263	chr11:65339999-65341663:+	chr11	+	65339999	65341663	family with sequence similarity 89 member B [Source:HGNC Symbol;Acc:HGNC:16708]	CCGCGCTGCGCAAGGAGATGGTGGGGCTGCGGCAGTTGGACATGTCCTTGTTGTGCCAGC					Cytosol;Nucleous			23625	CCDS53662			NM_001098785	uc001oel.3	-3.32373	-2.74031	-2.63108	-3.72557	-4.60044	-5.72511	chr11:65341141-65341179	ATGCAAAAGGCTCAGAAACTCCCCCTCCGGCAAGCCCTC	chr11:65341158_65341159+(AAACT)	utr3		chr11:65341114-65341214;chr11:65341134-65341234	chr11:65341158_65341159+(AAACT),chr11:65341182_65341183+(AGACT);chr11:65341158_65341159+(AAACT),chr11:65341182_65341183+(AGACT)
ASHG19AP1B13606120611	protein_coding	ENST00000372481	protein_coding	hyper	3.65915	0.0455934	0.617706	-2.15714	-4.02865	NTMT1	Ensembl	741	chr9:132388484-132397752:+	chr9	+	132388484	132397752	N-terminal Xaa-Pro-Lys N-methyltransferase 1 [Source:HGNC Symbol;Acc:HGNC:23373]	GGGAGGAGGGCAAGAGGGCCACCTCACCGATCAGCACCTGGCCGAGTTCCTGCGGCGCTG					Ribosome;Cytoplasm			28989	CCDS69682			NM_001286801	uc011mbs.3	-2.711	-2.24554	-1.51487	-5.11521	-3.31479	-3.65595	chr9:132396522-132396549	GGGCTCCAGGACTTCACCCCGGAGCCGG	chr9:132396532_132396533+(GGACT)	intron		chr9:132396455-132396555	chr9:132396474_132396475+(AGACC),chr9:132396508_132396509+(GAACT),chr9:132396532_132396533+(GGACT),chr9:132396550_132396551+(GGACT),chr9:132396462_132396463-(GAACC)
ASHG19AP1B11937523311	protein_coding	ENST00000430627	protein_coding	hyper	1.80804	0.0257087	0.614354	-1.10046	-1.95489	CDK12	Ensembl	5918	chr17:37618014-37688730:+	chr17	+	37618014	37688730	cyclin dependent kinase 12 [Source:HGNC Symbol;Acc:HGNC:24224]	TGAGCTGCTCTTTGGCTTTTGCTATAAGGGAAACAGAGTGGCCTGGCTGATTTGAATAAA					Nucleus;Cytosol;Insoluble Fraction			51755	CCDS45666	CHEMBL3559691		NM_015083	uc002hrw.6	-1.37823	-1.289	-0.634151	-1.9459	-2.091	-1.82776	chr17:37682317-37682340	TCAGAGACCATGGCCCCAGAGGAG	chr17:37682323_37682324+(AGACC)	exon:13		chr17:37682287-37682387;chr17:37682305-37682405	chr17:37682315_37682316+(GGACT),chr17:37682323_37682324+(AGACC),chr17:37682340_37682341-(AGACT);chr17:37682315_37682316+(GGACT),chr17:37682323_37682324+(AGACC),chr17:37682388_37682389+(GAACA),chr17:37682340_37682341-(AGACT)
ASHG19AP1B10015984611	protein_coding	ENST00000339276	protein_coding	hyper	4.11921	0.0235142	0.614354	0.120695	-1.92167	SFN	Ensembl	1320	chr1:27189629-27190948:+	chr1	+	27189629	27190948	stratifin [Source:HGNC Symbol;Acc:HGNC:10773]	GTAGGAATTGAGGAGTGTCCCGCCTTGTGGCTGAGAACTGGACAGTGGCAGGGGCTGGAG				Squamous cell carcinoma;Esophageal Neoplasms;Keloid;Lymphatic Metastasis;Mouth Neoplasms;Adenocarcinoma of lung (disorder);Squamous cell carcinoma of esophagus;Liver carcinoma	Ribosome			2810	CCDS288	CHEMBL1909482		NM_006142	uc001bnc.2	-0.515786	1.25852	-0.380654	-2.00382	-1.95053	-1.81067	chr1:27190201-27190250	CCCCATCCGCCTGGGCCTGGCCCTGAACTTTTCCGTCTTCCACTACGAGA	chr1:27190227_27190228+(GAACT)	exon:1		chr1:27190167-27190267	chr1:27190170_27190171+(GGACA),chr1:27190227_27190228+(GAACT)
ASHG19AP1B10978031711	protein_coding	ENST00000262376	protein_coding	hyper	1.72635	0.0141653	0.610067	-0.87235	-1.66008	UBN1	Ensembl	6252	chr16:4897632-4932361:+	chr16	+	4897632	4932361	ubinuclein 1 [Source:HGNC Symbol;Acc:HGNC:12506]	CGGCGCTGGGGACAAAGAAGCCATGCAGTGACACCCGCTAAGACTTGTTGGTAGCCATGT					Ribosome;Insoluble Fraction;Cell Membrane		Yes	29855	CCDS10525			NM_001079514	uc002cyb.5	-0.927689	-0.93323	-0.756132	-2.0065	-1.57356	-1.40017	chr16:4924475-4924497	TGGGAACTCTGAATTCACACTGC	chr16:4924480_4924481+(GAACT)	exon:14		chr16:4924451-4924551	chr16:4924480_4924481+(GAACT)
ASHG19AP1B13520834311	protein_coding	NM_001005909	protein_coding	hyper	1.93752	0.0454272	0.617706	3.80754	2.85333	IP6K2	Refseq	1810	chr3:48725436-48754711:-	chr3	-	48725436	48754711		TGCAGTCATTGGTGTGCGTGTGTGTGGCATGCAGGTGTACCAAGCAGGCAGTGGGCAGCT				Huntington Disease	Nucleus			51447	CCDS2777			NM_001005909	uc003cuq.4	3.711	4.15964	3.55199	3.34807	2.82627	2.38565	chr3:48731352-48731370	GTAATTAAGACAGTCTTTG	chr3:48731364_48731365-(AGACT)	intron		chr3:48731272-48731372	chr3:48731296_48731297+(AGACA),chr3:48731341_48731342+(GAACC),chr3:48731361_48731362+(AGACA),chr3:48731364_48731365-(AGACT),chr3:48731332_48731333-(AGACT)
ASHG19AP1B10306610811	protein_coding	ENST00000405944	protein_coding	hyper	1.69199	0.0112044	0.593263	-2.06874	-2.82746	DERL1	Ensembl	1994	chr8:124026389-124054362:-	chr8	-	124026389	124054362	derlin 1 [Source:HGNC Symbol;Acc:HGNC:28454]	TACCCTGGGTTATCCTTGGATTCAACTATATCATCGGAGGCTCATACCCAATGGACTTGG				Stevens-Johnson Syndrome	Ribosome;Endoplasmic reticulum			79139	CCDS47915			NM_001134671	uc003ypm.4	-1.78949	-2.08399	-2.33273	-2.87203	-2.69758	-2.91276	chr8:124027592-124027611	AGGTCCAACAGTGTTAGCCA	chr8:124027594_124027595-(GGACC)	utr3		chr8:124027562-124027662;chr8:124027560-124027660	chr8:124027573_124027574+(AGACT),chr8:124027594_124027595-(GGACC);chr8:124027573_124027574+(AGACT),chr8:124027594_124027595-(GGACC)
ASHG19AP1B13830878011	protein_coding	ENST00000413021	protein_coding	hyper	2.32791	0.000987461	0.539171	-2.55299	-3.77202	PLA2G15	Ensembl	1346	chr16:68279207-68293826:+	chr16	+	68279207	68293826	phospholipase A2 group XV [Source:HGNC Symbol;Acc:HGNC:17163]	GGACCCAGCGCTCCCGGCCGGACGTCACCCCCCAGTGGTGCTGGGCTGGTTTACAACAAA					Ribosome;Insoluble Fraction;Nucleous			23659		CHEMBL4986			uc010vle.3	-2.58394	-2.67673	-2.39829	-3.88275	-3.89114	-3.54218	chr16:68293812-68293823	CCTTAGGACTGG	chr16:68293819_68293820+(GGACT)	utr3		chr16:68293766-68293866;chr16:68293735-68293835;chr16:68293757-68293857	chr16:68293769_68293770+(GGACA),chr16:68293802_68293803+(GAACT),chr16:68293819_68293820+(GGACT),chr16:68293837_68293838+(GGACT),chr16:68293858_68293859-(GGACT),chr16:68293852_68293853-(GGACC);chr16:68293760_68293761+(AGACT),chr16:68293769_68293770+(GGACA),chr16:68293802_68293803+(GAACT),chr16:68293819_68293820+(GGACT),chr16:68293754_68293755-(AGACT);chr16:68293760_68293761+(AGACT),chr16:68293769_…
ASHG19AP1B10027276211	protein_coding	ENST00000316097	protein_coding	hyper	1.69831	0.0180101	0.610822	-2.01874	-2.78284	SCAMP4	Ensembl	2684	chr19:1905213-1926010:+	chr19	+	1905213	1926010	secretory carrier membrane protein 4 [Source:HGNC Symbol;Acc:HGNC:30385]	CTTGGCCTGGCGAAGATCCCGCCCCTGGAACTACGCTCCCGTCGTGCTCCGCGGCTCCAG		Yes			Ribosome;Nucleus;Cytoplasm;Endoplasmic reticulum;Nucleous;Nucleoplasm			113178	CCDS45903			NM_079834	uc002luj.5	-2.15166	-1.92894	-1.97563	-3.05466	-2.86558	-2.42829	chr19:1912777-1912814	GCGTGGACCTCGTGGCGCGCGGCCAGGGCCGCGGCACC	chr19:1912783_1912784+(GGACC)	intron		chr19:1912716-1912816	chr19:1912747_1912748+(GGACA),chr19:1912783_1912784+(GGACC)
ASHG19AP1B13140686111	protein_coding	ENST00000374436	protein_coding	hyper	2.08898	0.0310197	0.617105	0.461627	-0.601172	EIF6	Ensembl	1252	chr20:33866714-33872518:-	chr20	-	33866714	33872518	eukaryotic translation initiation factor 6 [Source:HGNC Symbol;Acc:HGNC:6159]	TACTTGGGAAAGGATCCGCCGGCCTTGAACTCCCGCCTCCGCCGCCCCTAGGCCTCATGG				HIV Infections;Mammary Neoplasms	Ribosome			3692	CCDS13249			NM_001267810	uc002xbv.3	0.050847	0.699824	0.634211	-1.1029	-0.305391	-0.39523	chr20:33866864-33866891	GTTGGGTGCCCAGCCCCTCAGTCCCAGT	chr20:33866884_33866885-(GGACT)	utr3		chr20:33866847-33866947;chr20:33866833-33866933	chr20:33866884_33866885-(GGACT);chr20:33866884_33866885-(GGACT)
ASHG19AP1B13534371611	protein_coding	ENST00000268171	protein_coding	hyper	1.56481	0.0366253	0.617706	-0.988658	-1.63465	FURIN	Ensembl	4244	chr15:91411822-91426688:+	chr15	+	91411822	91426688	furin, paired basic amino acid cleaving enzyme [Source:HGNC Symbol;Acc:HGNC:8568]	GGATGGTGAAGGTCGGCACTCTTCACCCTCCCGAGCCCTGCCCGTCTCGGCCCCATGCCC				Animal Mammary Neoplasms;Mammary Neoplasms, Experimental	Ribosome;Endoplasmic reticulum;Insoluble Fraction;Cell Membrane			5045	CCDS10364	CHEMBL2611		NM_002569	uc002bpu.2	-0.93464	-0.747775	-1.28356	-1.37109	-1.83844	-1.69443	chr15:91424716-91424734	CACGCCTCCTTGGACCCTG	chr15:91424729_91424730+(GGACC)	exon:16		chr15:91424646-91424746;chr15:91424643-91424743	chr15:91424696_91424697+(AGACT),chr15:91424729_91424730+(GGACC),chr15:91424743_91424744+(AGACT);chr15:91424696_91424697+(AGACT),chr15:91424729_91424730+(GGACC)
ASHG19AP1B13534371611	protein_coding	ENST00000268171	protein_coding	hyper	1.56481	0.0366253	0.617706	-0.988658	-1.63465	FURIN	Ensembl	4244	chr15:91411822-91426688:+	chr15	+	91411822	91426688	furin, paired basic amino acid cleaving enzyme [Source:HGNC Symbol;Acc:HGNC:8568]	GGATGGTGAAGGTCGGCACTCTTCACCCTCCCGAGCCCTGCCCGTCTCGGCCCCATGCCC				Animal Mammary Neoplasms;Mammary Neoplasms, Experimental	Ribosome;Endoplasmic reticulum;Insoluble Fraction;Cell Membrane			5045	CCDS10364	CHEMBL2611		NM_002569	uc002bpu.2	-0.93464	-0.747775	-1.28356	-1.37109	-1.83844	-1.69443	chr15:91425081-91425100	CTTTATCAAAGACCAGAGCG	chr15:91425092_91425093+(AGACC)	exon:16		chr15:91425007-91425107;chr15:91425001-91425101	chr15:91425076_91425077+(GGACC),chr15:91425092_91425093+(AGACC);chr15:91425076_91425077+(GGACC),chr15:91425092_91425093+(AGACC)
ASHG19AP1B10026678611	protein_coding	ENST00000373946	protein_coding	hyper	1.99292	0.0275568	0.615405	-2.74063	-3.73551	EPB41L1	Ensembl	6327	chr20:34680632-34820721:+	chr20	+	34680632	34820721	erythrocyte membrane protein band 4.1 like 1 [Source:HGNC Symbol;Acc:HGNC:3378]	GAGCCTGCTCAGCCTTTCCCTGACATTTGGGCAAATGTGTGGGGAGATGCGGAGCTCAAG				MENTAL RETARDATION, AUTOSOMAL DOMINANT 11	Insoluble Fraction			2036				NM_001258329	uc002xev.3	-2.53683	-2.55505	-3.12999	-4.11685	-3.73378	-3.35591	chr20:34817902-34817926	GCAAAACCTACCTTCCTCTCTCCCG	chr20:34817907_34817908+(AAACC)	utr3		chr20:34817849-34817949	chr20:34817864_34817865+(GAACA),chr20:34817907_34817908+(AAACC)
ASHG19AP1B10006543911	protein_coding	ENST00000360612	protein_coding	hyper	6.69329	0.0161086	0.610822	-2.30661	-5.04932	PIM3	Ensembl	2369	chr22:50354161-50357728:+	chr22	+	50354161	50357728	Pim-3 proto-oncogene, serine/threonine kinase [Source:HGNC Symbol;Acc:HGNC:19310]	GCACCGCGACATTAAGGACGAAAATCTGCTTGTGGACCTGCGCTCCGGAGAGCTCAAGCT		Yes			Ribosome;Cell Membrane			415116	CCDS33678	CHEMBL5407		NM_001001852	uc003bjb.4	-3.27244	-1.58988	-2.0575	-4.49055	-5.97745	-4.67996	chr22:50355215-50355247	GCGGCCCGAGCCGGCGCAGGACCTCTTCGACTT	chr22:50355235_50355236+(GGACC)	exon:4		chr22:50355148-50355248	chr22:50355175_50355176+(GGACT),chr22:50355235_50355236+(GGACC),chr22:50355179_50355180-(GAACC)
ASHG19AP1B11451278411	protein_coding	ENST00000317551	protein_coding	hyper	5.77408	0.0496668	0.619389	-2.24027	-4.76987	CERS5	Ensembl	2051	chr12:50523581-50561205:-	chr12	-	50523581	50561205	ceramide synthase 5 [Source:HGNC Symbol;Acc:HGNC:23749]	AGCCTTGATCAGGGGAAAGGTATCGAAGGATGATCGCAGTGATGTGGAGAGCAGCTCAGA					Ribosome;Endoplasmic reticulum;Chromatin;Nucleous;Nucleoplasm		Yes	91012	CCDS8801			NM_147190	uc001rwd.6	-3.42536	-1.67991	-1.61555	-3.39247	-5.49458	-5.42254	chr12:50524267-50524301	AGGAGTATGTTGCCAGTGGCCCTACAAGTCCATGT	chr12:50524294_50524295-(GGACT)	utr3		chr12:50524226-50524326;chr12:50524205-50524305;chr12:50524236-50524336	chr12:50524310_50524311-(GGACT),chr12:50524294_50524295-(GGACT),chr12:50524227_50524228-(AGACT);chr12:50524294_50524295-(GGACT),chr12:50524227_50524228-(AGACT);chr12:50524310_50524311-(GGACT),chr12:50524294_50524295-(GGACT)
ASHG19AP1B13111503011	protein_coding	ENST00000598810	protein_coding	hyper	2.72569	0.0486361	0.617706	4.78476	3.33813	TEAD2	Ensembl	2191	chr19:49843852-49864752:-	chr19	-	49843852	49864752	TEA domain transcription factor 2 [Source:HGNC Symbol;Acc:HGNC:11715]	TCGGCCTCAGCTGCTGCCCTGAGTCTCTGTCCCTGCCCTTTCTAGGCCCAGATGGGGGAA				Polycystic Ovary Syndrome	Ribosome		Yes	8463	CCDS59406			NM_001256661	uc002pnh.5	4.24064	5.3571	4.75653	4.1304	3.06762	2.81638	chr19:49844582-49844621	CAGTCCCTGACCAGGCGGTAAATGTGATGCTGGGCCCCAC	chr19:49844584_49844585-(GGACT)	exon:12		chr19:49844568-49844668	chr19:49844636_49844637+(AGACC),chr19:49844645_49844646+(AGACA),chr19:49844584_49844585-(GGACT),chr19:49844573_49844574-(GGACC)
ASHG19AP1B12431350311	protein_coding	NM_001330787	protein_coding	hyper	1.71433	0.0161665	0.610822	-2.01456	-2.7922	LIMCH1	Refseq	6327	chr4:41362648-41702061:+	chr4	+	41362648	41702061		CAGGTACAAGAGGTCTATAAGTGGAAAGAAGCTGTGCTCTTCCTGTGGGCTTCCTTTGGG				Substance-Related Disorders;Malignant mesothelioma	Nucleus	16:substantia_nigra[11.39];neuron_projection_bundle[9.82];extra_ocular_muscle[9.12];middle_temporal_gyrus[7.85];nervous_system[6.69];globus_pallidus[6.55];brain[6.34];telencephalic_nucleus[6.29];telencephalon[6.27];brain_gray_matter[6.16];forebrain[6.16];nucleus_of_brain[6.07];cerebral_subcortex[5.94];gyrus[5.67];spinal_cord[5.36];temporal_lobe[5.26]		22998				NM_001330787		-1.9584	-1.85338	-2.2319	-2.64875	-2.61914	-3.10872	chr4:41648743-41648766	ACTGCCACTGTTGAAACCACCATT	chr4:41648758_41648759+(AAACC)	exon:12		chr4:41648703-41648803;chr4:41648741-41648841	chr4:41648758_41648759+(AAACC),chr4:41648779_41648780-(GAACA);chr4:41648758_41648759+(AAACC),chr4:41648824_41648825+(AAACT),chr4:41648811_41648812-(AGACC),chr4:41648779_41648780-(GAACA)
ASHG19AP1B11512231811	protein_coding	ENST00000400181	protein_coding	hyper	2.69916	0.0379395	0.617706	-2.33712	-3.76963	KDM1A	Ensembl	3059	chr1:23345986-23410181:+	chr1	+	23345986	23410181	lysine demethylase 1A [Source:HGNC Symbol;Acc:HGNC:29079]	ACACTGTCAAGGTTCCTAAAGAGAAAGATGAAATGGTAGAGCAAGAGTTTAACCGGTTGC				Non-Small Cell Lung Carcinoma;Colonic Neoplasms;Hyperplasia;Neoplasm Invasiveness;CLEFT PALATE, PSYCHOMOTOR RETARDATION, AND DISTINCTIVE FACIAL FEATURES	Cytosol;Ribosome;Insoluble Fraction		Yes	23028	CCDS53278			NM_001009999	uc001bgj.3	-3.11651	-1.91788	-1.97699	-3.25916	-4.11899	-3.93076	chr1:23410020-23410046	ATGACCTAGAGCACAGGGAGGAACTTG	chr1:23410042_23410043+(GAACT)	utr3		chr1:23409997-23410097;chr1:23409987-23410087	chr1:23410042_23410043+(GAACT),chr1:23410079_23410080+(AGACT),chr1:23410066_23410067-(GAACA),chr1:23410054_23410055-(AAACT),chr1:23410046_23410047-(GGACA);chr1:23410042_23410043+(GAACT),chr1:23410079_23410080+(AGACT),chr1:23410066_23410067-(GAACA),chr1:23410054_23410055-(AAACT),chr1:23410046_23410047-(GGACA)
ASHG19AP1B14037109611	protein_coding	ENST00000264720	protein_coding	hyper	2.7003	0.0272574	0.615405	-2.11967	-3.55279	GTF3C2	Ensembl	3882	chr2:27548716-27579901:-	chr2	-	27548716	27579901	general transcription factor IIIC subunit 2 [Source:HGNC Symbol;Acc:HGNC:4665]	GGACTTTGGCGAGGGGGCAGCCATTTTGGGGGGTGCTGATGGATACCTGCGGGGTCGGCT					Cytosol;Chromatin;Insoluble Fraction;Cell Membrane;Nucleous		Yes	2976				NM_001521	uc002rjw.2	-2.31054	-1.79881	-2.24967	-3.10221	-4.32795	-3.22822	chr2:27549375-27549393	GAAGTCTGTAGAAAGAGTG	chr2:27549378_27549379-(AGACT)	utr3		chr2:27549375-27549475;chr2:27549372-27549472;chr2:27549373-27549473	chr2:27549468_27549469-(GAACT),chr2:27549450_27549451-(GGACA),chr2:27549428_27549429-(GGACC),chr2:27549405_27549406-(GGACT),chr2:27549378_27549379-(AGACT);chr2:27549468_27549469-(GAACT),chr2:27549450_27549451-(GGACA),chr2:27549428_27549429-(GGACC),chr2:27549405_27549406-(GGACT),chr2:27549378_27549379-(AGACT);chr2:27549468_27549469-(GAACT),chr2:27549450_27549451-(GGACA),chr2:27549428_27549429-(GGA…
ASHG19AP1B10744442011	protein_coding	ENST00000229595	protein_coding	hyper	3.89212	0.0381439	0.617706	-0.631702	-2.59226	ASF1A	Ensembl	2362	chr6:119215384-119230332:+	chr6	+	119215384	119230332	anti-silencing function 1A histone chaperone [Source:HGNC Symbol;Acc:HGNC:20995]	ACTTTTCTAAGCTTCAAAGGAATATTTTGGCATCTAATCCCAGGGTCACAAGATTCCACA				melanoma	Cytosol;Ribosome		Yes	25842	CCDS47469	CHEMBL3392950		NM_014034	uc011ebn.3	-1.26175	-1.06414	0.430787	-2.0651	-2.43479	-3.27688	chr6:119228727-119228774	CATCAGAAAACTCACTAAATGTCATGTTAGAATCCCACATGGACTGCA	chr6:119228736_119228737+(AAACT),chr6:119228769_119228770+(GGACT)	exon:4,exon:4		chr6:119228712-119228812;chr6:119228701-119228801;chr6:119228709-119228809	chr6:119228736_119228737+(AAACT),chr6:119228769_119228770+(GGACT),chr6:119228722_119228723-(GGACC);chr6:119228736_119228737+(AAACT),chr6:119228769_119228770+(GGACT),chr6:119228722_119228723-(GGACC);chr6:119228736_119228737+(AAACT),chr6:119228769_119228770+(GGACT),chr6:119228722_119228723-(GGACC)
ASHG19AP1B13857582011	protein_coding	ENST00000593459	protein_coding	hyper	3.60859	0.0369893	0.617706	-2.54405	-4.39549	CTC-429P9.4	Ensembl	222	chr19:16688462-16770915:-	chr19	-	16688462	16770915		ACGCAGGGCTTTGGGGAGGAGTCCAGGGAGCCCAGCACAGATCCGGAACATGGTGGCGGT					Nucleus			-1					uc060van.1	-2.58961	-1.81844	-3.2241	-4.86358	-3.5093	-4.81358	chr19:16757615-16757636	TTGGGATGTGAAAGCAGTTTGT	chr19:16757631_16757632-(AAACT)	intron		chr19:16757554-16757654;chr19:16757561-16757661;chr19:16757579-16757679;chr19:16757585-16757685	chr19:16757609_16757610+(AGACC),chr19:16757631_16757632-(AAACT);chr19:16757609_16757610+(AGACC),chr19:16757631_16757632-(AAACT);chr19:16757609_16757610+(AGACC),chr19:16757672_16757673+(AGACT),chr19:16757631_16757632-(AAACT);chr19:16757609_16757610+(AGACC),chr19:16757672_16757673+(AGACT),chr19:16757631_16757632-(AAACT)
ASHG19AP1B10290108011	protein_coding	ENST00000448077	protein_coding	hyper	1.64282	0.0231304	0.613186	-0.126545	-0.842718	PPARD	Ensembl	3516	chr6:35310335-35395968:+	chr6	+	35310335	35395968	peroxisome proliferator activated receptor delta [Source:HGNC Symbol;Acc:HGNC:9235]	GCTCACCAACAGATGAAGACAGATGCACCAACGAGACCTCTCCCGGAGCTCCTCGCCACC		Yes		Bipolar Disorder;Fatty Liver;Cardiomegaly;Obesity;Peripheral Neuropathy;Skin Neoplasms;Weight Gain;Non-alcoholic Fatty Liver Disease;Cardiomyopathies	Cytosol;Insoluble Fraction;Cell Membrane		Yes	5467	CCDS54994			NM_001171819	uc011dtb.2	-0.376275	0.144296	-0.147657	-0.634005	-1.08558	-0.808572	chr6:35393854-35393902	TAACGGCGGCACCCAGGCCTCCCTGCAGACTCCAATGGGGCCAGCACTG	chr6:35393882_35393883+(AGACT)	utr3		chr6:35393852-35393952;chr6:35393849-35393949;chr6:35393844-35393944;chr6:35393807-35393907	chr6:35393882_35393883+(AGACT);chr6:35393882_35393883+(AGACT);chr6:35393846_35393847+(GGACA),chr6:35393882_35393883+(AGACT);chr6:35393809_35393810+(AGACC),chr6:35393846_35393847+(GGACA),chr6:35393882_35393883+(AGACT)
ASHG19AP1B12866836711	protein_coding	ENST00000375880	protein_coding	hyper	2.26559	0.0414484	0.617706	-0.502527	-1.68242	XXbac-BPG32J3.22	Ensembl	2487	chr6:31633879-31641323:+	chr6	+	31633879	31641323		TCCCGAGTACCGGCCCAAGAGACCTGCCAACCAGTTTGTGCCCAGTTCCTGTTCCCGACA					Nucleus;Nucleous;Nucleoplasm			-1					uc031snr.2	-1.24259	-0.0874388	-0.177547	-1.39849	-1.77359	-1.87517	chr6:31640014-31640039	TTTGGTTCTTCCCCAGGCTGGACTCT	chr6:31640035_31640036+(GGACT)	utr3		chr6:31639969-31640069;chr6:31639983-31640083	chr6:31640011_31640012+(GGACT),chr6:31640035_31640036+(GGACT),chr6:31640018_31640019-(GAACC),chr6:31640004_31640005-(GAACT),chr6:31639993_31639994-(GAACA);chr6:31640011_31640012+(GGACT),chr6:31640035_31640036+(GGACT),chr6:31640018_31640019-(GAACC),chr6:31640004_31640005-(GAACT),chr6:31639993_31639994-(GAACA)
ASHG19AP1B13186964011	protein_coding	ENST00000358015	protein_coding	hyper	2.05191	0.0142499	0.610067	-1.71306	-2.75003	RAD23B	Ensembl	4119	chr9:110045560-110094475:+	chr9	+	110045560	110094475	RAD23 homolog B, nucleotide excision repair protein [Source:HGNC Symbol;Acc:HGNC:9813]	ACCATCCTGTGGTGAGCTAGCGGATTCCCTGCTTGTCTCGCCGACCCCCTCGCGCCTTCT		Yes		Male infertility;Prostatic Neoplasms;Craniofacial Abnormalities	Ribosome;Cytosol;Cytoplasm			5887	CCDS6769			NM_001244713	uc004bde.4	-1.88894	-1.92935	-1.3209	-2.61984	-3.05753	-2.57271	chr9:110091934-110091958	TTGAAAGGGACTTTTTTATATCTCA	chr9:110091943_110091944+(GGACT)	utr3		chr9:110091877-110091977;chr9:110091859-110091959	chr9:110091921_110091922+(GAACT),chr9:110091943_110091944+(GGACT);chr9:110091921_110091922+(GAACT),chr9:110091943_110091944+(GGACT)
ASHG19AP1B10676944511	protein_coding	ENST00000295959	protein_coding	hyper	2.02402	0.00797566	0.567225	-1.39583	-2.41305	RPP14	Ensembl	3121	chr3:58292002-58305805:+	chr3	+	58292002	58305805	ribonuclease P/MRP subunit p14 [Source:HGNC Symbol;Acc:HGNC:30327]	TAGTCCGACGAAGAGTGGGTGTGATCAGCACTGGAAAAGATGCCTGCCCCTGCTGCCACA					Cytosol;Chromatin;Insoluble Fraction;Cell Membrane;Nucleoplasm			11102				NM_007042	uc003dju.6	-1.34875	-1.1919	-1.64683	-2.61458	-2.10063	-2.52394	chr3:58304318-58304372	GGGCCTGAGAGCTGGAGGTTATGGTGAGAAACTGAGATTGCACCACTGCACTGTA	chr3:58304348_58304349+(AAACT)	utr3		chr3:58304304-58304404	chr3:58304348_58304349+(AAACT),chr3:58304392_58304393+(AGACC),chr3:58304397_58304398-(AGACA)
ASHG19AP1B10700222811	protein_coding	ENST00000591680	protein_coding	hyper	2.30222	0.0478802	0.617706	-1.05645	-2.25948	GPATCH8	Ensembl	4692	chr17:42474784-42580769:-	chr17	-	42474784	42580769	G-patch domain containing 8 [Source:HGNC Symbol;Acc:HGNC:29066]	AGCCTATAGAATCGGATAATATTGGACACCGCTTACTCCAGAAACATGGGTGGAAGCTGG					Cytosol;Nucleus;Cytoplasm;Insoluble Fraction		Yes	23131	CCDS32666			NM_001304940	uc002igw.3	-1.78476	-0.804131	-0.580466	-1.83563	-2.50772	-2.43509	chr17:42475709-42475742	CGGGGAGGTAGTTATGGGAGATGGTTGGGTCCCC	chr17:42475737_42475738-(GGACC)	exon:8		chr17:42475669-42475769	chr17:42475682_42475683+(GGACT),chr17:42475737_42475738-(GGACC),chr17:42475692_42475693-(GGACA)
ASHG19AP1B10378596811	protein_coding	ENST00000449901	protein_coding	hyper	1.50149	0.0431009	0.617706	-1.00731	-1.59371	PKM	Ensembl	2526	chr15:72491370-72523727:-	chr15	-	72491370	72523727	pyruvate kinase M1/2 [Source:HGNC Symbol;Acc:HGNC:9021]	ACCACCCATCACAGCCCGGAACACTGGCATCATCTGTACCATTGTACCATGCGGAGACCA		Yes		Animal Mammary Neoplasms;Mammary Neoplasms, Experimental;Neoplasm Invasiveness;Osteoporosis;Liver carcinoma	Nucleus			5315	CCDS55972			NM_001206798	uc010ukj.2	-1.0965	-0.696871	-1.22857	-1.48923	-1.83538	-1.45652	chr15:72491732-72491746	GGGGCCTCCAGTCCA	chr15:72491742_72491743-(GGACT)	utr3		chr15:72491731-72491831;chr15:72491726-72491826	chr15:72491808_72491809-(GGACA),chr15:72491742_72491743-(GGACT);chr15:72491808_72491809-(GGACA),chr15:72491742_72491743-(GGACT)
ASHG19AP1B10539037811	protein_coding	ENST00000260210	protein_coding	hyper	3.07415	0.00870758	0.578003	-2.32592	-3.94611	BUD13	Ensembl	2196	chr11:116618886-116643704:-	chr11	-	116618886	116643704	BUD13 homolog [Source:HGNC Symbol;Acc:HGNC:28199]	GCAGGAGCTCAAGGAACAGGATCAAGAAACCATGGCATTTGAAGCTGAATTTCAATATGC					Ribosome;Cytosol;Insoluble Fraction;Cell Membrane			84811	CCDS8374			NM_032725	uc001ppn.4	-2.59427	-2.5825	-1.80099	-4.00211	-4.28428	-3.55192	chr11:116633540-116633555	AGTCCTCCTAGATGTG	chr11:116633541_116633542-(GGACT)	exon:4		chr11:116633464-116633564;chr11:116633456-116633556	chr11:116633541_116633542-(GGACT),chr11:116633525_116633526-(AGACA);chr11:116633541_116633542-(GGACT),chr11:116633525_116633526-(AGACA)
ASHG19AP1B11636661911	protein_coding	ENST00000264447	protein_coding	hyper	2.19796	0.00446342	0.545842	-1.74958	-2.88574	ZNF638	Ensembl	6505	chr2:71558894-71662191:+	chr2	+	71558894	71662191	zinc finger protein 638 [Source:HGNC Symbol;Acc:HGNC:17894]	ACTGTGTGGGGCGCGGATGGGATCCAGCTGTTAGTCGGGTAGGCATAGCTTTGTGTTATT					Nucleus;Insoluble Fraction		Yes	27332	CCDS1917			NM_014497	uc002shx.4	-1.75609	-1.4378	-2.05484	-2.72169	-2.99431	-2.94122	chr2:71576164-71576180	CTCCAGGACCATTTATG	chr2:71576171_71576172+(GGACC)	exon:2		chr2:71576111-71576211;chr2:71576085-71576185;chr2:71576098-71576198;chr2:71576126-71576226	chr2:71576116_71576117+(AGACT),chr2:71576171_71576172+(GGACC),chr2:71576197_71576198-(AGACC);chr2:71576093_71576094+(AGACC),chr2:71576116_71576117+(AGACT),chr2:71576171_71576172+(GGACC),chr2:71576099_71576100-(AAACC);chr2:71576116_71576117+(AGACT),chr2:71576171_71576172+(GGACC),chr2:71576099_71576100-(AAACC);chr2:71576171_71576172+(GGACC),chr2:71576197_71576198-(AGACC)
ASHG19AP1B11635361211	protein_coding	ENST00000424542	protein_coding	hyper	1.89665	0.0174357	0.610822	4.99247	4.06901	SLC9A3R2	Ensembl	2194	chr16:2076869-2089027:+	chr16	+	2076869	2089027	SLC9A3 regulator 2 [Source:HGNC Symbol;Acc:HGNC:11076]	GCAATAAAACAAACCTTTCTCTGCAAACCATTTCCTCCCCGCCCCCTCCCCTCAGCAGCG				Hypertensive disease	Ribosome;Cytosol			9351	CCDS45382			NM_001130012	uc002coi.3	4.90795	5.34295	4.7265	3.9253	3.91342	4.36832	chr16:2088023-2088058	CCGCACGGACCTTGGGCCTCAGCCTGCCCCGAGCTC	chr16:2088031_2088032+(GGACC)	utr3		chr16:2087994-2088094;chr16:2087981-2088081;chr16:2087976-2088076	chr16:2088008_2088009+(GGACC),chr16:2088016_2088017+(GGACC),chr16:2088031_2088032+(GGACC),chr16:2088074_2088075+(GGACT),chr16:2088085_2088086-(GGACC),chr16:2088000_2088001-(AGACA);chr16:2088008_2088009+(GGACC),chr16:2088016_2088017+(GGACC),chr16:2088031_2088032+(GGACC),chr16:2088074_2088075+(GGACT),chr16:2088000_2088001-(AGACA);chr16:2088008_2088009+(GGACC),chr16:2088016_2088017+(GGACC),chr16:208…
ASHG19AP1B12678949411	protein_coding	NM_001318101	protein_coding	hyper	2.07225	0.040492	0.617706	-2.04809	-3.09929	LZTS2	Refseq	2076	chr10:102762254-102767593:+	chr10	+	102762254	102767593		AAAGCTCATCCCTGTCTCTGGAAAGCTGGAGAAGGCATACGAGGAGCGGCAGCGGCACTG					Ribosome;Endoplasmic reticulum;Nucleus;Insoluble Fraction		Yes	84445	CCDS7507			NM_001318101	uc001ksj.4	-2.72076	-1.7153	-1.70822	-3.27504	-2.91537	-3.10747	chr10:102763497-102763527	AGGGACGCTATCCGACTCTGGCCGAAACTCA	chr10:102763523_102763524+(AAACT)	intron		chr10:102763496-102763596	chr10:102763523_102763524+(AAACT),chr10:102763530_102763531-(GGACA)
ASHG19AP1B10022262811	protein_coding	ENST00000252444	protein_coding	hyper	2.26811	0.0159564	0.610822	2.83399	1.6525	LDLR	Ensembl	5337	chr19:11201275-11244492:+	chr19	+	11201275	11244492	low density lipoprotein receptor [Source:HGNC Symbol;Acc:HGNC:6547]	GTTGAAACGTTGCCTCAGAATCTCCCCGCCCCTCCTTGGTCTGCAGCCGAGATCTTCAGC				Angina Pectoris;Arcus Senilis;Atherosclerosis;Coronary Arteriosclerosis;Coronary heart disease;Dyspnea;Fatty Liver;Heart murmur;Hypercholesterolemia;Hypercholesterolemia, Familial;Hyperlipidemia;Hyperplasia;Hypertensive disease;Left-Sided Heart Failure;Myocardial Infarction;Obesity;Q Fever;Renal Artery Stenosis;Sudden Cardiac Death;Alcohol abuse;Eyelid Xanthoma;Atherosclerosis of aorta;Dyslipidem…	Endoplasmic reticulum;Nucleus;Cytoplasm;Insoluble Fraction;Nucleous;Nucleoplasm			3949					uc060tol.1	2.70282	3.34745	2.45171	1.52792	1.52797	1.90162	chr19:11242389-11242424	CATCCACCAATCTCTAAGCCAAACCCCTAAACTCAG	chr19:11242411_11242412+(AAACC),chr19:11242419_11242420+(AAACT)	utr3,utr3		chr19:11242349-11242449	chr19:11242372_11242373+(GGACC),chr19:11242411_11242412+(AAACC),chr19:11242419_11242420+(AAACT),chr19:11242435_11242436-(AAACA)		LZTS2
ASHG19AP1B13149664011	protein_coding	ENST00000369937	protein_coding	hyper	2.30256	0.00140267	0.539171	-1.13008	-2.33332	CUEDC2	Ensembl	1191	chr10:104183002-104192418:-	chr10	-	104183002	104192418	CUE domain containing 2 [Source:HGNC Symbol;Acc:HGNC:28352]	GGGCCCCAACCAGGACCTGCCCAGACGCCTCAGAGGCCCCCAAAAGGATGAGCTGAAGTC					Ribosome;Cytosol			79004	CCDS41566			NM_024040	uc001kvn.3	-1.40863	-0.884556	-1.09705	-2.35558	-2.31182	-2.33256	chr10:104183167-104183200	GAGTCCGGCGAGTGCCTCAATGGAAGCGGTACTT	chr10:104183169_104183170-(GGACT)	utr3		chr10:104183158-104183258	chr10:104183252_104183253-(GAACC),chr10:104183169_104183170-(GGACT)
ASHG19AP1B10802436611	protein_coding	ENST00000393667	protein_coding	hyper	3.30787	0.017872	0.610822	-0.828063	-2.55397	GOLGB1	Ensembl	11198	chr3:121382050-121468587:-	chr3	-	121382050	121468587	golgin B1 [Source:HGNC Symbol;Acc:HGNC:4429]	GCAGGCGGTGAGTAAAGAGAAGGGGCCACTAAATATAGATGTTGCTCCAGGAGCTCCCCA					Endoplasmic reticulum;Nucleus;Insoluble Fraction			2804	CCDS58847			NM_001256486	uc010hrc.5	-1.50479	-0.262536	-0.716862	-3.00036	-2.10785	-2.5537	chr3:121383836-121383865	AATGATAGGAGTCCGGGAAGAGTCCCATTC	chr3:121383857_121383858-(GGACT),chr3:121383846_121383847-(GGACT)	exon:20,exon:20		chr3:121383821-121383921;chr3:121383802-121383902	chr3:121383911_121383912-(GAACC),chr3:121383857_121383858-(GGACT),chr3:121383846_121383847-(GGACT);chr3:121383857_121383858-(GGACT),chr3:121383846_121383847-(GGACT)
ASHG19AP1B14351304311	protein_coding	ENST00000482347	protein_coding	hyper	4.18313	0.0102978	0.593263	-2.1505	-4.21508	NTMT1	Ensembl	1072	chr9:132388479-132398209:+	chr9	+	132388479	132398209	N-terminal Xaa-Pro-Lys N-methyltransferase 1 [Source:HGNC Symbol;Acc:HGNC:23373]	CCGGGAGCCCCCGCCCGGAGAAGGCCCGAACAAGACAGGAACGTCCTGTGCCCTGGACTG					Ribosome;Cytoplasm			28989	CCDS75918				uc033dix.2	-2.68559	-2.0791	-1.68681	-4.85266	-3.66078	-4.13181	chr9:132396522-132396549	GGGCTCCAGGACTTCACCCCGGAGCCGG	chr9:132396532_132396533+(GGACT)	exon:2		chr9:132396455-132396555	chr9:132396474_132396475+(AGACC),chr9:132396508_132396509+(GAACT),chr9:132396532_132396533+(GGACT),chr9:132396550_132396551+(GGACT),chr9:132396462_132396463-(GAACC)
ASHG19AP1B11884394111	protein_coding	ENST00000350481	protein_coding	hyper	3.10202	0.0193231	0.610822	-2.48716	-4.12037	EIF4G1	Ensembl	4990	chr3:184032394-184053141:+	chr3	+	184032394	184053141	eukaryotic translation initiation factor 4 gamma 1 [Source:HGNC Symbol;Acc:HGNC:3296]	AAGGAGACTGAAGGGGCGTTCCACATACGTTGTCCCGACACAGCAGTACCCTGTGCAGCC		Yes		PARKINSON DISEASE 18;Autosomal dominant late onset Parkinson disease	Nucleus;Insoluble Fraction;Cell Membrane			1981	CCDS3261			NM_198242	uc003fnr.4	-3.15822	-1.91554	-2.38773	-4.02562	-4.56504	-3.77045	chr3:184053015-184053028	CACTCTCGGGACTG	chr3:184053025_184053026+(GGACT)	utr3		chr3:184053006-184053106	chr3:184053025_184053026+(GGACT)
ASHG19AP1B12371011011	protein_coding	ENST00000368874	protein_coding	hyper	1.56719	0.0089899	0.580527	0.243711	-0.404467	PI4KB	Ensembl	3934	chr1:151264273-151300191:-	chr1	-	151264273	151300191	phosphatidylinositol 4-kinase beta [Source:HGNC Symbol;Acc:HGNC:8984]	CGGGCCTTCCATGTTCTCTCACCCGCTTCAACTCCACATTGTCCAAGTCACAGAAAAAGA					Ribosome;Cytosol;Chromatin;Insoluble Fraction;Cell Membrane;Nucleous;Nucleoplasm			5298	CCDS55638	CHEMBL3268		NM_001198774	uc001exu.3	0.110615	0.235845	0.384674	-0.262298	-0.623699	-0.327403	chr1:151265069-151265089	TCCTGGAGTCAGTCTGGTGGT	chr1:151265080_151265081-(AGACT)	utr3		chr1:151265021-151265121;chr1:151265061-151265161;chr1:151265054-151265154;chr1:151265058-151265158;chr1:151265029-151265129	chr1:151265103_151265104+(AGACC),chr1:151265080_151265081-(AGACT),chr1:151265068_151265069-(GGACT),chr1:151265049_151265050-(AAACA),chr1:151265027_151265028-(GGACA);chr1:151265103_151265104+(AGACC),chr1:151265137_151265138+(GGACC),chr1:151265131_151265132-(AGACT),chr1:151265080_151265081-(AGACT),chr1:151265068_151265069-(GGACT);chr1:151265103_151265104+(AGACC),chr1:151265137_151265138+(GGACC),chr…
ASHG19AP1B10827718111	protein_coding	ENST00000593726	protein_coding	hyper	1.73426	0.00885632	0.578271	0.621481	-0.172841	EGLN2	Ensembl	2821	chr19:41305450-41314338:+	chr19	+	41305450	41314338	egl-9 family hypoxia inducible factor 2 [Source:HGNC Symbol;Acc:HGNC:14660]	TTCTGGAACGCCGAGGCAGGTCCCTCCTATTTTCCAAACCCCCTCCTTTCCCACTCCTCC				TOBACCO ADDICTION, SUSCEPTIBILITY TO (finding)			Yes	112398					uc002opi.4	0.698273	0.625244	0.540925	-0.38354	-0.276733	0.141752	chr19:41306993-41307024	TGCGCCCGAGCGCCTGGCCCTGGACTATATCG	chr19:41307016_41307017+(GGACT)	exon:1		chr19:41306952-41307052;chr19:41306939-41307039	chr19:41307016_41307017+(GGACT);chr19:41307016_41307017+(GGACT)
ASHG19AP1B11646782311	protein_coding	ENST00000375712	protein_coding	hyper	2.42433	0.0268105	0.615405	-1.03951	-2.31709	KIF3B	Ensembl	6103	chr20:30865467-30922814:+	chr20	+	30865467	30922814	kinesin family member 3B [Source:HGNC Symbol;Acc:HGNC:6320]	TGGCGGGAACAGCAAGAAAAACTGGAGATTGAGAAGCGGGCCATTGTAGAGGATCACAGC					Ribosome;Cytoplasm;Insoluble Fraction;Cell Membrane			9371	CCDS13200	CHEMBL6109		NM_004798	uc002wxq.4	-1.65811	-0.528519	-0.931902	-2.14599	-2.13937	-2.66592	chr20:30898445-30898464	CACATTCCATATCGGGACTC	chr20:30898461_30898462+(GGACT)	exon:2		chr20:30898408-30898508	chr20:30898461_30898462+(GGACT)
ASHG19AP1B12293020011	protein_coding	ENST00000574285	protein_coding	hyper	1.96062	0.0486212	0.617706	-1.89835	-2.86965	C16orf72	Ensembl	10359	chr16:9186048-9207038:+	chr16	+	9186048	9207038	chromosome 16 open reading frame 72 [Source:HGNC Symbol;Acc:HGNC:30103]	GCTCTGCATGGTAAAGCCGTTTAAACATATTTCTTTGGAAAAATGGTTAAGAGGGTGCCT					Cytosol;Ribosome;Insoluble Fraction;Cell Membrane			29035					uc002czn.4	-1.8799	-1.85338	-1.96176	-2.19115	-3.3164	-3.10142	chr16:9196989-9197007	TCCACCACGAAACTCTAGA	chr16:9197000_9197001+(AAACT)	exon:3		chr16:9196951-9197051;chr16:9196941-9197041;chr16:9196948-9197048;chr16:9196940-9197040	chr16:9197000_9197001+(AAACT),chr16:9197019_9197020+(AGACT),chr16:9197031_9197032-(GGACA),chr16:9196984_9196985-(GAACT);chr16:9197000_9197001+(AAACT),chr16:9197019_9197020+(AGACT),chr16:9197031_9197032-(GGACA),chr16:9196984_9196985-(GAACT);chr16:9197000_9197001+(AAACT),chr16:9197019_9197020+(AGACT),chr16:9197031_9197032-(GGACA),chr16:9196984_9196985-(GAACT);chr16:9196942_9196943+(GAACT),chr16:919…
ASHG19AP1B12079611211	protein_coding	ENST00000283534	protein_coding	hyper	1.77544	0.0301316	0.616877	-0.781999	-1.61018	TMEM251	Ensembl	909	chr14:93651296-93653431:+	chr14	+	93651296	93653431	transmembrane protein 251 [Source:HGNC Symbol;Acc:HGNC:20218]	AGCTCAATTACTCTCCTTGCCTTTTTGGGTGTGGACAGTTATTTTTCTGGTACCTTACTT					Ribosome;Cytoplasm			-1	CCDS41980				uc001ybk.4	-1.14978	-0.30917	-0.887049	-1.63445	-1.66423	-1.53185	chr14:93652714-93652730	GAGACTTACAACAGGCT	chr14:93652717_93652718+(AGACT)	exon:2		chr14:93652643-93652743	chr14:93652717_93652718+(AGACT),chr14:93652740_93652741+(GAACA),chr14:93652699_93652700-(AAACA)
ASHG19AP1B10251087211	protein_coding	uc010qno.1	protein_coding	hyper	1.50675	0.00545643	0.545842	-2.70276	-3.2942	MARCH5	knownGene	4000	chr10:94050924-94113721:+	chr10	+	94050924	94113721	Homo sapiens membrane-associated ring finger (C3HC4) 5 (MARCH5), mRNA.	CCCTCGAGGCTCTTGAAGTTGCTGGGTTTGTTTTGCTACTGATGAAGATGATAGAACAGC					Ribosome	1:atrioventricular_valve[14.99]		54708						-2.53189	-2.79732	-2.77907	-3.42572	-3.21442	-3.24245	chr10:94050979-94051018	CCGGAACCTCGGGCCGACGGACGGGAACCCGGGCCGCGAT	chr10:94050984_94050985+(GAACC),chr10:94051005_94051006+(GAACC)	Unknown,Unknown		chr10:94050964-94051064	chr10:94050978_94050979+(GGACC),chr10:94050984_94050985+(GAACC),chr10:94051005_94051006+(GAACC),chr10:94050970_94050971-(GGACC)
ASHG19AP1B13109146711	protein_coding	ENST00000389093	protein_coding	hyper	3.79632	0.0112893	0.593263	-2.46168	-4.38628	PKM	Ensembl	2279	chr15:72491370-72523727:-	chr15	-	72491370	72523727	pyruvate kinase M1/2 [Source:HGNC Symbol;Acc:HGNC:9021]	GGCCCAGCTTCCCGATCAGTGGAGCTGAAGAAGGGAGCCACTCTCAAAATCACGCTGGAT		Yes		Animal Mammary Neoplasms;Mammary Neoplasms, Experimental;Neoplasm Invasiveness;Osteoporosis;Liver carcinoma	Nucleus			5315	CCDS73752			NM_001206797	uc010ukk.2	-3.0442	-2.54224	-1.79858	-4.82751	-4.31935	-4.01197	chr15:72491732-72491746	GGGGCCTCCAGTCCA	chr15:72491742_72491743-(GGACT)	utr3		chr15:72491731-72491831;chr15:72491726-72491826	chr15:72491808_72491809-(GGACA),chr15:72491742_72491743-(GGACT);chr15:72491808_72491809-(GGACA),chr15:72491742_72491743-(GGACT)
ASHG19AP1B10590194211	protein_coding	uc009xic.2	protein_coding	hyper	3.65147	0.046825	0.617706	1.03236	-0.836112	ASB13	knownGene	2727	chr10:5680820-5708558:-	chr10	-	5680820	5708558	Homo sapiens ankyrin repeat and SOCS box containing 13 (ASB13), transcript variant 1, mRNA.	AATCAGGTCCCCACGGCTGTTGCTCAATAAAAGTGGCGGAATAAAGTGCATCCCTGTGTT					Ribosome;Cytosol;Insoluble Fraction;Cell Membrane			79754						-0.0204254	1.7892	1.32832	-0.221533	-0.782745	-1.50406	chr10:5682359-5682388	TGCCTTTGAGGATGGTCCGTAAAAGAGGAA	chr10:5682373_5682374-(GGACC)	Unknown		chr10:5682288-5682388;chr10:5682301-5682401;chr10:5682305-5682405;chr10:5682320-5682420	chr10:5682373_5682374-(GGACC),chr10:5682349_5682350-(GGACA),chr10:5682306_5682307-(GGACT);chr10:5682390_5682391+(AAACT),chr10:5682373_5682374-(GGACC),chr10:5682349_5682350-(GGACA),chr10:5682306_5682307-(GGACT);chr10:5682390_5682391+(AAACT),chr10:5682373_5682374-(GGACC),chr10:5682349_5682350-(GGACA),chr10:5682306_5682307-(GGACT);chr10:5682390_5682391+(AAACT),chr10:5682373_5682374-(GGACC),chr10:568…
ASHG19AP1B12957994411	protein_coding	ENST00000602662	protein_coding	hyper	1.71568	0.0129691	0.596613	-2.24745	-3.02623	NBL1	Ensembl	1623	chr1:19923473-19984549:+	chr1	+	19923473	19984549	neuroblastoma 1, DAN family BMP antagonist [Source:HGNC Symbol;Acc:HGNC:7650]	GCGGTCGTGAAGATAGGGCTCTGGAGGCCACGGGCATGATGCTTCGGGTCCTGGTGGGGG		Yes			Ribosome;Endoplasmic reticulum;Cytoplasm;Nucleous		Yes	4681	CCDS196			NM_001204088	uc009vpl.3	-2.51428	-2.27332	-1.95475	-2.96186	-3.19257	-2.92426	chr1:19923566-19923584	GTGGGACCGGTGTCTGGCG	chr1:19923571_19923572+(GGACC)	utr5		chr1:19923506-19923606;chr1:19923496-19923596;chr1:19923526-19923626	chr1:19923538_19923539+(GAACA),chr1:19923571_19923572+(GGACC),chr1:19923577_19923578-(AGACA),chr1:19923542_19923543-(AGACA);chr1:19923538_19923539+(GAACA),chr1:19923571_19923572+(GGACC),chr1:19923577_19923578-(AGACA),chr1:19923542_19923543-(AGACA);chr1:19923538_19923539+(GAACA),chr1:19923571_19923572+(GGACC),chr1:19923577_19923578-(AGACA),chr1:19923542_19923543-(AGACA)
ASHG19AP1B12576788311	protein_coding	ENST00000361689	protein_coding	hyper	1.79788	0.0309946	0.617105	-2.0016	-2.8479	MACF1	Ensembl	17538	chr1:39549839-39952659:+	chr1	+	39549839	39952659	microtubule-actin crosslinking factor 1 [Source:HGNC Symbol;Acc:HGNC:13664]	AGCGTGCTGTGGTCAGAGTCGCTGATGAACGGGACCGGGTTCAGAAGAAAACGTTCACCA		Yes			Endoplasmic reticulum;Nucleus;Ribosome;Cytoplasm;Insoluble Fraction		Yes	23499	CCDS435			NM_012090	uc057ezx.1	-2.27658	-1.84624	-1.88198	-2.55913	-2.70551	-3.27905	chr1:39878435-39878450	GACCTTCCCGGACTGC	chr1:39878446_39878447+(GGACT)	intron		chr1:39878370-39878470;chr1:39878373-39878473	chr1:39878373_39878374+(AAACA),chr1:39878400_39878401+(GAACC),chr1:39878436_39878437+(AGACC),chr1:39878446_39878447+(GGACT),chr1:39878404_39878405-(AAACT);chr1:39878400_39878401+(GAACC),chr1:39878436_39878437+(AGACC),chr1:39878446_39878447+(GGACT),chr1:39878404_39878405-(AAACT)
ASHG19AP1B12389858111	protein_coding	ENST00000299767	protein_coding	hyper	3.52003	0.0200116	0.610822	0.340254	-1.47534	HSP90B1	Ensembl	2858	chr12:104324112-104341704:+	chr12	+	104324112	104341704	heat shock protein 90 beta family member 1 [Source:HGNC Symbol;Acc:HGNC:12028]	AGCGATTACATTAAGCTCTATGTGCGCCGTGTATTCATCACAGACGACTTCCATGATATG		Yes		Bipolar Disorder;Prostatic Neoplasms	Nucleus;Endoplasmic reticulum;Ribosome;Insoluble Fraction			7184	CCDS9094	CHEMBL1075323		NM_003299	uc001tkb.3	-0.568677	0.773724	0.815717	-1.2246	-1.79412	-1.40729	chr12:104324222-104324245	CCGAACCCAGGGGTGGGGGGTGGA	chr12:104324226_104324227+(GAACC)	utr5		chr12:104324211-104324311;chr12:104324213-104324313;chr12:104324208-104324308	chr12:104324226_104324227+(GAACC),chr12:104324269_104324270+(GGACT),chr12:104324276_104324277+(AGACT);chr12:104324226_104324227+(GAACC),chr12:104324269_104324270+(GGACT),chr12:104324276_104324277+(AGACT);chr12:104324226_104324227+(GAACC),chr12:104324269_104324270+(GGACT),chr12:104324276_104324277+(AGACT)
ASHG19AP1B10490016211	protein_coding	ENST00000476977	protein_coding	hyper	2.5297	0.0163313	0.610822	-0.230137	-1.5691	GTF2IRD1	Ensembl	5868	chr7:73920322-74016918:+	chr7	+	73920322	74016918	GTF2I repeat domain containing 1 [Source:HGNC Symbol;Acc:HGNC:4661]	TCCCTCTCTCTAGCAATGGCCAATGTACATGGTGGACTATGCCGGCCTGAACGTGCAGCT				Abdominal Pain;Anxiety;Supravalvular aortic stenosis;Arthralgia;Autistic Disorder;Blepharophimosis;Bunion;Brain Ischemia;Constipation;Depressive disorder;Colon diverticulum anatomic structure;Diverticular disease of colon;Extrapyramidal Disorders;Flatfoot;Hallux Valgus;Sensorineural Hearing Loss (disorder);Hernia, Inguinal;Hoarseness;Hypercalcemia;Hypercalciuria;Hypertension, Renovascular;Hypodon…			Yes	9569					uc003uar.1	-0.615457	0.195025	-0.269979	-2.04357	-1.39833	-1.2654	chr7:74016729-74016756	ACGTGCAGCTCCCGGGACCTCTTAATTA	chr7:74016745_74016746+(GGACC)	utr3		chr7:74016658-74016758;chr7:74016676-74016776	chr7:74016714_74016715+(GGACT),chr7:74016745_74016746+(GGACC),chr7:74016678_74016679-(GGACA),chr7:74016670_74016671-(GGACT),chr7:74016659_74016660-(GGACT);chr7:74016714_74016715+(GGACT),chr7:74016745_74016746+(GGACC),chr7:74016761_74016762+(AGACC),chr7:74016678_74016679-(GGACA)
ASHG19AP1B12806109511	protein_coding	ENST00000545521	protein_coding	hyper	3.02715	0.0317376	0.617706	-2.66798	-4.26594	MAZ	Ensembl	2333	chr16:29817427-29822481:+	chr16	+	29817427	29822481	MYC associated zinc finger protein [Source:HGNC Symbol;Acc:HGNC:6914]	AGCAACTGGAGCAGCTTCATCTTCCAGGGTCACGCCCAGAACCCCCTGCAGGTCGGGGCT				HIV Infections	Cytosol		Yes	4150	CCDS61902			NM_001276275	uc010vdx.4	-2.85304	-2.22883	-2.92208	-4.99948	-3.47338	-4.32497	chr16:29818078-29818126	TGGACTCCCGGGGGGTGGGCGGCCTCATGAACTCCTTCCCGCCACCTCA	chr16:29818081_29818082+(GGACT),chr16:29818108_29818109+(GAACT)	intron,intron		chr16:29818060-29818160;chr16:29818062-29818162;chr16:29818064-29818164	chr16:29818081_29818082+(GGACT),chr16:29818108_29818109+(GAACT),chr16:29818141_29818142+(GAACC);chr16:29818081_29818082+(GGACT),chr16:29818108_29818109+(GAACT),chr16:29818141_29818142+(GAACC);chr16:29818081_29818082+(GGACT),chr16:29818108_29818109+(GAACT),chr16:29818141_29818142+(GAACC)
ASHG19AP1B13578664711	protein_coding	ENST00000371696	protein_coding	hyper	3.84169	0.0420908	0.617706	-2.26935	-4.21109	AGPAT2	Ensembl	1512	chr9:139567595-139581875:-	chr9	-	139567595	139581875	1-acylglycerol-3-phosphate O-acyltransferase 2 [Source:HGNC Symbol;Acc:HGNC:325]	ATGGCCCAGGAGCAGATGGGAGGACCCCGAGGCCAGACGCACACTGTCCGAGCCCTCTGC				Acanthosis Nigricans;Acromegaly;Acute pancreatitis;Bone Cysts;Hypertrophic Cardiomyopathy;Diabetes Mellitus;Lipoatrophic Diabetes Mellitus;Hepatomegaly;Umbilical hernia;Hirsutism;Hyperhidrosis disorder;Hyperinsulinism;Hyperphagia;Insulin Resistance;Lipodystrophy;Liver Cirrhosis;Mental Retardation;Polycystic Ovary Syndrome;Precocious Puberty;Splenomegaly;Sweating;Liver Failure;Decreased fertility …	Ribosome			10555	CCDS7003			NM_006412	uc004cii.2	-2.75724	-1.77806	-2.27275	-3.92015	-3.357	-5.35612	chr9:139568249-139568276	CTGGGGGGTCTTGGAGATGTGGAGGAAG	chr9:139568256_139568257-(AGACC)	exon:6		chr9:139568245-139568345;chr9:139568247-139568347	chr9:139568303_139568304-(GGACA),chr9:139568280_139568281-(GGACC),chr9:139568256_139568257-(AGACC);chr9:139568303_139568304-(GGACA),chr9:139568280_139568281-(GGACC),chr9:139568256_139568257-(AGACC)
ASHG19AP1B10596890711	protein_coding	uc010jry.3	protein_coding	hyper	3.77109	0.0150571	0.610822	-1.97483	-3.88981	TRIM26	knownGene	3717	chr6:30152232-30181271:-	chr6	-	30152232	30181271	Homo sapiens tripartite motif containing 26 (TRIM26), transcript variant 1, mRNA.	GGCCGCGCTGGTAAAAGAAGCTCCAGGACCAGAGGCAGTACATTGTGGCTGAGTTTGAGC					Ribosome;Insoluble Fraction;Cell Membrane		Yes	-1						-2.13761	-1.97291	-1.81399	-3.23233	-3.66231	-4.7748	chr6:30153708-30153751	AGGCGCCGGGTGAAGGTGGCAGTGAAGGTGTAGATGAGTTCCTG	chr6:30153745_30153746-(GAACT)	Unknown		chr6:30153671-30153771	chr6:30153705_30153706+(GGACC),chr6:30153745_30153746-(GAACT),chr6:30153675_30153676-(GAACA)
ASHG19AP1B13427064011	protein_coding	ENST00000319715	protein_coding	hyper	1.68261	0.000880504	0.539171	-0.336885	-1.08758	RBBP6	Ensembl	6840	chr16:24550905-24584184:+	chr16	+	24550905	24584184	RB binding protein 6, ubiquitin ligase [Source:HGNC Symbol;Acc:HGNC:9889]	CCCCTGCTTGTGGTTGGGGGGTATTTAATCTGAGGCCTTAGGGTCCTTCGGTGTCTTTGA		Yes			Cytosol;Nucleus;Insoluble Fraction			5930	CCDS10621			NM_006910	uc002dmh.4	-0.468392	-0.186493	-0.355768	-1.11919	-1.05042	-1.09315	chr16:24551569-24551591	GGGTCGCTCGGACTCTTAACGTG	chr16:24551580_24551581+(GGACT)	utr5		chr16:24551542-24551642;chr16:24551491-24551591;chr16:24551565-24551665;chr16:24551553-24551653	chr16:24551554_24551555+(GGACC),chr16:24551580_24551581+(GGACT),chr16:24551595_24551596+(GGACT);chr16:24551525_24551526+(AGACC),chr16:24551554_24551555+(GGACC),chr16:24551580_24551581+(GGACT);chr16:24551580_24551581+(GGACT),chr16:24551595_24551596+(GGACT),chr16:24551662_24551663+(GGACC);chr16:24551580_24551581+(GGACT),chr16:24551595_24551596+(GGACT)
ASHG19AP1B13427064011	protein_coding	ENST00000319715	protein_coding	hyper	1.68261	0.000880504	0.539171	-0.336885	-1.08758	RBBP6	Ensembl	6840	chr16:24550905-24584184:+	chr16	+	24550905	24584184	RB binding protein 6, ubiquitin ligase [Source:HGNC Symbol;Acc:HGNC:9889]	CCCCTGCTTGTGGTTGGGGGGTATTTAATCTGAGGCCTTAGGGTCCTTCGGTGTCTTTGA		Yes			Cytosol;Nucleus;Insoluble Fraction			5930	CCDS10621			NM_006910	uc002dmh.4	-0.468392	-0.186493	-0.355768	-1.11919	-1.05042	-1.09315	chr16:24551593-24551623	GGACTGACCGCTACTGACTGCACCGCCAATC	chr16:24551595_24551596+(GGACT)	utr5		chr16:24551542-24551642;chr16:24551565-24551665;chr16:24551553-24551653	chr16:24551554_24551555+(GGACC),chr16:24551580_24551581+(GGACT),chr16:24551595_24551596+(GGACT);chr16:24551580_24551581+(GGACT),chr16:24551595_24551596+(GGACT),chr16:24551662_24551663+(GGACC);chr16:24551580_24551581+(GGACT),chr16:24551595_24551596+(GGACT)
ASHG19AP1B10018823311	protein_coding	NM_001350332	protein_coding	hyper	2.30049	0.012801	0.596613	-1.37882	-2.58076	TOM1L2	Refseq	5912	chr17:17746822-17875784:-	chr17	-	17746822	17875784		GTCCTCGGCCCAGAAGAGAGGTAGAGGTGGGGAGTCTGACCTGGAGCCCATAGACAGCTG					Nucleus;Chromatin	1:pineal_body[6.41]		146691				NM_001350332		-1.44139	-1.30477	-1.39029	-2.02905	-2.80154	-2.91169	chr17:17750618-17750648	GTGGAGGAAAGACAGTCCGGGTGGTCTGCTC	chr17:17750641_17750642-(AGACC),chr17:17750632_17750633-(GGACT)	utr3,utr3		chr17:17750606-17750706	chr17:17750629_17750630+(AGACA),chr17:17750700_17750701+(AAACA),chr17:17750641_17750642-(AGACC),chr17:17750632_17750633-(GGACT)
ASHG19AP1B10026932611	protein_coding	ENST00000380773	protein_coding	hyper	2.03705	0.0397035	0.617706	-1.39356	-2.42005	WRNIP1	Ensembl	2670	chr6:2765648-2785979:+	chr6	+	2765648	2785979	Werner helicase interacting protein 1 [Source:HGNC Symbol;Acc:HGNC:20876]	GATGATGCCCGCCGCGCACATCAACTCGCACCTGGACCGCTGTCTGCTGCTCCACCCGGC					Ribosome;Cytosol;Insoluble Fraction			56897	CCDS4475				uc003mtz.4	-1.84373	-1.26916	-1.0678	-1.9351	-2.55623	-2.76882	chr6:2770536-2770559	CGTCCTAGACTCTAGCCGTCCCAC	chr6:2770544_2770545+(AGACT)	exon:3		chr6:2770487-2770587	chr6:2770544_2770545+(AGACT)
ASHG19AP1B10378111611	protein_coding	ENST00000395003	protein_coding	hyper	2.362	0.0376813	0.617706	-2.30836	-3.54837	JADE2	Ensembl	6465	chr5:133861798-133918920:+	chr5	+	133861798	133918920	jade family PHD finger 2 [Source:HGNC Symbol;Acc:HGNC:22984]	ACTTTTGGAAGGATGGAAGAGAAGAGGCGAAAATACTCCATCAGCAGTGACAACTCTGAC					Cytosol;Ribosome;Insoluble Fraction;Cell Membrane		Yes	23338	CCDS4176			NM_015288	uc003kzo.2	-2.73986	-2.39991	-1.78531	-3.35251	-3.16672	-4.12587	chr5:133915224-133915255	CCGCTAGGACCCTGCCAGGTCCCGCGCACCAT	chr5:133915232_133915233+(GGACC)	utr3		chr5:133915222-133915322;chr5:133915204-133915304	chr5:133915232_133915233+(GGACC),chr5:133915311_133915312+(GGACA),chr5:133915242_133915243-(GGACC);chr5:133915232_133915233+(GGACC),chr5:133915242_133915243-(GGACC)
ASHG19AP1B11940006411	protein_coding	ENST00000301740	protein_coding	hyper	2.07101	0.03536	0.617706	0.125184	-0.925151	SRRM2	Ensembl	9353	chr16:2802330-2821413:+	chr16	+	2802330	2821413	serine/arginine repetitive matrix 2 [Source:HGNC Symbol;Acc:HGNC:16639]	GCTCTGGCACACCACCAACTGCTGCAAACTATCCCTCCAGCTCCAGAACACCACAGGCTC					Nucleus;Chromatin;Insoluble Fraction;Nucleous;Nucleoplasm			23524	CCDS32373			NM_016333	uc002crk.3	-0.535565	0.504293	0.406822	-1.02393	-0.833355	-0.918167	chr16:2802755-2802782	GAGGCGGCGGCCCCAGGCCCGAGGGACT	chr16:2802780_2802781+(GGACT)	utr5		chr16:2802700-2802800;chr16:2802695-2802795	chr16:2802744_2802745+(GGACC),chr16:2802780_2802781+(GGACT);chr16:2802744_2802745+(GGACC),chr16:2802780_2802781+(GGACT)
ASHG19AP1B11940006411	protein_coding	ENST00000301740	protein_coding	hyper	2.07101	0.03536	0.617706	0.125184	-0.925151	SRRM2	Ensembl	9353	chr16:2802330-2821413:+	chr16	+	2802330	2821413	serine/arginine repetitive matrix 2 [Source:HGNC Symbol;Acc:HGNC:16639]	GCTCTGGCACACCACCAACTGCTGCAAACTATCCCTCCAGCTCCAGAACACCACAGGCTC					Nucleus;Chromatin;Insoluble Fraction;Nucleous;Nucleoplasm			23524	CCDS32373			NM_016333	uc002crk.3	-0.535565	0.504293	0.406822	-1.02393	-0.833355	-0.918167	chr16:2811728-2811749	CTCGGGACCGTTCACCACCTAA	chr16:2811734_2811735+(GGACC)	exon:11		chr16:2811671-2811771;chr16:2811676-2811776	chr16:2811704_2811705+(GAACC),chr16:2811734_2811735+(GGACC),chr16:2811762_2811763+(AAACT),chr16:2811750_2811751-(AGACT);chr16:2811704_2811705+(GAACC),chr16:2811734_2811735+(GGACC),chr16:2811762_2811763+(AAACT),chr16:2811771_2811772-(AGACT),chr16:2811750_2811751-(AGACT)
ASHG19AP1B11307919211	protein_coding	ENST00000611198	protein_coding	hyper	2.16733	0.0229667	0.613186	0.650788	-0.465129	TSC22D1	Ensembl	2877	chr13:45006279-45048437:-	chr13	-	45006279	45048437	TSC22 domain family member 1 [Source:HGNC Symbol;Acc:HGNC:16826]	ATAATCCTGCTCTCCTCTGGTGCAAGTGTGGTAGCTATTGACAACAAAATCGAGCAAGCT				Neoplastic Cell Transformation;Liver Cirrhosis, Experimental;Liver Neoplasms, Experimental;Animal Mammary Neoplasms;Mammary Neoplasms, Experimental	Ribosome;Cytosol;Insoluble Fraction		Yes	8848	CCDS73565			NM_001243798	uc021rja.1	0.12514	1.09798	0.729238	-0.2265	-0.661734	-0.507153	chr13:45007996-45008033	ATATATAAAAGTCCACACCTCCTCAGACAGCCAATGAA	chr13:45008006_45008007-(GGACT)	utr3		chr13:45007960-45008060	chr13:45008022_45008023+(AGACA),chr13:45008034_45008035+(AAACA),chr13:45008006_45008007-(GGACT),chr13:45007980_45007981-(AAACT),chr13:45007963_45007964-(AAACC)
ASHG19AP1B11110125311	protein_coding	ENST00000393713	protein_coding	hyper	2.45724	0.0165617	0.610822	-2.4844	-3.78144	RNF121	Ensembl	2132	chr11:71640080-71708643:+	chr11	+	71640080	71708643	ring finger protein 121 [Source:HGNC Symbol;Acc:HGNC:21070]	TGCAGACTACATGGCATCTACCATAGGGCGGTGCTCAGCTTCCACGAGTTCTGCATCCGT					Chromatin;Nucleous;Nucleoplasm			55298	CCDS73343			NM_001300926	uc009yst.4	-2.4658	-2.91379	-2.0736	-3.65859	-4.20677	-3.47896	chr11:71707477-71707498	TCAGGACCCCTCTGGCTGTGTC	chr11:71707482_71707483+(GGACC)	utr3		chr11:71707408-71707508;chr11:71707410-71707510	chr11:71707436_71707437+(AGACC),chr11:71707454_71707455+(AGACT),chr11:71707482_71707483+(GGACC),chr11:71707501_71707502+(GGACT);chr11:71707436_71707437+(AGACC),chr11:71707454_71707455+(AGACT),chr11:71707482_71707483+(GGACC),chr11:71707501_71707502+(GGACT)
ASHG19AP1B10964384011	protein_coding	ENST00000221462	protein_coding	hyper	1.8159	0.0230873	0.613186	-2.18218	-3.04287	PPP1R37	Ensembl	3163	chr19:45596220-45650543:+	chr19	+	45596220	45650543	protein phosphatase 1 regulatory subunit 37 [Source:HGNC Symbol;Acc:HGNC:27607]	ATCGTGTCTGGAGCAGTGGAGCCCAAAGACCCCTGGAGACATGCCCAGAATGTGACCGTG					Ribosome;Nucleus;Cell Membrane;Nucleous			284352	CCDS56096			NM_019121	uc021uvs.2	-2.51341	-2.15036	-1.88278	-2.76634	-3.30558	-3.05668	chr19:45648836-45648887	GACTCGGACTCGGATGGGGAGGAAGAGGAGGAAGAGGAAGGGGAGAGGGACG	chr19:45648843_45648844+(GGACT)	exon:11		chr19:45648834-45648934	chr19:45648837_45648838+(AGACT),chr19:45648843_45648844+(GGACT),chr19:45648890_45648891+(AGACC),chr19:45648921_45648922+(GGACT),chr19:45648897_45648898-(GGACA)
ASHG19AP1B14319614611	protein_coding	ENST00000381692	protein_coding	hyper	1.97946	0.00436511	0.545842	-1.83627	-2.82137	SON	Ensembl	2463	chr21:34915358-34949787:+	chr21	+	34915358	34949787	SON DNA binding protein [Source:HGNC Symbol;Acc:HGNC:11183]	ACGATATAAGCCAGATAAGGCTCAATTACTTGAAATAGCCAAAGCTAATGCAGCTGCCAT				Adenoid Cystic Carcinoma;Salivary Gland Neoplasms	Nucleus;Cytosol;Insoluble Fraction;Cell Membrane		Yes	6651	CCDS77624			NM_001291412	uc002ysf.3	-2.08526	-1.72539	-1.69815	-2.84784	-3.00565	-2.61062	chr21:34924074-34924101	TAGCAACCAGCACCATGGACTCCCAGAT	chr21:34924092_34924093+(GGACT)	intron		chr21:34924040-34924140	chr21:34924092_34924093+(GGACT)
ASHG19AP1B13886595311	protein_coding	ENST00000329875	protein_coding	hyper	2.14713	0.0154085	0.610822	-2.20904	-3.31145	PYCR1	Ensembl	1855	chr17:79890260-79894755:-	chr17	-	79890260	79894755	pyrroline-5-carboxylate reductase 1 [Source:HGNC Symbol;Acc:HGNC:9721]	TCAGGACCACCTTCCTCTAGAGCTCGGGAGCCCGGAGGGTCTTCACCCACTCCTACTCCA				Blepharophimosis;Cryptorchidism;Cutis Laxa;Dwarfism;Enophthalmos;Fetal Growth Retardation;Gastroesophageal reflux disease;Heartburn;Hernia, Inguinal;Hip Dislocation, Congenital;Hydrocephalus;Hydrophthalmos;Orbital separation excessive;Infant, Small for Gestational Age;Language Delay;Liver Cirrhosis, Experimental;Mental Retardation;Muscle hypotonia;Osteopenia;Osteoporosis;Progeria;Curvature of spi…	Ribosome			5831	CCDS11795		00330+1.5.1.2	NM_006907	uc002kcr.3	-2.00514	-1.93809	-2.68387	-3.57339	-3.17702	-3.18393	chr17:79890500-79890533	GAGCAGGAGGTGGTGGCCACAGAAGTTCACCAGC	chr17:79890524_79890525-(GAACT)	utr3		chr17:79890500-79890600;chr17:79890499-79890599;chr17:79890479-79890579;chr17:79890481-79890581	chr17:79890559_79890560-(GGACA),chr17:79890524_79890525-(GAACT);chr17:79890559_79890560-(GGACA),chr17:79890524_79890525-(GAACT);chr17:79890559_79890560-(GGACA),chr17:79890524_79890525-(GAACT);chr17:79890559_79890560-(GGACA),chr17:79890524_79890525-(GAACT)
ASHG19AP1B10026102911	protein_coding	ENST00000254816	protein_coding	hyper	1.9455	0.00402009	0.545842	-0.317527	-1.27767	TRIM47	Ensembl	2266	chr17:73870242-73874656:-	chr17	-	73870242	73874656	tripartite motif containing 47 [Source:HGNC Symbol;Acc:HGNC:19020]	AGCCCTTCCCCGACGGCCTTCAGCTCCGCAAGAACCACACGCTGTCCGAGCTGCTGCAGC					Ribosome;Insoluble Fraction;Cell Membrane;Nucleous		Yes	91107	CCDS32737			NM_033452	uc002jpw.4	-0.505956	-0.0800644	-0.36656	-1.38661	-1.37236	-1.07404	chr17:73870644-73870666	AGGCAGGCTTGAGTCTGTGGGTG	chr17:73870656_73870657-(AGACT)	exon:6		chr17:73870624-73870724	chr17:73870687_73870688-(GGACA),chr17:73870656_73870657-(AGACT)
ASHG19AP1B10804845411	protein_coding	ENST00000219905	protein_coding	hyper	2.152	0.0242106	0.614354	-1.71233	-2.81801	MGA	Ensembl	12042	chr15:41952610-42062141:+	chr15	+	41952610	42062141	MGA, MAX dimerization protein [Source:HGNC Symbol;Acc:HGNC:14010]	GGGAGTCCACCAGTGAGCCAGAGACCAGAAAATGCTGCTCAAATTCCAGTGGCTACTCCA				Adenoid Cystic Carcinoma;Precursor B-Cell Lymphoblastic Leukemia-Lymphoma;T-Cell Lymphoma	Cytosol;Insoluble Fraction		Yes	23269				NM_001164273	uc010ucy.2	-2.12633	-1.19871	-1.81197	-2.68772	-3.1258	-2.64051	chr15:41961759-41961786	GTCCACACTTTTACCTTCCCACAGACTG	chr15:41961783_41961784+(AGACT)	exon:1		chr15:41961753-41961853	chr15:41961783_41961784+(AGACT),chr15:41961814_41961815+(GAACA),chr15:41961759_41961760-(GGACA)
ASHG19AP1B10804845411	protein_coding	ENST00000219905	protein_coding	hyper	2.152	0.0242106	0.614354	-1.71233	-2.81801	MGA	Ensembl	12042	chr15:41952610-42062141:+	chr15	+	41952610	42062141	MGA, MAX dimerization protein [Source:HGNC Symbol;Acc:HGNC:14010]	GGGAGTCCACCAGTGAGCCAGAGACCAGAAAATGCTGCTCAAATTCCAGTGGCTACTCCA				Adenoid Cystic Carcinoma;Precursor B-Cell Lymphoblastic Leukemia-Lymphoma;T-Cell Lymphoma	Cytosol;Insoluble Fraction		Yes	23269				NM_001164273	uc010ucy.2	-2.12633	-1.19871	-1.81197	-2.68772	-3.1258	-2.64051	chr15:42035108-42035166	ATCTACCCAGTCTACAGCCACTGTGAACCTTACCAAAACCACTGGGATAACTACCCCTG	chr15:42035134_42035135+(GAACC),chr15:42035145_42035146+(AAACC)	exon:4,exon:4		chr15:42035066-42035166	chr15:42035085_42035086+(AAACT),chr15:42035134_42035135+(GAACC),chr15:42035145_42035146+(AAACC),chr15:42035117_42035118-(AGACT),chr15:42035076_42035077-(AGACC)
ASHG19AP1B11404315711	protein_coding	ENST00000438389	protein_coding	hyper	1.91327	0.0489645	0.617706	-1.88476	-2.8208	ISOC2	Ensembl	1566	chr19:55964352-55973710:-	chr19	-	55964352	55973710	isochorismatase domain containing 2 [Source:HGNC Symbol;Acc:HGNC:26278]	GCCTACTTCCCACAGATCGTCTCAGTGGCTGCCCGCATGCTCAAGAACACGACCCTGGAC				Degenerative polyarthritis	Ribosome;Cytoplasm			79763	CCDS46194			NM_001136202	uc002qlc.4	-1.94727	-1.42917	-2.27784	-2.37411	-2.98615	-3.10215	chr19:55964475-55964493	ATTCCCACCCAGTTTCCAG	chr19:55964486_55964487-(AAACT)	utr3		chr19:55964440-55964540;chr19:55964416-55964516;chr19:55964418-55964518;chr19:55964409-55964509	chr19:55964523_55964524-(GGACA),chr19:55964496_55964497-(AGACT),chr19:55964486_55964487-(AAACT);chr19:55964496_55964497-(AGACT),chr19:55964486_55964487-(AAACT);chr19:55964496_55964497-(AGACT),chr19:55964486_55964487-(AAACT);chr19:55964496_55964497-(AGACT),chr19:55964486_55964487-(AAACT)
ASHG19AP1B10731536511	protein_coding	ENST00000262519	protein_coding	hyper	4.71416	0.0026862	0.540616	-2.91748	-5.15448	SETD1A	Ensembl	6451	chr16:30968615-30995985:+	chr16	+	30968615	30995985	SET domain containing 1A [Source:HGNC Symbol;Acc:HGNC:29010]	ACCTGGCCAGATTCATCAACCACTGCTGCACGCCTAACTGCTACGCCAAGGTCATCACCA				Schizophrenia	Cytosol;Nucleus;Insoluble Fraction;Cell Membrane;Nucleoplasm		Yes	9739	CCDS32435			NM_014712	uc002ead.2	-3.28171	-2.8208	-2.64992	-5.23692	-4.63397	-5.59254	chr16:30977197-30977217	CATGGACCGACTTGGGGCTCA	chr16:30977202_30977203+(GGACC)	exon:8		chr16:30977150-30977250;chr16:30977184-30977284	chr16:30977184_30977185+(GAACT),chr16:30977202_30977203+(GGACC),chr16:30977236_30977237-(GGACA);chr16:30977202_30977203+(GGACC),chr16:30977252_30977253+(AGACC),chr16:30977236_30977237-(GGACA)
ASHG19AP1B10731536511	protein_coding	ENST00000262519	protein_coding	hyper	4.71416	0.0026862	0.540616	-2.91748	-5.15448	SETD1A	Ensembl	6451	chr16:30968615-30995985:+	chr16	+	30968615	30995985	SET domain containing 1A [Source:HGNC Symbol;Acc:HGNC:29010]	ACCTGGCCAGATTCATCAACCACTGCTGCACGCCTAACTGCTACGCCAAGGTCATCACCA				Schizophrenia	Cytosol;Nucleus;Insoluble Fraction;Cell Membrane;Nucleoplasm		Yes	9739	CCDS32435			NM_014712	uc002ead.2	-3.28171	-2.8208	-2.64992	-5.23692	-4.63397	-5.59254	chr16:30991390-30991413	ATGACATTTGGAACTCGGGCCTGG	chr16:30991402_30991403+(GAACT)	exon:14		chr16:30991380-30991480;chr16:30991381-30991481;chr16:30991386-30991486	chr16:30991402_30991403+(GAACT),chr16:30991414_30991415+(GGACT),chr16:30991423_30991424+(GGACA),chr16:30991467_30991468+(AGACA);chr16:30991402_30991403+(GAACT),chr16:30991414_30991415+(GGACT),chr16:30991423_30991424+(GGACA),chr16:30991467_30991468+(AGACA);chr16:30991402_30991403+(GAACT),chr16:30991414_30991415+(GGACT),chr16:30991423_30991424+(GGACA),chr16:30991467_30991468+(AGACA)
ASHG19AP1B11205780411	protein_coding	ENST00000234301	protein_coding	hyper	3.2718	0.0341663	0.617706	-2.64821	-4.35829	COX7A2L	Ensembl	1112	chr2:42577647-42588356:-	chr2	-	42577647	42588356	cytochrome c oxidase subunit 7A2 like [Source:HGNC Symbol;Acc:HGNC:2289]	GTCGCGTTGGCAGCGGATGCGGGAAGCCGGACTCTGGGCGTCATGTACTACAAGTTTAGT					Ribosome;Cytosol;Cytoplasm			9167				NM_001319040	uc002rsk.4	-2.6418	-2.82624	-2.47657	-3.96248	-3.70169	-5.4107	chr2:42578387-42578420	TAGAGGGCGATCAGGCAGTAGATGGTCCCTCCCA	chr2:42578411_42578412-(GGACC)	exon:3		chr2:42578372-42578472;chr2:42578364-42578464;chr2:42578352-42578452	chr2:42578438_42578439-(GGACC),chr2:42578411_42578412-(GGACC);chr2:42578438_42578439-(GGACC),chr2:42578411_42578412-(GGACC),chr2:42578365_42578366-(AAACA);chr2:42578438_42578439-(GGACC),chr2:42578411_42578412-(GGACC),chr2:42578365_42578366-(AAACA)
ASHG19AP1B13662167011	protein_coding	NM_001350626	protein_coding	hyper	1.89472	0.00046202	0.539171	-1.48122	-2.4032	BRAT1	Refseq	3193	chr7:2577444-2595392:-	chr7	-	2577444	2595392		CAGGGCCTGCACGCCCCCACCAGCCCTGAGCATGCAGAGGCCCGGCAGATGGGTAAACTG		Yes		RIGIDITY AND MULTIFOCAL SEIZURE SYNDROME, LETHAL NEONATAL	Cytosol;Nucleus;Insoluble Fraction	1:eosinophil[9.50]		221927				NM_001350626		-1.53793	-1.54352	-1.36222	-2.27905	-2.49461	-2.43595	chr7:2578159-2578184	ACGCGGCGGCCCCAAAGTCTGGCCCA	chr7:2578175_2578176-(AGACT)	exon:1		chr7:2578128-2578228;chr7:2578129-2578229;chr7:2578142-2578242;chr7:2578137-2578237;chr7:2578121-2578221	chr7:2578188_2578189+(GAACA),chr7:2578220_2578221+(GGACC),chr7:2578175_2578176-(AGACT);chr7:2578188_2578189+(GAACA),chr7:2578220_2578221+(GGACC),chr7:2578175_2578176-(AGACT);chr7:2578188_2578189+(GAACA),chr7:2578220_2578221+(GGACC),chr7:2578234_2578235-(AGACC),chr7:2578228_2578229-(GGACT),chr7:2578175_2578176-(AGACT);chr7:2578188_2578189+(GAACA),chr7:2578220_2578221+(GGACC),chr7:2578234_2578235-(…
ASHG19AP1B11453677911	protein_coding	ENST00000267115	protein_coding	hyper	3.45229	0.00589915	0.546135	-1.51685	-3.3044	TMBIM6	Ensembl	2836	chr12:50135340-50158716:+	chr12	+	50135340	50158716	transmembrane BAX inhibitor motif containing 6 [Source:HGNC Symbol;Acc:HGNC:11723]	CCTTGGAGAGGCGGGTTAGGAAGAGTGGAGACTGCTGCACGGACTCTGGAACCATGAACA					Ribosome;Endoplasmic reticulum			7009	CCDS31797			NM_003217	uc001rux.3	-1.69314	-1.21597	-1.64143	-2.75258	-3.77627	-3.38434	chr12:50157006-50157032	CCAGGCTTCATTCACCCAGTGGACCTG	chr12:50157028_50157029+(GGACC)	utr3		chr12:50156973-50157073;chr12:50156992-50157092	chr12:50157028_50157029+(GGACC),chr12:50157034_50157035+(GAACT),chr12:50157037_50157038-(AAACA),chr12:50156993_50156994-(GGACT);chr12:50157028_50157029+(GGACC),chr12:50157034_50157035+(GAACT),chr12:50157075_50157076-(AAACA),chr12:50157037_50157038-(AAACA),chr12:50156993_50156994-(GGACT)
ASHG19AP1B10657695511	protein_coding	ENST00000604567	protein_coding	hyper	1.82066	0.0217931	0.610822	-1.13049	-1.99495	SETD1B	Ensembl	5969	chr12:122242086-122268145:+	chr12	+	122242086	122268145	SET domain containing 1B [Source:HGNC Symbol;Acc:HGNC:29187]	GACGAGAAGGAGTCATTGTCGGCGTCCTCGTCCTCATCCGCGTCATCATCCTCGGGGTCC					Nucleus;Insoluble Fraction		Yes	23067					uc021rfg.2	-0.767986	-1.05019	-1.5733	-2.01305	-1.95175	-2.02005	chr12:122257507-122257538	CCTGAGGACTTTGAGCAGGACGGGGAGGAAGC	chr12:122257514_122257515+(GGACT)	exon:10		chr12:122257498-122257598;chr12:122257495-122257595	chr12:122257514_122257515+(GGACT),chr12:122257568_122257569+(GGACT),chr12:122257595_122257596+(GGACA);chr12:122257514_122257515+(GGACT),chr12:122257568_122257569+(GGACT)
ASHG19AP1B10657695511	protein_coding	ENST00000604567	protein_coding	hyper	1.82066	0.0217931	0.610822	-1.13049	-1.99495	SETD1B	Ensembl	5969	chr12:122242086-122268145:+	chr12	+	122242086	122268145	SET domain containing 1B [Source:HGNC Symbol;Acc:HGNC:29187]	GACGAGAAGGAGTCATTGTCGGCGTCCTCGTCCTCATCCGCGTCATCATCCTCGGGGTCC					Nucleus;Insoluble Fraction		Yes	23067					uc021rfg.2	-0.767986	-1.05019	-1.5733	-2.01305	-1.95175	-2.02005	chr12:122257548-122257592	CCCGGGGGCACCTGCAGTGGACTCGTTGGGCATGGAAGAGGAGGT	chr12:122257568_122257569+(GGACT)	exon:10		chr12:122257498-122257598;chr12:122257495-122257595	chr12:122257514_122257515+(GGACT),chr12:122257568_122257569+(GGACT),chr12:122257595_122257596+(GGACA);chr12:122257514_122257515+(GGACT),chr12:122257568_122257569+(GGACT)
ASHG19AP1B12490530211	protein_coding	ENST00000284274	protein_coding	hyper	2.4723	0.0156287	0.610822	-1.47911	-2.78497	OTULIN	Ensembl	7800	chr5:14664857-14699820:+	chr5	+	14664857	14699820	OTU deubiquitinase with linear linkage specificity [Source:HGNC Symbol;Acc:HGNC:25118]	GGGACACACTGGTGGTCTTGAACAGGTTGAAATGTTCCTTCTTGCCTATGCTGTGCGCCA					Ribosome;Nucleus;Cytoplasm;Cytosol			90268	CCDS43302			NM_138348	uc003jfk.4	-1.98619	-1.07792	-1.37323	-2.84961	-3.06242	-2.44288	chr5:14693595-14693611	TTTAACTCAGGACCTTG	chr5:14693606_14693607+(GGACC)	utr3		chr5:14693585-14693685	chr5:14693606_14693607+(GGACC),chr5:14693622_14693623+(AGACT),chr5:14693661_14693662-(AGACT),chr5:14693589_14693590-(AGACT)
ASHG19AP1B12490530211	protein_coding	ENST00000284274	protein_coding	hyper	2.4723	0.0156287	0.610822	-1.47911	-2.78497	OTULIN	Ensembl	7800	chr5:14664857-14699820:+	chr5	+	14664857	14699820	OTU deubiquitinase with linear linkage specificity [Source:HGNC Symbol;Acc:HGNC:25118]	GGGACACACTGGTGGTCTTGAACAGGTTGAAATGTTCCTTCTTGCCTATGCTGTGCGCCA					Ribosome;Nucleus;Cytoplasm;Cytosol			90268	CCDS43302			NM_138348	uc003jfk.4	-1.98619	-1.07792	-1.37323	-2.84961	-3.06242	-2.44288	chr5:14693616-14693635	TATGAGACTGACGTGCTGCC	chr5:14693622_14693623+(AGACT)	utr3		chr5:14693585-14693685	chr5:14693606_14693607+(GGACC),chr5:14693622_14693623+(AGACT),chr5:14693661_14693662-(AGACT),chr5:14693589_14693590-(AGACT)
ASHG19AP1B13035427711	protein_coding	ENST00000449103	protein_coding	hyper	1.95173	0.0214885	0.610822	-1.83842	-2.80317	PLXNB2	Ensembl	6383	chr22:50713408-50746056:-	chr22	-	50713408	50746056	plexin B2 [Source:HGNC Symbol;Acc:HGNC:9104]	GCTGGCCTGGAGCAGAAACTGAGCTGGACCACTGGAGCCTCGGGTGCGGGGGGCAATGGC					Nucleus;Nucleous		Yes	23654	CCDS43035				uc062flc.1	-2.32818	-1.59272	-1.59436	-2.6243	-2.82937	-2.95585	chr22:50713616-50713634	GAGTCCACCCAGAGTGCCG	chr22:50713618_50713619-(GGACT)	utr3		chr22:50713611-50713711	chr22:50713707_50713708+(GGACA),chr22:50713618_50713619-(GGACT)
ASHG19AP1B13035427711	protein_coding	ENST00000449103	protein_coding	hyper	1.95173	0.0214885	0.610822	-1.83842	-2.80317	PLXNB2	Ensembl	6383	chr22:50713408-50746056:-	chr22	-	50713408	50746056	plexin B2 [Source:HGNC Symbol;Acc:HGNC:9104]	GCTGGCCTGGAGCAGAAACTGAGCTGGACCACTGGAGCCTCGGGTGCGGGGGGCAATGGC					Nucleus;Nucleous		Yes	23654	CCDS43035				uc062flc.1	-2.32818	-1.59272	-1.59436	-2.6243	-2.82937	-2.95585	chr22:50728386-50728414	AGCCGGCCTTGTAGGTGGCGTGGTCCGTG	chr22:50728408_50728409-(GGACC)	exon:3		chr22:50728357-50728457	chr22:50728362_50728363+(GAACT),chr22:50728380_50728381+(GGACA),chr22:50728447_50728448-(GGACC),chr22:50728442_50728443-(GGACT),chr22:50728408_50728409-(GGACC)		PLXNB2
ASHG19AP1B10740557011	protein_coding	ENST00000436088	protein_coding	hyper	3.32738	0.0218665	0.610822	-1.84636	-3.58075	UBTF	Ensembl	2738	chr17:42284288-42296866:-	chr17	-	42284288	42296866	upstream binding transcription factor, RNA polymerase I [Source:HGNC Symbol;Acc:HGNC:12511]	GGCCCTGGAGCAGCGGAAGGAGTACGAGGAGATCATGAGAGACTATATCCAGAAGCACCC					Nucleus;Insoluble Fraction;Cell Membrane		Yes	7343				NM_014233	uc010czs.4	-2.19342	-2.31377	-1.0319	-3.10243	-3.90042	-3.7394	chr17:42284332-42284366	GGGTGGGGTGGGCCAGGCTGGTCCGGTGCTGGCTT	chr17:42284352_42284353-(GGACC)	utr3		chr17:42284321-42284421;chr17:42284310-42284410;chr17:42284319-42284419;chr17:42284312-42284412	chr17:42284396_42284397+(GGACC),chr17:42284412_42284413-(AGACA),chr17:42284382_42284383-(GGACA),chr17:42284368_42284369-(AGACT),chr17:42284352_42284353-(GGACC);chr17:42284315_42284316+(GAACC),chr17:42284396_42284397+(GGACC),chr17:42284382_42284383-(GGACA),chr17:42284368_42284369-(AGACT),chr17:42284352_42284353-(GGACC);chr17:42284396_42284397+(GGACC),chr17:42284412_42284413-(AGACA),chr17:42284382_…		PLXNB2
ASHG19AP1B13782882211	protein_coding	ENST00000581396	protein_coding	hyper	5.47021	0.00839248	0.573536	-2.3758	-4.8274	TOM1L2	Ensembl	5595	chr17:17746825-17875724:-	chr17	-	17746825	17875724	target of myb1 like 2 membrane trafficking protein [Source:HGNC Symbol;Acc:HGNC:11984]	GCGGCTCAACGGGAACCGGAACTACAGAGAGGTGATGCTGGCATTAACAGCATGGGCTGA					Nucleus;Chromatin			146691	CCDS32584			NM_001033551	uc002gry.5	-2.42681	-2.16126	-2.53933	-5.23476	-3.8445	-5.40292	chr17:17750618-17750648	GTGGAGGAAAGACAGTCCGGGTGGTCTGCTC	chr17:17750641_17750642-(AGACC),chr17:17750632_17750633-(GGACT)	utr3,utr3		chr17:17750606-17750706	chr17:17750629_17750630+(AGACA),chr17:17750700_17750701+(AAACA),chr17:17750641_17750642-(AGACC),chr17:17750632_17750633-(GGACT)
ASHG19AP1B13094688311	protein_coding	ENST00000291906	protein_coding	hyper	1.68073	0.0145181	0.610067	-1.17277	-1.92186	PKN3	Ensembl	3375	chr9:131464802-131483197:+	chr9	+	131464802	131483197	protein kinase N3 [Source:HGNC Symbol;Acc:HGNC:17999]	AGCCATTCTTCAGGACCACCAACTGGCAAGCCCTGCTCGCCCGCACCATCCAGCCCCCCT					Nucleus;Insoluble Fraction;Nucleous			29941	CCDS6908	CHEMBL3627581		NM_001317926	uc004bvw.4	-0.950878	-1.34799	-1.21943	-1.7551	-1.81319	-2.19727	chr9:131482867-131482881	GCGATTCCTGGAACC	chr9:131482879_131482880+(GAACC)	exon:22		chr9:131482843-131482943;chr9:131482849-131482949	chr9:131482848_131482849+(GGACT),chr9:131482879_131482880+(GAACC),chr9:131482923_131482924+(AGACT),chr9:131482906_131482907-(GGACA);chr9:131482879_131482880+(GAACC),chr9:131482923_131482924+(AGACT),chr9:131482906_131482907-(GGACA)
ASHG19AP1B13094688311	protein_coding	ENST00000291906	protein_coding	hyper	1.68073	0.0145181	0.610067	-1.17277	-1.92186	PKN3	Ensembl	3375	chr9:131464802-131483197:+	chr9	+	131464802	131483197	protein kinase N3 [Source:HGNC Symbol;Acc:HGNC:17999]	AGCCATTCTTCAGGACCACCAACTGGCAAGCCCTGCTCGCCCGCACCATCCAGCCCCCCT					Nucleus;Insoluble Fraction;Nucleous			29941	CCDS6908	CHEMBL3627581		NM_001317926	uc004bvw.4	-0.950878	-1.34799	-1.21943	-1.7551	-1.81319	-2.19727	chr9:131482902-131482925	CTCTGTCCCCTTCCCCCACAGACT	chr9:131482923_131482924+(AGACT)	utr3		chr9:131482843-131482943;chr9:131482849-131482949;chr9:131482870-131482970	chr9:131482848_131482849+(GGACT),chr9:131482879_131482880+(GAACC),chr9:131482923_131482924+(AGACT),chr9:131482906_131482907-(GGACA);chr9:131482879_131482880+(GAACC),chr9:131482923_131482924+(AGACT),chr9:131482906_131482907-(GGACA);chr9:131482879_131482880+(GAACC),chr9:131482923_131482924+(AGACT),chr9:131482967_131482968-(GGACC),chr9:131482906_131482907-(GGACA)
ASHG19AP1B12800792511	protein_coding	ENST00000308924	protein_coding	hyper	2.23019	0.00546562	0.545842	-0.931887	-2.08905	U2AF2	Ensembl	1698	chr19:56166431-56185664:+	chr19	+	56166431	56185664	U2 small nuclear RNA auxiliary factor 2 [Source:HGNC Symbol;Acc:HGNC:23156]	ACGCTGGTGAGCCCCCCGAGCACCATCAATCAGACGCCTGTGACCCTGCAAGTGCCGGGC					Ribosome;Endoplasmic reticulum;Insoluble Fraction;Cell Membrane		Yes	11338	CCDS12933			NM_007279	uc002qlu.4	-0.931497	-0.899963	-0.964201	-1.71371	-2.10941	-2.44403	chr19:56166468-56166481	AGCATGTCGGACTT	chr19:56166478_56166479+(GGACT)	exon:1		chr19:56166402-56166502	chr19:56166478_56166479+(GGACT),chr19:56166488_56166489-(GAACT)
ASHG19AP1B10317024911	protein_coding	ENST00000368969	protein_coding	hyper	2.03035	0.0183853	0.610822	-0.83601	-1.85774	SETDB1	Ensembl	4370	chr1:150898888-150937220:+	chr1	+	150898888	150937220	SET domain bifurcated 1 [Source:HGNC Symbol;Acc:HGNC:10761]	TGGATACCCATGATCTTCGCTTCCCCTGGGTGGCCTTCTTTGCCAGCAAAATCCGGGCTG				melanoma;Schizophrenia;Anhedonia;Malignant mesothelioma	Nucleus;Chromatin;Insoluble Fraction		Yes	9869	CCDS972			NM_012432	uc001evv.3	-0.720488	-0.446095	-1.34145	-1.81843	-1.89427	-1.86052	chr1:150933368-150933413	TCCAAGGACTCCCACCCCCCAGATCTTGGACCCCCACATATTCCTG	chr1:150933375_150933376+(GGACT),chr1:150933397_150933398+(GGACC)	exon:16,exon:16		chr1:150933316-150933416	chr1:150933329_150933330+(AGACC),chr1:150933352_150933353+(GGACT),chr1:150933362_150933363+(AGACA),chr1:150933375_150933376+(GGACT),chr1:150933397_150933398+(GGACC),chr1:150933413_150933414-(GAACA)
ASHG19AP1B11528602911	protein_coding	ENST00000263253	protein_coding	hyper	2.93736	0.0127382	0.596613	-2.02771	-3.58223	EP300	Ensembl	9587	chr22:41487790-41576083:+	chr22	+	41487790	41576083	E1A binding protein p300 [Source:HGNC Symbol;Acc:HGNC:3373]	TGCCACCATGGAGAAGCATAAAGAGGTCTTCTTTGTGATCCGCCTCATTGCTGGCCCTGC		Yes		Agoraphobia;Alcoholic Intoxication, Chronic;Cardiac Arrhythmia;Autistic Disorder;Bladder Neoplasm;Blepharoptosis;Renal Cell Carcinoma;Squamous cell carcinoma;Carcinoma, Transitional Cell;Congenital ocular coloboma (disorder);Colorectal Neoplasms;Constipation;Contracture;Contracture of joint;Cryptorchidism;Adenoid Cystic Carcinoma;Deafness;Dental caries;Dental Enamel Hypoplasia;Duane Retraction Sy…	Cytosol;Ribosome;Nucleus;Cytoplasm;Chromatin;Nucleoplasm		Yes	2033	CCDS14010	CHEMBL3784		NM_001429	uc003azl.6	-2.6787	-1.75637	-1.64807	-3.2809	-3.80288	-3.66293	chr22:41574879-41574900	AAGCGCCACGGACCTGGGACTC	chr22:41574890_41574891+(GGACC),chr22:41574897_41574898+(GGACT)	exon:31,exon:31		chr22:41574834-41574934;chr22:41574832-41574932;chr22:41574837-41574937;chr22:41574824-41574924;chr22:41574829-41574929;chr22:41574839-41574939	chr22:41574866_41574867+(AAACC),chr22:41574890_41574891+(GGACC),chr22:41574897_41574898+(GGACT),chr22:41574917_41574918+(AGACT),chr22:41574929_41574930+(AAACC);chr22:41574866_41574867+(AAACC),chr22:41574890_41574891+(GGACC),chr22:41574897_41574898+(GGACT),chr22:41574917_41574918+(AGACT),chr22:41574929_41574930+(AAACC);chr22:41574866_41574867+(AAACC),chr22:41574890_41574891+(GGACC),chr22:41574897_…
ASHG19AP1B11068879211	protein_coding	ENST00000409544	protein_coding	hyper	3.59129	0.0259988	0.614354	-2.59546	-4.43996	ZNF638	Ensembl	6821	chr2:71558894-71662191:+	chr2	+	71558894	71662191	zinc finger protein 638 [Source:HGNC Symbol;Acc:HGNC:17894]	AGTGCTAAACTGTGTGGGGCGCGGATGGGATCCAGCTGTTAGTCGGTATTACAGCGTGAA					Nucleus;Insoluble Fraction		Yes	27332				NM_001252612	uc002sia.4	-2.74805	-2.67246	-2.36588	-5.31431	-3.51083	-4.49476	chr2:71576164-71576180	CTCCAGGACCATTTATG	chr2:71576171_71576172+(GGACC)	exon:2		chr2:71576111-71576211;chr2:71576085-71576185;chr2:71576098-71576198;chr2:71576126-71576226	chr2:71576116_71576117+(AGACT),chr2:71576171_71576172+(GGACC),chr2:71576197_71576198-(AGACC);chr2:71576093_71576094+(AGACC),chr2:71576116_71576117+(AGACT),chr2:71576171_71576172+(GGACC),chr2:71576099_71576100-(AAACC);chr2:71576116_71576117+(AGACT),chr2:71576171_71576172+(GGACC),chr2:71576099_71576100-(AAACC);chr2:71576171_71576172+(GGACC),chr2:71576197_71576198-(AGACC)
ASHG19AP1B12284424911	protein_coding	ENST00000426664	protein_coding	hyper	1.94545	0.0163149	0.610822	4.60968	3.64958	TMCC1	Ensembl	5484	chr3:129366637-129612419:-	chr3	-	129366637	129612419	transmembrane and coiled-coil domain family 1 [Source:HGNC Symbol;Acc:HGNC:29116]	GGAGACGCCGGCTGCTCCTCCCCTCCCCGCCGCTTTTCCTAAAAGGATTGTACACCTTAG					Cytosol			23023				NM_001349270	uc010htg.4	4.43901	5.0844	4.30563	3.67388	3.62675	3.64809	chr3:129369983-129370001	AGTGGGTTTTAGTGCAGTC	chr3:129369988_129369989-(AAACC)	utr3		chr3:129369914-129370014;chr3:129369911-129370011	chr3:129369926_129369927+(AGACA),chr3:129369999_129370000-(GGACT),chr3:129369988_129369989-(AAACC),chr3:129369967_129369968-(AAACC),chr3:129369952_129369953-(AAACC),chr3:129369943_129369944-(AAACC);chr3:129369926_129369927+(AGACA),chr3:129369999_129370000-(GGACT),chr3:129369988_129369989-(AAACC),chr3:129369967_129369968-(AAACC),chr3:129369952_129369953-(AAACC),chr3:129369943_129369944-(AAACC)
ASHG19AP1B10053734311	protein_coding	ENST00000458659	protein_coding	hyper	2.57365	0.0231952	0.613186	-1.35312	-2.71694	TSC22D1	Ensembl	4820	chr13:45007655-45150701:-	chr13	-	45007655	45150701	TSC22 domain family member 1 [Source:HGNC Symbol;Acc:HGNC:16826]	CACCCCTGGTGGATGGCGAGGATGAGAGCTCCTCTGGTGCAAGTGTGGTAGCTATTGACA				Neoplastic Cell Transformation;Liver Cirrhosis, Experimental;Liver Neoplasms, Experimental;Animal Mammary Neoplasms;Mammary Neoplasms, Experimental	Ribosome;Cytosol;Insoluble Fraction		Yes	8848	CCDS31966			NM_183422	uc001uzn.5	-1.86747	-0.972212	-1.21969	-2.21775	-2.77923	-3.15384	chr13:45007996-45008033	ATATATAAAAGTCCACACCTCCTCAGACAGCCAATGAA	chr13:45008006_45008007-(GGACT)	utr3		chr13:45007960-45008060	chr13:45008022_45008023+(AGACA),chr13:45008034_45008035+(AAACA),chr13:45008006_45008007-(GGACT),chr13:45007980_45007981-(AAACT),chr13:45007963_45007964-(AAACC)
ASHG19AP1B13344058811	protein_coding	ENST00000395287	protein_coding	hyper	1.8676	0.00702069	0.567225	0.30211	-0.599073	BRD2	Ensembl	3467	chr6:32940507-32949282:+	chr6	+	32940507	32949282	bromodomain containing 2 [Source:HGNC Symbol;Acc:HGNC:1103]	GCCAGGATTACAGGCTCCCCAAAAAGGCCACAAAGACAGCCCCACCTGCCCTGCCTACAG		Yes		Glioblastoma;Medulloblastoma	Cytosol;Ribosome;Nucleus;Cytoplasm;Chromatin		Yes	6046	CCDS56420			NM_001199455	uc010juh.4	0.0317421	0.620896	0.253692	-0.633048	-0.649608	-0.514563	chr6:32940612-32940646	GAGGGGAACCGAGGCCACCCGGACTTTCCGCGGCT	chr6:32940619_32940620+(GAACC),chr6:32940634_32940635+(GGACT)	utr5,utr5		chr6:32940565-32940665;chr6:32940585-32940685;chr6:32940568-32940668;chr6:32940587-32940687;chr6:32940567-32940667	chr6:32940602_32940603+(GGACC),chr6:32940619_32940620+(GAACC),chr6:32940634_32940635+(GGACT),chr6:32940660_32940661-(GAACC);chr6:32940602_32940603+(GGACC),chr6:32940619_32940620+(GAACC),chr6:32940634_32940635+(GGACT),chr6:32940660_32940661-(GAACC);chr6:32940602_32940603+(GGACC),chr6:32940619_32940620+(GAACC),chr6:32940634_32940635+(GGACT),chr6:32940660_32940661-(GAACC);chr6:32940602_32940603+(GGA…
ASHG19AP1B12117829411	protein_coding	ENST00000393114	protein_coding	hyper	2.35349	0.0232816	0.613186	-2.13354	-3.36835	C7orf49	Ensembl	1482	chr7:134850537-134855447:-	chr7	-	134850537	134855447	chromosome 7 open reading frame 49 [Source:HGNC Symbol;Acc:HGNC:22432]	CAGCAGCAAGACTCCCTGCGACAAGGACTGTGTACTGCATGAATGAGGCTGAGATAGTTG					Ribosome;Cytosol;Insoluble Fraction			78996	CCDS5838			NM_001305629	uc003vsl.4	-2.78244	-1.75537	-1.86283	-3.14396	-3.44113	-3.51996	chr7:134850652-134850674	CTCTGGTGTGATCTCTTGTCCTC	chr7:134850669_134850670-(GGACA)	utr3	chr7:134850669_134850670-(GGACA)
ASHG19AP1B12811052811	protein_coding	ENST00000599223	protein_coding	hyper	1.98885	0.00799054	0.567225	-1.29815	-2.29009	IRF3	Ensembl	1055	chr19:50162836-50168962:-	chr19	-	50162836	50168962	interferon regulatory factor 3 [Source:HGNC Symbol;Acc:HGNC:6118]	CAGCTGCCCGCACGCCCCGACCTTCCATCGTAGGCCGGACCATGGGAACCCCAAAGCCAC				HERPES SIMPLEX ENCEPHALITIS, SUSCEPTIBILITY TO, 7	Cytosol;Ribosome		Yes	3661	CCDS56099			NM_001197124	uc002pot.3	-1.12073	-1.21307	-1.56067	-2.49676	-2.37813	-1.99538	chr19:50165718-50165759	CAGAGGGCCCCAGGTTTGGGAAGGGAGTGGGATTGTCCAAGC	chr19:50165752_50165753-(GGACA),chr19:50165731_50165732-(AAACC)	exon:5,exon:5	chr19:50165752_50165753-(GGACA)
ASHG19AP1B10804845511	protein_coding	ENST00000570161	protein_coding	hyper	2.08702	0.0191356	0.610822	-1.64514	-2.70659	MGA	Ensembl	11859	chr15:41961093-42062139:+	chr15	+	41961093	42062139	MGA, MAX dimerization protein [Source:HGNC Symbol;Acc:HGNC:14010]	TGGGAGTCCACCAGTGAGCCAGAGACCAGAAAATGCTGCTCAAATTCCAGTGGCTACTCC				Adenoid Cystic Carcinoma;Precursor B-Cell Lymphoblastic Leukemia-Lymphoma;T-Cell Lymphoma	Cytosol;Insoluble Fraction		Yes	23269	CCDS55959				uc059hzt.1	-1.97294	-1.40153	-1.56095	-2.38191	-2.60757	-3.13028	chr15:42052595-42052617	TTATTATCGCCGGACACACACTG	chr15:42052608_42052609+(GGACA)	exon:9	chr15:42052608_42052609+(GGACA)
ASHG19AP1B11158682111	protein_coding	ENST00000443571	protein_coding	hyper	2.73249	0.0136044	0.603396	-1.66224	-3.11245	GSTK1	Ensembl	850	chr7:142960534-142966155:+	chr7	+	142960534	142966155	glutathione S-transferase kappa 1 [Source:HGNC Symbol;Acc:HGNC:16906]	TGCGGCCCAGCCTCATAACAGGGATCATGAAAGACAGTGGAAGTTTGTCTGCCATGCGTT				Degenerative polyarthritis;Prostatic Neoplasms	Endoplasmic reticulum;Ribosome			373156	CCDS47732			NM_001143681	uc011ksy.3	-2.03684	-1.23823	-1.71164	-2.82773	-2.88851	-3.62112	chr7:142961704-142961717	TGAGACACCATCTC	chr7:142961708_142961709+(AGACA)	intron	chr7:142961708_142961709+(AGACA)
ASHG19AP1B13417080311	protein_coding	ENST00000293349	protein_coding	hyper	4.6269	0.0271281	0.615405	-2.54805	-4.75809	PLEKHH3	Ensembl	2987	chr17:40819962-40829012:-	chr17	-	40819962	40829012	pleckstrin homology, MyTH4 and FERM domain containing H3 [Source:HGNC Symbol;Acc:HGNC:26105]	TCCGGGGTTCGGCGCTGCTCGGTATGACGTTCTGGAGCTGAGCACGGAGCCTGGTCGGGG					Ribosome;Endoplasmic reticulum;Insoluble Fraction			79990					uc060flp.1	-3.3779	-1.91457	-2.35167	-4.1697	-4.38956	-5.71502	chr17:40820190-40820237	GTCCAGGCCCGGGCGCTGGCTGGGAGGGGAGGTGTCTGGCAGGTCTTG	chr17:40820232_40820233-(AGACC),chr17:40820223_40820224-(AGACA)	exon:13,exon:13	chr17:40820223_40820224-(AGACA)				GSTK1
ASHG19AP1B13417080311	protein_coding	ENST00000293349	protein_coding	hyper	4.6269	0.0271281	0.615405	-2.54805	-4.75809	PLEKHH3	Ensembl	2987	chr17:40819962-40829012:-	chr17	-	40819962	40829012	pleckstrin homology, MyTH4 and FERM domain containing H3 [Source:HGNC Symbol;Acc:HGNC:26105]	TCCGGGGTTCGGCGCTGCTCGGTATGACGTTCTGGAGCTGAGCACGGAGCCTGGTCGGGG					Ribosome;Endoplasmic reticulum;Insoluble Fraction			79990					uc060flp.1	-3.3779	-1.91457	-2.35167	-4.1697	-4.38956	-5.71502	chr17:40828818-40828867	CCCCGGGAGAGGAGGGAGCAATGTCCGGAGCTGGGAAGTAGTGTCCGTTG	chr17:40828860_40828861-(GGACA),chr17:40828840_40828841-(GGACA)	utr5,utr5	chr17:40828860_40828861-(GGACA),chr17:40828840_40828841-(GGACA)
ASHG19AP1B12821121311	protein_coding	ENST00000318782	protein_coding	hyper	2.05765	0.000269425	0.539171	-1.94635	-2.98735	PAQR4	Ensembl	2793	chr16:3019246-3023490:+	chr16	+	3019246	3023490	progestin and adipoQ receptor family member 4 [Source:HGNC Symbol;Acc:HGNC:26386]	GCAGCCTCTTCTACCTGCACAACGAACTGGGCAACATCTACACGCACGGGCTGGCCCTGC					Ribosome;Insoluble Fraction;Cell Membrane			124222	CCDS10485			NM_001324118	uc002csj.5	-1.89782	-1.85434	-2.0869	-2.99147	-3.06884	-2.90173	chr16:3022750-3022787	AAGACCCTGGATGACATCAATAAAGGGACAGGAAGGGC	chr16:3022753_3022754+(AGACC),chr16:3022777_3022778+(GGACA)	utr3,utr3	chr16:3022777_3022778+(GGACA)
ASHG19AP1B13148898611	protein_coding	NM_001353513	protein_coding	hyper	5.46936	0.0126544	0.596613	-2.18725	-4.63862	INTS10	Refseq	3012	chr8:19674660-19709594:+	chr8	+	19674660	19709594		AGCTGAAGGAAGAGAAAAAACCATGCAGAGTTCAGACGATGAAGACTGTTCGGCGAAAGG					Cytosol	1:common_myeloid_progenitor[6.27]		55174				NM_001353513		-2.94162	-2.40716	-1.21296	-4.62646	-5.08282	-4.20658	chr8:19709314-19709340	TGAGTGGAGACCTTTCCACCAGACACA	chr8:19709323_19709324+(AGACC),chr8:19709336_19709337+(AGACA)	utr3,utr3	chr8:19709336_19709337+(AGACA)
ASHG19AP1B13893897211	protein_coding	ENST00000450115	protein_coding	hyper	2.30548	0.00426803	0.545842	-1.20959	-2.41466	TP53BP1	Ensembl	6179	chr15:43699414-43785325:-	chr15	-	43699414	43785325	tumor protein p53 binding protein 1 [Source:HGNC Symbol;Acc:HGNC:11999]	ACGGTCCCCTGCCAAGCGAGGTCGCAAGTCTGCCACAGTAAAACCTGTAGGGGCAGGAGA					Nucleus;Insoluble Fraction		Yes	7158	CCDS45251			NM_001141979	uc001zrq.5	-1.57119	-0.943059	-1.11453	-2.2917	-2.37274	-2.57953	chr15:43701032-43701058	TCTTCCCTCCAAAGCTTGCTGTCCTCC	chr15:43701052_43701053-(GGACA)	intron	chr15:43701052_43701053-(GGACA)
ASHG19AP1B13847945811	protein_coding	ENST00000376263	protein_coding	hyper	1.94085	0.0443353	0.617706	-1.65301	-2.6097	HNRNPK	Ensembl	2942	chr9:86582999-86595184:-	chr9	-	86582999	86595184	heterogeneous nuclear ribonucleoprotein K [Source:HGNC Symbol;Acc:HGNC:5044]	GACGGCGGGGAGGACGCGAGAAGGCGGGGGAGGGGAGCCTGCGCTCGTTTTCTGTCTAGC		Yes		Blepharoptosis;Constipation;Craniosynostosis;Cryptorchidism;Hip Dislocation, Congenital;Mental Retardation;Muscle hypotonia;Curvature of spine;Congenital small ears;POLYDACTYLY, POSTAXIAL;Long narrow head;Feeding difficulties;Skull malformation;Dyschezia;Open mouth;Byzanthine arch palate;Inversion of nipple (disorder);Downward slant of palpebral fissure;Low intelligence;Sacral dimples;Global deve…	Cytosol;Nucleus;Ribosome;Insoluble Fraction		Yes	3190				NM_001318187	uc004anf.5	-1.57204	-1.36214	-2.02485	-2.16517	-2.57765	-3.08627	chr9:86583936-86583957	CCTCCCTGTCCCACCCCCCAAA	chr9:86583943_86583944-(GGACA)	utr3	chr9:86583943_86583944-(GGACA)
ASHG19AP1B10003805111	protein_coding	HBMT00000700340	protein_coding	hyper	1.69229	0.024524	0.614354	-0.905539	-1.66452	CATG00000038552.1	FANTOM5CAT	1197	chr19:11303561-11304757:+	chr19	+	11303561	11304757	At least 1 of the 10 top ranked transcript is CPAT coding and max ORF size >=300, NOT annotated as nonCoding in GENCODE	CGTGTGGCCCTTCTCGATGTCATCCACGTACTTGAGGAAGTCCAGGTCCAGGCGGTAGCC								-1						-1.07921	-1.02131	-0.616093	-1.79548	-1.34763	-1.85044	chr19:11304216-11304262	GGGAGGCACCGGTGTGGACAGTCCTGAACTCCGTGGTGTCGGGGGTG	chr19:11304233_11304234+(GGACA),chr19:11304243_11304244+(GAACT)	Unknown,Unknown	chr19:11304233_11304234+(GGACA)
ASHG19AP1B11937523311	protein_coding	ENST00000430627	protein_coding	hyper	1.80804	0.0257087	0.614354	-1.10046	-1.95489	CDK12	Ensembl	5918	chr17:37618014-37688730:+	chr17	+	37618014	37688730	cyclin dependent kinase 12 [Source:HGNC Symbol;Acc:HGNC:24224]	TGAGCTGCTCTTTGGCTTTTGCTATAAGGGAAACAGAGTGGCCTGGCTGATTTGAATAAA					Nucleus;Cytosol;Insoluble Fraction			51755	CCDS45666	CHEMBL3559691		NM_015083	uc002hrw.6	-1.37823	-1.289	-0.634151	-1.9459	-2.091	-1.82776	chr17:37627844-37627865	TCTACTCACTCAAAGACATCTG	chr17:37627859_37627860+(AGACA)	exon:2	chr17:37627859_37627860+(AGACA)
ASHG19AP1B10009503511	protein_coding	HBMT00000033341	protein_coding	hyper	3.62934	0.0218202	0.610822	-2.35271	-4.21241	CATG00000022755.1	FANTOM5CAT	3437	chr1:161007549-161010985:+	chr1	+	161007549	161010985	At least 1 of the 10 top ranked transcript is CPAT coding and max ORF size >=300, NOT annotated as nonCoding in GENCODE	GATTGAAGTTTGGGGTTAAGGAATTATACAAGATTTAGCAGGTATTAGGACCACTTATGG								-1						-1.88495	-2.30869	-2.86448	-4.1911	-3.48944	-4.9567	chr1:161009398-161009410	GCACAGGACAAGC	chr1:161009405_161009406+(GGACA)	Unknown	chr1:161009405_161009406+(GGACA)
ASHG19AP1B10025948011	protein_coding	ENST00000295006	protein_coding	hyper	1.63926	0.000842187	0.539171	-3.01	-3.72305	CAPN2	Ensembl	3573	chr1:223900034-223963720:+	chr1	+	223900034	223963720	calpain 2 [Source:HGNC Symbol;Acc:HGNC:1479]	TGGGCTCCCACGACAGGGCCATCAAGTACCTCAACCAGGACTACGAGGCGCTGCGGAACG				Leukemia, Myelocytic, Acute	Ribosome;Cytosol;Chromatin			824	CCDS31035	CHEMBL2382		NM_001748	uc001hob.5	-3.1011	-2.92779	-3.00111	-3.67109	-3.65301	-3.84504	chr1:223940539-223940563	AGATCTGTAACCTGACCCCAGACAC	chr1:223940560_223940561+(AGACA)	exon:9	chr1:223940560_223940561+(AGACA)
ASHG19AP1B10015984611	protein_coding	ENST00000339276	protein_coding	hyper	4.11921	0.0235142	0.614354	0.120695	-1.92167	SFN	Ensembl	1320	chr1:27189629-27190948:+	chr1	+	27189629	27190948	stratifin [Source:HGNC Symbol;Acc:HGNC:10773]	GTAGGAATTGAGGAGTGTCCCGCCTTGTGGCTGAGAACTGGACAGTGGCAGGGGCTGGAG				Squamous cell carcinoma;Esophageal Neoplasms;Keloid;Lymphatic Metastasis;Mouth Neoplasms;Adenocarcinoma of lung (disorder);Squamous cell carcinoma of esophagus;Liver carcinoma	Ribosome			2810	CCDS288	CHEMBL1909482		NM_006142	uc001bnc.2	-0.515786	1.25852	-0.380654	-2.00382	-1.95053	-1.81067	chr1:27190330-27190353	CGAGGACTCCTACAAAGACAGCAC	chr1:27190335_27190336+(GGACT),chr1:27190347_27190348+(AGACA)	exon:1,exon:1	chr1:27190347_27190348+(AGACA)
ASHG19AP1B10306610811	protein_coding	ENST00000405944	protein_coding	hyper	1.69199	0.0112044	0.593263	-2.06874	-2.82746	DERL1	Ensembl	1994	chr8:124026389-124054362:-	chr8	-	124026389	124054362	derlin 1 [Source:HGNC Symbol;Acc:HGNC:28454]	TACCCTGGGTTATCCTTGGATTCAACTATATCATCGGAGGCTCATACCCAATGGACTTGG				Stevens-Johnson Syndrome	Ribosome;Endoplasmic reticulum			79139	CCDS47915			NM_001134671	uc003ypm.4	-1.78949	-2.08399	-2.33273	-2.87203	-2.69758	-2.91276	chr8:124027717-124027753	CCAGTTGTGTCTCCCGCCTCCGCCATTCTGATCAGCA	chr8:124027725_124027726-(AGACA)	exon:8	chr8:124027725_124027726-(AGACA)
ASHG19AP1B13830878011	protein_coding	ENST00000413021	protein_coding	hyper	2.32791	0.000987461	0.539171	-2.55299	-3.77202	PLA2G15	Ensembl	1346	chr16:68279207-68293826:+	chr16	+	68279207	68293826	phospholipase A2 group XV [Source:HGNC Symbol;Acc:HGNC:17163]	GGACCCAGCGCTCCCGGCCGGACGTCACCCCCCAGTGGTGCTGGGCTGGTTTACAACAAA					Ribosome;Insoluble Fraction;Nucleous			23659		CHEMBL4986			uc010vle.3	-2.58394	-2.67673	-2.39829	-3.88275	-3.89114	-3.54218	chr16:68293236-68293270	AGATGGCTGGCTCATGCGGCAGGACACAGAAGGGC	chr16:68293259_68293260+(GGACA)	exon:5	chr16:68293259_68293260+(GGACA)
ASHG19AP1B13296991211	protein_coding	ENST00000443006	protein_coding	hyper	1.84444	0.019847	0.610822	-2.06604	-2.94923	MDH2	Ensembl	2020	chr7:75677403-75696824:+	chr7	+	75677403	75696824	malate dehydrogenase 2 [Source:HGNC Symbol;Acc:HGNC:6971]	GCCAGCGCTGCTCTCCGCCGCAGCTTCAGCACCTCGGCCCAGGCTACCTCGGACCTGAAC				Animal Mammary Neoplasms;Mammary Neoplasms, Experimental	Cytosol;Ribosome			4191	CCDS75622			NM_001282404	uc003uep.5	-1.94328	-1.81731	-2.43754	-2.79582	-3.22784	-2.82403	chr7:75689777-75689799	GGACATCGTCAGAGCCAACACCT	chr7:75689779_75689780+(GGACA)	exon:4	chr7:75689779_75689780+(GGACA)
ASHG19AP1B10872471111	protein_coding	ENST00000359526	protein_coding	hyper	3.13451	0.0285828	0.615405	-1.15081	-2.79905	DNMT1	Ensembl	5206	chr19:10244216-10305755:-	chr19	-	10244216	10305755	DNA methyltransferase 1 [Source:HGNC Symbol;Acc:HGNC:2976]	ACTGGGATTAGAGCTGAACCTTCACCTAGCCCCAGGATTACAAGGAAAAGCACCAGGCAA		Yes		Adenocarcinoma;Anxiety Disorders;Asthma;Bipolar Disorder;Cataplexy;Cerebellar Ataxia;Colonic Neoplasms;Depressive disorder;Sensorineural Hearing Loss (disorder);Impulsive Behavior;Medulloblastoma;Muscle Spasticity;Narcolepsy;Hereditary Sensory and Autonomic Neuropathies;Osteomyelitis;Prostatic Neoplasms;Schizophrenia;Stomach Neoplasms;Apathy;Sensory neuropathy;Hyperreflexia;Degenerative brain dis…	Cytosol;Nucleus;Chromatin;Insoluble Fraction;Cell Membrane		Yes	1786	CCDS45958			NM_001318731	uc010xlc.3	-1.93207	-0.998594	-0.521759	-2.26923	-3.10012	-3.02778	chr19:10260199-10260223	ATGTCCTCACATTCATCCACCAAGA	chr19:10260201_10260202-(GGACA)	exon:26	chr19:10260201_10260202-(GGACA)
ASHG19AP1B10791913311	protein_coding	ENST00000421852	protein_coding	hyper	4.89603	0.0164882	0.610822	-1.54248	-3.83409	TMEM41A	Ensembl	2827	chr3:185207389-185216845:-	chr3	-	185207389	185216845	transmembrane protein 41A [Source:HGNC Symbol;Acc:HGNC:30544]	TCAGTTCTTATCGGTTTGATCCCATATAATTTCATCTGTGTGCAGACAGGGTCCATCCTG					Endoplasmic reticulum;Insoluble Fraction			90407	CCDS3271			NM_080652	uc003fpj.2	-2.50841	-0.812987	-1.30603	-3.32053	-4.28935	-3.89239	chr3:185212433-185212457	CTGCACGATGGGAATGTTCAGAATT	chr3:185212448_185212449-(GAACA)	exon:4	chr3:185212448_185212449-(GAACA)
ASHG19AP1B10016647911	protein_coding	ENST00000269397	protein_coding	hyper	3.93511	0.0322389	0.617706	1.79601	-0.180389	CBX4	Ensembl	2664	chr17:77806955-77813228:-	chr17	-	77806955	77813228	chromobox 4 [Source:HGNC Symbol;Acc:HGNC:1554]	ATAAGCTTCCAACTATTACCTGCTTGAATGTAAATATTAAATGGAGATGTTGAAGGTGCA		Yes			Endoplasmic reticulum;Insoluble Fraction;Cell Membrane		Yes	8535	CCDS32758	CHEMBL3232685		NM_003655	uc002jxe.4	0.659386	2.09667	2.63198	-0.472001	-0.192388	0.123222	chr17:77811667-77811686	CCAGGATGTTCTCCTCCGGT	chr17:77811674_77811675-(GAACA)	exon:3	chr17:77811674_77811675-(GAACA)
ASHG19AP1B10719974611	protein_coding	ENST00000375759	protein_coding	hyper	2.37337	0.0360436	0.617706	-0.832381	-2.07932	SPEN	Ensembl	12232	chr1:16174359-16266955:+	chr1	+	16174359	16266955	spen family transcriptional repressor [Source:HGNC Symbol;Acc:HGNC:17575]	TGCACGAGAAGGACGTTATGAGCGGAGACTTGATGGGGCTTCAGATAACAGGGAGCGTGC					Endoplasmic reticulum;Nucleus;Insoluble Fraction		Yes	23013	CCDS164			NM_015001	uc001axk.2	-1.61668	-0.501529	-0.378939	-1.94844	-2.06822	-2.22129	chr1:16258368-16258406	CTGCTTCTAAAAACTCTGCTGCAGACCTTGAACATCCCG	chr1:16258380_16258381+(AAACT),chr1:16258392_16258393+(AGACC),chr1:16258399_16258400+(GAACA)	exon:11,exon:11,exon:11	chr1:16258399_16258400+(GAACA)
ASHG19AP1B12544409811	protein_coding	ENST00000568459	protein_coding	hyper	2.18157	0.0039344	0.545842	-2.26316	-3.38852	PKM	Ensembl	1806	chr15:72491970-72522063:-	chr15	-	72491970	72522063	pyruvate kinase M1/2 [Source:HGNC Symbol;Acc:HGNC:9021]	TTAAAGACTCAGTCATGACCTCAGCAGCCATGTCGAAGCCCCATAGTGAAGCCGGGACTG		Yes		Animal Mammary Neoplasms;Mammary Neoplasms, Experimental;Neoplasm Invasiveness;Osteoporosis;Liver carcinoma	Nucleus			5315				NM_001206799	uc059kzs.1	-2.46777	-2.26347	-2.05823	-3.40653	-3.12628	-3.63276	chr15:72499091-72499124	TCCAGAGGATAGTCCCCTTTGGCTGTTTCTCCAG	chr15:72499115_72499116-(AAACA),chr15:72499102_72499103-(GGACT)	exon:8,exon:8	chr15:72499115_72499116-(AAACA)
ASHG19AP1B12544409811	protein_coding	ENST00000568459	protein_coding	hyper	2.18157	0.0039344	0.545842	-2.26316	-3.38852	PKM	Ensembl	1806	chr15:72491970-72522063:-	chr15	-	72491970	72522063	pyruvate kinase M1/2 [Source:HGNC Symbol;Acc:HGNC:9021]	TTAAAGACTCAGTCATGACCTCAGCAGCCATGTCGAAGCCCCATAGTGAAGCCGGGACTG		Yes		Animal Mammary Neoplasms;Mammary Neoplasms, Experimental;Neoplasm Invasiveness;Osteoporosis;Liver carcinoma	Nucleus			5315				NM_001206799	uc059kzs.1	-2.46777	-2.26347	-2.05823	-3.40653	-3.12628	-3.63276	chr15:72501120-72501151	GATGTCCTTCTCCGACACAGCAGGCAAGTCCA	chr15:72501147_72501148-(GGACT),chr15:72501123_72501124-(GGACA)	exon:6,exon:6	chr15:72501123_72501124-(GGACA)
ASHG19AP1B12544409811	protein_coding	ENST00000568459	protein_coding	hyper	2.18157	0.0039344	0.545842	-2.26316	-3.38852	PKM	Ensembl	1806	chr15:72491970-72522063:-	chr15	-	72491970	72522063	pyruvate kinase M1/2 [Source:HGNC Symbol;Acc:HGNC:9021]	TTAAAGACTCAGTCATGACCTCAGCAGCCATGTCGAAGCCCCATAGTGAAGCCGGGACTG		Yes		Animal Mammary Neoplasms;Mammary Neoplasms, Experimental;Neoplasm Invasiveness;Osteoporosis;Liver carcinoma	Nucleus			5315				NM_001206799	uc059kzs.1	-2.46777	-2.26347	-2.05823	-3.40653	-3.12628	-3.63276	chr15:72502700-72502732	CCCAGTTCGGATCTCAGGTCCTTTAGTGTCTAG	chr15:72502727_72502728-(AGACA),chr15:72502717_72502718-(GGACC),chr15:72502704_72502705-(GAACT)	exon:4,exon:4,exon:4	chr15:72502727_72502728-(AGACA)
ASHG19AP1B12544409811	protein_coding	ENST00000568459	protein_coding	hyper	2.18157	0.0039344	0.545842	-2.26316	-3.38852	PKM	Ensembl	1806	chr15:72491970-72522063:-	chr15	-	72491970	72522063	pyruvate kinase M1/2 [Source:HGNC Symbol;Acc:HGNC:9021]	TTAAAGACTCAGTCATGACCTCAGCAGCCATGTCGAAGCCCCATAGTGAAGCCGGGACTG		Yes		Animal Mammary Neoplasms;Mammary Neoplasms, Experimental;Neoplasm Invasiveness;Osteoporosis;Liver carcinoma	Nucleus			5315				NM_001206799	uc059kzs.1	-2.46777	-2.26347	-2.05823	-3.40653	-3.12628	-3.63276	chr15:72511318-72511359	TGATGGGTGGTGAATCAATGTCCAGGCGGCACATGTGCTCCA	chr15:72511337_72511338-(GGACA)	exon:2	chr15:72511337_72511338-(GGACA)
ASHG19AP1B13882214411	protein_coding	ENST00000301458	protein_coding	hyper	2.3594	0.004077	0.545842	-2.04399	-3.28241	CD320	Ensembl	1250	chr19:8367011-8373239:-	chr19	-	8367011	8373239	CD320 molecule [Source:HGNC Symbol;Acc:HGNC:16692]	GGAGGAGTGCAGGATTGAGCCATGTACCCAGAAAGGGCAATGCCCACCGCCCCCTGGCCT				Methylmalonic aciduria;METHYLMALONIC ACIDURIA DUE TO TRANSCOBALAMIN RECEPTOR DEFECT;Autosomal recessive predisposition	Ribosome;Cytoplasm			51293	CCDS12198			NM_016579	uc002mjj.3	-2.23846	-1.8083	-2.08522	-3.38713	-2.95527	-3.50483	chr19:8373119-8373141	AGGCCCAGAGCCCCTGTTCGCCA	chr19:8373134_8373135-(GAACA)	exon:1	chr19:8373134_8373135-(GAACA)
ASHG19AP1B11779759011	protein_coding	ENST00000360565	protein_coding	hyper	5.0613	0.00477896	0.545842	-2.21539	-4.5549	SCAF1	Ensembl	4306	chr19:50145382-50161899:+	chr19	+	50145382	50161899	SR-related CTD associated factor 1 [Source:HGNC Symbol;Acc:HGNC:30403]	AGGCCGTCCACAAGATCTGCCACAGCAAAAGTGGGGAAATCAACCCAGTGAAGGTGAGCA		Yes			Cytosol;Insoluble Fraction;Cell Membrane		Yes	58506	CCDS33074			NM_021228	uc002poq.4	-2.63067	-2.27628	-1.73923	-5.17888	-4.10995	-4.37587	chr19:50155488-50155565	CCCGCCCCCGGCCACTTCCTCATCGTCGTCCTCGAGGCGCGAGCGGCACCGCGGGAAACACCGGGACGGTGGCGGCAG	chr19:50155545_50155546+(AAACA)	exon:7	chr19:50155545_50155546+(AAACA)
ASHG19AP1B11337862311	protein_coding	ENST00000420613	protein_coding	hyper	2.04545	0.0306911	0.617105	-1.29776	-2.33017	KANSL2	Ensembl	2155	chr12:49047199-49076008:-	chr12	-	49047199	49076008	KAT8 regulatory NSL complex subunit 2 [Source:HGNC Symbol;Acc:HGNC:26024]	CTGGAGTTCAGTGATGACTTGGATGTTGTGGGTGATGGTATGCAGTGTCCTCCTTCACCT					Chromatin			54934	CCDS44869			NM_017822	uc001rrx.4	-1.75689	-0.875061	-1.26132	-2.32688	-2.65278	-2.01086	chr12:49047340-49047376	CTGTGGGCTGTTTTCTCAGAGGATAAAAAGCCAGAGT	chr12:49047349_49047350-(AAACA)	utr3	chr12:49047349_49047350-(AAACA)
ASHG19AP1B12301356911	protein_coding	ENST00000541428	protein_coding	hyper	4.15298	0.0184493	0.610822	-1.97065	-4.0248	ASPH	Ensembl	2550	chr8:62415675-62602364:-	chr8	-	62415675	62602364	aspartate beta-hydroxylase [Source:HGNC Symbol;Acc:HGNC:757]	GGAAGGCTGCAAGATTCGATGTGCCAACGAGACCAAGACCTGGGAGGAAGGCAAGGTGCT				Ectopia Lentis;Malocclusion;Convex nasal ridge;Congenital anomaly of face;Downward slant of palpebral fissure;Atrophic iris;Dysmorphic facies;Large nose;facial deformity;Hypertrophy of nose;Ectopia Lentis, Spontaneous Filtering Blebs, and Craniofacial Dysmorphism;Retrognathia;Autosomal recessive predisposition;Large beaked nose;Distortion of face;Funny looking face;Angle class 3 malocclusion;Angl…	Ribosome			444	CCDS55234			NM_001164750	uc011leg.3	-2.90396	-1.52657	-1.48142	-3.96621	-4.50331	-3.60488	chr8:62491510-62491545	GGTGCTGTCCATGGACAACAGCCGCTCCCTGGACAT	chr8:62491516_62491517-(GGACA)	intron	chr8:62491516_62491517-(GGACA)
ASHG19AP1B14005964711	protein_coding	ENST00000596765	protein_coding	hyper	2.05073	0.0467576	0.617706	-1.642	-2.67813	IRF3	Ensembl	710	chr19:50162836-50168962:-	chr19	-	50162836	50168962	interferon regulatory factor 3 [Source:HGNC Symbol;Acc:HGNC:6118]	GACAGGGGTGGGTTCCAGCTGCCCGCACGCCCCGACCTTCCATCGTAGGAGTTGGGGACT				HERPES SIMPLEX ENCEPHALITIS, SUSCEPTIBILITY TO, 7	Cytosol;Ribosome		Yes	3661				NM_001197128	uc021uxs.2	-2.08589	-1.36765	-1.47245	-2.14798	-2.74997	-3.13644	chr19:50165718-50165759	CAGAGGGCCCCAGGTTTGGGAAGGGAGTGGGATTGTCCAAGC	chr19:50165752_50165753-(GGACA),chr19:50165731_50165732-(AAACC)	exon:4,exon:4	chr19:50165752_50165753-(GGACA)
ASHG19AP1B11302261711	protein_coding	ENST00000379802	protein_coding	hyper	4.57688	0.0217021	0.610822	0.712916	-1.48145	DSP	Ensembl	9796	chr6:7541808-7586950:+	chr6	+	7541808	7586950	desmoplakin [Source:HGNC Symbol;Acc:HGNC:3052]	GCAGGCTTTAGAGGCATCTAATAGGATTCAGGAATCAAAGAATCAGTGTACTCAGGTGGT				Acantholysis;Alopecia;Cardiomyopathy, Dilated;Cardiovascular Diseases;Heart failure;Congestive heart failure;Palmoplantar Keratosis;Nail Diseases;Natal Teeth;Ventricular Fibrillation;Tachycardia, Ventricular;Hyperkeratosis, Epidermolytic;Sudden Cardiac Death;Premature ventricular contractions;hair abnormalities (non-specific);Dystrophia unguium;Failure to gain weight;Nikolsky sign;Fragile skin;Ca…	Nucleus		Yes	1832	CCDS4501			NM_004415	uc003mxp.2	0.0160745	1.45848	0.664189	-2.32305	-0.890259	-1.23104	chr6:7583449-7583475	TGATCGACAAAACAACCTTGGACAAAC	chr6:7583460_7583461+(AAACA),chr6:7583470_7583471+(GGACA)	exon:24,exon:24	chr6:7583460_7583461+(AAACA),chr6:7583470_7583471+(GGACA)
ASHG19AP1B12838902911	protein_coding	ENST00000406385	protein_coding	hyper	4.48976	0.00186796	0.539171	-1.68893	-3.85557	PPIL2	Ensembl	3875	chr22:22020329-22052565:+	chr22	+	22020329	22052565	peptidylprolyl isomerase like 2 [Source:HGNC Symbol;Acc:HGNC:9261]	GCCCAGTCGGGGTTTTGGGGACTTCAGCTCCTGGTAGCAGCAGGGACAGCCTATTTATAC					Cytosol;Nucleus;Chromatin;Insoluble Fraction;Nucleous;Nucleoplasm			23759				NM_001317996	uc062bzt.1	-1.85289	-1.4511	-1.7628	-3.85433	-3.38769	-4.32468	chr22:22051620-22051660	GACAGACACCCTGGCTGGCCCTGACTGACTGTATTCTCTGG	chr22:22051625_22051626+(AGACA)	utr3	chr22:22051625_22051626+(AGACA)
ASHG19AP1B13560286811	protein_coding	ENST00000588012	protein_coding	hyper	6.01725	0.0201725	0.610822	-2.35994	-4.94904	PTPRS	Ensembl	5993	chr19:5206548-5286174:-	chr19	-	5206548	5286174	protein tyrosine phosphatase, receptor type S [Source:HGNC Symbol;Acc:HGNC:9681]	GGGCCGCCGCGCATCAAGGACGTCATGCTGGCCGATGCCCAGGAGATGGTCATCACAAAC					Ribosome;Endoplasmic reticulum;Nucleus			5802	CCDS12140			NM_130854	uc060saq.1	-3.31749	-2.32314	-1.43918	-4.89377	-5.72144	-4.23191	chr19:5244438-5244475	GATGCTGGTGGCTGTGTTCTCAGTCACCATGGGAGTCC	chr19:5244472_5244473-(GGACT),chr19:5244453_5244454-(GAACA)	exon:8,exon:8	chr19:5244453_5244454-(GAACA)
ASHG19AP1B12144841811	protein_coding	ENST00000372097	protein_coding	hyper	1.91055	0.0129574	0.596613	-2.43204	-3.36603	GTF3C5	Ensembl	2406	chr9:135906076-135933890:+	chr9	+	135906076	135933890	general transcription factor IIIC subunit 5 [Source:HGNC Symbol;Acc:HGNC:4668]	AACCAGCTTCCAGCAAGTACAAGCTCAAGGACTCTGTCTACATCTTCCGGGAAGGGGCCT					Ribosome;Nucleus;Insoluble Fraction		Yes	9328	CCDS6958			NM_012087	uc004cci.5	-2.67228	-2.55005	-2.07378	-3.49482	-3.47811	-3.12515	chr9:135933563-135933592	TGAGGGGTTAGGGACATCCCCAAAGGGTAT	chr9:135933576_135933577+(GGACA)	utr3	chr9:135933576_135933577+(GGACA)
ASHG19AP1B13981646311	protein_coding	ENST00000368021	protein_coding	hyper	1.54421	0.00846059	0.574124	-0.976166	-1.60303	USF1	Ensembl	1807	chr1:161009041-161015767:-	chr1	-	161009041	161015767	upstream transcription factor 1 [Source:HGNC Symbol;Acc:HGNC:12593]	GCCCCTCACCAACATGGCCGCGGGCTGGAAGTGCGCATGAGCAGCTGTCTATGGAGATAC		Yes		Hyperlipidemia, Familial Combined	Ribosome;Nucleus;Insoluble Fraction		Yes	7391				NM_007122	uc001fxi.5	-1.158	-1.03372	-0.736772	-1.58308	-1.67122	-1.55479	chr1:161009597-161009628	CTTCCCCCTGTCCCATGCCAGAAGTGGGGCAG	chr1:161009606_161009607-(GGACA)	utr3	chr1:161009606_161009607-(GGACA)
ASHG19AP1B10432208411	protein_coding	ENST00000537590	protein_coding	hyper	1.74241	0.0107527	0.593263	-2.00081	-2.8019	SLC39A1	Ensembl	2022	chr1:153931575-153936117:-	chr1	-	153931575	153936117	solute carrier family 39 member 1 [Source:HGNC Symbol;Acc:HGNC:12876]	TGAAGGCTCAGCTCCAGTTCCCACTGCAAGAGTTCATCCTGGCCATGGGCTTCTTCCTGG				Prostatic Neoplasms;Respiratory Hypersensitivity	Endoplasmic reticulum;Ribosome;Cytoplasm			27173	CCDS72920			NM_001271961	uc010pee.3	-1.76601	-2.06853	-2.16789	-2.55549	-2.99833	-2.85187	chr1:153931764-153931779	AGTGTTTATCATCTGG	chr1:153931767_153931768-(AAACA)	utr3	chr1:153931767_153931768-(AAACA)
ASHG19AP1B10432208411	protein_coding	ENST00000537590	protein_coding	hyper	1.74241	0.0107527	0.593263	-2.00081	-2.8019	SLC39A1	Ensembl	2022	chr1:153931575-153936117:-	chr1	-	153931575	153936117	solute carrier family 39 member 1 [Source:HGNC Symbol;Acc:HGNC:12876]	TGAAGGCTCAGCTCCAGTTCCCACTGCAAGAGTTCATCCTGGCCATGGGCTTCTTCCTGG				Prostatic Neoplasms;Respiratory Hypersensitivity	Endoplasmic reticulum;Ribosome;Cytoplasm			27173	CCDS72920			NM_001271961	uc010pee.3	-1.76601	-2.06853	-2.16789	-2.55549	-2.99833	-2.85187	chr1:153932264-153932305	GCCTGTCCTTATGTATAGTGTCCAACCTCTGATTCTAGCAGT	chr1:153932283_153932284-(GGACA),chr1:153932268_153932269-(GGACA)	utr3,utr3	chr1:153932283_153932284-(GGACA),chr1:153932268_153932269-(GGACA)
ASHG19AP1B10432208411	protein_coding	ENST00000537590	protein_coding	hyper	1.74241	0.0107527	0.593263	-2.00081	-2.8019	SLC39A1	Ensembl	2022	chr1:153931575-153936117:-	chr1	-	153931575	153936117	solute carrier family 39 member 1 [Source:HGNC Symbol;Acc:HGNC:12876]	TGAAGGCTCAGCTCCAGTTCCCACTGCAAGAGTTCATCCTGGCCATGGGCTTCTTCCTGG				Prostatic Neoplasms;Respiratory Hypersensitivity	Endoplasmic reticulum;Ribosome;Cytoplasm			27173	CCDS72920			NM_001271961	uc010pee.3	-1.76601	-2.06853	-2.16789	-2.55549	-2.99833	-2.85187	chr1:153932321-153932337	ATCCTAATGTCCCCTGA	chr1:153932329_153932330-(GGACA)	utr3	chr1:153932329_153932330-(GGACA)
ASHG19AP1B10612788411	protein_coding	ENST00000450198	protein_coding	hyper	4.12603	0.00250986	0.540616	-1.83081	-3.87557	SMARCA2	Ensembl	5602	chr9:2015219-2193574:+	chr9	+	2015219	2193574	SWI/SNF related, matrix associated, actin dependent regulator of chromatin, subfamily a, member 2 [Source:HGNC Symbol;Acc:HGNC:11098]	GGCCACCGAATGAAGAATCACCACTGCAAGCTGACTCAGGTGGACTTAAATGAAGAAGAA				Aggressive behavior;Cryptorchidism;Adenoid Cystic Carcinoma;Epilepsy;Fetal Growth Retardation;Infant, Small for Gestational Age;Macrostomia;Schizophrenia;Seizures;Severe mental retardation (I.Q. 20-34);Brachydactyly;Failure to gain weight;Coffin-Siris syndrome;Malignant mesothelioma;Physical aggression;Small head;nonverbal;Short phalanx of finger;Nicolaides Baraitser syndrome;Intrauterine retarda…	Nucleus;Cytosol;Insoluble Fraction		Yes	6595	CCDS83338			NM_001289397	uc064rwa.2	-2.29265	-1.84713	-1.35266	-4.12304	-3.66142	-3.84223	chr9:2086886-2086933	AAGCTGACTCAGGTCTTGAACACTCACTATGTGGCCCCCAGAAGGATC	chr9:2086905_2086906+(GAACA)	intron	chr9:2086905_2086906+(GAACA)
ASHG19AP1B13151491111	protein_coding	ENST00000535007	protein_coding	hyper	2.74298	0.00529723	0.545842	-2.10067	-3.55641	STK25	Ensembl	2459	chr2:242434122-242448110:-	chr2	-	242434122	242448110	serine/threonine kinase 25 [Source:HGNC Symbol;Acc:HGNC:11404]	GGGGGAGGCCGGGATGGAGCCCCGCGGAGCACTCTCGAGTGGACCCTGAGGAGCTCTTCA					Nucleus;Nucleous			10494	CCDS63199			NM_001282308	uc010zos.3	-2.04723	-1.9595	-2.29527	-3.8799	-3.07736	-3.71197	chr2:242438718-242438763	AAGGGGGTGCCCACGAATGTGTTCCTCTTAATCTGCGTGTCTGTGA	chr2:242438756_242438757-(AGACA),chr2:242438738_242438739-(GAACA)	exon:5,exon:5	chr2:242438756_242438757-(AGACA),chr2:242438738_242438739-(GAACA)
ASHG19AP1B10929863311	protein_coding	ENST00000330914	protein_coding	hyper	1.72497	0.0236919	0.614354	-1.36046	-2.14703	TUBB	Ensembl	2632	chr6:30689351-30693203:+	chr6	+	30689351	30693203	tubulin beta class I [Source:HGNC Symbol;Acc:HGNC:20778]	ATGGGAGATGTGGGGCCGAGTTCTGGGAGGTGATCAGTGATGAACATGGCATCGACCCCA				Michelin tire baby syndrome;CORTICAL DYSPLASIA, COMPLEX, WITH OTHER BRAIN MALFORMATIONS 6	Cytosol;Cytoplasm;Insoluble Fraction			-1	CCDS78124				uc011dmq.3	-1.64446	-1.27908	-1.15784	-1.82518	-2.37872	-2.2372	chr6:30692277-30692323	TTTTTGTTTTTTCTTCTGGGGGGGGTCTAGAACAGTGCCTGGCACAT	chr6:30692308_30692309+(GAACA)	utr3	chr6:30692308_30692309+(GAACA)
ASHG19AP1B13790546511	protein_coding	ENST00000415148	protein_coding	hyper	1.7647	0.0117198	0.593609	-1.47239	-2.29181	CD44	Ensembl	2369	chr11:35160717-35251015:+	chr11	+	35160717	35251015	CD44 molecule (Indian blood group) [Source:HGNC Symbol;Acc:HGNC:1681]	TATCGCCAAACACCCAAAGAAGACTCCCATTCGACAACAGGGACAGCTGCAGCCTCAGCT		Yes		Contact Dermatitis;IGA Glomerulonephritis;Leukemia, Myelocytic, Acute;Acute Promyelocytic Leukemia;Mammary Neoplasms, Experimental;Neoplasm Metastasis;Nerve Degeneration;Pancreatic Neoplasm;Dermatologic disorders;Stomach Neoplasms;Vitiligo;Arsenic Poisoning;Acute kidney injury	Nucleus;Endoplasmic reticulum			960	CCDS31455			NM_001001389	uc001mvv.4	-1.5318	-1.26927	-1.61609	-2.56885	-2.03533	-2.27125	chr11:35212732-35212756	ATACTCAAGACAGGGCCCTTCTCTA	chr11:35212741_35212742+(AGACA)	intron	chr11:35212741_35212742+(AGACA)
ASHG19AP1B13600411211	protein_coding	ENST00000535915	protein_coding	hyper	2.129	0.0457441	0.617706	-0.514162	-1.60434	LDLR	Ensembl	2768	chr19:11200139-11242214:+	chr19	+	11200139	11242214	low density lipoprotein receptor [Source:HGNC Symbol;Acc:HGNC:6547]	CCCAGGAGACGTGCTCCCCCAAGACGTGCTCCCAGGACGAGTTTCGCTGCCACGATGGGA				Angina Pectoris;Arcus Senilis;Atherosclerosis;Coronary Arteriosclerosis;Coronary heart disease;Dyspnea;Fatty Liver;Heart murmur;Hypercholesterolemia;Hypercholesterolemia, Familial;Hyperlipidemia;Hyperplasia;Hypertensive disease;Left-Sided Heart Failure;Myocardial Infarction;Obesity;Q Fever;Renal Artery Stenosis;Sudden Cardiac Death;Alcohol abuse;Eyelid Xanthoma;Atherosclerosis of aorta;Dyslipidem…	Endoplasmic reticulum;Nucleus;Cytoplasm;Insoluble Fraction;Nucleous;Nucleoplasm			3949	CCDS56085			NM_001195799	uc010xll.3	-0.551	-0.20446	-0.787027	-1.12631	-1.42213	-2.26458	chr19:11200186-11200209	TGATCCGGGTCGGGACACTGCCTG	chr19:11200200_11200201+(GGACA)	utr5	chr19:11200200_11200201+(GGACA)
ASHG19AP1B13998873011	protein_coding	ENST00000369927	protein_coding	hyper	1.8328	0.0453483	0.617706	-2.45237	-3.32642	TPD52L2	Ensembl	1094	chr20:62496596-62521777:+	chr20	+	62496596	62521777	tumor protein D52 like 2 [Source:HGNC Symbol;Acc:HGNC:12007]	GCCCGAACATGGACTCCGCCGGCCAAGGTGTGGCTGCCCGGACTCCTGCTGTTGAGGGTC					Ribosome;Cytosol;Insoluble Fraction;Cell Membrane			7165	CCDS58785			NM_001243892	uc011abl.3	-2.73157	-2.07698	-2.54856	-3.61665	-3.49832	-2.86429	chr20:62514084-62514114	TCAGGAAACTCTTTCACAGGCAGGACAGAAG	chr20:62514091_62514092+(AAACT),chr20:62514108_62514109+(GGACA)	exon:4,exon:4	chr20:62514108_62514109+(GGACA)
ASHG19AP1B11701722611	protein_coding	ENST00000397728	protein_coding	hyper	1.66217	0.0211155	0.610822	-0.990991	-1.72406	LSS	Ensembl	4936	chr21:47608360-47648738:-	chr21	-	47608360	47648738	lanosterol synthase [Source:HGNC Symbol;Acc:HGNC:6708]	TTTTCCTTCACAGTGGCCTTCAAGTCACAGGACGCAGCGATTCCCTGCCCTCTTCGGTGT				Congenital cataract;Lipoidosis;Q Fever;Congenital total cataract;Congenital Bilateral Cataracts;Abnormal vision;Autosomal recessive predisposition;CATARACT 44	Cytosol;Ribosome;Nucleus;Insoluble Fraction;Cell Membrane;Nucleous;Nucleoplasm			-1					uc002zil.3	-1.04624	-0.854474	-1.07226	-1.73064	-1.39741	-2.04412	chr21:47641772-47641795	CTTGTGAAGAATGTTCCGGGCTCG	chr21:47641784_47641785-(GAACA)	exon:5	chr21:47641784_47641785-(GAACA)
ASHG19AP1B11701901911	protein_coding	ENST00000360718	protein_coding	hyper	1.70251	0.014396	0.610067	-0.0177326	-0.785393	SQSTM1	Ensembl	2253	chr5:179249485-179264255:+	chr5	+	179249485	179264255	sequestosome 1 [Source:HGNC Symbol;Acc:HGNC:11280]	AGCCCTGTGAGTGTCCCTTTCATACTTGCCTCAGCCCATTCCAGCAGCTTATGTCCAGCT				Aggressive behavior;Amyotrophic Lateral Sclerosis;Anxiety;Deglutition Disorders;Depressive disorder;Dysarthria;Dyspnea;Echolalia;Muscular fasciculation;Fatigue;Hypothyroidism;Language Disorders;Muscle Cramp;Muscle Spasticity;Mutism;Nerve Degeneration;Osteitis Deformans;Pain;Stereotyped Behavior;Stereotypic Movement Disorder;Xerostomia;Apathy;Mood swings;Foot-drop;Cranial nerve palsies;Bone pain;H…	Ribosome;Insoluble Fraction;Nucleous		Yes	8878	CCDS47355			NM_001142298	uc003mkx.4	0.0207022	0.19705	-0.27095	-0.828088	-0.978521	-0.549571	chr5:179257063-179257097	TGTACCACTGCACTCCATCCTGGGAGACAGAAACA	chr5:179257089_179257090+(AGACA),chr5:179257095_179257096+(AAACA)	intron,intron	chr5:179257089_179257090+(AGACA),chr5:179257095_179257096+(AAACA)
ASHG19AP1B13129806111	protein_coding	ENST00000417934	protein_coding	hyper	2.17467	0.0155572	0.610822	-1.30815	-2.42895	ZBTB7B	Ensembl	4017	chr1:154975106-154990998:+	chr1	+	154975106	154990998	zinc finger and BTB domain containing 7B [Source:HGNC Symbol;Acc:HGNC:18668]	AAAGCAAGCTGGAGGACAGGTGAGACAGCAGGACAGGTGAGGCGGGCCCTGAGGGGGGGG					Insoluble Fraction;Cell Membrane		Yes	51043	CCDS58030			NM_001252406	uc010peq.4	-1.27652	-1.33348	-1.31445	-1.87693	-2.67188	-2.73803	chr1:154988971-154989020	CTGCTGCATCCCCCGCTGGCCTCGACCTCTCCAATGGCCACCTGGACACC	chr1:154989016_154989017+(GGACA)	exon:4	chr1:154989016_154989017+(GGACA)
ASHG19AP1B10145976811	protein_coding	ENST00000434472	protein_coding	hyper	1.97987	0.0464583	0.617706	-0.883618	-1.86902	CD44	Ensembl	1634	chr11:35160840-35251213:+	chr11	+	35160840	35251213	CD44 molecule (Indian blood group) [Source:HGNC Symbol;Acc:HGNC:1681]	CCCTGGATCACCGACAGCACAGACAGAATCCCTGCTACCAATAGGAATGATGTCACAGGT		Yes		Contact Dermatitis;IGA Glomerulonephritis;Leukemia, Myelocytic, Acute;Acute Promyelocytic Leukemia;Mammary Neoplasms, Experimental;Neoplasm Metastasis;Nerve Degeneration;Pancreatic Neoplasm;Dermatologic disorders;Stomach Neoplasms;Vitiligo;Arsenic Poisoning;Acute kidney injury	Nucleus;Endoplasmic reticulum			960	CCDS55754			NM_001202555	uc001mwc.5	-1.49099	-0.375198	-0.784664	-1.63874	-2.00888	-1.95944	chr11:35212732-35212756	ATACTCAAGACAGGGCCCTTCTCTA	chr11:35212741_35212742+(AGACA)	intron	chr11:35212741_35212742+(AGACA)
ASHG19AP1B11342532011	protein_coding	ENST00000323853	protein_coding	hyper	4.92639	0.0170417	0.610822	-1.82209	-4.12262	SNRNP200	Ensembl	7165	chr2:96940074-96971253:-	chr2	-	96940074	96971253	small nuclear ribonucleoprotein U5 subunit 200 [Source:HGNC Symbol;Acc:HGNC:30859]	ACCCCCATGGAGGCCCTGGCAGAGCAGGTATACATGGACTGGTACGAGAAGTTCCAGGAC				Glaucoma;Conductive hearing loss;Sensorineural Hearing Loss (disorder);Hyperinsulinism;Hypogonadism;Keratoconus;Mental Retardation;Night Blindness;Nystagmus;Obesity;Ophthalmoplegia;Optic Atrophy;Retinitis Pigmentosa;Low Vision;Photophobia;Cataract;Congenital anomaly of testis;Congenital hypoplasia of penis;Blindness, Legal;Low intelligence;Blind Vision;Electroretinogram abnormal;Pallor of optic d…	Nucleus;Chromatin;Insoluble Fraction			23020	CCDS2020			NM_014014	uc002svu.4	-2.69585	-1.19826	-1.57217	-4.85153	-3.89872	-3.61762	chr2:96962356-96962405	GTGCCGTCCATGTTTATGTGTTTCCCAATCTCTCGGAGCATGCACATCAG	chr2:96962375_96962376-(AAACA),chr2:96962367_96962368-(AAACA)	exon:13,exon:13	chr2:96962375_96962376-(AAACA),chr2:96962367_96962368-(AAACA)
ASHG19AP1B12866836711	protein_coding	ENST00000375880	protein_coding	hyper	2.26559	0.0414484	0.617706	-0.502527	-1.68242	XXbac-BPG32J3.22	Ensembl	2487	chr6:31633879-31641323:+	chr6	+	31633879	31641323		TCCCGAGTACCGGCCCAAGAGACCTGCCAACCAGTTTGTGCCCAGTTCCTGTTCCCGACA					Nucleus;Nucleous;Nucleoplasm			-1					uc031snr.2	-1.24259	-0.0874388	-0.177547	-1.39849	-1.77359	-1.87517	chr6:31640105-31640136	ACTGCCCTCTCTGAAAACACCCACATTCTTTG	chr6:31640121_31640122+(AAACA)	utr3	chr6:31640121_31640122+(AAACA)
ASHG19AP1B13459941211	protein_coding	NM_001330663	protein_coding	hyper	1.78355	0.0204894	0.610822	-2.13878	-2.97353	HMGCS1	Refseq	5569	chr5:43287572-43313399:-	chr5	-	43287572	43313399		CGAAGGAGCTGGGGCTCTGGGTCAGGACGTAGGCGTGGACTTTGCCCGGGAGGATGGGGC					Nucleus;Ribosome;Insoluble Fraction;Nucleous;Nucleoplasm	4:ciliated_epithelial_cell[5.63];epithelial_cell_of_Malassez[5.42];smooth_muscle_cell_of_the_brain_vasculature[5.35];neuronal_stem_cell[5.28]		3157				NM_001330663		-2.21589	-2.22189	-1.97857	-2.57806	-3.05056	-3.29197	chr5:43290627-43290647	CCAGTGTTTTATTGTCCCAGC	chr5:43290640_43290641-(GGACA),chr5:43290632_43290633-(AAACA)	utr3,utr3	chr5:43290640_43290641-(GGACA),chr5:43290632_43290633-(AAACA)
ASHG19AP1B10025852611	protein_coding	ENST00000439887	protein_coding	hyper	2.462	0.0268911	0.615405	-1.21497	-2.5148	GSPT1	Ensembl	2509	chr16:11966536-12009735:-	chr16	-	11966536	12009735	G1 to S phase transition 1 [Source:HGNC Symbol;Acc:HGNC:4621]	CAACGCCAAGCCCTTCGTGCCCAACGTCCACGCCGCCGAGTTCGTGCCGTCCTTCCTGCG		Yes			Cytosol;Nucleus			2935	CCDS45413			NM_001130006	uc002dbu.4	-1.63743	-1.08014	-0.927328	-2.07934	-2.34191	-3.12315	chr16:11997991-11998019	CCATGGTAGTTACTGTCCTTGATACGTAT	chr16:11998005_11998006-(GGACA)	intron	chr16:11998005_11998006-(GGACA)
ASHG19AP1B11344500411	protein_coding	ENST00000617697	protein_coding	hyper	2.19001	0.0267747	0.615405	1.64869	0.517753	SLC39A1	Ensembl	2214	chr1:153931575-153940660:-	chr1	-	153931575	153940660	solute carrier family 39 member 1 [Source:HGNC Symbol;Acc:HGNC:12876]	ACAAACGGAATTTAAGAAGTCGCCTGCTCCGCCCGCTCCCGCTCCCGATCTCTGATTGCT				Prostatic Neoplasms;Respiratory Hypersensitivity	Endoplasmic reticulum;Ribosome;Cytoplasm			27173				NM_001271960	uc031ppi.1	1.48251	2.18416	1.27941	0.147792	0.705296	0.700172	chr1:153931764-153931779	AGTGTTTATCATCTGG	chr1:153931767_153931768-(AAACA)	utr3	chr1:153931767_153931768-(AAACA)
ASHG19AP1B11344500411	protein_coding	ENST00000617697	protein_coding	hyper	2.19001	0.0267747	0.615405	1.64869	0.517753	SLC39A1	Ensembl	2214	chr1:153931575-153940660:-	chr1	-	153931575	153940660	solute carrier family 39 member 1 [Source:HGNC Symbol;Acc:HGNC:12876]	ACAAACGGAATTTAAGAAGTCGCCTGCTCCGCCCGCTCCCGCTCCCGATCTCTGATTGCT				Prostatic Neoplasms;Respiratory Hypersensitivity	Endoplasmic reticulum;Ribosome;Cytoplasm			27173				NM_001271960	uc031ppi.1	1.48251	2.18416	1.27941	0.147792	0.705296	0.700172	chr1:153932264-153932305	GCCTGTCCTTATGTATAGTGTCCAACCTCTGATTCTAGCAGT	chr1:153932283_153932284-(GGACA),chr1:153932268_153932269-(GGACA)	utr3,utr3	chr1:153932283_153932284-(GGACA),chr1:153932268_153932269-(GGACA)
ASHG19AP1B11344500411	protein_coding	ENST00000617697	protein_coding	hyper	2.19001	0.0267747	0.615405	1.64869	0.517753	SLC39A1	Ensembl	2214	chr1:153931575-153940660:-	chr1	-	153931575	153940660	solute carrier family 39 member 1 [Source:HGNC Symbol;Acc:HGNC:12876]	ACAAACGGAATTTAAGAAGTCGCCTGCTCCGCCCGCTCCCGCTCCCGATCTCTGATTGCT				Prostatic Neoplasms;Respiratory Hypersensitivity	Endoplasmic reticulum;Ribosome;Cytoplasm			27173				NM_001271960	uc031ppi.1	1.48251	2.18416	1.27941	0.147792	0.705296	0.700172	chr1:153932321-153932337	ATCCTAATGTCCCCTGA	chr1:153932329_153932330-(GGACA)	utr3	chr1:153932329_153932330-(GGACA)
ASHG19AP1B14100566611	protein_coding	ENST00000375066	protein_coding	hyper	2.52794	0.0152523	0.610822	-2.34486	-3.68282	TBC1D2	Ensembl	3198	chr9:100961311-101017915:-	chr9	-	100961311	101017915	TBC1 domain family member 2 [Source:HGNC Symbol;Acc:HGNC:18026]	TCCTCCTTCGGGTCTGGGATGCCTTCCTGTACGAGGGGACGAAGTACAACGAGAAGGAGA					Insoluble Fraction			55357	CCDS35080			NM_018421	uc004ayq.4	-2.35245	-2.02162	-2.66049	-4.21306	-3.52554	-3.30986	chr9:100971051-100971085	GTGTTTGTTGTTGGGGAAGGTCCGGTTCAGGTCCA	chr9:100971081_100971082-(GGACC),chr9:100971075_100971076-(GAACC),chr9:100971070_100971071-(GGACC),chr9:100971053_100971054-(AAACA)	exon:9,exon:9,exon:9,exon:9	chr9:100971053_100971054-(AAACA)
ASHG19AP1B13129807211	protein_coding	ENST00000535420	protein_coding	hyper	3.10193	0.0389851	0.617706	-1.94892	-3.58209	ZBTB7B	Ensembl	3777	chr1:154975106-154990998:+	chr1	+	154975106	154990998	zinc finger and BTB domain containing 7B [Source:HGNC Symbol;Acc:HGNC:18668]	GGGATGGGGGGAAAGCAAGCTGGAGGACAGGTGAGACAGCAGGACAGGTGAGGCGGGCCC					Insoluble Fraction;Cell Membrane		Yes	51043				NM_001256455	uc031ppr.2	-1.63609	-1.39142	-2.81925	-3.80478	-2.96638	-3.9751	chr1:154988971-154989020	CTGCTGCATCCCCCGCTGGCCTCGACCTCTCCAATGGCCACCTGGACACC	chr1:154989016_154989017+(GGACA)	exon:4	chr1:154989016_154989017+(GGACA)
ASHG19AP1B12688320111	protein_coding	ENST00000617987	protein_coding	hyper	4.07061	0.0265789	0.615405	-2.47454	-4.49979	C7orf49	Ensembl	1727	chr7:134850534-134855276:-	chr7	-	134850534	134855276	chromosome 7 open reading frame 49 [Source:HGNC Symbol;Acc:HGNC:22432]	CCAGGCAGGGAGCGGCTGGGATGGGACTGAGGAATCAAAGATCAACTCCCACTGAGGACA					Ribosome;Cytosol;Insoluble Fraction			78996	CCDS75663			NM_001243749	uc022amb.2	-2.66664	-2.3076	-2.44938	-4.88162	-3.35759	-5.26014	chr7:134850652-134850674	CTCTGGTGTGATCTCTTGTCCTC	chr7:134850669_134850670-(GGACA)	utr3	chr7:134850669_134850670-(GGACA)
ASHG19AP1B12060949211	protein_coding	ENST00000368400	protein_coding	hyper	2.23315	0.0401539	0.617706	-0.901021	-2.0601	DPM3	Ensembl	409	chr1:155112367-155113020:-	chr1	-	155112367	155113020	dolichyl-phosphate mannosyltransferase subunit 3 [Source:HGNC Symbol;Acc:HGNC:3007]	GGGGAAGGGGAGACGTGGGGTAGAGTGACCATGACGAAATTAGCGCAGTGGCTTTGGGGA				Cardiomyopathy, Dilated;Liver Dysfunction;Elevated creatine kinase;Liver function tests abnormal finding;Muscle Weakness;Waddling gait;Hepatic enzyme increased;Creatine phosphokinase serum increased;Liver enzymes abnormal;Transaminases increased;Liver function test increased;Isoelectric focusing of serum transferrin consistent with CDG type I;Subclinical abnormal liver function tests;Variation in…	Ribosome;Cytoplasm			54344	CCDS1095			NM_153741	uc001fhn.4	-1.26229	-0.522914	-0.917854	-1.42203	-2.46393	-2.29434	chr1:155112379-155112416	CTGGCTCTTTAATGGGAAATGGGAGGAAGGGCTGTCCG	chr1:155112412_155112413-(GGACA)	utr3	chr1:155112412_155112413-(GGACA)
ASHG19AP1B10027588911	protein_coding	ENST00000552692	protein_coding	hyper	1.97645	0.00685547	0.567225	4.65785	3.67494	CD63	Ensembl	949	chr12:56119254-56122266:-	chr12	-	56119254	56122266	CD63 molecule [Source:HGNC Symbol;Acc:HGNC:1692]	CCGGAAACCGAGGTCCCCCTTCGGCCAGTTTTAATCCCCCCGCCCTCCCCTCTGCCCCAG				Liver Cirrhosis, Experimental;Liver Neoplasms, Experimental	Ribosome;Cytoplasm			967	CCDS8890			NM_001267698	uc031qhu.2	4.76314	4.92372	4.28669	3.69029	3.6858	3.64872	chr12:56120509-56120566	GAAGCAGTGTGGTTGTTTTTCGGGTAATTCTCCATCTGCTGCCGGAAGTTGTTATTAA	chr12:56120523_56120524-(AAACA)	exon:5	chr12:56120523_56120524-(AAACA)
ASHG19AP1B10002167711	protein_coding	ENST00000264930	protein_coding	hyper	4.50974	0.0211601	0.610822	3.51254	1.33949	SLC12A7	Ensembl	5280	chr5:1050491-1112150:-	chr5	-	1050491	1112150	solute carrier family 12 member 7 [Source:HGNC Symbol;Acc:HGNC:10915]	GGTTTCCCTGTCTGTCTGTGTTAGTAGAAAAATAAAATCCTATGAAATCTGAGTACGTTG				Bladder Neoplasm	Nucleus;Endoplasmic reticulum;Insoluble Fraction;Nucleous;Nucleoplasm			-1	CCDS34129				uc003jbu.4	2.48158	4.38827	3.66776	1.56377	0.94438	1.51033	chr5:1052086-1052108	GAATGTTCTGGATGGGGTAGAAA	chr5:1052090_1052091-(GAACA)	utr3	chr5:1052090_1052091-(GAACA)
ASHG19AP1B10002167711	protein_coding	ENST00000264930	protein_coding	hyper	4.50974	0.0211601	0.610822	3.51254	1.33949	SLC12A7	Ensembl	5280	chr5:1050491-1112150:-	chr5	-	1050491	1112150	solute carrier family 12 member 7 [Source:HGNC Symbol;Acc:HGNC:10915]	GGTTTCCCTGTCTGTCTGTGTTAGTAGAAAAATAAAATCCTATGAAATCTGAGTACGTTG				Bladder Neoplasm	Nucleus;Endoplasmic reticulum;Insoluble Fraction;Nucleous;Nucleoplasm			-1	CCDS34129				uc003jbu.4	2.48158	4.38827	3.66776	1.56377	0.94438	1.51033	chr5:1076828-1076867	CGCTGTCCAGAGAGGCGATGAGGATGCCAGTCTCGCAGAT	chr5:1076857_1076858-(AGACT),chr5:1076832_1076833-(GGACA)	exon:11,exon:11	chr5:1076832_1076833-(GGACA)
ASHG19AP1B13342395411	protein_coding	ENST00000398743	protein_coding	hyper	2.31172	0.0185364	0.610822	-2.11726	-3.32622	PRAME	Ensembl	2194	chr22:22890123-22901747:-	chr22	-	22890123	22901747	preferentially expressed antigen in melanoma [Source:HGNC Symbol;Acc:HGNC:9336]	CTGGCCCCAGACGCGAGTTCCGGCGAGGCTTCAGGGTACAGCTCCCCCGCAGCCAGAAGC				Non-Small Cell Lung Carcinoma;Renal Cell Carcinoma;Head and Neck Neoplasms;leukemia;Myeloid Leukemia, Chronic;Medulloblastoma;melanoma;Multiple Myeloma;Sarcoma	Cytosol;Insoluble Fraction			23532	CCDS13801			NM_001291715	uc032qic.2	-1.8517	-1.80816	-2.6919	-3.55798	-3.11186	-3.30883	chr22:22890437-22890461	CTGGCTTTAGTGTCCAAGTATGCAG	chr22:22890448_22890449-(GGACA)	utr3	chr22:22890448_22890449-(GGACA)
ASHG19AP1B11892007511	protein_coding	ENST00000356836	protein_coding	hyper	2.20066	0.0237905	0.614354	-1.9442	-3.08213	B4GALT2	Ensembl	2629	chr1:44445549-44456840:+	chr1	+	44445549	44456840	beta-1,4-galactosyltransferase 2 [Source:HGNC Symbol;Acc:HGNC:925]	CCAGGAGCAGTGGCCTTGTTTGTGAGTGTGGGACTTAGTGTGTTACTGTCACCCGGGTGT					Cytosol			8704	CCDS506			NM_001005417	uc001cli.4	-2.43694	-2.04884	-1.34681	-3.09511	-3.02326	-3.12803	chr1:44447504-44447536	CACCGGGAACACCACCTGCGCTACTGGCTCCAC	chr1:44447512_44447513+(GAACA)	exon:3	chr1:44447512_44447513+(GAACA)
ASHG19AP1B11892007511	protein_coding	ENST00000356836	protein_coding	hyper	2.20066	0.0237905	0.614354	-1.9442	-3.08213	B4GALT2	Ensembl	2629	chr1:44445549-44456840:+	chr1	+	44445549	44456840	beta-1,4-galactosyltransferase 2 [Source:HGNC Symbol;Acc:HGNC:925]	CCAGGAGCAGTGGCCTTGTTTGTGAGTGTGGGACTTAGTGTGTTACTGTCACCCGGGTGT					Cytosol			8704	CCDS506			NM_001005417	uc001cli.4	-2.43694	-2.04884	-1.34681	-3.09511	-3.02326	-3.12803	chr1:44451217-44451277	CGCCCAGACATCCGAATCGGCCGCTACCGCATGATCAAGCACGACCGCGACAAGCATAACG	chr1:44451224_44451225+(AGACA)	exon:6	chr1:44451224_44451225+(AGACA)
ASHG19AP1B11892007511	protein_coding	ENST00000356836	protein_coding	hyper	2.20066	0.0237905	0.614354	-1.9442	-3.08213	B4GALT2	Ensembl	2629	chr1:44445549-44456840:+	chr1	+	44445549	44456840	beta-1,4-galactosyltransferase 2 [Source:HGNC Symbol;Acc:HGNC:925]	CCAGGAGCAGTGGCCTTGTTTGTGAGTGTGGGACTTAGTGTGTTACTGTCACCCGGGTGT					Cytosol			8704	CCDS506			NM_001005417	uc001cli.4	-2.43694	-2.04884	-1.34681	-3.09511	-3.02326	-3.12803	chr1:44456062-44456087	TCTTCACCAATATCACAGTGGACATT	chr1:44456083_44456084+(GGACA)	exon:7	chr1:44456083_44456084+(GGACA)
ASHG19AP1B12098876311	protein_coding	ENST00000217971	protein_coding	hyper	3.93827	0.024611	0.614354	0.259935	-1.71763	PGRMC1	Ensembl	1911	chrX:118370216-118378429:+	chrX	+	118370216	118378429	progesterone receptor membrane component 1 [Source:HGNC Symbol;Acc:HGNC:16090]	TCTCAGTTCACTTTCAAGTATCATCACGTGGGCAAACTGCTGAAGGAGGGGGAGGAGCCC				Prostatic Neoplasms	Ribosome;Endoplasmic reticulum;Cytoplasm			10857	CCDS14576			NM_006667	uc004erb.5	0.0924568	0.626718	0.0606309	-0.653353	-2.26181	-2.23772	chrX:118377815-118377838	TCAGACACCCTCACAAACACAGTA	chrX:118377819_118377820+(AGACA),chrX:118377831_118377832+(AAACA)	utr3,utr3	chrX:118377819_118377820+(AGACA),chrX:118377831_118377832+(AAACA)
ASHG19AP1B10028462111	protein_coding	ENST00000451739	protein_coding	hyper	1.70157	0.0467514	0.617706	-1.02657	-1.79344	HTATIP2	Ensembl	1748	chr11:20385343-20405329:+	chr11	+	20385343	20405329	HIV-1 Tat interactive protein 2 [Source:HGNC Symbol;Acc:HGNC:16637]	CCGCGCCCCGCACGTGACTCAGCACTTTCCCCAGAGCCCGGACTGCGGAGAACAATATCC		Yes		Liver carcinoma	Endoplasmic reticulum		Yes	10553				NM_001098522	uc001mpz.3	-0.697456	-0.877454	-1.50479	-1.76554	-1.61205	-2.00272	chr11:20385671-20385693	GCGGAGAACAATATCCTCCTCCC	chr11:20385678_20385679+(GAACA)	utr5	chr11:20385678_20385679+(GAACA)
ASHG19AP1B10028462111	protein_coding	ENST00000451739	protein_coding	hyper	1.70157	0.0467514	0.617706	-1.02657	-1.79344	HTATIP2	Ensembl	1748	chr11:20385343-20405329:+	chr11	+	20385343	20405329	HIV-1 Tat interactive protein 2 [Source:HGNC Symbol;Acc:HGNC:16637]	CCGCGCCCCGCACGTGACTCAGCACTTTCCCCAGAGCCCGGACTGCGGAGAACAATATCC		Yes		Liver carcinoma	Endoplasmic reticulum		Yes	10553				NM_001098522	uc001mpz.3	-0.697456	-0.877454	-1.50479	-1.76554	-1.61205	-2.00272	chr11:20404699-20404716	AGAACAAGGCCATCCATG	chr11:20404702_20404703+(GAACA)	exon:5	chr11:20404702_20404703+(GAACA)
ASHG19AP1B10378596811	protein_coding	ENST00000449901	protein_coding	hyper	1.50149	0.0431009	0.617706	-1.00731	-1.59371	PKM	Ensembl	2526	chr15:72491370-72523727:-	chr15	-	72491370	72523727	pyruvate kinase M1/2 [Source:HGNC Symbol;Acc:HGNC:9021]	ACCACCCATCACAGCCCGGAACACTGGCATCATCTGTACCATTGTACCATGCGGAGACCA		Yes		Animal Mammary Neoplasms;Mammary Neoplasms, Experimental;Neoplasm Invasiveness;Osteoporosis;Liver carcinoma	Nucleus			5315	CCDS55972			NM_001206798	uc010ukj.2	-1.0965	-0.696871	-1.22857	-1.48923	-1.83538	-1.45652	chr15:72491416-72491478	ACAGGCCTGGAGGTGCTGCAGTAGTGGGGGAAAATGGAAGGTGGAGGGTGGAGTGTTTGCTGC	chr15:72491470_72491471-(AAACA)	utr3	chr15:72491470_72491471-(AAACA)
ASHG19AP1B10378596811	protein_coding	ENST00000449901	protein_coding	hyper	1.50149	0.0431009	0.617706	-1.00731	-1.59371	PKM	Ensembl	2526	chr15:72491370-72523727:-	chr15	-	72491370	72523727	pyruvate kinase M1/2 [Source:HGNC Symbol;Acc:HGNC:9021]	ACCACCCATCACAGCCCGGAACACTGGCATCATCTGTACCATTGTACCATGCGGAGACCA		Yes		Animal Mammary Neoplasms;Mammary Neoplasms, Experimental;Neoplasm Invasiveness;Osteoporosis;Liver carcinoma	Nucleus			5315	CCDS55972			NM_001206798	uc010ukj.2	-1.0965	-0.696871	-1.22857	-1.48923	-1.83538	-1.45652	chr15:72491861-72491889	TCTTCCCTGGTGTCCCAACCTACCAGTGC	chr15:72491872_72491873-(GGACA)	utr3	chr15:72491872_72491873-(GGACA)
ASHG19AP1B10378596811	protein_coding	ENST00000449901	protein_coding	hyper	1.50149	0.0431009	0.617706	-1.00731	-1.59371	PKM	Ensembl	2526	chr15:72491370-72523727:-	chr15	-	72491370	72523727	pyruvate kinase M1/2 [Source:HGNC Symbol;Acc:HGNC:9021]	ACCACCCATCACAGCCCGGAACACTGGCATCATCTGTACCATTGTACCATGCGGAGACCA		Yes		Animal Mammary Neoplasms;Mammary Neoplasms, Experimental;Neoplasm Invasiveness;Osteoporosis;Liver carcinoma	Nucleus			5315	CCDS55972			NM_001206798	uc010ukj.2	-1.0965	-0.696871	-1.22857	-1.48923	-1.83538	-1.45652	chr15:72499091-72499124	TCCAGAGGATAGTCCCCTTTGGCTGTTTCTCCAG	chr15:72499115_72499116-(AAACA),chr15:72499102_72499103-(GGACT)	exon:8,exon:8	chr15:72499115_72499116-(AAACA)
ASHG19AP1B10378596811	protein_coding	ENST00000449901	protein_coding	hyper	1.50149	0.0431009	0.617706	-1.00731	-1.59371	PKM	Ensembl	2526	chr15:72491370-72523727:-	chr15	-	72491370	72523727	pyruvate kinase M1/2 [Source:HGNC Symbol;Acc:HGNC:9021]	ACCACCCATCACAGCCCGGAACACTGGCATCATCTGTACCATTGTACCATGCGGAGACCA		Yes		Animal Mammary Neoplasms;Mammary Neoplasms, Experimental;Neoplasm Invasiveness;Osteoporosis;Liver carcinoma	Nucleus			5315	CCDS55972			NM_001206798	uc010ukj.2	-1.0965	-0.696871	-1.22857	-1.48923	-1.83538	-1.45652	chr15:72501120-72501151	GATGTCCTTCTCCGACACAGCAGGCAAGTCCA	chr15:72501147_72501148-(GGACT),chr15:72501123_72501124-(GGACA)	exon:6,exon:6	chr15:72501123_72501124-(GGACA)
ASHG19AP1B10378596811	protein_coding	ENST00000449901	protein_coding	hyper	1.50149	0.0431009	0.617706	-1.00731	-1.59371	PKM	Ensembl	2526	chr15:72491370-72523727:-	chr15	-	72491370	72523727	pyruvate kinase M1/2 [Source:HGNC Symbol;Acc:HGNC:9021]	ACCACCCATCACAGCCCGGAACACTGGCATCATCTGTACCATTGTACCATGCGGAGACCA		Yes		Animal Mammary Neoplasms;Mammary Neoplasms, Experimental;Neoplasm Invasiveness;Osteoporosis;Liver carcinoma	Nucleus			5315	CCDS55972			NM_001206798	uc010ukj.2	-1.0965	-0.696871	-1.22857	-1.48923	-1.83538	-1.45652	chr15:72502700-72502732	CCCAGTTCGGATCTCAGGTCCTTTAGTGTCTAG	chr15:72502727_72502728-(AGACA),chr15:72502717_72502718-(GGACC),chr15:72502704_72502705-(GAACT)	exon:4,exon:4,exon:4	chr15:72502727_72502728-(AGACA)
ASHG19AP1B10378596811	protein_coding	ENST00000449901	protein_coding	hyper	1.50149	0.0431009	0.617706	-1.00731	-1.59371	PKM	Ensembl	2526	chr15:72491370-72523727:-	chr15	-	72491370	72523727	pyruvate kinase M1/2 [Source:HGNC Symbol;Acc:HGNC:9021]	ACCACCCATCACAGCCCGGAACACTGGCATCATCTGTACCATTGTACCATGCGGAGACCA		Yes		Animal Mammary Neoplasms;Mammary Neoplasms, Experimental;Neoplasm Invasiveness;Osteoporosis;Liver carcinoma	Nucleus			5315	CCDS55972			NM_001206798	uc010ukj.2	-1.0965	-0.696871	-1.22857	-1.48923	-1.83538	-1.45652	chr15:72511318-72511359	TGATGGGTGGTGAATCAATGTCCAGGCGGCACATGTGCTCCA	chr15:72511337_72511338-(GGACA)	exon:3	chr15:72511337_72511338-(GGACA)
ASHG19AP1B13417080211	protein_coding	ENST00000591022	protein_coding	hyper	3.40287	0.0219718	0.610822	-2.45881	-4.22556	PLEKHH3	Ensembl	2983	chr17:40819932-40828969:-	chr17	-	40819932	40828969	pleckstrin homology, MyTH4 and FERM domain containing H3 [Source:HGNC Symbol;Acc:HGNC:26105]	CCGGGGTTCGGCGCTGCTCGGTATGACGTTCTGGAGCTGAGCACGGAGCCTGGTCGGGGT					Ribosome;Endoplasmic reticulum;Insoluble Fraction			79990	CCDS11434			NM_024927	uc002iau.5	-2.93773	-2.13163	-2.30708	-4.58544	-3.38984	-4.70141	chr17:40820190-40820237	GTCCAGGCCCGGGCGCTGGCTGGGAGGGGAGGTGTCTGGCAGGTCTTG	chr17:40820232_40820233-(AGACC),chr17:40820223_40820224-(AGACA)	exon:13,exon:13	chr17:40820223_40820224-(AGACA)
ASHG19AP1B13417080211	protein_coding	ENST00000591022	protein_coding	hyper	3.40287	0.0219718	0.610822	-2.45881	-4.22556	PLEKHH3	Ensembl	2983	chr17:40819932-40828969:-	chr17	-	40819932	40828969	pleckstrin homology, MyTH4 and FERM domain containing H3 [Source:HGNC Symbol;Acc:HGNC:26105]	CCGGGGTTCGGCGCTGCTCGGTATGACGTTCTGGAGCTGAGCACGGAGCCTGGTCGGGGT					Ribosome;Endoplasmic reticulum;Insoluble Fraction			79990	CCDS11434			NM_024927	uc002iau.5	-2.93773	-2.13163	-2.30708	-4.58544	-3.38984	-4.70141	chr17:40828818-40828867	CCCCGGGAGAGGAGGGAGCAATGTCCGGAGCTGGGAAGTAGTGTCCGTTG	chr17:40828860_40828861-(GGACA),chr17:40828840_40828841-(GGACA)	utr5,utr5	chr17:40828860_40828861-(GGACA),chr17:40828840_40828841-(GGACA)
ASHG19AP1B13814555911	protein_coding	ENST00000325215	protein_coding	hyper	2.30353	0.00457697	0.545842	-0.325483	-1.52933	ATXN2L	Ensembl	3788	chr16:28834414-28848553:+	chr16	+	28834414	28848553	ataxin 2 like [Source:HGNC Symbol;Acc:HGNC:31326]	AGGCGCCTGGATTTCCAGGAGGAGCCGATGACAGGATTCCTCCCCTTCCACCCCCCGGGG					Cytosol;Nucleus;Chromatin;Cell Membrane;Nucleoplasm			11273	CCDS32423			NM_145714	uc002drb.5	-0.459633	-0.329184	-0.187631	-1.56681	-1.84614	-1.17502	chr16:28844536-28844575	AAGGAGGACAAACCACCCCTGGCACCATCAGGAGGCACTG	chr16:28844543_28844544+(GGACA)	exon:14	chr16:28844543_28844544+(GGACA)
ASHG19AP1B13814555911	protein_coding	ENST00000325215	protein_coding	hyper	2.30353	0.00457697	0.545842	-0.325483	-1.52933	ATXN2L	Ensembl	3788	chr16:28834414-28848553:+	chr16	+	28834414	28848553	ataxin 2 like [Source:HGNC Symbol;Acc:HGNC:31326]	AGGCGCCTGGATTTCCAGGAGGAGCCGATGACAGGATTCCTCCCCTTCCACCCCCCGGGG					Cytosol;Nucleus;Chromatin;Cell Membrane;Nucleoplasm			11273	CCDS32423			NM_145714	uc002drb.5	-0.459633	-0.329184	-0.187631	-1.56681	-1.84614	-1.17502	chr16:28848482-28848527	GGACAAGGACTTTTACTTTTTATTACATAAAAATATTAAAAAATAA	chr16:28848484_28848485+(GGACA),chr16:28848490_28848491+(GGACT)	utr3,utr3	chr16:28848484_28848485+(GGACA)
ASHG19AP1B13629123111	protein_coding	ENST00000415040	protein_coding	hyper	3.50117	0.0437939	0.617706	-2.2227	-4.03054	RAB34	Ensembl	1293	chr17:27041303-27045201:-	chr17	-	27041303	27045201	RAB34, member RAS oncogene family [Source:HGNC Symbol;Acc:HGNC:16519]	CGCGTCACCTGCGCCTGCCAGGAGCACCGGACAGGCACCGTGGGGTTCTGCAAAGACACC					Nucleoplasm			83871	CCDS58536			NM_001256276	uc010wau.2	-2.33964	-2.05128	-2.27718	-3.41854	-3.41131	-5.26176	chr17:27044345-27044394	CCCGGGCGCGTGGAGACCCGACGATCACCCGCGGCCGGGGTGTCCCGACT	chr17:27044386_27044387-(GGACA)	utr5	chr17:27044386_27044387-(GGACA)
ASHG19AP1B10398044311	protein_coding	ENST00000225972	protein_coding	hyper	2.0356	0.0035698	0.540616	-0.796573	-1.82202	LRRC59	Ensembl	2910	chr17:48458599-48474914:-	chr17	-	48458599	48474914	leucine rich repeat containing 59 [Source:HGNC Symbol;Acc:HGNC:28817]	ACCTAAGAAGGAAGCAAATCAGGCCCCGAAATCTAAGTCTGGCTCCCGTCCCCGCAAGCC					Ribosome;Cytoplasm			55379	CCDS11566	CHEMBL2216743		NM_018509	uc002iqt.4	-0.894878	-0.621974	-0.872866	-1.54121	-2.00225	-1.92261	chr17:48460258-48460303	CTGATGCTAAAAAGAGGTTGTGTCCAGCAGAACCCAATTCCATAGG	chr17:48460279_48460280-(GGACA)	utr3	chr17:48460279_48460280-(GGACA)
ASHG19AP1B10022118011	protein_coding	ENST00000560583	protein_coding	hyper	1.75456	0.00177875	0.539171	-0.981642	-1.79275	RPL28	Ensembl	1204	chr19:55897302-55900256:+	chr19	+	55897302	55900256	ribosomal protein L28 [Source:HGNC Symbol;Acc:HGNC:10330]	CTGGAGAGGGATGGATTCTTGCTTTCAGCCTACTCCCCACACCCAGCATTGGCCTAGGGG				Weight Gain	Cytosol;Cytoplasm			6158	CCDS46190			NM_001136134	uc010ygb.3	-0.976697	-0.918171	-1.05006	-1.82827	-1.5997	-1.95029	chr19:55899376-55899393	ACATGATCCGCAAGAACA	chr19:55899391_55899392+(GAACA)	exon:4	chr19:55899391_55899392+(GAACA)
ASHG19AP1B12884381711	protein_coding	ENST00000452400	protein_coding	hyper	1.87391	0.0488786	0.617706	-2.60748	-3.51353	NCOA2	Ensembl	8447	chr8:71021997-71316040:-	chr8	-	71021997	71316040	nuclear receptor coactivator 2 [Source:HGNC Symbol;Acc:HGNC:7669]	GGCGTGACCGACCCGAGCCGATTTCTCTTGGATTTGGCTACACACTTATAGATCTTCTGC		Yes		Prostatic Neoplasms;Mammary Neoplasms	Ribosome;Insoluble Fraction		Yes	10499	CCDS47872			NM_001321712	uc003xyn.2	-2.96715	-1.99032	-2.86496	-3.46913	-3.37863	-3.69283	chr8:71025800-71025822	CTCCAGACTGGAAGTGTTTTGAG	chr8:71025815_71025816-(AAACA)	utr3	chr8:71025815_71025816-(AAACA)
ASHG19AP1B11814619711	protein_coding	ENST00000596143	protein_coding	hyper	2.17096	0.0415493	0.617706	-1.78681	-2.90514	ZNF714	Ensembl	6809	chr19:21265006-21305954:+	chr19	+	21265006	21305954		TGGTGGATGAATCCCCAGCTATGTGTTCTTCTTTTACCAGAGACCTTTGGCCAGAGCAAG					Cytosol;Nucleus;Cytoplasm		Yes	148206						-2.04201	-1.95133	-1.36708	-3.06567	-3.34898	-2.30077	chr19:21301514-21301538	AACAGACATAACATAATTCATACTG	chr19:21301519_21301520+(AGACA)	utr3	chr19:21301519_21301520+(AGACA)
ASHG19AP1B13011841411	protein_coding	ENST00000574980	protein_coding	hyper	1.86909	0.0184663	0.610822	2.87047	1.96813	HCFC1R1	Ensembl	845	chr16:3072677-3074262:-	chr16	-	3072677	3074262	host cell factor C1 regulator 1 [Source:HGNC Symbol;Acc:HGNC:21198]	CGAAGGTGGCTGCCCCCTTAAGCCGGATACCCTCCCCCACCCCGAGGAGCAAGCCTGCCT					Ribosome;Cytosol;Cytoplasm			54985				NM_001288665	uc032dot.2	2.55256	3.09393	2.96491	2.17311	1.63279	2.09848	chr16:3072844-3072882	GGGGCACTGTCCACCAGCACTCAGAGCTCCATTATGTCC	chr16:3072879_3072880-(GGACA),chr16:3072852_3072853-(GGACA)	exon:5,utr3	chr16:3072879_3072880-(GGACA),chr16:3072852_3072853-(GGACA)
ASHG19AP1B13732233311	protein_coding	ENST00000469762	protein_coding	hyper	1.72215	0.0380742	0.617706	-2.12551	-2.90972	SMC4	Ensembl	3998	chr3:160117438-160151698:+	chr3	+	160117438	160151698	structural maintenance of chromosomes 4 [Source:HGNC Symbol;Acc:HGNC:14013]	GCCGCACGGAGAGCCCAGCCACCGCCGCAGCAATGACCAATGAAGCTGGAGCTCCTCGGC					Nucleus;Ribosome;Cytosol;Insoluble Fraction			10051	CCDS75046			NM_001288753	uc003fdi.5	-2.23069	-2.0088	-2.13704	-2.52135	-3.37401	-2.8338	chr3:160118173-160118202	TGACCCGGACACGAACTCGTTTCTCCACGT	chr3:160118181_160118182+(GGACA),chr3:160118187_160118188+(GAACT)	intron,intron	chr3:160118181_160118182+(GGACA)
ASHG19AP1B12885374211	protein_coding	ENST00000349048	protein_coding	hyper	3.75167	0.0294738	0.616178	-1.82042	-3.72795	PFKL	Ensembl	2912	chr21:45719934-45747259:+	chr21	+	45719934	45747259	phosphofructokinase, liver type [Source:HGNC Symbol;Acc:HGNC:8876]	CTCCGTGGTGGGAGCTTCGAGAACAACTGGAACATTTACAAGCTCCTCGCCCACCAGAAG				Bipolar Disorder;Mood Disorders	Ribosome;Cytosol;Nucleus;Insoluble Fraction;Nucleous			5211	CCDS33582			NM_002626	uc002zel.4	-2.64126	-1.82473	-0.995271	-4.29855	-3.17638	-3.70893	chr21:45732897-45732919	ACCTGAACATCGCGGGCCTAGTG	chr21:45732903_45732904+(GAACA)	exon:5	chr21:45732903_45732904+(GAACA)
ASHG19AP1B12117424611	protein_coding	ENST00000360862	protein_coding	hyper	1.66306	0.0286415	0.615405	0.28749	-0.446351	NAA60	Ensembl	2522	chr16:3507993-3536952:+	chr16	+	3507993	3536952	N(alpha)-acetyltransferase 60, NatF catalytic subunit [Source:HGNC Symbol;Acc:HGNC:25875]	GGCCGCCGGCTCCCCCACGAGGTACCCAGACTCATGGTATCGTGATATCACATCCAACAA								79903				NM_001317095	uc059pzd.1	0.0326998	0.508219	0.321551	-0.21614	-0.344557	-0.778356	chr16:3535980-3536018	TTGGCATGCTCCATTCAGCTGACCTGCTGAGGACAGGCA	chr16:3536012_3536013+(GGACA)	utr3	chr16:3536012_3536013+(GGACA)
ASHG19AP1B13297065511	protein_coding	ENST00000515390	protein_coding	hyper	1.58038	0.048656	0.617706	-2.49185	-3.15213	CCT5	Ensembl	1728	chr5:10250328-10265037:+	chr5	+	10250328	10265037	chaperonin containing TCP1 subunit 5 [Source:HGNC Symbol;Acc:HGNC:1618]	AGGCTGTAGCAAATACAATGAGAACATCACTTGGACCAAATGTCCTGGCTGGTGCCTTGT				Clonus;Foot Deformities;HIV Infections;Hypobetalipoproteinemias;Babinski Reflex;Spastic Paraplegia;Hypocholesterolemia;Spastic gait;Axonal neuropathy;Low density lipoprotein decreased;Peripheral axonal neuropathy;Atrophic spinal cord;Mammary Neoplasms;Distal sensory impairment of all modalities;Acral ulceration and osteomyelitis leading to autoamputation;Distal sensory impairment;Distal amyotroph…	Cytosol;Ribosome;Cytoplasm;Insoluble Fraction			22948	CCDS82989			NM_001306154	uc011cmr.3	-2.64875	-2.59721	-2.2296	-3.04395	-3.53091	-2.88152	chr5:10256209-10256251	CATAAAGGACACCGAACCCCTGATTCAGACAGCAAAAACCACG	chr5:10256217_10256218+(GGACA),chr5:10256224_10256225+(GAACC),chr5:10256237_10256238+(AGACA),chr5:10256246_10256247+(AAACC)	exon:3,exon:3,exon:3,exon:3	chr5:10256217_10256218+(GGACA),chr5:10256237_10256238+(AGACA)
ASHG19AP1B13297065511	protein_coding	ENST00000515390	protein_coding	hyper	1.58038	0.048656	0.617706	-2.49185	-3.15213	CCT5	Ensembl	1728	chr5:10250328-10265037:+	chr5	+	10250328	10265037	chaperonin containing TCP1 subunit 5 [Source:HGNC Symbol;Acc:HGNC:1618]	AGGCTGTAGCAAATACAATGAGAACATCACTTGGACCAAATGTCCTGGCTGGTGCCTTGT				Clonus;Foot Deformities;HIV Infections;Hypobetalipoproteinemias;Babinski Reflex;Spastic Paraplegia;Hypocholesterolemia;Spastic gait;Axonal neuropathy;Low density lipoprotein decreased;Peripheral axonal neuropathy;Atrophic spinal cord;Mammary Neoplasms;Distal sensory impairment of all modalities;Acral ulceration and osteomyelitis leading to autoamputation;Distal sensory impairment;Distal amyotroph…	Cytosol;Ribosome;Cytoplasm;Insoluble Fraction			22948	CCDS82989			NM_001306154	uc011cmr.3	-2.64875	-2.59721	-2.2296	-3.04395	-3.53091	-2.88152	chr5:10258349-10258376	GGAGGACACTAAACTGATTAAGGGCGTG	chr5:10258354_10258355+(GGACA),chr5:10258361_10258362+(AAACT)	exon:4,exon:4	chr5:10258354_10258355+(GGACA)
ASHG19AP1B13297065511	protein_coding	ENST00000515390	protein_coding	hyper	1.58038	0.048656	0.617706	-2.49185	-3.15213	CCT5	Ensembl	1728	chr5:10250328-10265037:+	chr5	+	10250328	10265037	chaperonin containing TCP1 subunit 5 [Source:HGNC Symbol;Acc:HGNC:1618]	AGGCTGTAGCAAATACAATGAGAACATCACTTGGACCAAATGTCCTGGCTGGTGCCTTGT				Clonus;Foot Deformities;HIV Infections;Hypobetalipoproteinemias;Babinski Reflex;Spastic Paraplegia;Hypocholesterolemia;Spastic gait;Axonal neuropathy;Low density lipoprotein decreased;Peripheral axonal neuropathy;Atrophic spinal cord;Mammary Neoplasms;Distal sensory impairment of all modalities;Acral ulceration and osteomyelitis leading to autoamputation;Distal sensory impairment;Distal amyotroph…	Cytosol;Ribosome;Cytoplasm;Insoluble Fraction			22948	CCDS82989			NM_001306154	uc011cmr.3	-2.64875	-2.59721	-2.2296	-3.04395	-3.53091	-2.88152	chr5:10258529-10258575	CATGTCCATTTGAACCACCCAAACCAAAAACAAAGCATAAGCTGGAT	chr5:10258542_10258543+(GAACC),chr5:10258551_10258552+(AAACC),chr5:10258558_10258559+(AAACA)	exon:5,exon:5,exon:5	chr5:10258558_10258559+(AAACA)
ASHG19AP1B13297065511	protein_coding	ENST00000515390	protein_coding	hyper	1.58038	0.048656	0.617706	-2.49185	-3.15213	CCT5	Ensembl	1728	chr5:10250328-10265037:+	chr5	+	10250328	10265037	chaperonin containing TCP1 subunit 5 [Source:HGNC Symbol;Acc:HGNC:1618]	AGGCTGTAGCAAATACAATGAGAACATCACTTGGACCAAATGTCCTGGCTGGTGCCTTGT				Clonus;Foot Deformities;HIV Infections;Hypobetalipoproteinemias;Babinski Reflex;Spastic Paraplegia;Hypocholesterolemia;Spastic gait;Axonal neuropathy;Low density lipoprotein decreased;Peripheral axonal neuropathy;Atrophic spinal cord;Mammary Neoplasms;Distal sensory impairment of all modalities;Acral ulceration and osteomyelitis leading to autoamputation;Distal sensory impairment;Distal amyotroph…	Cytosol;Ribosome;Cytoplasm;Insoluble Fraction			22948	CCDS82989			NM_001306154	uc011cmr.3	-2.64875	-2.59721	-2.2296	-3.04395	-3.53091	-2.88152	chr5:10260974-10261004	TTCAGAACAACTTGCCTGCGGTTCGCTGGGT	chr5:10260980_10260981+(GAACA)	exon:6	chr5:10260980_10260981+(GAACA)
ASHG19AP1B14172777711	protein_coding	ENST00000382330	protein_coding	hyper	1.88849	0.000688802	0.539171	-1.77476	-2.692	EIF4G1	Ensembl	5129	chr3:184032355-184052805:+	chr3	+	184032355	184052805	eukaryotic translation initiation factor 4 gamma 1 [Source:HGNC Symbol;Acc:HGNC:3296]	ACGCCACAAGCGACACAAATGAACACGCCTTCTCAGCCCCGCCAGGGAGGATTCAGGTCT		Yes		PARKINSON DISEASE 18;Autosomal dominant late onset Parkinson disease	Nucleus;Insoluble Fraction;Cell Membrane			1981	CCDS54687			NM_001194946	uc010hxx.4	-1.92913	-1.641	-1.75415	-2.77452	-2.69386	-2.6076	chr3:184040951-184041001	TGCCAACCTTGGCCGGACAACCCTTAGCACCCGTGGGCCCCCAAGGGGTGG	chr3:184040967_184040968+(GGACA)	exon:7	chr3:184040967_184040968+(GGACA)
ASHG19AP1B10398926111	protein_coding	ENST00000447578	protein_coding	hyper	1.72901	0.017599	0.610822	-2.52641	-3.31636	VPS29	Ensembl	996	chr12:110929430-110939883:-	chr12	-	110929430	110939883	VPS29, retromer complex component [Source:HGNC Symbol;Acc:HGNC:14340]	GCGGAGCCCGGTGACAGGATGAAGGAATCCCCCTCTAAAATGAAGATTGTTCTATATCCA					Ribosome			51699				NR_104100	uc058teb.1	-2.49303	-2.79237	-2.29384	-3.18172	-3.16745	-3.59992	chr12:110930897-110930911	ATAAGAATGTCCACA	chr12:110930905_110930906-(GGACA)	exon:4	chr12:110930905_110930906-(GGACA)
ASHG19AP1B10015226811	protein_coding	MICT00000166996	protein_coding	hyper	2.13135	0.0332749	0.617706	-2.10314	-3.19491	CATG00000038360.1	FANTOM5CAT	18810	chr19:6213988-6233561:+	chr19	+	6213988	6233561	At least 1 of the 10 top ranked transcript is CPAT coding and max ORF size >=300, NOT annotated as nonCoding in GENCODE	GACAGTGACCTTGTGTGGGGAAAGCCCTGATCTCAGAAAAGTGGGTCTCTGCCCCAGCCC								-1						-1.93148	-1.7655	-2.61243	-2.81357	-3.18228	-3.58886	chr19:6230678-6230700	AGGTTCAGGAACAGGTCGTAGGT	chr19:6230688_6230689+(GAACA)	Unknown	chr19:6230688_6230689+(GAACA)
ASHG19AP1B10409893211	protein_coding	NM_001166417	protein_coding	hyper	1.91164	0.0426163	0.617706	-0.574785	-1.5096	SSX2IP	Refseq	6025	chr1:85109390-85156151:-	chr1	-	85109390	85156151		GGAGGAGGTGGGAGATGAGGAAAGTGAGGCCCAAAGAAGATTTATGTTCAGGACCATTTA					Ribosome;Nucleus;Cytoplasm;Cytosol;Insoluble Fraction	15:middle_temporal_gyrus[15.28];gyrus[9.39];reticulocyte[8.62];temporal_lobe[8.31];neuronal_stem_cell[7.78];cerebral_cortex[6.36];telencephalon[6.16];testis[6.16];frontal_cortex[6.00];brain_gray_matter[5.83];forebrain[5.66];small_intestine[5.64];middle_frontal_gyrus[5.29];putamen[5.07];nervous_system[5.01]		117178				NM_001166417		-0.258351	-0.335476	-1.13053	-1.41261	-1.30465	-1.81153	chr1:85113113-85113125	TGTCTAAGGTAAG	chr1:85113114_85113115-(AGACA)	utr3	chr1:85113114_85113115-(AGACA)
ASHG19AP1B12501315811	protein_coding	ENST00000537345	protein_coding	hyper	2.75036	0.0485658	0.617706	-2.53911	-3.99873	ATP1A1	Ensembl	3763	chr1:116916489-116947394:+	chr1	+	116916489	116947394	ATPase Na+/K+ transporting subunit alpha 1 [Source:HGNC Symbol;Acc:HGNC:799]	AGGGTGTGTCTTCACTGCCCTAAGATGGCCTTTAAGGTTGGACGTGATAAGTATGAGCCT				Adenoma;Bipolar Disorder;Hyperaldosteronism;Hypertensive disease;Vestibular Diseases;Myocardial Ischemia	Nucleus;Endoplasmic reticulum;Nucleous			476	CCDS53351			NM_001160233	uc010oww.4	-3.04321	-2.72658	-1.84753	-3.74458	-4.74236	-3.50924	chr1:116941633-116941655	TATTTATTATTGCAAACATTCCA	chr1:116941648_116941649+(AAACA)	exon:17	chr1:116941648_116941649+(AAACA)
ASHG19AP1B11884394111	protein_coding	ENST00000350481	protein_coding	hyper	3.10202	0.0193231	0.610822	-2.48716	-4.12037	EIF4G1	Ensembl	4990	chr3:184032394-184053141:+	chr3	+	184032394	184053141	eukaryotic translation initiation factor 4 gamma 1 [Source:HGNC Symbol;Acc:HGNC:3296]	AAGGAGACTGAAGGGGCGTTCCACATACGTTGTCCCGACACAGCAGTACCCTGTGCAGCC		Yes		PARKINSON DISEASE 18;Autosomal dominant late onset Parkinson disease	Nucleus;Insoluble Fraction;Cell Membrane			1981	CCDS3261			NM_198242	uc003fnr.4	-3.15822	-1.91554	-2.38773	-4.02562	-4.56504	-3.77045	chr3:184040951-184041001	TGCCAACCTTGGCCGGACAACCCTTAGCACCCGTGGGCCCCCAAGGGGTGG	chr3:184040967_184040968+(GGACA)	exon:7	chr3:184040967_184040968+(GGACA)
ASHG19AP1B10371653111	protein_coding	ENST00000270162	protein_coding	hyper	5.80854	0.0220188	0.610822	2.81017	0.271997	SIK1	Ensembl	4805	chr21:44834363-44847069:-	chr21	-	44834363	44847069	salt inducible kinase 1 [Source:HGNC Symbol;Acc:HGNC:11142]	GCCTTCATTTTTACAGAGGTAGCACAACTGATTCCAACACAAAACCCCTTCCCCTTTTTA				Cardiomyopathy, Dilated;West Syndrome;Early myoclonic encephalopathy;Early infantile epileptic encephalopathy with suppression bursts;Juvenile arthritis;EPILEPTIC ENCEPHALOPATHY, EARLY INFANTILE, 30	Nucleus;Nucleous;Nucleoplasm			150094	CCDS33575	CHEMBL6082		NM_173354	uc002zdf.4	1.68022	3.49958	3.25072	1.07739	-0.167469	-0.0939272	chr21:44836783-44836807	GTGTGTCCAGGAGCTGCGCCGCTGA	chr21:44836787_44836788-(GGACA)	exon:14	chr21:44836787_44836788-(GGACA)
ASHG19AP1B12251266211	protein_coding	NM_001321712	protein_coding	hyper	2.97799	0.042671	0.617706	-2.47079	-4.04513	NCOA2	Refseq	8204	chr8:71021997-71315490:-	chr8	-	71021997	71315490		GGCAGAGCCGAGAAGATTTCTCTTGGATTTGGCTACACACTTATAGATCTTCTGCACTGT		Yes		Prostatic Neoplasms;Mammary Neoplasms	Ribosome;Insoluble Fraction		Yes	10499	CCDS47872			NM_001321712	uc003xyn.2	-2.8263	-2.78198	-1.8041	-4.87308	-3.75832	-3.50399	chr8:71025800-71025822	CTCCAGACTGGAAGTGTTTTGAG	chr8:71025815_71025816-(AAACA)	utr3	chr8:71025815_71025816-(AAACA)
ASHG19AP1B10192354611	protein_coding	ENST00000367607	protein_coding	hyper	3.97872	0.042963	0.617706	-0.265136	-2.25744	CEP350	Ensembl	13491	chr1:179923873-180084015:+	chr1	+	179923873	180084015	centrosomal protein 350 [Source:HGNC Symbol;Acc:HGNC:24238]	GGGCGGAGGCGACACTCTCAGGTAAATTGGCAGGATGAGGAGCAGCAAATCAAAAGAGGT					Nucleus;Cytosol;Insoluble Fraction			9857	CCDS1336			NM_014810	uc001gnt.4	-1.19663	0.55835	-0.157124	-1.68559	-1.93808	-3.14865	chr1:180080728-180080749	CTAAACAGTATTAAACCCTTAA	chr1:180080732_180080733+(AAACA),chr1:180080742_180080743+(AAACC)	utr3,utr3	chr1:180080732_180080733+(AAACA)
ASHG19AP1B11843793011	protein_coding	ENST00000447282	protein_coding	hyper	1.70975	0.0271398	0.615405	1.38622	0.612438	PCBP2	Ensembl	3077	chr12:53845886-53874945:+	chr12	+	53845886	53874945	poly(rC) binding protein 2 [Source:HGNC Symbol;Acc:HGNC:8648]	GTAAACGGAACAGAAAAGTGCAGTCTAAGTGGTTTTCTCTCCTGCCCCTCCCACCGCCCC					Cytosol;Ribosome;Chromatin		Yes	5094				NM_001128913	uc001sdi.5	1.57124	1.55325	1.03418	0.693013	0.333439	0.810863	chr12:53848566-53848606	CCCCAGAACACTGCTCGACATGGACACCGGTGTGATTGAAG	chr12:53848573_53848574+(GAACA),chr12:53848589_53848590+(GGACA)	utr5,exon:2	chr12:53848573_53848574+(GAACA),chr12:53848589_53848590+(GGACA)
ASHG19AP1B10864462011	protein_coding	ENST00000350766	protein_coding	hyper	2.66486	0.0387484	0.617706	-1.09325	-2.50731	MAPKAP1	Ensembl	3256	chr9:128199673-128469482:-	chr9	-	128199673	128469482	mitogen-activated protein kinase associated protein 1 [Source:HGNC Symbol;Acc:HGNC:18752]	AGGCAGTGAAGCGAAGAAAAGGATCCCAGAAAGTTTCAGGTTCAAGGGCAGACGGGGTTT					Cytosol			79109	CCDS6864			NM_024117	uc004bpy.4	-1.72943	-1.19909	-0.351229	-2.24524	-2.29447	-2.98222	chr9:128347926-128347951	CATTGGCAGCAGTCTGTCCTGGCTCG	chr9:128347941_128347942-(GGACA)	exon:3	chr9:128347941_128347942-(GGACA)
ASHG19AP1B13262714511	protein_coding	ENST00000432020	protein_coding	hyper	2.70445	0.0142659	0.610067	-1.67293	-3.10826	MDH2	Ensembl	1548	chr7:75677479-75696385:+	chr7	+	75677479	75696385	malate dehydrogenase 2 [Source:HGNC Symbol;Acc:HGNC:6971]	GCGTCATTGCCAATCCGGGTTTGGATCCAGCTCGAGTCAACGTCCCTGTCATTGGTGGCC				Animal Mammary Neoplasms;Mammary Neoplasms, Experimental	Cytosol;Ribosome			4191	CCDS64691			NM_001282403	uc011kgh.4	-2.03573	-1.38954	-1.59352	-3.41911	-2.5317	-3.37399	chr7:75689777-75689799	GGACATCGTCAGAGCCAACACCT	chr7:75689779_75689780+(GGACA)	intron	chr7:75689779_75689780+(GGACA)
ASHG19AP1B10018981711	protein_coding	ENST00000381218	protein_coding	hyper	3.0854	0.0421115	0.617706	-0.500956	-2.12641	ZBED1	Ensembl	2832	chrX:2406227-2418596:-	chrX	-	2406227	2418596	zinc finger BED-type containing 1 [Source:HGNC Symbol;Acc:HGNC:447]	CTAGAAGGTGGAAAAAGGAAAGAGATTTGAGAAGTGAGAGAGGGTCGGGGGCGGTGGCTC				Prostatic Neoplasms	Ribosome;Cytoplasm;Insoluble Fraction;Cell Membrane		Yes	9189				NM_001171135	uc004cqh.3	-1.40116	-0.521092	0.419389	-1.79233	-2.31068	-2.27623	chrX:2408581-2408606	GGTGTTTCCGGAGTAGGCGATCTGGG	chrX:2408584_2408585-(AAACA)	intron	chrX:2408584_2408585-(AAACA)
ASHG19AP1B13792455611	protein_coding	ENST00000542957	protein_coding	hyper	2.91029	0.00824638	0.56728	0.336633	-1.20453	KLF6	Ensembl	4537	chr10:3818189-3827473:-	chr10	-	3818189	3827473	Kruppel like factor 6 [Source:HGNC Symbol;Acc:HGNC:2235]	AGCACACCAGCGGACGCACACAGGTGTTTTTCCAGGTCTGACCACCTGGCCCTGCACATG		Yes		Liver Cirrhosis, Experimental;Prostatic Neoplasms;Stomach Neoplasms;Malignant neoplasm of prostate;Somatic mutation;Stomach Carcinoma	Cytosol;Nucleus;Insoluble Fraction;Cell Membrane;Nucleous;Nucleoplasm		Yes	1316	CCDS53490			NM_001160125	uc010qaj.3	-0.252862	0.557289	0.705472	-1.33481	-1.28823	-0.990563	chr10:3819644-3819678	CTTAGTGTGTCCGAGTCCAGCCTGGGTTCCAGCAT	chr10:3819669_3819670-(GAACC),chr10:3819658_3819659-(GGACT),chr10:3819652_3819653-(GGACA)	utr3,utr3,utr3	chr10:3819652_3819653-(GGACA)
ASHG19AP1B14051895111	protein_coding	ENST00000304658	protein_coding	hyper	1.91813	0.0401092	0.617706	4.77463	3.83493	XPO6	Ensembl	4422	chr16:28109316-28223190:-	chr16	-	28109316	28223190	exportin 6 [Source:HGNC Symbol;Acc:HGNC:19733]	TGAGCCGCCCCCTCCCCGGCCAGCATGGCATCTGAAGAAGCCTCTCTCAGGGCATTGGAA				Substance-Related Disorders	Cytosol;Ribosome;Chromatin;Insoluble Fraction;Cell Membrane			23214	CCDS42135			NM_015171	uc002dpa.4	4.83317	5.24779	4.24294	3.64316	4.04304	3.81859	chr16:28187295-28187317	AGCTTGTTCCGGATAAAGTAAGG	chr16:28187300_28187301-(GAACA)	exon:3	chr16:28187300_28187301-(GAACA)
ASHG19AP1B10972020011	protein_coding	ENST00000301043	protein_coding	hyper	1.52881	0.0325618	0.617706	-1.01019	-1.6226	RAB34	Ensembl	1592	chr17:27041302-27045433:-	chr17	-	27041302	27045433	RAB34, member RAS oncogene family [Source:HGNC Symbol;Acc:HGNC:16519]	CCAGACTTCAGACGTCTCTCTCCTCGGTGGGCACCTCATTCTAACCCTGGCACCCCCTTC					Nucleoplasm			83871	CCDS11240			NM_001144943	uc002hch.3	-0.971149	-0.757559	-1.30187	-1.46465	-1.82491	-1.57824	chr17:27044345-27044394	CCCGGGCGCGTGGAGACCCGACGATCACCCGCGGCCGGGGTGTCCCGACT	chr17:27044386_27044387-(GGACA)	utr5	chr17:27044386_27044387-(GGACA)
ASHG19AP1B10725744311	protein_coding	ENST00000340923	protein_coding	hyper	3.14563	0.0377771	0.617706	-0.0285522	-1.6819	FBLN1	Ensembl	2348	chr22:45898856-45954591:+	chr22	+	45898856	45954591	fibulin 1 [Source:HGNC Symbol;Acc:HGNC:3600]	CCTGAGAACTACCGCCGCTCCGCAGCCACATGATCGTAGGGAACTCTGCATGAGGCCATC		Yes		Endometriosis;Prostatic Neoplasms;Polydactyly;Tarsal Coalition;Syndactyly of the toes;Carpal synostosis;Synpolydactyly 2;Metatarsal synostosis;Metacarpal synostosis				2192	CCDS43028			NM_006487	uc003bgg.2	-1.07627	0.325859	0.664751	-1.83821	-1.51809	-1.68941	chr22:45914593-45914631	TGCGGACGGACACCGGATGGCCACTCATCAGAAGGACTG	chr22:45914602_45914603+(GGACA),chr22:45914628_45914629+(GGACT)	exon:2,exon:2	chr22:45914602_45914603+(GGACA)
ASHG19AP1B10725744311	protein_coding	ENST00000340923	protein_coding	hyper	3.14563	0.0377771	0.617706	-0.0285522	-1.6819	FBLN1	Ensembl	2348	chr22:45898856-45954591:+	chr22	+	45898856	45954591	fibulin 1 [Source:HGNC Symbol;Acc:HGNC:3600]	CCTGAGAACTACCGCCGCTCCGCAGCCACATGATCGTAGGGAACTCTGCATGAGGCCATC		Yes		Endometriosis;Prostatic Neoplasms;Polydactyly;Tarsal Coalition;Syndactyly of the toes;Carpal synostosis;Synpolydactyly 2;Metatarsal synostosis;Metacarpal synostosis				2192	CCDS43028			NM_006487	uc003bgg.2	-1.07627	0.325859	0.664751	-1.83821	-1.51809	-1.68941	chr22:45927161-45927188	TGAGGAGGAACAAGAGGACCCATATCTG	chr22:45927170_45927171+(GAACA),chr22:45927178_45927179+(GGACC)	exon:3,exon:3	chr22:45927170_45927171+(GAACA)
ASHG19AP1B13109146711	protein_coding	ENST00000389093	protein_coding	hyper	3.79632	0.0112893	0.593263	-2.46168	-4.38628	PKM	Ensembl	2279	chr15:72491370-72523727:-	chr15	-	72491370	72523727	pyruvate kinase M1/2 [Source:HGNC Symbol;Acc:HGNC:9021]	GGCCCAGCTTCCCGATCAGTGGAGCTGAAGAAGGGAGCCACTCTCAAAATCACGCTGGAT		Yes		Animal Mammary Neoplasms;Mammary Neoplasms, Experimental;Neoplasm Invasiveness;Osteoporosis;Liver carcinoma	Nucleus			5315	CCDS73752			NM_001206797	uc010ukk.2	-3.0442	-2.54224	-1.79858	-4.82751	-4.31935	-4.01197	chr15:72491416-72491478	ACAGGCCTGGAGGTGCTGCAGTAGTGGGGGAAAATGGAAGGTGGAGGGTGGAGTGTTTGCTGC	chr15:72491470_72491471-(AAACA)	utr3	chr15:72491470_72491471-(AAACA)
ASHG19AP1B13109146711	protein_coding	ENST00000389093	protein_coding	hyper	3.79632	0.0112893	0.593263	-2.46168	-4.38628	PKM	Ensembl	2279	chr15:72491370-72523727:-	chr15	-	72491370	72523727	pyruvate kinase M1/2 [Source:HGNC Symbol;Acc:HGNC:9021]	GGCCCAGCTTCCCGATCAGTGGAGCTGAAGAAGGGAGCCACTCTCAAAATCACGCTGGAT		Yes		Animal Mammary Neoplasms;Mammary Neoplasms, Experimental;Neoplasm Invasiveness;Osteoporosis;Liver carcinoma	Nucleus			5315	CCDS73752			NM_001206797	uc010ukk.2	-3.0442	-2.54224	-1.79858	-4.82751	-4.31935	-4.01197	chr15:72491861-72491889	TCTTCCCTGGTGTCCCAACCTACCAGTGC	chr15:72491872_72491873-(GGACA)	utr3	chr15:72491872_72491873-(GGACA)
ASHG19AP1B13109146711	protein_coding	ENST00000389093	protein_coding	hyper	3.79632	0.0112893	0.593263	-2.46168	-4.38628	PKM	Ensembl	2279	chr15:72491370-72523727:-	chr15	-	72491370	72523727	pyruvate kinase M1/2 [Source:HGNC Symbol;Acc:HGNC:9021]	GGCCCAGCTTCCCGATCAGTGGAGCTGAAGAAGGGAGCCACTCTCAAAATCACGCTGGAT		Yes		Animal Mammary Neoplasms;Mammary Neoplasms, Experimental;Neoplasm Invasiveness;Osteoporosis;Liver carcinoma	Nucleus			5315	CCDS73752			NM_001206797	uc010ukk.2	-3.0442	-2.54224	-1.79858	-4.82751	-4.31935	-4.01197	chr15:72499091-72499124	TCCAGAGGATAGTCCCCTTTGGCTGTTTCTCCAG	chr15:72499115_72499116-(AAACA),chr15:72499102_72499103-(GGACT)	exon:8,exon:8	chr15:72499115_72499116-(AAACA)
ASHG19AP1B13109146711	protein_coding	ENST00000389093	protein_coding	hyper	3.79632	0.0112893	0.593263	-2.46168	-4.38628	PKM	Ensembl	2279	chr15:72491370-72523727:-	chr15	-	72491370	72523727	pyruvate kinase M1/2 [Source:HGNC Symbol;Acc:HGNC:9021]	GGCCCAGCTTCCCGATCAGTGGAGCTGAAGAAGGGAGCCACTCTCAAAATCACGCTGGAT		Yes		Animal Mammary Neoplasms;Mammary Neoplasms, Experimental;Neoplasm Invasiveness;Osteoporosis;Liver carcinoma	Nucleus			5315	CCDS73752			NM_001206797	uc010ukk.2	-3.0442	-2.54224	-1.79858	-4.82751	-4.31935	-4.01197	chr15:72501120-72501151	GATGTCCTTCTCCGACACAGCAGGCAAGTCCA	chr15:72501147_72501148-(GGACT),chr15:72501123_72501124-(GGACA)	exon:6,exon:6	chr15:72501123_72501124-(GGACA)
ASHG19AP1B13109146711	protein_coding	ENST00000389093	protein_coding	hyper	3.79632	0.0112893	0.593263	-2.46168	-4.38628	PKM	Ensembl	2279	chr15:72491370-72523727:-	chr15	-	72491370	72523727	pyruvate kinase M1/2 [Source:HGNC Symbol;Acc:HGNC:9021]	GGCCCAGCTTCCCGATCAGTGGAGCTGAAGAAGGGAGCCACTCTCAAAATCACGCTGGAT		Yes		Animal Mammary Neoplasms;Mammary Neoplasms, Experimental;Neoplasm Invasiveness;Osteoporosis;Liver carcinoma	Nucleus			5315	CCDS73752			NM_001206797	uc010ukk.2	-3.0442	-2.54224	-1.79858	-4.82751	-4.31935	-4.01197	chr15:72502700-72502732	CCCAGTTCGGATCTCAGGTCCTTTAGTGTCTAG	chr15:72502727_72502728-(AGACA),chr15:72502717_72502718-(GGACC),chr15:72502704_72502705-(GAACT)	intron,intron,intron	chr15:72502727_72502728-(AGACA)
ASHG19AP1B13109146711	protein_coding	ENST00000389093	protein_coding	hyper	3.79632	0.0112893	0.593263	-2.46168	-4.38628	PKM	Ensembl	2279	chr15:72491370-72523727:-	chr15	-	72491370	72523727	pyruvate kinase M1/2 [Source:HGNC Symbol;Acc:HGNC:9021]	GGCCCAGCTTCCCGATCAGTGGAGCTGAAGAAGGGAGCCACTCTCAAAATCACGCTGGAT		Yes		Animal Mammary Neoplasms;Mammary Neoplasms, Experimental;Neoplasm Invasiveness;Osteoporosis;Liver carcinoma	Nucleus			5315	CCDS73752			NM_001206797	uc010ukk.2	-3.0442	-2.54224	-1.79858	-4.82751	-4.31935	-4.01197	chr15:72511318-72511359	TGATGGGTGGTGAATCAATGTCCAGGCGGCACATGTGCTCCA	chr15:72511337_72511338-(GGACA)	exon:2	chr15:72511337_72511338-(GGACA)
ASHG19AP1B10700168911	protein_coding	ENST00000538721	protein_coding	hyper	1.79205	0.00402769	0.545842	1.07084	0.229225	PCYT2	Ensembl	1765	chr17:79862219-79869282:-	chr17	-	79862219	79869282	phosphate cytidylyltransferase 2, ethanolamine [Source:HGNC Symbol;Acc:HGNC:8756]	GTCCTCTGAGTACCGGGAGTATGCAGACAGTTTTGGCAAGCCCCCTCACCCGATACCCGC					Ribosome;Cytosol;Nucleus;Nucleous			5833	CCDS54178			NM_001256434	uc002kch.4	0.951458	1.31856	0.942486	0.159959	0.161019	0.366697	chr17:79862626-79862653	GGGCGGCCCTGCAGAGTCCTATGTCCAA	chr17:79862648_79862649-(GGACA),chr17:79862641_79862642-(GGACT)	utr3,utr3	chr17:79862648_79862649-(GGACA)
ASHG19AP1B10512881711	protein_coding	ENST00000488464	protein_coding	hyper	1.67678	0.0109655	0.593263	0.0360509	-0.709644	TPI1	Ensembl	791	chr12:6977264-6979547:+	chr12	+	6977264	6979547	triosephosphate isomerase 1 [Source:HGNC Symbol;Acc:HGNC:12009]	TGAGCGATTTGGGAAGGTGGTTTGTGCTCCCCCTACTGCCTATATCGACTTCGCCCGGCA				Alzheimer's Disease;Anemia, Hemolytic;Anemia, Hemolytic, Congenital Nonspherocytic;Squamous cell carcinoma;Cholecystitis;Cholelithiasis;Dystonia;Heart failure;Congestive heart failure;Icterus;Kyphosis deformity of spine;Inborn Errors of Metabolism;Mouth Neoplasms;Muscle hypotonia;Muscle Spasticity;Myopathy;Neuromuscular Diseases;Osteoporosis;Peripheral Neuropathy;Respiratory Paralysis;Schizophren…	Ribosome;Cytosol;Cytoplasm			7167	CCDS58206				uc058kmo.1	0.0225755	0.301008	-0.21543	-0.614994	-0.659617	-0.854321	chr12:6979522-6979540	TGGACATCATCAATGCCAA	chr12:6979525_6979526+(GGACA)	exon:7	chr12:6979525_6979526+(GGACA)
ASHG19AP1B13972050811	protein_coding	ENST00000601291	protein_coding	hyper	5.21946	0.028095	0.615405	-0.387158	-2.77106	IRF3	Ensembl	1556	chr19:50162829-50169059:-	chr19	-	50162829	50169059	interferon regulatory factor 3 [Source:HGNC Symbol;Acc:HGNC:6118]	AGGACAAGGAAGGAGGCGTGTTTGACCTGGGGCCCTTCATTGTAGGCTCCTGGGCCCCCA				HERPES SIMPLEX ENCEPHALITIS, SUSCEPTIBILITY TO, 7	Cytosol;Ribosome		Yes	3661	CCDS59409			NM_001197122	uc002pow.4	-1.70165	0.224783	0.315391	-2.59838	-2.43005	-3.28474	chr19:50165718-50165759	CAGAGGGCCCCAGGTTTGGGAAGGGAGTGGGATTGTCCAAGC	chr19:50165752_50165753-(GGACA),chr19:50165731_50165732-(AAACC)	exon:5,exon:5	chr19:50165752_50165753-(GGACA)
ASHG19AP1B11993143111	protein_coding	ENST00000223369	protein_coding	hyper	2.87187	0.0092928	0.583192	-2.09163	-3.61362	YKT6	Ensembl	2696	chr7:44240648-44253893:+	chr7	+	44240648	44253893	YKT6 v-SNARE homolog [Source:HGNC Symbol;Acc:HGNC:16959]	CTATAAAACTGCCCGGAAACAAAACTCATGCTGTGCCATCATGTGATGCAGCCTGCCAGA					Ribosome;Cytosol			10652	CCDS5482			NM_006555	uc003tkm.4	-2.6262	-1.73065	-1.91803	-3.85135	-3.27385	-3.71565	chr7:44250692-44250724	TGGGAACACAGTCTAAAGCCTTCTATAAAACTG	chr7:44250697_44250698+(GAACA),chr7:44250721_44250722+(AAACT)	exon:6,exon:6	chr7:44250697_44250698+(GAACA)
ASHG19AP1B12957994411	protein_coding	ENST00000602662	protein_coding	hyper	1.71568	0.0129691	0.596613	-2.24745	-3.02623	NBL1	Ensembl	1623	chr1:19923473-19984549:+	chr1	+	19923473	19984549	neuroblastoma 1, DAN family BMP antagonist [Source:HGNC Symbol;Acc:HGNC:7650]	GCGGTCGTGAAGATAGGGCTCTGGAGGCCACGGGCATGATGCTTCGGGTCCTGGTGGGGG		Yes			Ribosome;Endoplasmic reticulum;Cytoplasm;Nucleous		Yes	4681	CCDS196			NM_001204088	uc009vpl.3	-2.51428	-2.27332	-1.95475	-2.96186	-3.19257	-2.92426	chr1:19935045-19935084	CGTGGTCGCCGTCTGTGAACAAGATTCCTCAAAATATTTT	chr1:19935063_19935064+(GAACA)	intron	chr1:19935063_19935064+(GAACA)
ASHG19AP1B12957994411	protein_coding	ENST00000602662	protein_coding	hyper	1.71568	0.0129691	0.596613	-2.24745	-3.02623	NBL1	Ensembl	1623	chr1:19923473-19984549:+	chr1	+	19923473	19984549	neuroblastoma 1, DAN family BMP antagonist [Source:HGNC Symbol;Acc:HGNC:7650]	GCGGTCGTGAAGATAGGGCTCTGGAGGCCACGGGCATGATGCTTCGGGTCCTGGTGGGGG		Yes			Ribosome;Endoplasmic reticulum;Cytoplasm;Nucleous		Yes	4681	CCDS196			NM_001204088	uc009vpl.3	-2.51428	-2.27332	-1.95475	-2.96186	-3.19257	-2.92426	chr1:19952901-19952936	CCTGAGAACATCCCAGCGGGAGGACAAGAGAAATCA	chr1:19952908_19952909+(GAACA),chr1:19952924_19952925+(GGACA)	intron,intron	chr1:19952908_19952909+(GAACA),chr1:19952924_19952925+(GGACA)
ASHG19AP1B10855248911	protein_coding	ENST00000490254	protein_coding	hyper	7.12677	0.00401628	0.545842	-1.76448	-4.59773	BTN3A3	Ensembl	765	chr6:26440784-26452145:+	chr6	+	26440784	26452145	butyrophilin subfamily 3 member A3 [Source:HGNC Symbol;Acc:HGNC:1140]	CGAAAAAGCCCTGGTGGAGCTGAAGGTTGCAGAGTGGAGGAAAATCCAGTACATGGCTCG					Endoplasmic reticulum;Nucleus;Chromatin;Nucleoplasm			10384				NM_001242803	uc063mhz.1	-2.10341	-1.62131	-1.56871	-4.76859	-3.75553	-5.26905	chr6:26451868-26451897	CTGACCCCATGGACACCTCCTCAAACTCTC	chr6:26451880_26451881+(GGACA),chr6:26451892_26451893+(AAACT)	intron,intron	chr6:26451880_26451881+(GGACA)
ASHG19AP1B13401980611	protein_coding	uc021ygh.2	protein_coding	hyper	4.83564	0.021185	0.610822	-2.26826	-4.54196	LARP1	knownGene	6801	chr5:154134889-154197167:+	chr5	+	154134889	154197167	Homo sapiens La ribonucleoprotein domain family, member 1 (LARP1), mRNA.	GCGTCGCGGGCGCTCTGCTAGCCAAGTGAACCCGTGGACTAAGAACGCATTGCCGCCGGT					Cytosol;Nucleus;Chromatin;Insoluble Fraction;Cell Membrane	12:substantia_nigra[45.89];middle_temporal_gyrus[26.60];temporal_lobe[13.10];telencephalic_nucleus[12.95];cerebral_subcortex[11.40];gyrus[11.40];nucleus_of_brain[10.55];telencephalon[9.15];brain_gray_matter[8.83];forebrain[8.25];brain[6.80];nervous_system[6.09]	Yes	23367						-2.74032	-2.88953	-1.17493	-5.00659	-4.02576	-4.59355	chr5:154183214-154183266	CTCGCACTCCCCGGACACCACAGCTCAAAGACTCAAGCCAGACATCACGGTTT	chr5:154183228_154183229+(GGACA),chr5:154183244_154183245+(AGACT),chr5:154183255_154183256+(AGACA)	Unknown,Unknown,Unknown	chr5:154183228_154183229+(GGACA),chr5:154183255_154183256+(AGACA)
ASHG19AP1B13401980611	protein_coding	uc021ygh.2	protein_coding	hyper	4.83564	0.021185	0.610822	-2.26826	-4.54196	LARP1	knownGene	6801	chr5:154134889-154197167:+	chr5	+	154134889	154197167	Homo sapiens La ribonucleoprotein domain family, member 1 (LARP1), mRNA.	GCGTCGCGGGCGCTCTGCTAGCCAAGTGAACCCGTGGACTAAGAACGCATTGCCGCCGGT					Cytosol;Nucleus;Chromatin;Insoluble Fraction;Cell Membrane	12:substantia_nigra[45.89];middle_temporal_gyrus[26.60];temporal_lobe[13.10];telencephalic_nucleus[12.95];cerebral_subcortex[11.40];gyrus[11.40];nucleus_of_brain[10.55];telencephalon[9.15];brain_gray_matter[8.83];forebrain[8.25];brain[6.80];nervous_system[6.09]	Yes	23367						-2.74032	-2.88953	-1.17493	-5.00659	-4.02576	-4.59355	chr5:154193616-154193644	GGACAAGCCAGCACTCGAACACACAGACT	chr5:154193618_154193619+(GGACA),chr5:154193634_154193635+(GAACA),chr5:154193642_154193643+(AGACT)	Unknown,Unknown,Unknown	chr5:154193618_154193619+(GGACA),chr5:154193634_154193635+(GAACA)
ASHG19AP1B12806109511	protein_coding	ENST00000545521	protein_coding	hyper	3.02715	0.0317376	0.617706	-2.66798	-4.26594	MAZ	Ensembl	2333	chr16:29817427-29822481:+	chr16	+	29817427	29822481	MYC associated zinc finger protein [Source:HGNC Symbol;Acc:HGNC:6914]	AGCAACTGGAGCAGCTTCATCTTCCAGGGTCACGCCCAGAACCCCCTGCAGGTCGGGGCT				HIV Infections	Cytosol		Yes	4150	CCDS61902			NM_001276275	uc010vdx.4	-2.85304	-2.22883	-2.92208	-4.99948	-3.47338	-4.32497	chr16:29818454-29818476	TGCCGCCGCCTCTACGGTGGACA	chr16:29818474_29818475+(GGACA)	exon:2	chr16:29818474_29818475+(GGACA)
ASHG19AP1B12694249211	protein_coding	ENST00000252999	protein_coding	hyper	2.36566	0.0275818	0.615405	-1.00004	-2.24229	LAMA5	Ensembl	11426	chr20:60884121-60942368:-	chr20	-	60884121	60942368	laminin subunit alpha 5 [Source:HGNC Symbol;Acc:HGNC:6485]	CCTGTTCTTCCCAGGCAGCGGGGGAGTTATCACTTTAGACCTCCCAGGAGCTACACTGCC					Endoplasmic reticulum;Nucleus;Nucleous;Nucleoplasm			3911	CCDS33502	CHEMBL2364187		NM_005560	uc002ycq.5	-1.64468	-0.905131	-0.450323	-2.15958	-2.09704	-2.47025	chr20:60900062-60900086	TGGTCGGTGGGGGATGTCCAGGTGA	chr20:60900077_60900078-(GGACA)	intron	chr20:60900077_60900078-(GGACA)
ASHG19AP1B11188459411	protein_coding	ENST00000325495	protein_coding	hyper	3.10371	0.0211617	0.610822	-1.52588	-3.15987	HNRNPM	Ensembl	2494	chr19:8509842-8553998:+	chr19	+	8509842	8553998	heterogeneous nuclear ribonucleoprotein M [Source:HGNC Symbol;Acc:HGNC:5046]	GGAAGGCATAGGATTTGGAATAAATAAAATGGGAGGAATGGAGGGGCCCTTTGGTGGTGG					Nucleus;Cytosol;Insoluble Fraction			4670	CCDS12203			NM_005968	uc010dwe.4	-2.22022	-1.16276	-1.19464	-2.85057	-2.91811	-3.71093	chr19:8536291-8536308	TGGGAAACATAGGTCCCG	chr19:8536297_8536298+(AAACA)	exon:4	chr19:8536297_8536298+(AAACA)				LAMA5
ASHG19AP1B11757852611	protein_coding	ENST00000418664	protein_coding	hyper	5.38705	0.0253127	0.614354	-1.21544	-3.64494	DSP	Ensembl	7812	chr6:7541850-7586805:+	chr6	+	7541850	7586805	desmoplakin [Source:HGNC Symbol;Acc:HGNC:3052]	AGGCACCCGGAAGAGAGAATATGAAAATGAGCTGGCAAAGGCATCTAATAGGATTCAGGA				Acantholysis;Alopecia;Cardiomyopathy, Dilated;Cardiovascular Diseases;Heart failure;Congestive heart failure;Palmoplantar Keratosis;Nail Diseases;Natal Teeth;Ventricular Fibrillation;Tachycardia, Ventricular;Hyperkeratosis, Epidermolytic;Sudden Cardiac Death;Premature ventricular contractions;hair abnormalities (non-specific);Dystrophia unguium;Failure to gain weight;Nikolsky sign;Fragile skin;Ca…	Nucleus		Yes	1832	CCDS47368			NM_001319034	uc003mxq.2	-1.7322	0.0656295	-1.97976	-3.3885	-3.36666	-4.17964	chr6:7583449-7583475	TGATCGACAAAACAACCTTGGACAAAC	chr6:7583460_7583461+(AAACA),chr6:7583470_7583471+(GGACA)	exon:24,exon:24	chr6:7583460_7583461+(AAACA),chr6:7583470_7583471+(GGACA)
ASHG19AP1B10018823311	protein_coding	NM_001350332	protein_coding	hyper	2.30049	0.012801	0.596613	-1.37882	-2.58076	TOM1L2	Refseq	5912	chr17:17746822-17875784:-	chr17	-	17746822	17875784		GTCCTCGGCCCAGAAGAGAGGTAGAGGTGGGGAGTCTGACCTGGAGCCCATAGACAGCTG					Nucleus;Chromatin	1:pineal_body[6.41]		146691				NM_001350332		-1.44139	-1.30477	-1.39029	-2.02905	-2.80154	-2.91169	chr17:17750861-17750904	GAGCTGGGGATGTAGGAGTGGCCAGTGCCCGGTGTCCACGGGGT	chr17:17750894_17750895-(GGACA)	utr3	chr17:17750894_17750895-(GGACA)
ASHG19AP1B10025807811	protein_coding	NM_198836	protein_coding	hyper	2.69119	0.0412895	0.617706	-2.68973	-4.11797	ACACA	Refseq	9585	chr17:35441927-35716059:-	chr17	-	35441927	35716059		CAGCAGTTCCTCCACGCAGGGGCTCCGGAATCGCCCGACCGCACACGTTGCCACCCTGAG				Heart failure;Muscle hypotonia;Myopathy;Growth retardation;Growth delay;Growth failure;Poor growth;Liver carcinoma;Very poor growth;Autosomal recessive predisposition	Cytosol;Ribosome;Nucleus;Cytoplasm;Chromatin	1:substantia_nigra[7.45]		31				NM_198836		-2.437	-2.91682	-2.71536	-4.56783	-3.19619	-4.58989	chr17:35634844-35634876	TTGTTGTTTGGTCCTCCAGGCACTGGCACATAG	chr17:35634854_35634855-(GGACC),chr17:35634849_35634850-(AAACA)	exon:51,exon:51	chr17:35634849_35634850-(AAACA)
ASHG19AP1B11940006411	protein_coding	ENST00000301740	protein_coding	hyper	2.07101	0.03536	0.617706	0.125184	-0.925151	SRRM2	Ensembl	9353	chr16:2802330-2821413:+	chr16	+	2802330	2821413	serine/arginine repetitive matrix 2 [Source:HGNC Symbol;Acc:HGNC:16639]	GCTCTGGCACACCACCAACTGCTGCAAACTATCCCTCCAGCTCCAGAACACCACAGGCTC					Nucleus;Chromatin;Insoluble Fraction;Nucleous;Nucleoplasm			23524	CCDS32373			NM_016333	uc002crk.3	-0.535565	0.504293	0.406822	-1.02393	-0.833355	-0.918167	chr16:2809760-2809797	CCATTCGGAAGACACGGTCCCTGCCCTCTAGGAGCTGA	chr16:2809771_2809772+(AGACA)	intron	chr16:2809771_2809772+(AGACA)
ASHG19AP1B11940006411	protein_coding	ENST00000301740	protein_coding	hyper	2.07101	0.03536	0.617706	0.125184	-0.925151	SRRM2	Ensembl	9353	chr16:2802330-2821413:+	chr16	+	2802330	2821413	serine/arginine repetitive matrix 2 [Source:HGNC Symbol;Acc:HGNC:16639]	GCTCTGGCACACCACCAACTGCTGCAAACTATCCCTCCAGCTCCAGAACACCACAGGCTC					Nucleus;Chromatin;Insoluble Fraction;Nucleous;Nucleoplasm			23524	CCDS32373			NM_016333	uc002crk.3	-0.535565	0.504293	0.406822	-1.02393	-0.833355	-0.918167	chr16:2812252-2812278	TCTAGAACACCAGCCCGCCGGGGCAGG	chr16:2812258_2812259+(GAACA)	exon:11	chr16:2812258_2812259+(GAACA)
ASHG19AP1B11940006411	protein_coding	ENST00000301740	protein_coding	hyper	2.07101	0.03536	0.617706	0.125184	-0.925151	SRRM2	Ensembl	9353	chr16:2802330-2821413:+	chr16	+	2802330	2821413	serine/arginine repetitive matrix 2 [Source:HGNC Symbol;Acc:HGNC:16639]	GCTCTGGCACACCACCAACTGCTGCAAACTATCCCTCCAGCTCCAGAACACCACAGGCTC					Nucleus;Chromatin;Insoluble Fraction;Nucleous;Nucleoplasm			23524	CCDS32373			NM_016333	uc002crk.3	-0.535565	0.504293	0.406822	-1.02393	-0.833355	-0.918167	chr16:2812331-2812372	GGCGTAGGTCTCGGTCTAGAACACCAGCCCGGAGGGGCAGGT	chr16:2812351_2812352+(GAACA)	exon:11	chr16:2812351_2812352+(GAACA)
ASHG19AP1B11940006411	protein_coding	ENST00000301740	protein_coding	hyper	2.07101	0.03536	0.617706	0.125184	-0.925151	SRRM2	Ensembl	9353	chr16:2802330-2821413:+	chr16	+	2802330	2821413	serine/arginine repetitive matrix 2 [Source:HGNC Symbol;Acc:HGNC:16639]	GCTCTGGCACACCACCAACTGCTGCAAACTATCCCTCCAGCTCCAGAACACCACAGGCTC					Nucleus;Chromatin;Insoluble Fraction;Nucleous;Nucleoplasm			23524	CCDS32373			NM_016333	uc002crk.3	-0.535565	0.504293	0.406822	-1.02393	-0.833355	-0.918167	chr16:2813850-2813878	GCTGGCATCCAGATCTCCAATAAGACAAG	chr16:2813874_2813875+(AGACA)	exon:11	chr16:2813874_2813875+(AGACA)
ASHG19AP1B11940006411	protein_coding	ENST00000301740	protein_coding	hyper	2.07101	0.03536	0.617706	0.125184	-0.925151	SRRM2	Ensembl	9353	chr16:2802330-2821413:+	chr16	+	2802330	2821413	serine/arginine repetitive matrix 2 [Source:HGNC Symbol;Acc:HGNC:16639]	GCTCTGGCACACCACCAACTGCTGCAAACTATCCCTCCAGCTCCAGAACACCACAGGCTC					Nucleus;Chromatin;Insoluble Fraction;Nucleous;Nucleoplasm			23524	CCDS32373			NM_016333	uc002crk.3	-0.535565	0.504293	0.406822	-1.02393	-0.833355	-0.918167	chr16:2816944-2816989	CTTGGCAGCTCTAGAACACCCATGTCTGTCCTGCAGCAAGCCGGCG	chr16:2816959_2816960+(GAACA)	exon:11	chr16:2816959_2816960+(GAACA)
ASHG19AP1B11940006411	protein_coding	ENST00000301740	protein_coding	hyper	2.07101	0.03536	0.617706	0.125184	-0.925151	SRRM2	Ensembl	9353	chr16:2802330-2821413:+	chr16	+	2802330	2821413	serine/arginine repetitive matrix 2 [Source:HGNC Symbol;Acc:HGNC:16639]	GCTCTGGCACACCACCAACTGCTGCAAACTATCCCTCCAGCTCCAGAACACCACAGGCTC					Nucleus;Chromatin;Insoluble Fraction;Nucleous;Nucleoplasm			23524	CCDS32373			NM_016333	uc002crk.3	-0.535565	0.504293	0.406822	-1.02393	-0.833355	-0.918167	chr16:2817342-2817382	CAGCCCCAGAACAGCGGTGGCACCTTCGGCTGTGAACCTGG	chr16:2817352_2817353+(GAACA),chr16:2817377_2817378+(GAACC)	exon:11,exon:11	chr16:2817352_2817353+(GAACA)
ASHG19AP1B11307919211	protein_coding	ENST00000611198	protein_coding	hyper	2.16733	0.0229667	0.613186	0.650788	-0.465129	TSC22D1	Ensembl	2877	chr13:45006279-45048437:-	chr13	-	45006279	45048437	TSC22 domain family member 1 [Source:HGNC Symbol;Acc:HGNC:16826]	ATAATCCTGCTCTCCTCTGGTGCAAGTGTGGTAGCTATTGACAACAAAATCGAGCAAGCT				Neoplastic Cell Transformation;Liver Cirrhosis, Experimental;Liver Neoplasms, Experimental;Animal Mammary Neoplasms;Mammary Neoplasms, Experimental	Ribosome;Cytosol;Insoluble Fraction		Yes	8848	CCDS73565			NM_001243798	uc021rja.1	0.12514	1.09798	0.729238	-0.2265	-0.661734	-0.507153	chr13:45008228-45008277	AGTACTATTGTTTTTTATGAATTTTGGTGACAGTTGTCAAATTTGTACAG	chr13:45008237_45008238-(AAACA)	utr3	chr13:45008237_45008238-(AAACA)
ASHG19AP1B12333341611	protein_coding	ENST00000369660	protein_coding	hyper	3.43866	0.00597497	0.548941	-1.18013	-2.96198	UBL4A	Ensembl	2382	chrX:153712056-153715009:-	chrX	-	153712056	153715009	ubiquitin like 4A [Source:HGNC Symbol;Acc:HGNC:12505]	GGGTCCCCAGGCTGGAAAGATGGACAGAGGCCCAATGGGTGAAGGCTTTGAAGAGCACAC					Ribosome;Cytosol;Cytoplasm			8266	CCDS14754			NM_014235	uc004flo.4	-1.74556	-1.14408	-0.650754	-2.74888	-3.03844	-3.09861	chrX:153712626-153712651	TTGGGCCTCTGTCCATCTTTCCAGCC	chrX:153712636_153712637-(GGACA)	utr3	chrX:153712636_153712637-(GGACA)
ASHG19AP1B12333341611	protein_coding	ENST00000369660	protein_coding	hyper	3.43866	0.00597497	0.548941	-1.18013	-2.96198	UBL4A	Ensembl	2382	chrX:153712056-153715009:-	chrX	-	153712056	153715009	ubiquitin like 4A [Source:HGNC Symbol;Acc:HGNC:12505]	GGGTCCCCAGGCTGGAAAGATGGACAGAGGCCCAATGGGTGAAGGCTTTGAAGAGCACAC					Ribosome;Cytosol;Cytoplasm			8266	CCDS14754			NM_014235	uc004flo.4	-1.74556	-1.14408	-0.650754	-2.74888	-3.03844	-3.09861	chrX:153712967-153712990	CAGGTGGCTGGGATATGTTCATCT	chrX:153712983_153712984-(GAACA)	utr3	chrX:153712983_153712984-(GAACA)
ASHG19AP1B10027375811	protein_coding	ENST00000587129	protein_coding	hyper	1.58134	0.02527	0.614354	-2.22638	-2.88753	TPGS2	Ensembl	841	chr18:34362948-34408767:-	chr18	-	34362948	34408767	tubulin polyglutamylase complex subunit 2 [Source:HGNC Symbol;Acc:HGNC:24561]	TAGAGCTCCCGGGACTCACTGGCACACCCCGACTGCTCCTTGACATTTGTGGACAGGGCT					Cytosol;Cytoplasm			25941	CCDS82248				uc060oon.1	-2.10873	-2.36505	-2.20536	-2.91742	-2.57153	-3.17363	chr18:34378511-34378544	TGTGAGAAAATGCCAGTATAACGCTCTGTCCAGG	chr18:34378538_34378539-(GGACA)	exon:3	chr18:34378538_34378539-(GGACA)
ASHG19AP1B10789454611	protein_coding	NM_001142298	protein_coding	hyper	3.41439	0.0216972	0.610822	-1.17886	-2.95048	SQSTM1	Refseq	2931	chr5:179233388-179265077:+	chr5	+	179233388	179265077		TGGCGTGCAACATGGGGCTTGAGAAAGGATGAGGACGGGGACTTGGTTGCCTTTTCCAGT				Aggressive behavior;Amyotrophic Lateral Sclerosis;Anxiety;Deglutition Disorders;Depressive disorder;Dysarthria;Dyspnea;Echolalia;Muscular fasciculation;Fatigue;Hypothyroidism;Language Disorders;Muscle Cramp;Muscle Spasticity;Mutism;Nerve Degeneration;Osteitis Deformans;Pain;Stereotyped Behavior;Stereotypic Movement Disorder;Xerostomia;Apathy;Mood swings;Foot-drop;Cranial nerve palsies;Bone pain;H…	Ribosome;Insoluble Fraction;Nucleous		Yes	8878	CCDS47355			NM_001142298	uc003mkx.4	-1.71272	-1.27725	-0.546594	-2.35689	-2.94103	-3.55353	chr5:179257063-179257097	TGTACCACTGCACTCCATCCTGGGAGACAGAAACA	chr5:179257089_179257090+(AGACA),chr5:179257095_179257096+(AAACA)	intron,intron	chr5:179257089_179257090+(AGACA),chr5:179257095_179257096+(AAACA)
ASHG19AP1B10728506711	protein_coding	NM_001316320	protein_coding	hyper	2.24228	0.0344778	0.617706	-1.45713	-2.62209	PLOD1	Refseq	3188	chr1:11994724-12035599:+	chr1	+	11994724	12035599		GTACATTGCGCCCATGACGGAGAAGCTCTACCCCGGCTACTACACCAGGGCCCAGTTTGA				Aneurysm, Dissecting;Arachnodactyly;Congenital clubfoot;Ecchymosis;Fetal Membranes, Premature Rupture;Flatfoot;Gastrointestinal Hemorrhage;Glaucoma;Heart failure;Congestive heart failure;Hernia, Inguinal;Keratoconus;Kyphosis deformity of spine;Mitral Valve Prolapse Syndrome;Muscle hypotonia;Myopia;Osteoporosis;Respiratory Insufficiency;Retinal Detachment;Retinal Diseases;Curvature of spine;Tooth …	Nucleus;Endoplasmic reticulum;Nucleous			5351				NM_001316320		-2.10663	-1.29681	-0.967943	-2.8761	-2.36012	-2.63007	chr1:12035024-12035060	CTGCAGGCCAGAGGCGGAACACACCTTTATGGCTGGG	chr1:12035042_12035043+(GAACA)	utr3	chr1:12035042_12035043+(GAACA)
ASHG19AP1B10728506711	protein_coding	NM_001316320	protein_coding	hyper	2.24228	0.0344778	0.617706	-1.45713	-2.62209	PLOD1	Refseq	3188	chr1:11994724-12035599:+	chr1	+	11994724	12035599		GTACATTGCGCCCATGACGGAGAAGCTCTACCCCGGCTACTACACCAGGGCCCAGTTTGA				Aneurysm, Dissecting;Arachnodactyly;Congenital clubfoot;Ecchymosis;Fetal Membranes, Premature Rupture;Flatfoot;Gastrointestinal Hemorrhage;Glaucoma;Heart failure;Congestive heart failure;Hernia, Inguinal;Keratoconus;Kyphosis deformity of spine;Mitral Valve Prolapse Syndrome;Muscle hypotonia;Myopia;Osteoporosis;Respiratory Insufficiency;Retinal Detachment;Retinal Diseases;Curvature of spine;Tooth …	Nucleus;Endoplasmic reticulum;Nucleous			5351				NM_001316320		-2.10663	-1.29681	-0.967943	-2.8761	-2.36012	-2.63007	chr1:12035150-12035207	GAAAAACCAAGGCCCCCTTCCCCCACCTCTTCCATGGGGTGAGACTTGAGCAGAACAG	chr1:12035155_12035156+(AAACC),chr1:12035193_12035194+(AGACT),chr1:12035204_12035205+(GAACA)	utr3,utr3,utr3	chr1:12035204_12035205+(GAACA)
ASHG19AP1B10964384011	protein_coding	ENST00000221462	protein_coding	hyper	1.8159	0.0230873	0.613186	-2.18218	-3.04287	PPP1R37	Ensembl	3163	chr19:45596220-45650543:+	chr19	+	45596220	45650543	protein phosphatase 1 regulatory subunit 37 [Source:HGNC Symbol;Acc:HGNC:27607]	ATCGTGTCTGGAGCAGTGGAGCCCAAAGACCCCTGGAGACATGCCCAGAATGTGACCGTG					Ribosome;Nucleus;Cell Membrane;Nucleous			284352	CCDS56096			NM_019121	uc021uvs.2	-2.51341	-2.15036	-1.88278	-2.76634	-3.30558	-3.05668	chr19:45649147-45649169	CACCCGGGACACAGGGTCCTCTG	chr19:45649155_45649156+(GGACA)	exon:11	chr19:45649155_45649156+(GGACA)
ASHG19AP1B10026707711	protein_coding	ENST00000396705	protein_coding	hyper	2.20074	0.0105889	0.593263	-2.20283	-3.34082	TPI1	Ensembl	1231	chr12:6976695-6979992:+	chr12	+	6976695	6979992	triosephosphate isomerase 1 [Source:HGNC Symbol;Acc:HGNC:12009]	GAACGGGCGGAAGCAGAGTCTGGGGGAGCTCATCGGCACTCTGAACGCGGCCAAGGTGCC				Alzheimer's Disease;Anemia, Hemolytic;Anemia, Hemolytic, Congenital Nonspherocytic;Squamous cell carcinoma;Cholecystitis;Cholelithiasis;Dystonia;Heart failure;Congestive heart failure;Icterus;Kyphosis deformity of spine;Inborn Errors of Metabolism;Mouth Neoplasms;Muscle hypotonia;Muscle Spasticity;Myopathy;Neuromuscular Diseases;Osteoporosis;Peripheral Neuropathy;Respiratory Paralysis;Schizophren…	Ribosome;Cytosol;Cytoplasm			7167	CCDS8566			NM_000365	uc058kmn.1	-2.64756	-2.14231	-1.81862	-3.43026	-3.20171	-3.39049	chr12:6979522-6979540	TGGACATCATCAATGCCAA	chr12:6979525_6979526+(GGACA)	exon:7	chr12:6979525_6979526+(GGACA)
ASHG19AP1B13886595311	protein_coding	ENST00000329875	protein_coding	hyper	2.14713	0.0154085	0.610822	-2.20904	-3.31145	PYCR1	Ensembl	1855	chr17:79890260-79894755:-	chr17	-	79890260	79894755	pyrroline-5-carboxylate reductase 1 [Source:HGNC Symbol;Acc:HGNC:9721]	TCAGGACCACCTTCCTCTAGAGCTCGGGAGCCCGGAGGGTCTTCACCCACTCCTACTCCA				Blepharophimosis;Cryptorchidism;Cutis Laxa;Dwarfism;Enophthalmos;Fetal Growth Retardation;Gastroesophageal reflux disease;Heartburn;Hernia, Inguinal;Hip Dislocation, Congenital;Hydrocephalus;Hydrophthalmos;Orbital separation excessive;Infant, Small for Gestational Age;Language Delay;Liver Cirrhosis, Experimental;Mental Retardation;Muscle hypotonia;Osteopenia;Osteoporosis;Progeria;Curvature of spi…	Ribosome			5831	CCDS11795		00330+1.5.1.2	NM_006907	uc002kcr.3	-2.00514	-1.93809	-2.68387	-3.57339	-3.17702	-3.18393	chr17:79890303-79890333	GCCCTCCAAGATGTGGGCGGGCCTTGTCTAA	chr17:79890328_79890329-(AGACA)	utr3	chr17:79890328_79890329-(AGACA)
ASHG19AP1B13886595311	protein_coding	ENST00000329875	protein_coding	hyper	2.14713	0.0154085	0.610822	-2.20904	-3.31145	PYCR1	Ensembl	1855	chr17:79890260-79894755:-	chr17	-	79890260	79894755	pyrroline-5-carboxylate reductase 1 [Source:HGNC Symbol;Acc:HGNC:9721]	TCAGGACCACCTTCCTCTAGAGCTCGGGAGCCCGGAGGGTCTTCACCCACTCCTACTCCA				Blepharophimosis;Cryptorchidism;Cutis Laxa;Dwarfism;Enophthalmos;Fetal Growth Retardation;Gastroesophageal reflux disease;Heartburn;Hernia, Inguinal;Hip Dislocation, Congenital;Hydrocephalus;Hydrophthalmos;Orbital separation excessive;Infant, Small for Gestational Age;Language Delay;Liver Cirrhosis, Experimental;Mental Retardation;Muscle hypotonia;Osteopenia;Osteoporosis;Progeria;Curvature of spi…	Ribosome			5831	CCDS11795		00330+1.5.1.2	NM_006907	uc002kcr.3	-2.00514	-1.93809	-2.68387	-3.57339	-3.17702	-3.18393	chr17:79894685-79894712	GCTCATGCTGTCCGGAGACCCCTGGCCC	chr17:79894694_79894695-(GGACA)	utr5	chr17:79894694_79894695-(GGACA)
ASHG19AP1B12453644111	protein_coding	ENST00000366691	protein_coding	hyper	3.70833	0.0108837	0.593263	-0.526522	-2.41729	RHOU	Ensembl	4372	chr1:228870824-228882416:+	chr1	+	228870824	228882416	ras homolog family member U [Source:HGNC Symbol;Acc:HGNC:17794]	CCACCGAGTACATCCCTACTGCCTTCGACAACTTCTCCGCGGTGGTGTCTGTGGATGGGC					Ribosome			58480	CCDS1575			NM_021205	uc001htf.3	-0.80966	0.221723	-0.991631	-2.10085	-2.74309	-2.40794	chr1:228879048-228879078	TGAGGCCTCTCTGCTACACCAACACAGACAT	chr1:228879075_228879076+(AGACA)	exon:3	chr1:228879075_228879076+(AGACA)
ASHG19AP1B10021652711	protein_coding	ENST00000619952	protein_coding	hyper	3.0525	0.0304192	0.617105	-1.4981	-3.10809	KRT8	Ensembl	2437	chr12:53340398-53343658:-	chr12	-	53340398	53343658	keratin 8 [Source:HGNC Symbol;Acc:HGNC:6446]	CCCACTGGTTTTGCATACAAGGCTTCTGGGAGGTAAGAGGTTCCAGTCAGAGGGGTCTCT				Adenocarcinoma;Renal Cell Carcinoma;Liver Cirrhosis;Liver Cirrhosis, Experimental;Liver neoplasms;Precancerous Conditions;Stomach Neoplasms;Liver Failure, Acute;Mammary Neoplasms;Cirrhosis, Familial	Cytosol;Ribosome			3856					uc058oji.2	-2.3233	-1.28532	-0.885673	-2.64352	-3.24532	-3.43543	chr12:53342928-53342951	AGTCCTGTCCTTTCTCTCTCCCCG	chr12:53342934_53342935-(GGACA),chr12:53342929_53342930-(GGACT)	intron,intron	chr12:53342934_53342935-(GGACA)
ASHG19AP1B10180625411	protein_coding	ENST00000373511	protein_coding	hyper	3.45534	0.0102362	0.593263	-2.65684	-4.44567	MAPKAP1	Ensembl	3252	chr9:128199672-128469510:-	chr9	-	128199672	128469510	mitogen-activated protein kinase associated protein 1 [Source:HGNC Symbol;Acc:HGNC:18752]	TGGAGAGCCAGAGCGCATGGGAGTTCTGCCTGGTCCGCGAGAACAGTATCTCTGGAGACA					Cytosol			79109	CCDS35139			NM_001006619	uc004bpz.4	-3.07824	-2.35894	-2.53335	-5.09676	-4.1372	-4.10305	chr9:128347926-128347951	CATTGGCAGCAGTCTGTCCTGGCTCG	chr9:128347941_128347942-(GGACA)	exon:3	chr9:128347941_128347942-(GGACA)
ASHG19AP1B11985030111	protein_coding	ENST00000215570	protein_coding	hyper	3.84853	0.0154092	0.610822	-1.61591	-3.56022	TIMM13	Ensembl	1973	chr19:2425622-2427892:-	chr19	-	2425622	2427892	translocase of inner mitochondrial membrane 13 [Source:HGNC Symbol;Acc:HGNC:11816]	GCCAACGCGCAGGAGCTGCTGCAGAGGATGACGGACAAGTGTTTCCGGAAGTGTATAGGG					Cytosol;Ribosome			26517	CCDS12089			NM_012458	uc002lvx.3	-2.2826	-1.13238	-1.43275	-2.92984	-3.6865	-4.06432	chr19:2426981-2427026	TGTAGGCGCGAGACACGGTGTTCCAGGCGTCCATGTAGCGGTCCAT	chr19:2427021_2427022-(GGACC),chr19:2427000_2427001-(GAACA)	exon:3,exon:3	chr19:2427000_2427001-(GAACA)
ASHG19AP1B10804845411	protein_coding	ENST00000219905	protein_coding	hyper	2.152	0.0242106	0.614354	-1.71233	-2.81801	MGA	Ensembl	12042	chr15:41952610-42062141:+	chr15	+	41952610	42062141	MGA, MAX dimerization protein [Source:HGNC Symbol;Acc:HGNC:14010]	GGGAGTCCACCAGTGAGCCAGAGACCAGAAAATGCTGCTCAAATTCCAGTGGCTACTCCA				Adenoid Cystic Carcinoma;Precursor B-Cell Lymphoblastic Leukemia-Lymphoma;T-Cell Lymphoma	Cytosol;Insoluble Fraction		Yes	23269				NM_001164273	uc010ucy.2	-2.12633	-1.19871	-1.81197	-2.68772	-3.1258	-2.64051	chr15:42052595-42052617	TTATTATCGCCGGACACACACTG	chr15:42052608_42052609+(GGACA)	exon:9	chr15:42052608_42052609+(GGACA)
ASHG19AP1B13715721511	protein_coding	ENST00000325207	protein_coding	hyper	1.9576	0.0243544	0.614354	-0.130143	-1.09923	RIC8A	Ensembl	2702	chr11:208530-215113:+	chr11	+	208530	215113	RIC8 guanine nucleotide exchange factor A [Source:HGNC Symbol;Acc:HGNC:29550]	AGTTCCTGAAGGCCCAGGGATGGCCACCTCCCCAGGTGCTGCCCCCTCTGCGGGATGTGA					Ribosome;Insoluble Fraction;Nucleous			60626	CCDS7690			NM_021932	uc001lof.5	-4.31043e-05	0.217994	-0.608379	-1.25119	-0.861731	-1.18476	chr11:214870-214919	CACTGAGCGCAGGGCTGGAGGCCTCTTAGACATTCTCCTTGGTCCTCGTT	chr11:214899_214900+(AGACA)	utr3	chr11:214899_214900+(AGACA)
ASHG19AP1B12253816411	protein_coding	ENST00000318522	protein_coding	hyper	2.17102	0.000942382	0.539171	-1.89636	-3.01474	EML4	Ensembl	5549	chr2:42396490-42559688:+	chr2	+	42396490	42559688	echinoderm microtubule associated protein like 4 [Source:HGNC Symbol;Acc:HGNC:1316]	TACTCCCACCAAAAGCATAAAACGACCATCACCAGCTGAAAAGTCACATAATTCTTGGGA		Yes		Brain Neoplasms;Non-Small Cell Lung Carcinoma;Neoplasm Metastasis;Adenocarcinoma of lung (disorder)	Cytosol;Nucleus;Ribosome;Insoluble Fraction;Cell Membrane			27436	CCDS1807			NM_019063	uc002rsi.3	-1.88301	-1.6997	-2.10639	-3.09323	-3.02995	-2.92103	chr2:42557721-42557739	CAAACACTGTTACTCATCT	chr2:42557724_42557725+(AAACA)	utr3	chr2:42557724_42557725+(AAACA)
ASHG19AP1B14233903811	protein_coding	ENST00000303088	protein_coding	hyper	1.98734	0.0047848	0.545842	1.1589	0.168062	RFXANK	Ensembl	1407	chr19:19303039-19312678:+	chr19	+	19303039	19312678	regulatory factor X associated ankyrin containing protein [Source:HGNC Symbol;Acc:HGNC:9987]	AGGGCCCGCCCTCCCCGCTCCTCAGTCTTTGCGGACAAGAAAGGGGCTGTGTGAGACGCA				Agammaglobulinemia;Biliary Tract Diseases;Candidiasis, Chronic Mucocutaneous;Colitis;Encephalitis;Viral hepatitis;Lower respiratory tract infection;Failure to gain weight;Recurrent urinary tract infection;Villous atrophy of intestine;Chronic lymphocytic meningitis;Major histocompatibility complex class II deficiency;Protracted diarrhea;BILIARY TRACT ABNORMALITY;Villous atrophy;Recurrent upper res…	Ribosome;Cytosol		Yes	8625	CCDS12395			NM_003721	uc002nls.4	1.1714	1.25927	1.04603	0.245169	-0.145813	0.40483	chr19:19312617-19312648	TGGACAGGTGGTGGGAGGGGACCCTTCCCAAG	chr19:19312620_19312621+(GGACA),chr19:19312637_19312638+(GGACC)	utr3,utr3	chr19:19312620_19312621+(GGACA)
ASHG19AP1B10137914911	protein_coding	ENST00000269829	protein_coding	hyper	4.34154	0.0284194	0.615405	-1.88495	-4.00316	ZNF544	Ensembl	3547	chr19:58755329-58775458:+	chr19	+	58755329	58775458	zinc finger protein 544 [Source:HGNC Symbol;Acc:HGNC:16759]	GGCAGTAAAATCCAGGAGTCTGCAGTTTCTAAAATCACACAGGTGAGTGGGCATGGTGGC					Chromatin		Yes	27300					uc061dqz.1	-2.83986	-1.45188	-1.3631	-3.24681	-4.09765	-4.665	chr19:58774786-58774820	CATCACACCGCTGCCTTGTGAGAGATTGAGACACT	chr19:58774816_58774817+(AGACA)	utr3	chr19:58774816_58774817+(AGACA)
ASHG19AP1B11404315711	protein_coding	ENST00000438389	protein_coding	hyper	1.91327	0.0489645	0.617706	-1.88476	-2.8208	ISOC2	Ensembl	1566	chr19:55964352-55973710:-	chr19	-	55964352	55973710	isochorismatase domain containing 2 [Source:HGNC Symbol;Acc:HGNC:26278]	GCCTACTTCCCACAGATCGTCTCAGTGGCTGCCCGCATGCTCAAGAACACGACCCTGGAC				Degenerative polyarthritis	Ribosome;Cytoplasm			79763	CCDS46194			NM_001136202	uc002qlc.4	-1.94727	-1.42917	-2.27784	-2.37411	-2.98615	-3.10215	chr19:55964381-55964405	TCCGTGTCCCACAGTCTGAGACTCT	chr19:55964394_55964395-(AGACT),chr19:55964386_55964387-(GGACA)	utr3,utr3	chr19:55964386_55964387-(GGACA)
ASHG19AP1B10013536811	protein_coding	ENST00000350498	protein_coding	hyper	1.72538	0.0434429	0.617706	-2.03451	-2.82143	PDAP1	Ensembl	2546	chr7:98992586-99006452:-	chr7	-	98992586	99006452	PDGFA associated protein 1 [Source:HGNC Symbol;Acc:HGNC:14634]	CCGTTGGGCTTCAGGATCAATTTTGTTGGCAAGCAGTAAAAATAAGCTATCTACCTATGG					Ribosome;Cytosol;Cytoplasm			11333	CCDS5662			NM_014891	uc003uqe.5	-2.28621	-1.75591	-2.06141	-2.94241	-3.13072	-2.39115	chr7:98992786-98992820	TGTTTTGAGATGGAGTTTTGCTCGTCACCCAGGCT	chr7:98992800_98992801-(AAACT),chr7:98992787_98992788-(AAACA)	utr3,utr3	chr7:98992787_98992788-(AAACA)
ASHG19AP1B10012771211	protein_coding	ENST00000389645	protein_coding	hyper	2.65821	0.033203	0.617706	-0.36678	-1.77724	CAPRIN1	Ensembl	3498	chr11:34073279-34120601:+	chr11	+	34073279	34120601	cell cycle associated protein 1 [Source:HGNC Symbol;Acc:HGNC:6743]	CTGTCTTCTCTGCTGTATCTATTCCCAACGCTTGATGATGGTGCCTGGCACATAGTAGGC					Cytosol;Nucleus;Ribosome;Insoluble Fraction			4076	CCDS31454			NM_203364	uc001mvg.4	-1.05419	0.169938	-0.216087	-1.27533	-1.95236	-2.10402	chr11:34118772-34118788	TCTAACACTCCAAACAG	chr11:34118785_34118786+(AAACA)	exon:16	chr11:34118785_34118786+(AAACA)
ASHG19AP1B14249916311	protein_coding	ENST00000569545	protein_coding	hyper	1.78402	0.0294751	0.616178	0.737182	-0.0979517	ALDOA	Ensembl	1359	chr16:30075506-30081578:+	chr16	+	30075506	30081578	aldolase, fructose-bisphosphate A [Source:HGNC Symbol;Acc:HGNC:414]	AAGGAAGAATTTCCTCTGAAGCACCGCCCGCCGCCCTCTGCCGCCGCACCCTGCACACCC				Blepharoptosis;Cholecystitis;Cholelithiasis;Icterus;Neoplasm Invasiveness;Neoplasm Metastasis;Delayed Puberty;Splenomegaly;Normocytic anemia;Myocardial Ischemia;Adenocarcinoma of lung (disorder);Normochromic anemia;Glycogen Storage Disease XII;Short stature;Short neck;Congenital Epicanthus;Mammary Neoplasms;Low posterior hairline;Autosomal recessive predisposition;Nonspherocytic hemolytic anemia	Cytosol;Ribosome;Cytoplasm			226	CCDS10668	CHEMBL2106			uc059szb.1	0.453557	1.00636	0.751633	0.025044	0.160441	-0.47934	chr16:30078791-30078829	CAGTCCATTGGCACCGAGAACACCGAGGAGAACCGGCGC	chr16:30078810_30078811+(GAACA),chr16:30078822_30078823+(GAACC)	exon:4,exon:4	chr16:30078810_30078811+(GAACA)
ASHG19AP1B10018978011	protein_coding	ENST00000375784	protein_coding	hyper	1.93471	0.0417708	0.617706	-1.08994	-2.04205	CLIC1	Ensembl	1254	chr6:31698358-31704344:-	chr6	-	31698358	31704344	chloride intracellular channel 1 [Source:HGNC Symbol;Acc:HGNC:2062]	CTGGTGGGGAGGCCTAGTTTGGGTGCAAGTAGGTCTGATTGAGCTTGTGTTGTGCTGAAG				HIV Infections;Keloid;Liver Cirrhosis, Experimental;Neoplasm Metastasis;Degenerative polyarthritis;Squamous cell carcinoma of esophagus;Mammary Neoplasms	Ribosome;Endoplasmic reticulum;Cytoplasm			-1	CCDS4719				uc003nwr.4	-1.39137	-0.631224	-1.24721	-1.69454	-1.97516	-2.45647	chr6:31698519-31698551	CCACTGGCCATTTTGGAGTGTGTCCATTGGGTA	chr6:31698540_31698541-(GGACA)	utr3	chr6:31698540_31698541-(GGACA)
ASHG19AP1B10606882111	protein_coding	ENST00000497571	protein_coding	hyper	3.26683	0.0402144	0.617706	0.920315	-0.787576	KLF6	Ensembl	4656	chr10:3818188-3827467:-	chr10	-	3818188	3827467	Kruppel like factor 6 [Source:HGNC Symbol;Acc:HGNC:2235]	CCAGCGGACGCACACAGGAGAAAAGCCTTACAGATGCTCATGGGAAGGGTGTGAGTGGCG		Yes		Liver Cirrhosis, Experimental;Prostatic Neoplasms;Stomach Neoplasms;Malignant neoplasm of prostate;Somatic mutation;Stomach Carcinoma	Cytosol;Nucleus;Insoluble Fraction;Cell Membrane;Nucleous;Nucleoplasm		Yes	1316	CCDS7060			NM_001300	uc001iha.4	0.107685	1.4465	1.20676	-0.101206	-0.793412	-1.46811	chr10:3819644-3819678	CTTAGTGTGTCCGAGTCCAGCCTGGGTTCCAGCAT	chr10:3819669_3819670-(GAACC),chr10:3819658_3819659-(GGACT),chr10:3819652_3819653-(GGACA)	utr3,utr3,utr3	chr10:3819652_3819653-(GGACA)
ASHG19AP1B11453677911	protein_coding	ENST00000267115	protein_coding	hyper	3.45229	0.00589915	0.546135	-1.51685	-3.3044	TMBIM6	Ensembl	2836	chr12:50135340-50158716:+	chr12	+	50135340	50158716	transmembrane BAX inhibitor motif containing 6 [Source:HGNC Symbol;Acc:HGNC:11723]	CCTTGGAGAGGCGGGTTAGGAAGAGTGGAGACTGCTGCACGGACTCTGGAACCATGAACA					Ribosome;Endoplasmic reticulum			7009	CCDS31797			NM_003217	uc001rux.3	-1.69314	-1.21597	-1.64143	-2.75258	-3.77627	-3.38434	chr12:50157248-50157265	GGCAAACACACCTTTCTG	chr12:50157253_50157254+(AAACA)	utr3	chr12:50157253_50157254+(AAACA)
ASHG19AP1B14001036011	protein_coding	ENST00000625275	protein_coding	hyper	2.41244	0.0439798	0.617706	-2.49088	-3.76138	R3HCC1	Ensembl	1489	chr8:23145421-23153634:+	chr8	+	23145421	23153634	R3H domain and coiled-coil containing 1 [Source:HGNC Symbol;Acc:HGNC:27329]	GCCGCGCTCCTGCCTCCTGCCCCAGCAGGCAGGAAGAATGGGGGCTGACCTCTACCTCGG					Cytosol;Ribosome			-1	CCDS78317			NM_001301650	uc064led.1	-2.62209	-2.74199	-2.10856	-4.5269	-3.52632	-3.23091	chr8:23147771-23147810	AGCCTCTGGGGCCTGAGAGTCAGTCAGGGAAGGGAGACAT	chr8:23147807_23147808+(AGACA)	exon:5	chr8:23147807_23147808+(AGACA)
ASHG19AP1B12490530211	protein_coding	ENST00000284274	protein_coding	hyper	2.4723	0.0156287	0.610822	-1.47911	-2.78497	OTULIN	Ensembl	7800	chr5:14664857-14699820:+	chr5	+	14664857	14699820	OTU deubiquitinase with linear linkage specificity [Source:HGNC Symbol;Acc:HGNC:25118]	GGGACACACTGGTGGTCTTGAACAGGTTGAAATGTTCCTTCTTGCCTATGCTGTGCGCCA					Ribosome;Nucleus;Cytoplasm;Cytosol			90268	CCDS43302			NM_138348	uc003jfk.4	-1.98619	-1.07792	-1.37323	-2.84961	-3.06242	-2.44288	chr5:14690349-14690383	TCAAATGACCCAGGACAGCTTCTGAGGAACCACCT	chr5:14690363_14690364+(GGACA),chr5:14690377_14690378+(GAACC)	exon:6,exon:6	chr5:14690363_14690364+(GGACA)
ASHG19AP1B13035427711	protein_coding	ENST00000449103	protein_coding	hyper	1.95173	0.0214885	0.610822	-1.83842	-2.80317	PLXNB2	Ensembl	6383	chr22:50713408-50746056:-	chr22	-	50713408	50746056	plexin B2 [Source:HGNC Symbol;Acc:HGNC:9104]	GCTGGCCTGGAGCAGAAACTGAGCTGGACCACTGGAGCCTCGGGTGCGGGGGGCAATGGC					Nucleus;Nucleous		Yes	23654	CCDS43035				uc062flc.1	-2.32818	-1.59272	-1.59436	-2.6243	-2.82937	-2.95585	chr22:50713540-50713560	CCCCAGGATGTCTGGGCCCCG	chr22:50713549_50713550-(AGACA)	utr3	chr22:50713549_50713550-(AGACA)
ASHG19AP1B13035427711	protein_coding	ENST00000449103	protein_coding	hyper	1.95173	0.0214885	0.610822	-1.83842	-2.80317	PLXNB2	Ensembl	6383	chr22:50713408-50746056:-	chr22	-	50713408	50746056	plexin B2 [Source:HGNC Symbol;Acc:HGNC:9104]	GCTGGCCTGGAGCAGAAACTGAGCTGGACCACTGGAGCCTCGGGTGCGGGGGGCAATGGC					Nucleus;Nucleous		Yes	23654	CCDS43035				uc062flc.1	-2.32818	-1.59272	-1.59436	-2.6243	-2.82937	-2.95585	chr22:50714141-50714157	CAGTGACCTTGTTCTCC	chr22:50714151_50714152-(GAACA)	exon:37	chr22:50714151_50714152-(GAACA)				PLXNB2
ASHG19AP1B13035427711	protein_coding	ENST00000449103	protein_coding	hyper	1.95173	0.0214885	0.610822	-1.83842	-2.80317	PLXNB2	Ensembl	6383	chr22:50713408-50746056:-	chr22	-	50713408	50746056	plexin B2 [Source:HGNC Symbol;Acc:HGNC:9104]	GCTGGCCTGGAGCAGAAACTGAGCTGGACCACTGGAGCCTCGGGTGCGGGGGGCAATGGC					Nucleus;Nucleous		Yes	23654	CCDS43035				uc062flc.1	-2.32818	-1.59272	-1.59436	-2.6243	-2.82937	-2.95585	chr22:50719236-50719261	CGGCCGCCGCGGCTCAGGGATGTCCA	chr22:50719257_50719258-(GGACA)	exon:24	chr22:50719257_50719258-(GGACA)				PLXNB2
ASHG19AP1B13728821811	protein_coding	ENST00000252015	protein_coding	hyper	2.23145	0.0183738	0.610822	3.58818	2.43019	TRPC4AP	Ensembl	3226	chr20:33590207-33680674:-	chr20	-	33590207	33680674	transient receptor potential cation channel subfamily C member 4 associated protein [Source:HGNC Symbol;Acc:HGNC:16181]	ACCCCTCCGCCGCCCCGTAGAAATCTCCGCGGCCCCGAGGCCGCTTGCTTCCTGTTTGTC					Nucleus;Chromatin;Insoluble Fraction			26133	CCDS13246			NM_015638	uc002xbk.4	3.22963	4.05367	3.48124	2.77459	2.32688	2.18911	chr20:33591234-33591282	CTTGTCCTTGTGCAGGTAGTGCTGCTGCCAGAAGCGCAGCAGGTTGTGG	chr20:33591237_33591238-(GGACA)	exon:18	chr20:33591237_33591238-(GGACA)				PLXNB2
ASHG19AP1B13782882211	protein_coding	ENST00000581396	protein_coding	hyper	5.47021	0.00839248	0.573536	-2.3758	-4.8274	TOM1L2	Ensembl	5595	chr17:17746825-17875724:-	chr17	-	17746825	17875724	target of myb1 like 2 membrane trafficking protein [Source:HGNC Symbol;Acc:HGNC:11984]	GCGGCTCAACGGGAACCGGAACTACAGAGAGGTGATGCTGGCATTAACAGCATGGGCTGA					Nucleus;Chromatin			146691	CCDS32584			NM_001033551	uc002gry.5	-2.42681	-2.16126	-2.53933	-5.23476	-3.8445	-5.40292	chr17:17750861-17750904	GAGCTGGGGATGTAGGAGTGGCCAGTGCCCGGTGTCCACGGGGT	chr17:17750894_17750895-(GGACA)	utr3	chr17:17750894_17750895-(GGACA)
ASHG19AP1B10068582711	protein_coding	ENST00000605755	protein_coding	hyper	1.76014	0.00970931	0.587932	-2.19053	-3.00622	SSX2IP	Ensembl	1933	chr1:85113059-85156127:-	chr1	-	85113059	85156127	SSX family member 2 interacting protein [Source:HGNC Symbol;Acc:HGNC:16509]	CCGCTCCCGGGGGCCGTGACGAAAGCAAAACTATCTCTCAATATACCTCAGAAACAAAGA					Ribosome;Nucleus;Cytoplasm;Cytosol;Insoluble Fraction			117178	CCDS53337				uc010osa.3	-2.27058	-2.34139	-1.95963	-3.05256	-2.76006	-3.20604	chr1:85113113-85113125	TGTCTAAGGTAAG	chr1:85113114_85113115-(AGACA)	utr3	chr1:85113114_85113115-(AGACA)
ASHG19AP1B12481216911	protein_coding	ENST00000366672	protein_coding	hyper	3.69874	0.0438397	0.617706	-1.89351	-3.78055	GALNT2	Ensembl	4454	chr1:230202956-230417870:+	chr1	+	230202956	230417870	polypeptide N-acetylgalactosaminyltransferase 2 [Source:HGNC Symbol;Acc:HGNC:4124]	GGCGGCGCCGGCAGGAAGGAGGACTGGAATGAAATTGACCCCATTAAAAAGAAAGACCTT					Endoplasmic reticulum;Ribosome			2590	CCDS1582			NM_001291866	uc010pwa.2	-2.4562	-1.62841	-1.59593	-3.10942	-3.28594	-4.94628	chr1:230416942-230416982	GGGAGCCCCACATGTGTGCACTGTAGGACAGCGGCCCCGAG	chr1:230416969_230416970+(GGACA)	utr3	chr1:230416969_230416970+(GGACA)
ASHG19AP1B10013932111	protein_coding	ENST00000293443	protein_coding	hyper	6.59638	0.0459767	0.617706	-2.38806	-5.10974	FAM171A2	Ensembl	3160	chr17:42430583-42441243:-	chr17	-	42430583	42441243	family with sequence similarity 171 member A2 [Source:HGNC Symbol;Acc:HGNC:30480]	GCCTGTGTAGACGTGGCTGTACATAGAAAGCTCTATTGTGGGAAAGCAGGAGGGGTGACC								284069	CCDS45701			NM_198475	uc002igs.3	-3.36815	-2.31536	-1.48067	-3.5615	-6.04628	-5.72142	chr17:42433167-42433205	TAGGTGCCGATGTCCTGGATGCCCGACGTGATGGTGACC	chr17:42433178_42433179-(GGACA)	exon:7	chr17:42433178_42433179-(GGACA)
ASHG19AP1B12684963011	protein_coding	ENST00000230895	protein_coding	hyper	2.87029	0.0495311	0.619366	-1.49987	-3.02107	DAP	Ensembl	2339	chr5:10679342-10761384:-	chr5	-	10679342	10761384	death associated protein [Source:HGNC Symbol;Acc:HGNC:2672]	GGAGTCAACATGCCAAAGAATGAGGCTGGAGACAGGTAGCTCCGAGGGAGGACTTCTGGC				Ulcerative Colitis	Cytoplasm;Ribosome			1611	CCDS3880			NM_004394	uc003jez.5	-2.49633	-0.786294	-1.217	-2.65982	-3.12639	-3.277	chr5:10680223-10680268	ATCAGTGGATAGGTTTTTCTAGCACAAATGGAATGTGGTGTCTCAT	chr5:10680262_10680263-(AGACA),chr5:10680235_10680236-(AAACC)	utr3,utr3	chr5:10680262_10680263-(AGACA)
ASHG19AP1B10053734311	protein_coding	ENST00000458659	protein_coding	hyper	2.57365	0.0231952	0.613186	-1.35312	-2.71694	TSC22D1	Ensembl	4820	chr13:45007655-45150701:-	chr13	-	45007655	45150701	TSC22 domain family member 1 [Source:HGNC Symbol;Acc:HGNC:16826]	CACCCCTGGTGGATGGCGAGGATGAGAGCTCCTCTGGTGCAAGTGTGGTAGCTATTGACA				Neoplastic Cell Transformation;Liver Cirrhosis, Experimental;Liver Neoplasms, Experimental;Animal Mammary Neoplasms;Mammary Neoplasms, Experimental	Ribosome;Cytosol;Insoluble Fraction		Yes	8848	CCDS31966			NM_183422	uc001uzn.5	-1.86747	-0.972212	-1.21969	-2.21775	-2.77923	-3.15384	chr13:45008228-45008277	AGTACTATTGTTTTTTATGAATTTTGGTGACAGTTGTCAAATTTGTACAG	chr13:45008237_45008238-(AAACA)	utr3	chr13:45008237_45008238-(AAACA)
ASHG19AP1B10029678711	protein_coding	ENST00000553375	protein_coding	hyper	2.50434	0.0438353	0.617706	0.880969	-0.44346	ZFP36L1	Ensembl	633	chr14:69256906-69262931:-	chr14	-	69256906	69262931	ZFP36 ring finger protein like 1 [Source:HGNC Symbol;Acc:HGNC:1107]	CTAAAATACCTGGGCCGCCCCTCCCCACGAAGGGACGCGCTCCAGGCGAATGGGGAGGGC		Yes			Cytosol		Yes	677				NM_001244701	uc059ctb.1	1.45918	0.212301	0.971428	-0.00848048	-0.367271	-0.954629	chr14:69259704-69259746	GTCCCGGTGCGGGGAAGGCGCAGCCTCTCCTGTCTGGAGTCCC	chr14:69259742_69259743-(GGACT),chr14:69259735_69259736-(AGACA)	exon:2,exon:2	chr14:69259735_69259736-(AGACA)
ASHG19AP1B13344058811	protein_coding	ENST00000395287	protein_coding	hyper	1.8676	0.00702069	0.567225	0.30211	-0.599073	BRD2	Ensembl	3467	chr6:32940507-32949282:+	chr6	+	32940507	32949282	bromodomain containing 2 [Source:HGNC Symbol;Acc:HGNC:1103]	GCCAGGATTACAGGCTCCCCAAAAAGGCCACAAAGACAGCCCCACCTGCCCTGCCTACAG		Yes		Glioblastoma;Medulloblastoma	Cytosol;Ribosome;Nucleus;Cytoplasm;Chromatin		Yes	6046	CCDS56420			NM_001199455	uc010juh.4	0.0317421	0.620896	0.253692	-0.633048	-0.649608	-0.514563	chr6:32943164-32943186	TATCACAAAATTATAAAACAGCC	chr6:32943181_32943182+(AAACA)	exon:3	chr6:32943181_32943182+(AAACA)
ASHG19AP1B13344058811	protein_coding	ENST00000395287	protein_coding	hyper	1.8676	0.00702069	0.567225	0.30211	-0.599073	BRD2	Ensembl	3467	chr6:32940507-32949282:+	chr6	+	32940507	32949282	bromodomain containing 2 [Source:HGNC Symbol;Acc:HGNC:1103]	GCCAGGATTACAGGCTCCCCAAAAAGGCCACAAAGACAGCCCCACCTGCCCTGCCTACAG		Yes		Glioblastoma;Medulloblastoma	Cytosol;Ribosome;Nucleus;Cytoplasm;Chromatin		Yes	6046	CCDS56420			NM_001199455	uc010juh.4	0.0317421	0.620896	0.253692	-0.633048	-0.649608	-0.514563	chr6:32947719-32947740	GGACATCAACAAATTACCTGGG	chr6:32947721_32947722+(GGACA)	exon:10	chr6:32947721_32947722+(GGACA)
ASHG19AP1B12117829411	protein_coding	ENST00000393114	protein_coding	hyper	2.35349	0.0232816	0.613186	-2.13354	-3.36835	C7orf49	Ensembl	1482	chr7:134850537-134855447:-	chr7	-	134850537	134855447	chromosome 7 open reading frame 49 [Source:HGNC Symbol;Acc:HGNC:22432]	CAGCAGCAAGACTCCCTGCGACAAGGACTGTGTACTGCATGAATGAGGCTGAGATAGTTG					Ribosome;Cytosol;Insoluble Fraction			78996	CCDS5838			NM_001305629	uc003vsl.4	-2.78244	-1.75537	-1.86283	-3.14396	-3.44113	-3.51996	chr7:134851167-134851184	ACACTCAGAACGGCAGCC				chr7:134851126-134851226	chr7:134851199_134851200-(GGACA),chr7:134851153_134851154-(GGACT)
ASHG19AP1B12117829411	protein_coding	ENST00000393114	protein_coding	hyper	2.35349	0.0232816	0.613186	-2.13354	-3.36835	C7orf49	Ensembl	1482	chr7:134850537-134855447:-	chr7	-	134850537	134855447	chromosome 7 open reading frame 49 [Source:HGNC Symbol;Acc:HGNC:22432]	CAGCAGCAAGACTCCCTGCGACAAGGACTGTGTACTGCATGAATGAGGCTGAGATAGTTG					Ribosome;Cytosol;Insoluble Fraction			78996	CCDS5838			NM_001305629	uc003vsl.4	-2.78244	-1.75537	-1.86283	-3.14396	-3.44113	-3.51996	chr7:134851300-134851313	CCAGTGGAAGCTCA				chr7:134851300-134851400;chr7:134851259-134851359	chr7:134851339_134851340+(AGACA),chr7:134851354_134851355-(AAACT),chr7:134851342_134851343-(GAACT),chr7:134851317_134851318-(GGACA);chr7:134851339_134851340+(AGACA),chr7:134851354_134851355-(AAACT),chr7:134851342_134851343-(GAACT),chr7:134851317_134851318-(GGACA)
ASHG19AP1B13932355611	protein_coding	ENST00000242770	protein_coding	hyper	3.14394	0.0121158	0.594929	-1.61607	-3.26864	STX10	Ensembl	1099	chr19:13254876-13260992:-	chr19	-	13254876	13260992	syntaxin 10 [Source:HGNC Symbol;Acc:HGNC:11428]	GACGAGCAGGCATGCTGGATGCCTTCGCCCAAGAGATGGACCACACCCAGTCCCGCATGG					Ribosome			8677	CCDS62570			NM_001271609	uc002mwn.5	-1.99276	-1.57398	-1.28146	-3.9043	-2.98614	-2.91548	chr19:13255038-13255056	TCCAGCCCAGGGTCCTGAA	chr19:13255049_13255050-(GGACC)	utr3
ASHG19AP1B14220140911	protein_coding	ENST00000301327	protein_coding	hyper	1.96684	0.0401689	0.617706	-2.57181	-3.54769	MFSD3	Ensembl	1548	chr8:145734457-145736596:+	chr8	+	145734457	145736596	major facilitator superfamily domain containing 3 [Source:HGNC Symbol;Acc:HGNC:25157]	GCCAAGCACTGGAAACTGCTGCCTCTGTTGAGGTCGGTGCTGCGCTTCCGCCTCGGGGGC					Ribosome;Nucleus;Nucleous		Yes	113655	CCDS6431			NM_138431	uc003zdi.2	-2.69514	-2.9133	-2.10699	-3.12015	-3.67408	-3.84883	chr8:145734604-145734634	CAGAACCAAAGCCATGCCGGGGTGTGGCCTC	chr8:145734608_145734609+(GAACC)	utr5
ASHG19AP1B10492205011	protein_coding	ENST00000401089	protein_coding	hyper	2.34861	0.00349018	0.540616	-1.5129	-2.74471	SZRD1	Ensembl	3447	chr1:16693720-16724640:+	chr1	+	16693720	16724640	SUZ RNA binding domain containing 1 [Source:HGNC Symbol;Acc:HGNC:30232]	CTGGGAAGAGGCGGCAGACAGCGGGCAGGAAATCCAAATCTCCTCCCAAAGTGCCCATTG					Cytosol;Ribosome;Cytoplasm			26099				NR_073502	uc001ayi.6	-1.43256	-1.38799	-1.71816	-2.40889	-2.86117	-2.96406	chr1:16721753-16721785	TTGCACTGTGATCCCCCTTGCTCCGCCCACTGT				chr1:16721686-16721786;chr1:16721705-16721805;chr1:16721710-16721810;chr1:16721704-16721804	chr1:16721716_16721717+(AGACA),chr1:16721724_16721725+(GGACT);chr1:16721716_16721717+(AGACA),chr1:16721724_16721725+(GGACT),chr1:16721794_16721795+(GAACC);chr1:16721716_16721717+(AGACA),chr1:16721724_16721725+(GGACT),chr1:16721794_16721795+(GAACC);chr1:16721716_16721717+(AGACA),chr1:16721724_16721725+(GGACT),chr1:16721794_16721795+(GAACC)
ASHG19AP1B12811052811	protein_coding	ENST00000599223	protein_coding	hyper	1.98885	0.00799054	0.567225	-1.29815	-2.29009	IRF3	Ensembl	1055	chr19:50162836-50168962:-	chr19	-	50162836	50168962	interferon regulatory factor 3 [Source:HGNC Symbol;Acc:HGNC:6118]	CAGCTGCCCGCACGCCCCGACCTTCCATCGTAGGCCGGACCATGGGAACCCCAAAGCCAC				HERPES SIMPLEX ENCEPHALITIS, SUSCEPTIBILITY TO, 7	Cytosol;Ribosome		Yes	3661	CCDS56099			NM_001197124	uc002pot.3	-1.12073	-1.21307	-1.56067	-2.49676	-2.37813	-1.99538	chr19:50162990-50163034	GGGTGGCTGTTGGAAATGTGCAGGTCCACAGTATTCTCCAGGGAG	chr19:50163013_50163014-(GGACC)	exon:6
ASHG19AP1B12402251211	protein_coding	ENST00000313349	protein_coding	hyper	2.1817	0.0344384	0.617706	-2.15948	-3.28493	SERTAD2	Ensembl	5549	chr2:64858755-64881047:-	chr2	-	64858755	64881047	SERTA domain containing 2 [Source:HGNC Symbol;Acc:HGNC:30784]	GGCGGAAACCCCTCCTGATGCGTTAGTTCCCAGGTGGAGCTGCATGTGATATATGTTGGG					Ribosome;Cytosol		Yes	9792	CCDS33210			NM_014755	uc002sde.3	-1.84337	-2.3144	-2.32067	-3.90522	-3.11221	-2.83737	chr2:64863101-64863119	GTGAGGTCCATTTTGAAAG	chr2:64863106_64863107-(GGACC)	exon:2
ASHG19AP1B11193376511	protein_coding	ENST00000447337	protein_coding	hyper	1.86294	0.0467167	0.617706	-2.745	-3.64257	TMEM205	Ensembl	916	chr19:11453452-11456981:-	chr19	-	11453452	11456981	transmembrane protein 205 [Source:HGNC Symbol;Acc:HGNC:29631]	TCCTCGGGGCTTTCGGGATCTTCACCTAATATCCGGACTGCAAGATGGAGGAAGGCGGGA					Endoplasmic reticulum;Ribosome			374882				NM_033408	uc002mra.2	-3.19884	-2.2467	-2.78944	-3.52147	-3.9478	-3.45845	chr19:11456037-11456072	TTGCTCTGCACTAGTCCGAAGGTATGTCGGGGAAGG	chr19:11456050_11456051-(GGACT)	exon:3
ASHG19AP1B11193376511	protein_coding	ENST00000447337	protein_coding	hyper	1.86294	0.0467167	0.617706	-2.745	-3.64257	TMEM205	Ensembl	916	chr19:11453452-11456981:-	chr19	-	11453452	11456981	transmembrane protein 205 [Source:HGNC Symbol;Acc:HGNC:29631]	TCCTCGGGGCTTTCGGGATCTTCACCTAATATCCGGACTGCAAGATGGAGGAAGGCGGGA					Endoplasmic reticulum;Ribosome			374882				NM_033408	uc002mra.2	-3.19884	-2.2467	-2.78944	-3.52147	-3.9478	-3.45845	chr19:11456301-11456321	AGTCCTGGGAAGGAGGCACCG	chr19:11456302_11456303-(GGACT)	utr5
ASHG19AP1B11795776511	protein_coding	ENST00000394853	protein_coding	hyper	2.88101	0.0490204	0.617706	-1.3087	-2.83527	PPP3CA	Ensembl	3604	chr4:101945485-102268484:-	chr4	-	101945485	102268484	protein phosphatase 3 catalytic subunit alpha [Source:HGNC Symbol;Acc:HGNC:9314]	GGGAAGCAAACCCTGCAAAGCGCTATCAAAGGATTTTCACCACAACATAAGATCACTAGC				Hepatolenticular Degeneration;Pancreatitis;Prostatic Neoplasms;Testicular Diseases;Left Ventricular Hypertrophy;Adenocarcinoma of lung (disorder)	Ribosome;Cytosol;Insoluble Fraction;Cell Membrane			5530	CCDS47114			NM_001130691	uc003hvu.3	-2.13944	-1.10979	-0.676854	-2.45673	-2.55286	-3.49623	chr4:101947080-101947111	AGAGCCTTGTTGATGGAGTTAAGGTTGGCGTC				chr4:101947062-101947162	chr4:101947157_101947158-(AGACC),chr4:101947068_101947069-(AGACT)
ASHG19AP1B11795776511	protein_coding	ENST00000394853	protein_coding	hyper	2.88101	0.0490204	0.617706	-1.3087	-2.83527	PPP3CA	Ensembl	3604	chr4:101945485-102268484:-	chr4	-	101945485	102268484	protein phosphatase 3 catalytic subunit alpha [Source:HGNC Symbol;Acc:HGNC:9314]	GGGAAGCAAACCCTGCAAAGCGCTATCAAAGGATTTTCACCACAACATAAGATCACTAGC				Hepatolenticular Degeneration;Pancreatitis;Prostatic Neoplasms;Testicular Diseases;Left Ventricular Hypertrophy;Adenocarcinoma of lung (disorder)	Ribosome;Cytosol;Insoluble Fraction;Cell Membrane			5530	CCDS47114			NM_001130691	uc003hvu.3	-2.13944	-1.10979	-0.676854	-2.45673	-2.55286	-3.49623	chr4:101947112-101947124	AGAGGGCATGGCA				chr4:101947062-101947162	chr4:101947157_101947158-(AGACC),chr4:101947068_101947069-(AGACT)
ASHG19AP1B12560228311	protein_coding	ENST00000622102	protein_coding	hyper	2.79549	0.00958408	0.58594	0.0364222	-1.44668	PLEKHA8	Ensembl	2140	chr7:30067977-30157961:+	chr7	+	30067977	30157961	pleckstrin homology domain containing A8 [Source:HGNC Symbol;Acc:HGNC:30037]	TTGCGGCAACACCATGGCTGGGTAGTTCGAGGGGTTTTTGCGGGACACACAAATGTCTGA		Yes			Ribosome;Cytosol			84725	CCDS75574			NM_001197027	uc022aba.1	-0.527635	0.336032	0.30087	-1.28485	-1.31498	-1.7402	chr7:30119291-30119306	CCTGGACTGCCTCTGC	chr7:30119296_30119297+(GGACT)	intron
ASHG19AP1B11396583211	protein_coding	ENST00000504203	protein_coding	hyper	1.66166	0.0269769	0.615405	-2.36909	-3.10172	CTB-43P18.3	Ensembl	2243	chr5:138609793-138665446:+	chr5	+	138609793	138665446	matrin 3 [Source:NCBI gene;Acc:9782]	ACAGCCCTGTGTGACACCAAGATAAGTAACGAGTGGAGTCAACATATCAATGGAGCAAGT				Amyotrophic Lateral Sclerosis;Anxiety;Deglutition Disorders;Depressive disorder;Dysarthria;Dyspnea;Fatigue;Hoarseness;Muscle Cramp;Muscle Spasticity;Nerve Degeneration;Pain;Xerostomia;Mood swings;Elevated creatine kinase;Hyperreflexia;muscle degeneration;Creatine phosphokinase serum increased;Neurogenic Muscular Atrophy;Bowing of vocal cord;Shoulder girdle weakness;Distal muscle weakness;Paralyse…	Nucleus;Insoluble Fraction			9782	CCDS75316			NM_001282278	uc003ldt.4	-2.14032	-2.34156	-2.6254	-3.26383	-2.77734	-3.26399	chr5:138643948-138643969	CATGGACTCTTACCGAAGGGTT	chr5:138643953_138643954+(GGACT)	intron
ASHG19AP1B10157180511	protein_coding	ENST00000441639	protein_coding	hyper	2.65782	0.0212848	0.610822	-1.41945	-2.82969	EPB41L1	Ensembl	5967	chr20:34680632-34820721:+	chr20	+	34680632	34820721	erythrocyte membrane protein band 4.1 like 1 [Source:HGNC Symbol;Acc:HGNC:3378]	CCCGGGGAGCTGGTGTGGACAGAGGAGGGAGCCTAGACATGGAGGAGAAGGACTACAGTG				MENTAL RETARDATION, AUTOSOMAL DOMINANT 11	Insoluble Fraction			2036				NM_177996	uc002xez.4	-1.59772	-0.722171	-1.93845	-2.63627	-2.7854	-3.0674	chr20:34807725-34807757	GCGGAAACCCTCTCAACCTCCACCACCACCCAT	chr20:34807731_34807732+(AAACC)	exon:2
ASHG19AP1B10157180511	protein_coding	ENST00000441639	protein_coding	hyper	2.65782	0.0212848	0.610822	-1.41945	-2.82969	EPB41L1	Ensembl	5967	chr20:34680632-34820721:+	chr20	+	34680632	34820721	erythrocyte membrane protein band 4.1 like 1 [Source:HGNC Symbol;Acc:HGNC:3378]	CCCGGGGAGCTGGTGTGGACAGAGGAGGGAGCCTAGACATGGAGGAGAAGGACTACAGTG				MENTAL RETARDATION, AUTOSOMAL DOMINANT 11	Insoluble Fraction			2036				NM_177996	uc002xez.4	-1.59772	-0.722171	-1.93845	-2.63627	-2.7854	-3.0674	chr20:34817872-34817900	TTCTTACTTTCTGGATCTTGACACTGGGC				chr20:34817849-34817949	chr20:34817864_34817865+(GAACA),chr20:34817907_34817908+(AAACC)
ASHG19AP1B11158682111	protein_coding	ENST00000443571	protein_coding	hyper	2.73249	0.0136044	0.603396	-1.66224	-3.11245	GSTK1	Ensembl	850	chr7:142960534-142966155:+	chr7	+	142960534	142966155	glutathione S-transferase kappa 1 [Source:HGNC Symbol;Acc:HGNC:16906]	TGCGGCCCAGCCTCATAACAGGGATCATGAAAGACAGTGGAAGTTTGTCTGCCATGCGTT				Degenerative polyarthritis;Prostatic Neoplasms	Endoplasmic reticulum;Ribosome			373156	CCDS47732			NM_001143681	uc011ksy.3	-2.03684	-1.23823	-1.71164	-2.82773	-2.88851	-3.62112	chr7:142961670-142961702	AAAGGACTATACATGGCAAATGACTTAAAGCTC	chr7:142961675_142961676+(GGACT)	intron
ASHG19AP1B11158682111	protein_coding	ENST00000443571	protein_coding	hyper	2.73249	0.0136044	0.603396	-1.66224	-3.11245	GSTK1	Ensembl	850	chr7:142960534-142966155:+	chr7	+	142960534	142966155	glutathione S-transferase kappa 1 [Source:HGNC Symbol;Acc:HGNC:16906]	TGCGGCCCAGCCTCATAACAGGGATCATGAAAGACAGTGGAAGTTTGTCTGCCATGCGTT				Degenerative polyarthritis;Prostatic Neoplasms	Endoplasmic reticulum;Ribosome			373156	CCDS47732			NM_001143681	uc011ksy.3	-2.03684	-1.23823	-1.71164	-2.82773	-2.88851	-3.62112	chr7:142965964-142965977	AAAAGCAGGCCATC				chr7:142965941-142966041	chr7:142965950_142965951+(AAACT),chr7:142966012_142966013+(GGACT)		GSTK1
ASHG19AP1B11158682111	protein_coding	ENST00000443571	protein_coding	hyper	2.73249	0.0136044	0.603396	-1.66224	-3.11245	GSTK1	Ensembl	850	chr7:142960534-142966155:+	chr7	+	142960534	142966155	glutathione S-transferase kappa 1 [Source:HGNC Symbol;Acc:HGNC:16906]	TGCGGCCCAGCCTCATAACAGGGATCATGAAAGACAGTGGAAGTTTGTCTGCCATGCGTT				Degenerative polyarthritis;Prostatic Neoplasms	Endoplasmic reticulum;Ribosome			373156	CCDS47732			NM_001143681	uc011ksy.3	-2.03684	-1.23823	-1.71164	-2.82773	-2.88851	-3.62112	chr7:142965989-142966009	TGGCTCCACCATAAGGCACTG				chr7:142965941-142966041	chr7:142965950_142965951+(AAACT),chr7:142966012_142966013+(GGACT)		GSTK1
ASHG19AP1B13417080311	protein_coding	ENST00000293349	protein_coding	hyper	4.6269	0.0271281	0.615405	-2.54805	-4.75809	PLEKHH3	Ensembl	2987	chr17:40819962-40829012:-	chr17	-	40819962	40829012	pleckstrin homology, MyTH4 and FERM domain containing H3 [Source:HGNC Symbol;Acc:HGNC:26105]	TCCGGGGTTCGGCGCTGCTCGGTATGACGTTCTGGAGCTGAGCACGGAGCCTGGTCGGGG					Ribosome;Endoplasmic reticulum;Insoluble Fraction			79990					uc060flp.1	-3.3779	-1.91457	-2.35167	-4.1697	-4.38956	-5.71502	chr17:40828439-40828493	CTCGGGGTCCGCAGCTCAAAGGTTTCCTCGTCCTCGTCCTCGTCCCCGTCCCCGC	chr17:40828460_40828461-(AAACC),chr17:40828445_40828446-(GGACC)	exon:1,exon:1					GSTK1
ASHG19AP1B10612198711	protein_coding	ENST00000380244	protein_coding	hyper	2.86475	0.0143973	0.610067	-0.886015	-2.40442	FUS	Ensembl	1818	chr16:31191460-31202923:+	chr16	+	31191460	31202923	FUS RNA binding protein [Source:HGNC Symbol;Acc:HGNC:4010]	GCGGAAGTGACCGTGGTGGCTTCAATAAATTTGGTGGCCCTCGGGACCAAGGATCACGTC		Yes		Amyotrophic Lateral Sclerosis;Anxiety;Depressive disorder;Dysarthria;Dyspnea;Muscular fasciculation;Fatigue;Muscle Cramp;Muscle Spasticity;Nerve Degeneration;Pain;Xerostomia;Mood swings;Subcutaneous nodule;Hyperreflexia;Liposarcoma, Myxoid;Pyramidal sign;Static Tremor;muscle degeneration;Neurogenic Muscular Atrophy;Electromyogram abnormal;Paralysed;Neurodegenerative Disorders;Skeletal muscle atro…	Cytosol;Exosome;Chromatin;Insoluble Fraction;Nucleoplasm		Yes	2521	CCDS58454			NM_001170634	uc002ebh.4	-1.49015	-0.372615	-0.795283	-2.21679	-2.25513	-2.74135	chr16:31201392-31201429	CTCATTTGCTACTCGCCGGGCAGACTTTAATCGGGGTG	chr16:31201415_31201416+(AGACT)	exon:11
ASHG19AP1B14060770911	protein_coding	ENST00000557008	protein_coding	hyper	1.79775	0.0184907	0.610822	-2.41562	-3.26181	BCL2L2-PABPN1	Ensembl	1366	chr14:23776176-23794538:+	chr14	+	23776176	23794538	BCL2L2-PABPN1 readthrough [Source:HGNC Symbol;Acc:HGNC:42959]	TACCTGGAGACGCAGCTGGCTGACTGGATCCACAGCAGTGGGGGCTGGGAGCTGGAAGCT					Nucleus;Insoluble Fraction			100529063					uc058zqn.1	-2.73487	-2.3157	-2.19628	-2.9716	-3.45845	-3.35537	chr14:23793418-23793441	CGCCCGGACCACCAACTACAACAG	chr14:23793425_23793426+(GGACC)	exon:7
ASHG19AP1B12821121311	protein_coding	ENST00000318782	protein_coding	hyper	2.05765	0.000269425	0.539171	-1.94635	-2.98735	PAQR4	Ensembl	2793	chr16:3019246-3023490:+	chr16	+	3019246	3023490	progestin and adipoQ receptor family member 4 [Source:HGNC Symbol;Acc:HGNC:26386]	GCAGCCTCTTCTACCTGCACAACGAACTGGGCAACATCTACACGCACGGGCTGGCCCTGC					Ribosome;Insoluble Fraction;Cell Membrane			124222	CCDS10485			NM_001324118	uc002csj.5	-1.89782	-1.85434	-2.0869	-2.99147	-3.06884	-2.90173	chr16:3022081-3022101	ACCCGTTCTTCCCTGTGGACT	chr16:3022099_3022100+(GGACT)	utr3
ASHG19AP1B12821121311	protein_coding	ENST00000318782	protein_coding	hyper	2.05765	0.000269425	0.539171	-1.94635	-2.98735	PAQR4	Ensembl	2793	chr16:3019246-3023490:+	chr16	+	3019246	3023490	progestin and adipoQ receptor family member 4 [Source:HGNC Symbol;Acc:HGNC:26386]	GCAGCCTCTTCTACCTGCACAACGAACTGGGCAACATCTACACGCACGGGCTGGCCCTGC					Ribosome;Insoluble Fraction;Cell Membrane			124222	CCDS10485			NM_001324118	uc002csj.5	-1.89782	-1.85434	-2.0869	-2.99147	-3.06884	-2.90173	chr16:3022312-3022328	TCACCCTATCCTGTTCC				chr16:3022229-3022329	chr16:3022238_3022239+(AGACC),chr16:3022249_3022250+(GGACT),chr16:3022324_3022325-(GAACA),chr16:3022282_3022283-(GGACT),chr16:3022276_3022277-(GAACT)
ASHG19AP1B12821121311	protein_coding	ENST00000318782	protein_coding	hyper	2.05765	0.000269425	0.539171	-1.94635	-2.98735	PAQR4	Ensembl	2793	chr16:3019246-3023490:+	chr16	+	3019246	3023490	progestin and adipoQ receptor family member 4 [Source:HGNC Symbol;Acc:HGNC:26386]	GCAGCCTCTTCTACCTGCACAACGAACTGGGCAACATCTACACGCACGGGCTGGCCCTGC					Ribosome;Insoluble Fraction;Cell Membrane			124222	CCDS10485			NM_001324118	uc002csj.5	-1.89782	-1.85434	-2.0869	-2.99147	-3.06884	-2.90173	chr16:3022435-3022452	ACTATGGAGTAAGGCATT				chr16:3022424-3022524	chr16:3022435_3022436+(AGACT),chr16:3022457_3022458+(GGACA),chr16:3022465_3022466+(GGACC),chr16:3022480_3022481+(GGACC)
ASHG19AP1B12821121311	protein_coding	ENST00000318782	protein_coding	hyper	2.05765	0.000269425	0.539171	-1.94635	-2.98735	PAQR4	Ensembl	2793	chr16:3019246-3023490:+	chr16	+	3019246	3023490	progestin and adipoQ receptor family member 4 [Source:HGNC Symbol;Acc:HGNC:26386]	GCAGCCTCTTCTACCTGCACAACGAACTGGGCAACATCTACACGCACGGGCTGGCCCTGC					Ribosome;Insoluble Fraction;Cell Membrane			124222	CCDS10485			NM_001324118	uc002csj.5	-1.89782	-1.85434	-2.0869	-2.99147	-3.06884	-2.90173	chr16:3022854-3022869	GCAGAGAAGACCATGG	chr16:3022863_3022864+(AGACC)	utr3
ASHG19AP1B12821121311	protein_coding	ENST00000318782	protein_coding	hyper	2.05765	0.000269425	0.539171	-1.94635	-2.98735	PAQR4	Ensembl	2793	chr16:3019246-3023490:+	chr16	+	3019246	3023490	progestin and adipoQ receptor family member 4 [Source:HGNC Symbol;Acc:HGNC:26386]	GCAGCCTCTTCTACCTGCACAACGAACTGGGCAACATCTACACGCACGGGCTGGCCCTGC					Ribosome;Insoluble Fraction;Cell Membrane			124222	CCDS10485			NM_001324118	uc002csj.5	-1.89782	-1.85434	-2.0869	-2.99147	-3.06884	-2.90173	chr16:3023438-3023451	ACACATGGACTTGG	chr16:3023446_3023447+(GGACT)	utr3
ASHG19AP1B10024347411	protein_coding	ENST00000396878	protein_coding	hyper	2.34769	0.000356518	0.539171	-1.1202	-2.35145	ZNF213	Ensembl	3313	chr16:3185029-3192806:+	chr16	+	3185029	3192806	zinc finger protein 213 [Source:HGNC Symbol;Acc:HGNC:13005]	CTCGCGGCGGAAGTGGGATCTCCTGGGCCGTAGTGGGCGTTGTGTGTTTCGGGGGCGGGG							Yes	7760				NM_004220	uc010uws.3	-1.0395	-1.10555	-1.21557	-2.16247	-2.4101	-2.48177	chr16:3190867-3190905	GGCCACCCACTCGCCGGCGCCAGTTCCGGGACCTGGCAG	chr16:3190897_3190898+(GGACC)	exon:6
ASHG19AP1B13795280211	protein_coding	ENST00000357641	protein_coding	hyper	1.5639	0.0193444	0.610822	-1.76237	-2.40752	BRPF3	Ensembl	6052	chr6:36164521-36200567:+	chr6	+	36164521	36200567	bromodomain and PHD finger containing 3 [Source:HGNC Symbol;Acc:HGNC:14256]	CGGGCAGGCGGCTGAGGCCTGTCCCCTCAGTTCCCAGGTGCCATGAGGAAGCCTCGTCGG					Chromatin;Insoluble Fraction;Cell Membrane;Nucleous		Yes	27154	CCDS34437	CHEMBL3108644		NM_015695	uc003olv.5	-1.55159	-1.88513	-1.8504	-2.30373	-2.67257	-2.24626	chr6:36169035-36169054	CATTGACAATATCCCGCCTG				chr6:36168994-36169094;chr6:36168988-36169088;chr6:36168980-36169080	chr6:36169023_36169024+(GAACC),chr6:36169065_36169066+(AAACT),chr6:36169014_36169015-(GAACA);chr6:36169023_36169024+(GAACC),chr6:36169065_36169066+(AAACT),chr6:36169014_36169015-(GAACA),chr6:36168994_36168995-(AGACT);chr6:36169023_36169024+(GAACC),chr6:36169065_36169066+(AAACT),chr6:36169014_36169015-(GAACA),chr6:36168994_36168995-(AGACT)
ASHG19AP1B11067738311	protein_coding	ENST00000200453	protein_coding	hyper	1.9099	0.0377451	0.617706	-0.0853696	-1.01887	PPP1R15A	Ensembl	2378	chr19:49375649-49379314:+	chr19	+	49375649	49379314	protein phosphatase 1 regulatory subunit 15A [Source:HGNC Symbol;Acc:HGNC:14375]	CGGACCCTGAGACTCCCCTAAAGGCCAGAAAGGTGCGCTTCTCCGAGAAGGTCACTGTCC					Cytosol;Insoluble Fraction			23645	CCDS12738			NM_014330	uc002pky.5	-0.66764	0.163798	0.247733	-1.02673	-1.16836	-0.861518	chr19:49376682-49376713	TAGGACTCCTCTGGCAATCCCCCATACCCCTT	chr19:49376686_49376687+(GGACT)	exon:2
ASHG19AP1B11067738311	protein_coding	ENST00000200453	protein_coding	hyper	1.9099	0.0377451	0.617706	-0.0853696	-1.01887	PPP1R15A	Ensembl	2378	chr19:49375649-49379314:+	chr19	+	49375649	49379314	protein phosphatase 1 regulatory subunit 15A [Source:HGNC Symbol;Acc:HGNC:14375]	CGGACCCTGAGACTCCCCTAAAGGCCAGAAAGGTGCGCTTCTCCGAGAAGGTCACTGTCC					Cytosol;Insoluble Fraction			23645	CCDS12738			NM_014330	uc002pky.5	-0.66764	0.163798	0.247733	-1.02673	-1.16836	-0.861518	chr19:49378085-49378128	AAAGGCGGCTCAAGCGCCCAGAAACCCCTACTCATGATCCGGAC	chr19:49378108_49378109+(AAACC)	exon:2
ASHG19AP1B11479040511	protein_coding	ENST00000502667	protein_coding	hyper	3.78824	0.0481273	0.617706	-2.41914	-4.34066	ACSF2	Ensembl	2098	chr17:48503613-48552192:+	chr17	+	48503613	48552192	acyl-CoA synthetase family member 2 [Source:HGNC Symbol;Acc:HGNC:26101]	GGGTGCTCATGCAGTTGGCCACCGCCCAGGCTATGGAACTGGAGTATGTCCTCAAGAAGG					Endoplasmic reticulum;Nucleus			80221	CCDS74104			NM_001288969	uc010wmn.3	-3.08725	-1.50579	-2.66438	-5.116	-4.48002	-3.42598	chr17:48552063-48552079	GGATGGGTCCGGGAACT	chr17:48552077_48552078+(GAACT)	utr3
ASHG19AP1B10170489611	protein_coding	ENST00000343106	protein_coding	hyper	1.83623	0.02585	0.614354	2.04711	1.17037	UBE2D3	Ensembl	2389	chr4:103717291-103748279:-	chr4	-	103717291	103748279	ubiquitin conjugating enzyme E2 D3 [Source:HGNC Symbol;Acc:HGNC:12476]	TGCACGGATCTATAAAACAGACAGAGATAAGTACAATAGGTTAGCAAGAGAGTGGACAGA					Cytosol			7323	CCDS3661			NM_181892	uc003hwi.5	1.61488	2.35174	2.17472	1.4145	1.05947	1.03714	chr4:103718246-103718270	ATGGTTTTAGTCTCATAACCAAGTT	chr4:103718255_103718256-(AGACT),chr4:103718249_103718250-(AAACC)	utr3,utr3
ASHG19AP1B13847945811	protein_coding	ENST00000376263	protein_coding	hyper	1.94085	0.0443353	0.617706	-1.65301	-2.6097	HNRNPK	Ensembl	2942	chr9:86582999-86595184:-	chr9	-	86582999	86595184	heterogeneous nuclear ribonucleoprotein K [Source:HGNC Symbol;Acc:HGNC:5044]	GACGGCGGGGAGGACGCGAGAAGGCGGGGGAGGGGAGCCTGCGCTCGTTTTCTGTCTAGC		Yes		Blepharoptosis;Constipation;Craniosynostosis;Cryptorchidism;Hip Dislocation, Congenital;Mental Retardation;Muscle hypotonia;Curvature of spine;Congenital small ears;POLYDACTYLY, POSTAXIAL;Long narrow head;Feeding difficulties;Skull malformation;Dyschezia;Open mouth;Byzanthine arch palate;Inversion of nipple (disorder);Downward slant of palpebral fissure;Low intelligence;Sacral dimples;Global deve…	Cytosol;Nucleus;Ribosome;Insoluble Fraction		Yes	3190				NM_001318187	uc004anf.5	-1.57204	-1.36214	-2.02485	-2.16517	-2.57765	-3.08627	chr9:86586860-86586890	CCTCGTCCGGGAGGAGGGGGAGGTGGTCCTC	chr9:86586885_86586886-(GGACC)	exon:10					UBE2D3
ASHG19AP1B10003805111	protein_coding	HBMT00000700340	protein_coding	hyper	1.69229	0.024524	0.614354	-0.905539	-1.66452	CATG00000038552.1	FANTOM5CAT	1197	chr19:11303561-11304757:+	chr19	+	11303561	11304757	At least 1 of the 10 top ranked transcript is CPAT coding and max ORF size >=300, NOT annotated as nonCoding in GENCODE	CGTGTGGCCCTTCTCGATGTCATCCACGTACTTGAGGAAGTCCAGGTCCAGGCGGTAGCC								-1						-1.07921	-1.02131	-0.616093	-1.79548	-1.34763	-1.85044	chr19:11303948-11303969	AGGTGCCCACACTCCGGGTCTC				chr19:11303919-11304019;chr19:11303946-11304046	chr19:11303944_11303945+(GAACC),chr19:11304003_11304004-(GGACC),chr19:11303982_11303983-(GGACC),chr19:11303965_11303966-(AGACC),chr19:11303931_11303932-(GGACT);chr19:11304003_11304004-(GGACC),chr19:11303982_11303983-(GGACC),chr19:11303965_11303966-(AGACC)
ASHG19AP1B10003805111	protein_coding	HBMT00000700340	protein_coding	hyper	1.69229	0.024524	0.614354	-0.905539	-1.66452	CATG00000038552.1	FANTOM5CAT	1197	chr19:11303561-11304757:+	chr19	+	11303561	11304757	At least 1 of the 10 top ranked transcript is CPAT coding and max ORF size >=300, NOT annotated as nonCoding in GENCODE	CGTGTGGCCCTTCTCGATGTCATCCACGTACTTGAGGAAGTCCAGGTCCAGGCGGTAGCC								-1						-1.07921	-1.02131	-0.616093	-1.79548	-1.34763	-1.85044	chr19:11304532-11304559	CGGGGCAGCGAGCTCAGGCGGGGGCGGC				chr19:11304526-11304626;chr19:11304521-11304621;chr19:11304516-11304616	chr19:11304621_11304622-(GGACT);;
ASHG19AP1B12613624511	protein_coding	ENST00000401695	protein_coding	hyper	3.1806	0.039978	0.617706	-2.4724	-4.1417	RPS14	Ensembl	2314	chr5:149822198-149829259:-	chr5	-	149822198	149829259	ribosomal protein S14 [Source:HGNC Symbol;Acc:HGNC:10387]	CCTGGTCTCAGAAGGCCCGTTTTGCTTTCAGGGAGGAGCTTGTGAAAAATGGCACCTCGA				Animal Mammary Neoplasms;Mammary Neoplasms, Experimental;Hypoplastic anemia;Hypoxia;Erythroid hypoplasia;Somatic mutation;5q-syndrome;Hypoplastic myelodysplasia;Isolated cases;Macrocytic anemia, refractory;MYELODYSPLASTIC SYNDROME;Abnormality of cells of the megakaryocyte lineage;Autosomal dominant contiguous gene syndrome	Ribosome;Nucleus;Cytosol;Cytoplasm			6208	CCDS4307				uc003lsj.4	-3.03379	-2.08998	-2.29341	-3.22329	-4.82472	-4.37708	chr5:149826366-149826408	TATTTCCTCCTGTGGCCCGGAGTTTGATGTGTAGGGCGGTGAT	chr5:149826387_149826388-(AAACT)	exon:3
ASHG19AP1B10001471011	protein_coding	ENST00000277570	protein_coding	hyper	7.12367	0.02785	0.615405	-2.45029	-5.28291	PROSER2	Ensembl	3333	chr10:11865397-11914276:+	chr10	+	11865397	11914276	proline and serine rich 2 [Source:HGNC Symbol;Acc:HGNC:23728]	GGGTGAACTGGACTGCATATTAGTTTATTTGTTGCCATAATCACATTTTTGAAAAATAAA								254427	CCDS7085			NM_153256	uc001ikx.3	-3.35945	-2.65833	-1.33309	-4.14405	-6.13233	-5.57235	chr10:11911642-11911665	TGGAGCACCCCAGACTCCTGCGCT	chr10:11911655_11911656+(AGACT)	exon:4
ASHG19AP1B11389344111	protein_coding	ENST00000369758	protein_coding	hyper	2.8292	0.0194462	0.610822	-1.52611	-3.02651	PCMTD2	Ensembl	3212	chr20:62887094-62907006:+	chr20	+	62887094	62907006	protein-L-isoaspartate (D-aspartate) O-methyltransferase domain containing 2 [Source:HGNC Symbol;Acc:HGNC:15882]	GGAGGGATCCTTGTCATGCCACTGGAAGAGAAGCCCTGCCATTCAGAGTCAGGAAAATCA					Ribosome;Insoluble Fraction;Cell Membrane			55251	CCDS46631			NM_001104925	uc002yim.5	-1.94126	-1.24256	-1.39452	-2.52113	-2.8968	-3.66159	chr20:62891556-62891579	CCTGGACTCTCGTTTCTGAACCTG	chr20:62891561_62891562+(GGACT),chr20:62891575_62891576+(GAACC)	exon:3,exon:3
ASHG19AP1B13789655411	protein_coding	ENST00000222388	protein_coding	hyper	2.52786	0.0480891	0.617706	-3.03842	-4.37634	RP4-548D19.5	Ensembl	2185	chr7:150904923-150924252:-	chr7	-	150904923	150924252	ATP binding cassette subfamily F member 2 [Source:HGNC Symbol;Acc:HGNC:71]	AAGCTGGTGGATGAGGAGCCCCAGCTCACCAAGAGGACCCACAACGTGTGCACCCTGACA								-1	CCDS5922			NM_005692	uc003wjo.3	-2.79083	-2.97907	-3.34536	-5.24399	-3.75891	-4.12612	chr7:150910386-150910407	GATTCATGTTAAAGTCTGTGAA	chr7:150910399_150910400-(AGACT)	intron
ASHG19AP1B10009503511	protein_coding	HBMT00000033341	protein_coding	hyper	3.62934	0.0218202	0.610822	-2.35271	-4.21241	CATG00000022755.1	FANTOM5CAT	3437	chr1:161007549-161010985:+	chr1	+	161007549	161010985	At least 1 of the 10 top ranked transcript is CPAT coding and max ORF size >=300, NOT annotated as nonCoding in GENCODE	GATTGAAGTTTGGGGTTAAGGAATTATACAAGATTTAGCAGGTATTAGGACCACTTATGG								-1						-1.88495	-2.30869	-2.86448	-4.1911	-3.48944	-4.9567	chr1:161009301-161009336	CAGCTCCAGGGAAAGGAAGAACCAATGGAAGTGCCA	chr1:161009321_161009322+(GAACC)	Unknown
ASHG19AP1B10009503511	protein_coding	HBMT00000033341	protein_coding	hyper	3.62934	0.0218202	0.610822	-2.35271	-4.21241	CATG00000022755.1	FANTOM5CAT	3437	chr1:161007549-161010985:+	chr1	+	161007549	161010985	At least 1 of the 10 top ranked transcript is CPAT coding and max ORF size >=300, NOT annotated as nonCoding in GENCODE	GATTGAAGTTTGGGGTTAAGGAATTATACAAGATTTAGCAGGTATTAGGACCACTTATGG								-1						-1.88495	-2.30869	-2.86448	-4.1911	-3.48944	-4.9567	chr1:161009480-161009518	CCCAGGGGCTGCATGGTGGGGGTGGGCAAGGCTGTCAGT				chr1:161009457-161009557;chr1:161009458-161009558;chr1:161009460-161009560	chr1:161009536_161009537-(AAACA);chr1:161009536_161009537-(AAACA);chr1:161009536_161009537-(AAACA)
ASHG19AP1B10009503511	protein_coding	HBMT00000033341	protein_coding	hyper	3.62934	0.0218202	0.610822	-2.35271	-4.21241	CATG00000022755.1	FANTOM5CAT	3437	chr1:161007549-161010985:+	chr1	+	161007549	161010985	At least 1 of the 10 top ranked transcript is CPAT coding and max ORF size >=300, NOT annotated as nonCoding in GENCODE	GATTGAAGTTTGGGGTTAAGGAATTATACAAGATTTAGCAGGTATTAGGACCACTTATGG								-1						-1.88495	-2.30869	-2.86448	-4.1911	-3.48944	-4.9567	chr1:161009647-161009658	GATTAGGCTGTT				chr1:161009606-161009706	chr1:161009677_161009678-(GAACT)
ASHG19AP1B10025948011	protein_coding	ENST00000295006	protein_coding	hyper	1.63926	0.000842187	0.539171	-3.01	-3.72305	CAPN2	Ensembl	3573	chr1:223900034-223963720:+	chr1	+	223900034	223963720	calpain 2 [Source:HGNC Symbol;Acc:HGNC:1479]	TGGGCTCCCACGACAGGGCCATCAAGTACCTCAACCAGGACTACGAGGCGCTGCGGAACG				Leukemia, Myelocytic, Acute	Ribosome;Cytosol;Chromatin			824	CCDS31035	CHEMBL2382		NM_001748	uc001hob.5	-3.1011	-2.92779	-3.00111	-3.67109	-3.65301	-3.84504	chr1:223963348-223963375	TGAACTTCACCACCACTAGTGTCTGTCC	chr1:223963351_223963352+(GAACT)	utr3
ASHG19AP1B14143257411	protein_coding	ENST00000589838	protein_coding	hyper	1.66976	0.00327554	0.540616	0.740692	0.00104694	PRKCSH	Ensembl	1898	chr19:11546939-11561755:+	chr19	+	11546939	11561755	protein kinase C substrate 80K-H [Source:HGNC Symbol;Acc:HGNC:9411]	GAGGCCCCACCGCCACTGTCACCCCCGCAGCCGGCCAGCCCTGCTGAGGAAGACAAAATG				Abdomen distended;Ascites;Back Pain;Cardiovascular Diseases;Hepatomegaly;Cystic kidney;Polycystic Kidney Diseases;Polycystic liver disease;Cardiovascular Abnormalities;Multiple renal cysts;Congenital neurologic anomalies;Elevated total bilirubin;Renal cyst	Nucleus;Endoplasmic reticulum			5589	CCDS32911			NM_002743	uc060tta.1	0.896758	0.727452	0.597865	-0.0553115	-0.100068	0.15852	chr19:11557103-11557121	CTGCAGACTCACCCGGAGC	chr19:11557109_11557110+(AGACT)	exon:8
ASHG19AP1B14143257411	protein_coding	ENST00000589838	protein_coding	hyper	1.66976	0.00327554	0.540616	0.740692	0.00104694	PRKCSH	Ensembl	1898	chr19:11546939-11561755:+	chr19	+	11546939	11561755	protein kinase C substrate 80K-H [Source:HGNC Symbol;Acc:HGNC:9411]	GAGGCCCCACCGCCACTGTCACCCCCGCAGCCGGCCAGCCCTGCTGAGGAAGACAAAATG				Abdomen distended;Ascites;Back Pain;Cardiovascular Diseases;Hepatomegaly;Cystic kidney;Polycystic Kidney Diseases;Polycystic liver disease;Cardiovascular Abnormalities;Multiple renal cysts;Congenital neurologic anomalies;Elevated total bilirubin;Renal cyst	Nucleus;Endoplasmic reticulum			5589	CCDS32911			NM_002743	uc060tta.1	0.896758	0.727452	0.597865	-0.0553115	-0.100068	0.15852	chr19:11560299-11560325	CCTGAGGAAGATGGACCCACATGGCCA	chr19:11560313_11560314+(GGACC)	intron
ASHG19AP1B13929797111	protein_coding	ENST00000506183	protein_coding	hyper	1.83126	0.0413432	0.617706	-1.17016	-2.043	BAX	Ensembl	383	chr19:49458186-49464896:+	chr19	+	49458186	49464896	BCL2 associated X, apoptosis regulator [Source:HGNC Symbol;Acc:HGNC:959]	AGCAGCCCAGAGGCGGGGGATGATTGCCGCCGTGGACACAGACTCCCCCCGAGAGGTCTT		Yes		Alzheimer's Disease;Colonic Neoplasms;Diabetes Mellitus, Experimental;Esophageal Neoplasms;HIV Infections;Male infertility;Intestinal Neoplasms;Ischemia;Myocardial Infarction;Myocardial Reperfusion Injury;Nerve Degeneration;Polycystic Ovary Syndrome;Prostatic Neoplasms;Lymphoma, T-Cell, Cutaneous;Microsatellite Instability;Mammary Neoplasms;Acute kidney injury;Cerebral Hemorrhage;Chemical and Dru…	Cytosol			581				NM_001291431	uc061axw.1	-1.19078	-1.4906	-0.829106	-1.62376	-2.1169	-2.38834	chr19:49464115-49464136	ACATTGGACTTCCTCCGGGAGC	chr19:49464122_49464123+(GGACT)	exon:5
ASHG19AP1B12056459711	protein_coding	NM_001330216	protein_coding	hyper	2.79569	0.00758177	0.567225	-2.65817	-4.14138	CNP	Refseq	5328	chr17:40119736-40129758:+	chr17	+	40119736	40129758		ACCAGAAGCGGAAAGGTGCTCCCGGACCGAAAGGGAAAGAAGAACAGAGGCTTCTCCCGA				Liver Cirrhosis, Experimental;Psychotic Disorders;Schizophrenia;Unipolar Depression;Major Depressive Disorder	Ribosome;Nucleus;Cytoplasm;Cytosol;Insoluble Fraction;Cell Membrane	17:neuron_projection_bundle[35.15];substantia_nigra[20.62];globus_pallidus[15.33];nervous_system[14.66];telencephalic_nucleus[12.27];brain[11.50];nucleus_of_brain[11.50];cerebral_subcortex[10.74];forebrain[9.91];telencephalon[9.43];brain_gray_matter[8.09];thalamic_complex[8.08];spinal_cord[7.89];brainstem[6.42];pons[6.37];medulla_oblongata[6.04];locus_ceruleus[5.47]		1267	CCDS11414			NM_001330216	uc002hyl.2	-2.84658	-2.46445	-2.66348	-3.92607	-3.808	-4.69006	chr17:40120393-40120414	ATGAGGACCTGGCTGCCTACTG	chr17:40120399_40120400+(GGACC)	exon:2
ASHG19AP1B12047406911	protein_coding	ENST00000383811	protein_coding	hyper	1.5323	0.0339503	0.617706	-0.013345	-0.629041	CRELD1	Ensembl	2696	chr3:9975524-9987097:+	chr3	+	9975524	9987097	cysteine rich with EGF like domains 1 [Source:HGNC Symbol;Acc:HGNC:14630]	GGTCTTGGAAAGTTAAAAGGCATCAGTCTTACTACCTGTCCCACCACCCCCACCTTAGGG				Partial atrioventricular canal;ATRIOVENTRICULAR SEPTAL DEFECT, SUSCEPTIBILITY TO, 2;Atrioventricular Septal Defect, Partial, with Heterotaxy Syndrome	Chromatin;Nucleous;Nucleoplasm			78987				NM_015513	uc003buh.3	0.0510992	0.181296	-0.27243	-0.899511	-0.556477	-0.431135	chr3:9986302-9986318	TGCCCCCAGAGCTTGGG				chr3:9986241-9986341;chr3:9986225-9986325;chr3:9986229-9986329	chr3:9986284_9986285+(GGACC),chr3:9986334_9986335+(GGACA);chr3:9986284_9986285+(GGACC);chr3:9986284_9986285+(GGACC)
ASHG19AP1B11814649611	protein_coding	ENST00000614256	protein_coding	hyper	2.49284	0.0146556	0.610503	-0.798027	-2.11582	CHTOP	Ensembl	1840	chr1:153606458-153618781:+	chr1	+	153606458	153618781	chromatin target of PRMT1 [Source:HGNC Symbol;Acc:HGNC:24511]	TGTCCAGGCAGCATTAAAACTTAAGCAGGTCGGGGTATGATAGGTCGGGGAAGAGGGGGC					Cytosol;Nucleus;Insoluble Fraction			26097	CCDS72918			NM_001244664	uc021ozz.2	-1.40956	-0.38128	-0.603244	-2.08574	-2.01261	-2.2491	chr1:153617654-153617671	AATTGGATGCATATATGT				chr1:153617582-153617682	chr1:153617648_153617649+(GGACA),chr1:153617677_153617678+(AAACA)
ASHG19AP1B12172343011	protein_coding	ENST00000398510	protein_coding	hyper	2.42721	0.0431051	0.617706	-2.54593	-3.82523	CHD9	Ensembl	11337	chr16:53189915-53361363:+	chr16	+	53189915	53361363	chromodomain helicase DNA binding protein 9 [Source:HGNC Symbol;Acc:HGNC:25701]	GTTTACAGTGAAAATCAAAGACGAAGGTGGTTTGAAGTTGACATTTCAGAAGCAAGGGCT		Yes			Ribosome;Cytosol;Insoluble Fraction		Yes	80205	CCDS76865			NM_001308319	uc002ehb.4	-3.14479	-2.72974	-1.76327	-3.51554	-3.96789	-3.99226	chr16:53337931-53337963	AAGATGGCTCATTCAAGGACTTCTACCCCACTT	chr16:53337949_53337950+(GGACT)	exon:30					CHTOP
ASHG19AP1B14242526511	protein_coding	ENST00000370321	protein_coding	hyper	1.84843	0.0417202	0.617706	-1.07065	-1.95695	RPL5	Ensembl	1028	chr1:93297597-93307481:+	chr1	+	93297597	93307481	ribosomal protein L5 [Source:HGNC Symbol;Acc:HGNC:10360]	CTAGCGCCGCTGGGCCTGCAGGTCTCTGTCGAGCAGCGGACGCCGGTCTCTGTTCCGCAG				Anemia, Macrocytic;Cardiac Arrhythmia;Cleft Lip;Cleft Palate;Fatigue;Hand deformities;Micrognathism;Ovarian Cysts;Pallor;Delayed Puberty;Migraine Disorders;Foetal haemoglobin increased;Mandibular hypoplasia;Conduction disorder of the heart;reproductive system abnormality;Electrocardiogram abnormal;genital abnormal;Intermittent migraine headaches;Electrocardiogram change;Mean cell volume increased…	Cytosol;Ribosome;Cytoplasm			6125				NM_000969		-1.5953	-0.591756	-1.02488	-1.99306	-1.81489	-2.06289	chr1:93305479-93305504	CTTCAGACTTCTGGGCTCAAGCAATT	chr1:93305485_93305486+(AGACT)	intron
ASHG19AP1B10978031711	protein_coding	ENST00000262376	protein_coding	hyper	1.72635	0.0141653	0.610067	-0.87235	-1.66008	UBN1	Ensembl	6252	chr16:4897632-4932361:+	chr16	+	4897632	4932361	ubinuclein 1 [Source:HGNC Symbol;Acc:HGNC:12506]	CGGCGCTGGGGACAAAGAAGCCATGCAGTGACACCCGCTAAGACTTGTTGGTAGCCATGT					Ribosome;Insoluble Fraction;Cell Membrane		Yes	29855	CCDS10525			NM_001079514	uc002cyb.5	-0.927689	-0.93323	-0.756132	-2.0065	-1.57356	-1.40017	chr16:4931865-4931897	GGAGGCTGAGCAGGGACTCTCCAGGCTTCTCTG	chr16:4931880_4931881+(GGACT)	utr3
ASHG19AP1B10027276211	protein_coding	ENST00000316097	protein_coding	hyper	1.69831	0.0180101	0.610822	-2.01874	-2.78284	SCAMP4	Ensembl	2684	chr19:1905213-1926010:+	chr19	+	1905213	1926010	secretory carrier membrane protein 4 [Source:HGNC Symbol;Acc:HGNC:30385]	CTTGGCCTGGCGAAGATCCCGCCCCTGGAACTACGCTCCCGTCGTGCTCCGCGGCTCCAG		Yes			Ribosome;Nucleus;Cytoplasm;Endoplasmic reticulum;Nucleous;Nucleoplasm			113178	CCDS45903			NM_079834	uc002luj.5	-2.15166	-1.92894	-1.97563	-3.05466	-2.86558	-2.42829	chr19:1925561-1925591	AACTTTTCCTTCATCATTTCCTGCACTCGCT				chr19:1925545-1925645	chr19:1925562_1925563+(AAACT),chr19:1925606_1925607+(GGACA)
ASHG19AP1B13296991211	protein_coding	ENST00000443006	protein_coding	hyper	1.84444	0.019847	0.610822	-2.06604	-2.94923	MDH2	Ensembl	2020	chr7:75677403-75696824:+	chr7	+	75677403	75696824	malate dehydrogenase 2 [Source:HGNC Symbol;Acc:HGNC:6971]	GCCAGCGCTGCTCTCCGCCGCAGCTTCAGCACCTCGGCCCAGGCTACCTCGGACCTGAAC				Animal Mammary Neoplasms;Mammary Neoplasms, Experimental	Cytosol;Ribosome			4191	CCDS75622			NM_001282404	uc003uep.5	-1.94328	-1.81731	-2.43754	-2.79582	-3.22784	-2.82403	chr7:75677463-75677491	CCCTCCCGCTCCAGCCATGCTCTCCGCCC				chr7:75677421-75677521;chr7:75677420-75677520;chr7:75677430-75677530;chr7:75677418-75677518	;;;
ASHG19AP1B13140686111	protein_coding	ENST00000374436	protein_coding	hyper	2.08898	0.0310197	0.617105	0.461627	-0.601172	EIF6	Ensembl	1252	chr20:33866714-33872518:-	chr20	-	33866714	33872518	eukaryotic translation initiation factor 6 [Source:HGNC Symbol;Acc:HGNC:6159]	TACTTGGGAAAGGATCCGCCGGCCTTGAACTCCCGCCTCCGCCGCCCCTAGGCCTCATGG				HIV Infections;Mammary Neoplasms	Ribosome			3692	CCDS13249			NM_001267810	uc002xbv.3	0.050847	0.699824	0.634211	-1.1029	-0.305391	-0.39523	chr20:33866814-33866853	AGGTTTTTGCAGTAATGATAGATCCAGGCGATAAGCACAG	chr20:33866816_33866817-(AAACC)	utr3
ASHG19AP1B13140686111	protein_coding	ENST00000374436	protein_coding	hyper	2.08898	0.0310197	0.617105	0.461627	-0.601172	EIF6	Ensembl	1252	chr20:33866714-33872518:-	chr20	-	33866714	33872518	eukaryotic translation initiation factor 6 [Source:HGNC Symbol;Acc:HGNC:6159]	TACTTGGGAAAGGATCCGCCGGCCTTGAACTCCCGCCTCCGCCGCCCCTAGGCCTCATGG				HIV Infections;Mammary Neoplasms	Ribosome			3692	CCDS13249			NM_001267810	uc002xbv.3	0.050847	0.699824	0.634211	-1.1029	-0.305391	-0.39523	chr20:33866918-33866947	ATCCGGTACAGATTGGGCGGAATGTGGAGA				chr20:33866847-33866947	chr20:33866884_33866885-(GGACT)
ASHG19AP1B10872471111	protein_coding	ENST00000359526	protein_coding	hyper	3.13451	0.0285828	0.615405	-1.15081	-2.79905	DNMT1	Ensembl	5206	chr19:10244216-10305755:-	chr19	-	10244216	10305755	DNA methyltransferase 1 [Source:HGNC Symbol;Acc:HGNC:2976]	ACTGGGATTAGAGCTGAACCTTCACCTAGCCCCAGGATTACAAGGAAAAGCACCAGGCAA		Yes		Adenocarcinoma;Anxiety Disorders;Asthma;Bipolar Disorder;Cataplexy;Cerebellar Ataxia;Colonic Neoplasms;Depressive disorder;Sensorineural Hearing Loss (disorder);Impulsive Behavior;Medulloblastoma;Muscle Spasticity;Narcolepsy;Hereditary Sensory and Autonomic Neuropathies;Osteomyelitis;Prostatic Neoplasms;Schizophrenia;Stomach Neoplasms;Apathy;Sensory neuropathy;Hyperreflexia;Degenerative brain dis…	Cytosol;Nucleus;Chromatin;Insoluble Fraction;Cell Membrane		Yes	1786	CCDS45958			NM_001318731	uc010xlc.3	-1.93207	-0.998594	-0.521759	-2.26923	-3.10012	-3.02778	chr19:10250952-10250967	CGCCTGGGCCGCAGGG				chr19:10250945-10251045	chr19:10250967_10250968-(GGACC)
ASHG19AP1B10872471111	protein_coding	ENST00000359526	protein_coding	hyper	3.13451	0.0285828	0.615405	-1.15081	-2.79905	DNMT1	Ensembl	5206	chr19:10244216-10305755:-	chr19	-	10244216	10305755	DNA methyltransferase 1 [Source:HGNC Symbol;Acc:HGNC:2976]	ACTGGGATTAGAGCTGAACCTTCACCTAGCCCCAGGATTACAAGGAAAAGCACCAGGCAA		Yes		Adenocarcinoma;Anxiety Disorders;Asthma;Bipolar Disorder;Cataplexy;Cerebellar Ataxia;Colonic Neoplasms;Depressive disorder;Sensorineural Hearing Loss (disorder);Impulsive Behavior;Medulloblastoma;Muscle Spasticity;Narcolepsy;Hereditary Sensory and Autonomic Neuropathies;Osteomyelitis;Prostatic Neoplasms;Schizophrenia;Stomach Neoplasms;Apathy;Sensory neuropathy;Hyperreflexia;Degenerative brain dis…	Cytosol;Nucleus;Chromatin;Insoluble Fraction;Cell Membrane		Yes	1786	CCDS45958			NM_001318731	uc010xlc.3	-1.93207	-0.998594	-0.521759	-2.26923	-3.10012	-3.02778	chr19:10260224-10260241	ACAGCTCCAGAGGGTCCG	chr19:10260237_10260238-(GGACC)	exon:26
ASHG19AP1B13534371611	protein_coding	ENST00000268171	protein_coding	hyper	1.56481	0.0366253	0.617706	-0.988658	-1.63465	FURIN	Ensembl	4244	chr15:91411822-91426688:+	chr15	+	91411822	91426688	furin, paired basic amino acid cleaving enzyme [Source:HGNC Symbol;Acc:HGNC:8568]	GGATGGTGAAGGTCGGCACTCTTCACCCTCCCGAGCCCTGCCCGTCTCGGCCCCATGCCC				Animal Mammary Neoplasms;Mammary Neoplasms, Experimental	Ribosome;Endoplasmic reticulum;Insoluble Fraction;Cell Membrane			5045	CCDS10364	CHEMBL2611		NM_002569	uc002bpu.2	-0.93464	-0.747775	-1.28356	-1.37109	-1.83844	-1.69443	chr15:91424973-91425006	CACCATGGACCGTGGCCTCATCTCCTACAAGGGG	chr15:91424981_91424982+(GGACC)	exon:16
ASHG19AP1B13534371611	protein_coding	ENST00000268171	protein_coding	hyper	1.56481	0.0366253	0.617706	-0.988658	-1.63465	FURIN	Ensembl	4244	chr15:91411822-91426688:+	chr15	+	91411822	91426688	furin, paired basic amino acid cleaving enzyme [Source:HGNC Symbol;Acc:HGNC:8568]	GGATGGTGAAGGTCGGCACTCTTCACCCTCCCGAGCCCTGCCCGTCTCGGCCCCATGCCC				Animal Mammary Neoplasms;Mammary Neoplasms, Experimental	Ribosome;Endoplasmic reticulum;Insoluble Fraction;Cell Membrane			5045	CCDS10364	CHEMBL2611		NM_002569	uc002bpu.2	-0.93464	-0.747775	-1.28356	-1.37109	-1.83844	-1.69443	chr15:91425226-91425239	AGACTGCTTCCCAT	chr15:91425228_91425229+(AGACT)	utr3
ASHG19AP1B12256194811	protein_coding	ENST00000448007	protein_coding	hyper	1.93612	0.039861	0.617706	-2.34344	-3.29661	METTL21A	Ensembl	1770	chr2:208476828-208489707:-	chr2	-	208476828	208489707	methyltransferase like 21A [Source:HGNC Symbol;Acc:HGNC:30476]	CCATTGTTATCACTATCGAAGCAGCCGATGGAGGAGGGGAGGTCTGAGCAGAGGGCGGGG		Yes			Ribosome;Cytoplasm			151194	CCDS2376			NM_145280	uc002vcf.3	-2.35624	-2.87084	-1.80323	-3.19129	-3.44434	-3.25418	chr2:208478092-208478109	GGAGGTAAGTTGGCTTGA				chr2:208478009-208478109;chr2:208478012-208478112	chr2:208478034_208478035+(AAACT),chr2:208478080_208478081-(AAACT),chr2:208478074_208478075-(AAACT),chr2:208478048_208478049-(GGACA);chr2:208478034_208478035+(AAACT),chr2:208478080_208478081-(AAACT),chr2:208478074_208478075-(AAACT),chr2:208478048_208478049-(GGACA)
ASHG19AP1B10026678611	protein_coding	ENST00000373946	protein_coding	hyper	1.99292	0.0275568	0.615405	-2.74063	-3.73551	EPB41L1	Ensembl	6327	chr20:34680632-34820721:+	chr20	+	34680632	34820721	erythrocyte membrane protein band 4.1 like 1 [Source:HGNC Symbol;Acc:HGNC:3378]	GAGCCTGCTCAGCCTTTCCCTGACATTTGGGCAAATGTGTGGGGAGATGCGGAGCTCAAG				MENTAL RETARDATION, AUTOSOMAL DOMINANT 11	Insoluble Fraction			2036				NM_001258329	uc002xev.3	-2.53683	-2.55505	-3.12999	-4.11685	-3.73378	-3.35591	chr20:34807725-34807757	GCGGAAACCCTCTCAACCTCCACCACCACCCAT	chr20:34807731_34807732+(AAACC)	exon:2
ASHG19AP1B10026678611	protein_coding	ENST00000373946	protein_coding	hyper	1.99292	0.0275568	0.615405	-2.74063	-3.73551	EPB41L1	Ensembl	6327	chr20:34680632-34820721:+	chr20	+	34680632	34820721	erythrocyte membrane protein band 4.1 like 1 [Source:HGNC Symbol;Acc:HGNC:3378]	GAGCCTGCTCAGCCTTTCCCTGACATTTGGGCAAATGTGTGGGGAGATGCGGAGCTCAAG				MENTAL RETARDATION, AUTOSOMAL DOMINANT 11	Insoluble Fraction			2036				NM_001258329	uc002xev.3	-2.53683	-2.55505	-3.12999	-4.11685	-3.73378	-3.35591	chr20:34817872-34817900	TTCTTACTTTCTGGATCTTGACACTGGGC				chr20:34817849-34817949	chr20:34817864_34817865+(GAACA),chr20:34817907_34817908+(AAACC)
ASHG19AP1B10016647911	protein_coding	ENST00000269397	protein_coding	hyper	3.93511	0.0322389	0.617706	1.79601	-0.180389	CBX4	Ensembl	2664	chr17:77806955-77813228:-	chr17	-	77806955	77813228	chromobox 4 [Source:HGNC Symbol;Acc:HGNC:1554]	ATAAGCTTCCAACTATTACCTGCTTGAATGTAAATATTAAATGGAGATGTTGAAGGTGCA		Yes			Endoplasmic reticulum;Insoluble Fraction;Cell Membrane		Yes	8535	CCDS32758	CHEMBL3232685		NM_003655	uc002jxe.4	0.659386	2.09667	2.63198	-0.472001	-0.192388	0.123222	chr17:77807553-77807594	CCGCGTGGAAGGGGCCTCCGCCCAGGTCTGACAGCCGCCGCA	chr17:77807578_77807579-(AGACC)	utr3
ASHG19AP1B10016647911	protein_coding	ENST00000269397	protein_coding	hyper	3.93511	0.0322389	0.617706	1.79601	-0.180389	CBX4	Ensembl	2664	chr17:77806955-77813228:-	chr17	-	77806955	77813228	chromobox 4 [Source:HGNC Symbol;Acc:HGNC:1554]	ATAAGCTTCCAACTATTACCTGCTTGAATGTAAATATTAAATGGAGATGTTGAAGGTGCA		Yes			Endoplasmic reticulum;Insoluble Fraction;Cell Membrane		Yes	8535	CCDS32758	CHEMBL3232685		NM_003655	uc002jxe.4	0.659386	2.09667	2.63198	-0.472001	-0.192388	0.123222	chr17:77807776-77807804	CTTGAAAGTAACGGTGAGGCAGTTCGCGG	chr17:77807797_77807798-(GAACT)	exon:5
ASHG19AP1B10719974611	protein_coding	ENST00000375759	protein_coding	hyper	2.37337	0.0360436	0.617706	-0.832381	-2.07932	SPEN	Ensembl	12232	chr1:16174359-16266955:+	chr1	+	16174359	16266955	spen family transcriptional repressor [Source:HGNC Symbol;Acc:HGNC:17575]	TGCACGAGAAGGACGTTATGAGCGGAGACTTGATGGGGCTTCAGATAACAGGGAGCGTGC					Endoplasmic reticulum;Nucleus;Insoluble Fraction		Yes	23013	CCDS164			NM_015001	uc001axk.2	-1.61668	-0.501529	-0.378939	-1.94844	-2.06822	-2.22129	chr1:16262003-16262027	CTGAGCCACCTCTCCCAGGGCGAGG				chr1:16261965-16262065;chr1:16261988-16262088;chr1:16261981-16262081	chr1:16261994_16261995+(AGACT),chr1:16262037_16262038+(GAACA),chr1:16261999_16262000-(GGACA);chr1:16261994_16261995+(AGACT),chr1:16262037_16262038+(GAACA),chr1:16261999_16262000-(GGACA);chr1:16261994_16261995+(AGACT),chr1:16262037_16262038+(GAACA),chr1:16261999_16262000-(GGACA)
ASHG19AP1B10719974611	protein_coding	ENST00000375759	protein_coding	hyper	2.37337	0.0360436	0.617706	-0.832381	-2.07932	SPEN	Ensembl	12232	chr1:16174359-16266955:+	chr1	+	16174359	16266955	spen family transcriptional repressor [Source:HGNC Symbol;Acc:HGNC:17575]	TGCACGAGAAGGACGTTATGAGCGGAGACTTGATGGGGCTTCAGATAACAGGGAGCGTGC					Endoplasmic reticulum;Nucleus;Insoluble Fraction		Yes	23013	CCDS164			NM_015001	uc001axk.2	-1.61668	-0.501529	-0.378939	-1.94844	-2.06822	-2.22129	chr1:16264022-16264050	GCCCCAGCACCCCACCAGGACTGGTTCTG	chr1:16264041_16264042+(GGACT)	exon:12
ASHG19AP1B10168259111	protein_coding	NM_001130053	protein_coding	hyper	1.64361	0.0220658	0.610822	-1.83564	-2.55251	EEF1D	Refseq	2356	chr8:144661892-144679845:-	chr8	-	144661892	144679845		CCGGTCCTCGGTCTGGCCTGTCCGTGTCCAGCCTGAGACCCAACAGAAAAATGGCTACAA					Cytosol;Ribosome;Nucleus;Cytoplasm			-1				NM_001130053	uc064rak.1	-1.90546	-1.74893	-1.85252	-2.25931	-2.9133	-2.48492	chr8:144676430-144676471	AGAGTTTGAGAGTGCCCTGGGGTCCTGGCTCTGGAAGGCTCC	chr8:144676451_144676452-(GGACC),chr8:144676433_144676434-(AAACT)	intron,intron
ASHG19AP1B10168259111	protein_coding	NM_001130053	protein_coding	hyper	1.64361	0.0220658	0.610822	-1.83564	-2.55251	EEF1D	Refseq	2356	chr8:144661892-144679845:-	chr8	-	144661892	144679845		CCGGTCCTCGGTCTGGCCTGTCCGTGTCCAGCCTGAGACCCAACAGAAAAATGGCTACAA					Cytosol;Ribosome;Nucleus;Cytoplasm			-1				NM_001130053	uc064rak.1	-1.90546	-1.74893	-1.85252	-2.25931	-2.9133	-2.48492	chr8:144678658-144678688	TCATGGGGTCCAGATGACGGGGTGGGCGGAG	chr8:144678665_144678666-(GGACC)	intron
ASHG19AP1B14134888411	protein_coding	ENST00000583777	protein_coding	hyper	1.69558	0.0298027	0.616877	-1.89772	-2.6595	TSPO	Ensembl	636	chr22:43547553-43559247:+	chr22	+	43547553	43559247	translocator protein [Source:HGNC Symbol;Acc:HGNC:1158]	GGCAGTGCCCTTCCCGGAGCGTGCCCTCGCCGCTGGTACGGCTCCTACCTGGTCTGGAAA				Bipolar Disorder;Hepatic Encephalopathy;Liver Cirrhosis, Experimental;End Stage Liver Disease	Ribosome;Cytoplasm			706				NR_046308	uc062exg.1	-2.06756	-1.84518	-1.78043	-2.80819	-2.23853	-2.93178	chr22:43555217-43555226	GCTCCCCTGA				chr22:43555186-43555286	chr22:43555227_43555228+(GAACA),chr22:43555202_43555203-(AGACA)
ASHG19AP1B14134888411	protein_coding	ENST00000583777	protein_coding	hyper	1.69558	0.0298027	0.616877	-1.89772	-2.6595	TSPO	Ensembl	636	chr22:43547553-43559247:+	chr22	+	43547553	43559247	translocator protein [Source:HGNC Symbol;Acc:HGNC:1158]	GGCAGTGCCCTTCCCGGAGCGTGCCCTCGCCGCTGGTACGGCTCCTACCTGGTCTGGAAA				Bipolar Disorder;Hepatic Encephalopathy;Liver Cirrhosis, Experimental;End Stage Liver Disease	Ribosome;Cytoplasm			706				NR_046308	uc062exg.1	-2.06756	-1.84518	-1.78043	-2.80819	-2.23853	-2.93178	chr22:43555246-43555280	TGGCCCCGCCCTGGGTGCCCGCCATGGGCTTCACG				chr22:43555186-43555286	chr22:43555227_43555228+(GAACA),chr22:43555202_43555203-(AGACA)
ASHG19AP1B11407883311	protein_coding	ENST00000399302	protein_coding	hyper	1.80419	0.0405521	0.617706	-2.66787	-3.51922	QSER1	Ensembl	9335	chr11:32914724-33001812:+	chr11	+	32914724	33001812	glutamine and serine rich 1 [Source:HGNC Symbol;Acc:HGNC:26154]	TGGGTGGAGGACCTCTTTGAAAAATTTGGAGAACTTCTAAATCATGTACAGCAGAAATGT					Cytosol;Insoluble Fraction			79832	CCDS41631			NM_001076786	uc001mty.4	-2.98338	-2.80448	-2.21576	-3.31886	-3.84891	-3.38989	chr11:32986363-32986385	CATTAAAAATATTTTAAAAACTG	chr11:32986382_32986383+(AAACT)	intron
ASHG19AP1B11407883311	protein_coding	ENST00000399302	protein_coding	hyper	1.80419	0.0405521	0.617706	-2.66787	-3.51922	QSER1	Ensembl	9335	chr11:32914724-33001812:+	chr11	+	32914724	33001812	glutamine and serine rich 1 [Source:HGNC Symbol;Acc:HGNC:26154]	TGGGTGGAGGACCTCTTTGAAAAATTTGGAGAACTTCTAAATCATGTACAGCAGAAATGT					Cytosol;Insoluble Fraction			79832	CCDS41631			NM_001076786	uc001mty.4	-2.98338	-2.80448	-2.21576	-3.31886	-3.84891	-3.38989	chr11:32998204-32998226	AATGGACCTAAATCCCACCACAT	chr11:32998209_32998210+(GGACC)	utr3
ASHG19AP1B12544409811	protein_coding	ENST00000568459	protein_coding	hyper	2.18157	0.0039344	0.545842	-2.26316	-3.38852	PKM	Ensembl	1806	chr15:72491970-72522063:-	chr15	-	72491970	72522063	pyruvate kinase M1/2 [Source:HGNC Symbol;Acc:HGNC:9021]	TTAAAGACTCAGTCATGACCTCAGCAGCCATGTCGAAGCCCCATAGTGAAGCCGGGACTG		Yes		Animal Mammary Neoplasms;Mammary Neoplasms, Experimental;Neoplasm Invasiveness;Osteoporosis;Liver carcinoma	Nucleus			5315				NM_001206799	uc059kzs.1	-2.46777	-2.26347	-2.05823	-3.40653	-3.12628	-3.63276	chr15:72492822-72492841	CATGGCAAAGTTCACCCGGA	chr15:72492831_72492832-(GAACT)	exon:10
ASHG19AP1B12544409811	protein_coding	ENST00000568459	protein_coding	hyper	2.18157	0.0039344	0.545842	-2.26316	-3.38852	PKM	Ensembl	1806	chr15:72491970-72522063:-	chr15	-	72491970	72522063	pyruvate kinase M1/2 [Source:HGNC Symbol;Acc:HGNC:9021]	TTAAAGACTCAGTCATGACCTCAGCAGCCATGTCGAAGCCCCATAGTGAAGCCGGGACTG		Yes		Animal Mammary Neoplasms;Mammary Neoplasms, Experimental;Neoplasm Invasiveness;Osteoporosis;Liver carcinoma	Nucleus			5315				NM_001206799	uc059kzs.1	-2.46777	-2.26347	-2.05823	-3.40653	-3.12628	-3.63276	chr15:72509762-72509779	ATGAGAGAAGTTCAGACG	chr15:72509771_72509772-(GAACT)	exon:3
ASHG19AP1B11930570811	protein_coding	ENST00000368086	protein_coding	hyper	1.9082	0.0185924	0.610822	-1.23953	-2.17174	IGSF8	Ensembl	2366	chr1:160061130-160068479:-	chr1	-	160061130	160068479	immunoglobulin superfamily member 8 [Source:HGNC Symbol;Acc:HGNC:17813]	TTGCTGCTTCATGAAGAGGCTTCGAAAACGGTGATCCCTTACTCCCCAGCCCACACCGGG		Yes			Insoluble Fraction;Nucleous			93185				NM_001320247	uc001fva.4	-1.10409	-0.930941	-1.68355	-2.11141	-2.06232	-2.3415	chr1:160062200-160062219	CTGTGTAGTCTCAGCCGATG	chr1:160062207_160062208-(AGACT)	exon:6
ASHG19AP1B11550786611	protein_coding	ENST00000244571	protein_coding	hyper	1.91772	0.00713237	0.567225	-2.72813	-3.66752	AARS2	Ensembl	3854	chr6:44267391-44281063:-	chr6	-	44267391	44281063	alanyl-tRNA synthetase 2, mitochondrial [Source:HGNC Symbol;Acc:HGNC:21022]	GGCGGAGGCACTGAGGCTGTCCAAGGACATAGGACGACTCATTGAAGCTGTGGAAACTGC				OVARIOLEUKODYSTROPHY;Childhood Ataxia with Central Nervous System Hypomyelinization;COMBINED OXIDATIVE PHOSPHORYLATION DEFICIENCY 8;LEUKOENCEPHALOPATHY, PROGRESSIVE, WITH OVARIAN FAILURE	Endoplasmic reticulum;Insoluble Fraction			57505	CCDS34464		00970+6.1.1.7	NM_020745	uc010jza.2	-3.02323	-2.67734	-2.48381	-3.52167	-3.6292	-3.85168	chr6:44267586-44267611	CAATGAAGATGGCCCGATTTGGATCC				chr6:44267527-44267627;chr6:44267561-44267661;chr6:44267553-44267653;chr6:44267563-44267663	chr6:44267576_44267577+(GAACA),chr6:44267570_44267571-(GGACA),chr6:44267538_44267539-(AGACA);chr6:44267576_44267577+(GAACA),chr6:44267627_44267628+(AGACA),chr6:44267642_44267643+(AGACT),chr6:44267646_44267647-(AGACC),chr6:44267636_44267637-(GAACT),chr6:44267570_44267571-(GGACA);chr6:44267576_44267577+(GAACA),chr6:44267627_44267628+(AGACA),chr6:44267642_44267643+(AGACT),chr6:44267646_44267647-(AGA…
ASHG19AP1B10006543911	protein_coding	ENST00000360612	protein_coding	hyper	6.69329	0.0161086	0.610822	-2.30661	-5.04932	PIM3	Ensembl	2369	chr22:50354161-50357728:+	chr22	+	50354161	50357728	Pim-3 proto-oncogene, serine/threonine kinase [Source:HGNC Symbol;Acc:HGNC:19310]	GCACCGCGACATTAAGGACGAAAATCTGCTTGTGGACCTGCGCTCCGGAGAGCTCAAGCT		Yes			Ribosome;Cell Membrane			415116	CCDS33678	CHEMBL5407		NM_001001852	uc003bjb.4	-3.27244	-1.58988	-2.0575	-4.49055	-5.97745	-4.67996	chr22:50355376-50355398	TGGACCTGCGCTCCGGAGAGCTC	chr22:50355379_50355380+(GGACC)	exon:4
ASHG19AP1B11099138711	protein_coding	ENST00000244333	protein_coding	hyper	9.0073	0.0326192	0.617706	0.00302456	-3.16807	LYPD3	Ensembl	1694	chr19:43964939-43969812:-	chr19	-	43964939	43969812	LY6/PLAUR domain containing 3 [Source:HGNC Symbol;Acc:HGNC:24880]	TGCTGCGCTGGTTTGCGGCTTTGGGAAATAAAATACCGTTGTATATATTCTGCCAGGGGT		Yes						27076	CCDS12620			NM_014400	uc002owl.2	-1.02011	1.53466	-0.505468	-1.98799	-4.00187	-3.51435	chr19:43965413-43965456	CCAGTCCAGTGGTGGGAACAGGAAGTGATGAGAAGAGGGGTACC	chr19:43965416_43965417-(GGACT)	utr3
ASHG19AP1B13882214411	protein_coding	ENST00000301458	protein_coding	hyper	2.3594	0.004077	0.545842	-2.04399	-3.28241	CD320	Ensembl	1250	chr19:8367011-8373239:-	chr19	-	8367011	8373239	CD320 molecule [Source:HGNC Symbol;Acc:HGNC:16692]	GGAGGAGTGCAGGATTGAGCCATGTACCCAGAAAGGGCAATGCCCACCGCCCCCTGGCCT				Methylmalonic aciduria;METHYLMALONIC ACIDURIA DUE TO TRANSCOBALAMIN RECEPTOR DEFECT;Autosomal recessive predisposition	Ribosome;Cytoplasm			51293	CCDS12198			NM_016579	uc002mjj.3	-2.23846	-1.8083	-2.08522	-3.38713	-2.95527	-3.50483	chr19:8367217-8367268	CGAGGTTCCACGTGGCCAGAAGAGCTCAGGTCTCTGAGGGCTGGTGTGCCCG	chr19:8367246_8367247-(AGACC),chr19:8367221_8367222-(GAACC)	utr3,utr3
ASHG19AP1B11451278411	protein_coding	ENST00000317551	protein_coding	hyper	5.77408	0.0496668	0.619389	-2.24027	-4.76987	CERS5	Ensembl	2051	chr12:50523581-50561205:-	chr12	-	50523581	50561205	ceramide synthase 5 [Source:HGNC Symbol;Acc:HGNC:23749]	AGCCTTGATCAGGGGAAAGGTATCGAAGGATGATCGCAGTGATGTGGAGAGCAGCTCAGA					Ribosome;Endoplasmic reticulum;Chromatin;Nucleous;Nucleoplasm		Yes	91012	CCDS8801			NM_147190	uc001rwd.6	-3.42536	-1.67991	-1.61555	-3.39247	-5.49458	-5.42254	chr12:50524235-50524260	ATCACAGAAGAGTAGATATGGGAAGG				chr12:50524226-50524326;chr12:50524205-50524305	chr12:50524310_50524311-(GGACT),chr12:50524294_50524295-(GGACT),chr12:50524227_50524228-(AGACT);chr12:50524294_50524295-(GGACT),chr12:50524227_50524228-(AGACT)
ASHG19AP1B12929427811	protein_coding	ENST00000333213	protein_coding	hyper	1.83123	0.0362786	0.617706	-1.00743	-1.88025	TSEN54	Ensembl	1944	chr17:73512606-73520820:+	chr17	+	73512606	73520820	tRNA splicing endonuclease subunit 54 [Source:HGNC Symbol;Acc:HGNC:27561]	TGGCCAGGCCAGCTCCCCAGCCGTGGTCCTTCAGCATATCTCTGTGCTGCAGACAACACA				Deglutition Disorders;Microcephaly;Movement Disorders;Vision Disorders;Pontocerebellar Hypoplasia Type 1;Pontocerebellar Hypoplasia Type 2A;PONTOCEREBELLAR HYPOPLASIA TYPE 4 (disorder);Olivopontocerebellar hypoplasia, fetal-onset;Pontocerebellar Hypoplasia Type 2;Intellectual Disability	Cytosol;Ribosome			283989	CCDS11724			NM_207346	uc002jof.2	-0.966592	-0.573671	-1.48204	-1.83558	-2.07299	-1.73218	chr17:73520508-73520557	AGAGGATGGAGCTTGCTCCGGGGGACCGGGACTGTCTGTTCTCAGGGACC	chr17:73520532_73520533+(GGACC),chr17:73520538_73520539+(GGACT),chr17:73520555_73520556+(GGACC)	utr3,utr3,utr3
ASHG19AP1B12929427811	protein_coding	ENST00000333213	protein_coding	hyper	1.83123	0.0362786	0.617706	-1.00743	-1.88025	TSEN54	Ensembl	1944	chr17:73512606-73520820:+	chr17	+	73512606	73520820	tRNA splicing endonuclease subunit 54 [Source:HGNC Symbol;Acc:HGNC:27561]	TGGCCAGGCCAGCTCCCCAGCCGTGGTCCTTCAGCATATCTCTGTGCTGCAGACAACACA				Deglutition Disorders;Microcephaly;Movement Disorders;Vision Disorders;Pontocerebellar Hypoplasia Type 1;Pontocerebellar Hypoplasia Type 2A;PONTOCEREBELLAR HYPOPLASIA TYPE 4 (disorder);Olivopontocerebellar hypoplasia, fetal-onset;Pontocerebellar Hypoplasia Type 2;Intellectual Disability	Cytosol;Ribosome			283989	CCDS11724			NM_207346	uc002jof.2	-0.966592	-0.573671	-1.48204	-1.83558	-2.07299	-1.73218	chr17:73520575-73520629	TACCCAGACTCTAACCTGTAGCTTCAGAGGCCAGTCTGGGCCTTGGCCCTGGGTG	chr17:73520582_73520583+(AGACT)	utr3
ASHG19AP1B11779759011	protein_coding	ENST00000360565	protein_coding	hyper	5.0613	0.00477896	0.545842	-2.21539	-4.5549	SCAF1	Ensembl	4306	chr19:50145382-50161899:+	chr19	+	50145382	50161899	SR-related CTD associated factor 1 [Source:HGNC Symbol;Acc:HGNC:30403]	AGGCCGTCCACAAGATCTGCCACAGCAAAAGTGGGGAAATCAACCCAGTGAAGGTGAGCA		Yes			Cytosol;Insoluble Fraction;Cell Membrane		Yes	58506	CCDS33074			NM_021228	uc002poq.4	-2.63067	-2.27628	-1.73923	-5.17888	-4.10995	-4.37587	chr19:50154585-50154634	CTTCCCAGGTGACGAGAGCCCCCGCCCGGACGCGCAGCCCACACAGCCGA				chr19:50154579-50154679;chr19:50154553-50154653;chr19:50154556-50154656;chr19:50154546-50154646	chr19:50154584_50154585+(GGACT),chr19:50154665_50154666+(GGACT);chr19:50154584_50154585+(GGACT);chr19:50154584_50154585+(GGACT);chr19:50154584_50154585+(GGACT)
ASHG19AP1B11779759011	protein_coding	ENST00000360565	protein_coding	hyper	5.0613	0.00477896	0.545842	-2.21539	-4.5549	SCAF1	Ensembl	4306	chr19:50145382-50161899:+	chr19	+	50145382	50161899	SR-related CTD associated factor 1 [Source:HGNC Symbol;Acc:HGNC:30403]	AGGCCGTCCACAAGATCTGCCACAGCAAAAGTGGGGAAATCAACCCAGTGAAGGTGAGCA		Yes			Cytosol;Insoluble Fraction;Cell Membrane		Yes	58506	CCDS33074			NM_021228	uc002poq.4	-2.63067	-2.27628	-1.73923	-5.17888	-4.10995	-4.37587	chr19:50155082-50155124	GCCTGGACCTGCGCCGCAAGATCCTGACCCAACGGCGGGAGCG	chr19:50155088_50155089+(GGACC)	exon:7
ASHG19AP1B11779759011	protein_coding	ENST00000360565	protein_coding	hyper	5.0613	0.00477896	0.545842	-2.21539	-4.5549	SCAF1	Ensembl	4306	chr19:50145382-50161899:+	chr19	+	50145382	50161899	SR-related CTD associated factor 1 [Source:HGNC Symbol;Acc:HGNC:30403]	AGGCCGTCCACAAGATCTGCCACAGCAAAAGTGGGGAAATCAACCCAGTGAAGGTGAGCA		Yes			Cytosol;Insoluble Fraction;Cell Membrane		Yes	58506	CCDS33074			NM_021228	uc002poq.4	-2.63067	-2.27628	-1.73923	-5.17888	-4.10995	-4.37587	chr19:50155220-50155254	GCAGCGGCGAGGCCAAGGAGGCCGCCTCGTCCTCG				chr19:50155217-50155317	chr19:50155298_50155299+(GGACT)
ASHG19AP1B11779759011	protein_coding	ENST00000360565	protein_coding	hyper	5.0613	0.00477896	0.545842	-2.21539	-4.5549	SCAF1	Ensembl	4306	chr19:50145382-50161899:+	chr19	+	50145382	50161899	SR-related CTD associated factor 1 [Source:HGNC Symbol;Acc:HGNC:30403]	AGGCCGTCCACAAGATCTGCCACAGCAAAAGTGGGGAAATCAACCCAGTGAAGGTGAGCA		Yes			Cytosol;Insoluble Fraction;Cell Membrane		Yes	58506	CCDS33074			NM_021228	uc002poq.4	-2.63067	-2.27628	-1.73923	-5.17888	-4.10995	-4.37587	chr19:50155258-50155299	GGCACCCAGCCAGCGCCGCCCGCCCCGGCCTCGCCCTGGGAC				chr19:50155217-50155317	chr19:50155298_50155299+(GGACT)
ASHG19AP1B11779759011	protein_coding	ENST00000360565	protein_coding	hyper	5.0613	0.00477896	0.545842	-2.21539	-4.5549	SCAF1	Ensembl	4306	chr19:50145382-50161899:+	chr19	+	50145382	50161899	SR-related CTD associated factor 1 [Source:HGNC Symbol;Acc:HGNC:30403]	AGGCCGTCCACAAGATCTGCCACAGCAAAAGTGGGGAAATCAACCCAGTGAAGGTGAGCA		Yes			Cytosol;Insoluble Fraction;Cell Membrane		Yes	58506	CCDS33074			NM_021228	uc002poq.4	-2.63067	-2.27628	-1.73923	-5.17888	-4.10995	-4.37587	chr19:50155739-50155760	TCTTCGCCATCAAGCGGACCAT	chr19:50155756_50155757+(GGACC)	exon:7
ASHG19AP1B11779759011	protein_coding	ENST00000360565	protein_coding	hyper	5.0613	0.00477896	0.545842	-2.21539	-4.5549	SCAF1	Ensembl	4306	chr19:50145382-50161899:+	chr19	+	50145382	50161899	SR-related CTD associated factor 1 [Source:HGNC Symbol;Acc:HGNC:30403]	AGGCCGTCCACAAGATCTGCCACAGCAAAAGTGGGGAAATCAACCCAGTGAAGGTGAGCA		Yes			Cytosol;Insoluble Fraction;Cell Membrane		Yes	58506	CCDS33074			NM_021228	uc002poq.4	-2.63067	-2.27628	-1.73923	-5.17888	-4.10995	-4.37587	chr19:50155811-50155827	CGGCCTCCTCACCTAAG				chr19:50155742-50155842	chr19:50155756_50155757+(GGACC),chr19:50155797_50155798+(GGACC),chr19:50155834_50155835-(GGACC),chr19:50155782_50155783-(GGACT)
ASHG19AP1B10132968311	protein_coding	ENST00000426851	protein_coding	hyper	2.86307	0.0352735	0.617706	-2.75525	-4.27282	ZNF398	Ensembl	5268	chr7:148823508-148879894:+	chr7	+	148823508	148879894	zinc finger protein 398 [Source:HGNC Symbol;Acc:HGNC:18373]	GTTGGGATTACAGACATCTGAATGGGACTCCGAGTGCCTTACATCCCTGCAGCCCCTTCC					Insoluble Fraction;Cell Membrane		Yes	57541	CCDS47739			NM_020781	uc011kul.3	-2.63492	-2.59191	-3.03893	-5.18402	-3.66604	-3.96839	chr7:148876186-148876214	ACTCACCCATCAAGACTTACCTACCATCT	chr7:148876200_148876201+(AGACT)	exon:7
ASHG19AP1B12301356911	protein_coding	ENST00000541428	protein_coding	hyper	4.15298	0.0184493	0.610822	-1.97065	-4.0248	ASPH	Ensembl	2550	chr8:62415675-62602364:-	chr8	-	62415675	62602364	aspartate beta-hydroxylase [Source:HGNC Symbol;Acc:HGNC:757]	GGAAGGCTGCAAGATTCGATGTGCCAACGAGACCAAGACCTGGGAGGAAGGCAAGGTGCT				Ectopia Lentis;Malocclusion;Convex nasal ridge;Congenital anomaly of face;Downward slant of palpebral fissure;Atrophic iris;Dysmorphic facies;Large nose;facial deformity;Hypertrophy of nose;Ectopia Lentis, Spontaneous Filtering Blebs, and Craniofacial Dysmorphism;Retrognathia;Autosomal recessive predisposition;Large beaked nose;Distortion of face;Funny looking face;Angle class 3 malocclusion;Angl…	Ribosome			444	CCDS55234			NM_001164750	uc011leg.3	-2.90396	-1.52657	-1.48142	-3.96621	-4.50331	-3.60488	chr8:62490717-62490750	TCTCCGCTCCTTCTAGGATCTCCGCCTGGTTCGG	chr8:62490745_62490746-(GAACC)	intron
ASHG19AP1B13351835511	protein_coding	ENST00000309340	protein_coding	hyper	1.75247	0.0044997	0.545842	-0.00773375	-0.817127	MKNK2	Ensembl	1744	chr19:2037464-2051223:-	chr19	-	2037464	2051223	MAP kinase interacting serine/threonine kinase 2 [Source:HGNC Symbol;Acc:HGNC:7111]	GCGCCCCGGAGAACACCTTGCCCACTCCCATGGTCCTGCAGAGGTGGGACAGTCACTTCC					Cytosol;Ribosome;Nucleous			2872	CCDS12079			NM_017572	uc002lur.3	-0.176716	0.23905	-0.0855358	-0.696471	-0.900087	-0.854823	chr19:2041149-2041165	AGTCCTTGTCGGGGAAC	chr19:2041150_2041151-(GGACT)	exon:2
ASHG19AP1B13627445411	protein_coding	ENST00000263276	protein_coding	hyper	6.26396	0.00560847	0.545842	-2.44824	-5.09531	GYS1	Ensembl	3378	chr19:49471387-49496567:-	chr19	-	49471387	49496567	glycogen synthase 1 [Source:HGNC Symbol;Acc:HGNC:4706]	CCCGGCCCTGAAGAGGACACTGGATTCCATGAACAGCAAGGGCTGCAAGTTCCTGGCACA				Left Ventricular Hypertrophy;Impaired exercise tolerance;Tonic - clonic seizures;Cardiomyopathies;Glycogen Storage Disease 0, Muscle;Autosomal recessive predisposition;Decreased muscle glycogen content	Cytosol;Insoluble Fraction;Cell Membrane			2997	CCDS54292			NM_001161587	uc010emm.4	-3.31111	-1.68731	-2.34628	-4.98099	-4.95706	-5.34788	chr19:49489123-49489147	TAGAAGTCCACGGCACCGGCACACA	chr19:49489128_49489129-(GGACT)	exon:3
ASHG19AP1B14005964711	protein_coding	ENST00000596765	protein_coding	hyper	2.05073	0.0467576	0.617706	-1.642	-2.67813	IRF3	Ensembl	710	chr19:50162836-50168962:-	chr19	-	50162836	50168962	interferon regulatory factor 3 [Source:HGNC Symbol;Acc:HGNC:6118]	GACAGGGGTGGGTTCCAGCTGCCCGCACGCCCCGACCTTCCATCGTAGGAGTTGGGGACT				HERPES SIMPLEX ENCEPHALITIS, SUSCEPTIBILITY TO, 7	Cytosol;Ribosome		Yes	3661				NM_001197128	uc021uxs.2	-2.08589	-1.36765	-1.47245	-2.14798	-2.74997	-3.13644	chr19:50162990-50163034	GGGTGGCTGTTGGAAATGTGCAGGTCCACAGTATTCTCCAGGGAG	chr19:50163013_50163014-(GGACC)	exon:6
ASHG19AP1B11151896611	protein_coding	ENST00000391884	protein_coding	hyper	2.14318	0.0067432	0.565442	-2.21017	-3.30992	KCNJ14	Ensembl	3990	chr19:48964506-48970237:+	chr19	+	48964506	48970237	potassium voltage-gated channel subfamily J member 14 [Source:HGNC Symbol;Acc:HGNC:6260]	CAGGGCTGGTGAGTCTAGAATGCTCTGGAACCCTACACCTAGTGATGTGTGTCTATTTCT					Nucleus;Insoluble Fraction;Cell Membrane;Nucleous;Nucleoplasm			3770					uc002pjf.2	-2.36739	-1.91241	-2.35072	-3.61375	-3.12656	-3.18946	chr19:48968233-48968262	CTCCCTCCTGAGAACCCTTTATGAGCCTGA	chr19:48968246_48968247+(GAACC)	utr3
ASHG19AP1B12144841811	protein_coding	ENST00000372097	protein_coding	hyper	1.91055	0.0129574	0.596613	-2.43204	-3.36603	GTF3C5	Ensembl	2406	chr9:135906076-135933890:+	chr9	+	135906076	135933890	general transcription factor IIIC subunit 5 [Source:HGNC Symbol;Acc:HGNC:4668]	AACCAGCTTCCAGCAAGTACAAGCTCAAGGACTCTGTCTACATCTTCCGGGAAGGGGCCT					Ribosome;Nucleus;Insoluble Fraction		Yes	9328	CCDS6958			NM_012087	uc004cci.5	-2.67228	-2.55005	-2.07378	-3.49482	-3.47811	-3.12515	chr9:135933735-135933773	TCTCATGACTGTGGTGGTGGAGATAGCGTGGGGAGCCTC				chr9:135933690-135933790;chr9:135933702-135933802;chr9:135933673-135933773	chr9:135933781_135933782-(AGACC),chr9:135933723_135933724-(AGACT);chr9:135933781_135933782-(AGACC),chr9:135933723_135933724-(AGACT);chr9:135933723_135933724-(AGACT)
ASHG19AP1B13981646311	protein_coding	ENST00000368021	protein_coding	hyper	1.54421	0.00846059	0.574124	-0.976166	-1.60303	USF1	Ensembl	1807	chr1:161009041-161015767:-	chr1	-	161009041	161015767	upstream transcription factor 1 [Source:HGNC Symbol;Acc:HGNC:12593]	GCCCCTCACCAACATGGCCGCGGGCTGGAAGTGCGCATGAGCAGCTGTCTATGGAGATAC		Yes		Hyperlipidemia, Familial Combined	Ribosome;Nucleus;Insoluble Fraction		Yes	7391				NM_007122	uc001fxi.5	-1.158	-1.03372	-0.736772	-1.58308	-1.67122	-1.55479	chr1:161009480-161009518	CCCAGGGGCTGCATGGTGGGGGTGGGCAAGGCTGTCAGT				chr1:161009457-161009557;chr1:161009458-161009558;chr1:161009460-161009560	chr1:161009536_161009537-(AAACA);chr1:161009536_161009537-(AAACA);chr1:161009536_161009537-(AAACA)
ASHG19AP1B13981646311	protein_coding	ENST00000368021	protein_coding	hyper	1.54421	0.00846059	0.574124	-0.976166	-1.60303	USF1	Ensembl	1807	chr1:161009041-161015767:-	chr1	-	161009041	161015767	upstream transcription factor 1 [Source:HGNC Symbol;Acc:HGNC:12593]	GCCCCTCACCAACATGGCCGCGGGCTGGAAGTGCGCATGAGCAGCTGTCTATGGAGATAC		Yes		Hyperlipidemia, Familial Combined	Ribosome;Nucleus;Insoluble Fraction		Yes	7391				NM_007122	uc001fxi.5	-1.158	-1.03372	-0.736772	-1.58308	-1.67122	-1.55479	chr1:161009647-161009658	GATTAGGCTGTT				chr1:161009606-161009706	chr1:161009677_161009678-(GAACT)
ASHG19AP1B10364298911	protein_coding	ENST00000528048	protein_coding	hyper	2.8499	0.00641468	0.5506	-1.80418	-3.31509	SDHD	Ensembl	905	chr11:111957597-111966229:+	chr11	+	111957597	111966229	succinate dehydrogenase complex subunit D [Source:HGNC Symbol;Acc:HGNC:10683]	CCAGAATGGTGTGGAGTGCAGCACATACACTTGTCACCGAGCCACCATTGGGCCTTGGAC		Yes		Abdominal Pain;Aphonia;Blepharoptosis;Renal Cell Carcinoma;Cardiomyopathy, Dilated;Hypertrophic Cardiomyopathy;Carotid Body Paraganglioma;Cerebellar Ataxia;Congenital cataract;Contracture;Contracture of joint;Deafness;Deglutition Disorders;Dystonia;Epilepsy;Gastrointestinal Hemorrhage;Gastrointestinal Neoplasms;Glomus Jugulare Tumor;Goiter;Hamartoma Syndrome, Multiple;Hearing Loss, Partial;Conduc…	Ribosome;Cytosol;Cytoplasm			6392	CCDS60959			NM_001276503	uc031qeg.2	-1.93693	-1.54366	-1.93196	-3.19798	-2.93792	-3.80938	chr11:111959686-111959708	TCTGCGATGGACTATTCCCTGGC	chr11:111959696_111959697+(GGACT)	intron
ASHG19AP1B10432208411	protein_coding	ENST00000537590	protein_coding	hyper	1.74241	0.0107527	0.593263	-2.00081	-2.8019	SLC39A1	Ensembl	2022	chr1:153931575-153936117:-	chr1	-	153931575	153936117	solute carrier family 39 member 1 [Source:HGNC Symbol;Acc:HGNC:12876]	TGAAGGCTCAGCTCCAGTTCCCACTGCAAGAGTTCATCCTGGCCATGGGCTTCTTCCTGG				Prostatic Neoplasms;Respiratory Hypersensitivity	Endoplasmic reticulum;Ribosome;Cytoplasm			27173	CCDS72920			NM_001271961	uc010pee.3	-1.76601	-2.06853	-2.16789	-2.55549	-2.99833	-2.85187	chr1:153934731-153934759	CAGCCAGGTAGTCAGGCAGCAGGTCCAGG	chr1:153934753_153934754-(GGACC)	intron
ASHG19AP1B10258566511	protein_coding	ENST00000338008	protein_coding	hyper	3.63505	0.0360461	0.617706	-2.39561	-4.25759	ZFYVE16	Ensembl	6773	chr5:79703832-79775169:+	chr5	+	79703832	79775169	zinc finger FYVE-type containing 16 [Source:HGNC Symbol;Acc:HGNC:20756]	CCGCAGGGGCTGTAGGGAGGCATACAAGAATTAAATTCTGAATAAGTCTGCAGGTAGGAT				Liver Cirrhosis, Experimental	Ribosome;Cytosol;Nucleus;Insoluble Fraction			9765	CCDS4050			NM_014733	uc003kgq.6	-2.74218	-2.56483	-1.87983	-3.82011	-3.62316	-5.32949	chr5:79773120-79773144	TCCATGGTGGGACCTCCAACTCTAG	chr5:79773131_79773132+(GGACC)	exon:18
ASHG19AP1B13151491111	protein_coding	ENST00000535007	protein_coding	hyper	2.74298	0.00529723	0.545842	-2.10067	-3.55641	STK25	Ensembl	2459	chr2:242434122-242448110:-	chr2	-	242434122	242448110	serine/threonine kinase 25 [Source:HGNC Symbol;Acc:HGNC:11404]	GGGGGAGGCCGGGATGGAGCCCCGCGGAGCACTCTCGAGTGGACCCTGAGGAGCTCTTCA					Nucleus;Nucleous			10494	CCDS63199			NM_001282308	uc010zos.3	-2.04723	-1.9595	-2.29527	-3.8799	-3.07736	-3.71197	chr2:242434928-242434950	CTGGTGACCTGGCATGTGAGGCC				chr2:242434904-242435004;chr2:242434889-242434989	chr2:242434966_242434967-(GGACA);chr2:242434966_242434967-(GGACA)		ZFYVE16
ASHG19AP1B13151491111	protein_coding	ENST00000535007	protein_coding	hyper	2.74298	0.00529723	0.545842	-2.10067	-3.55641	STK25	Ensembl	2459	chr2:242434122-242448110:-	chr2	-	242434122	242448110	serine/threonine kinase 25 [Source:HGNC Symbol;Acc:HGNC:11404]	GGGGGAGGCCGGGATGGAGCCCCGCGGAGCACTCTCGAGTGGACCCTGAGGAGCTCTTCA					Nucleus;Nucleous			10494	CCDS63199			NM_001282308	uc010zos.3	-2.04723	-1.9595	-2.29527	-3.8799	-3.07736	-3.71197	chr2:242435096-242435114	TGGTTTCTGTTGTGTGAAA	chr2:242435098_242435099-(AAACC)	exon:11
ASHG19AP1B10929863311	protein_coding	ENST00000330914	protein_coding	hyper	1.72497	0.0236919	0.614354	-1.36046	-2.14703	TUBB	Ensembl	2632	chr6:30689351-30693203:+	chr6	+	30689351	30693203	tubulin beta class I [Source:HGNC Symbol;Acc:HGNC:20778]	ATGGGAGATGTGGGGCCGAGTTCTGGGAGGTGATCAGTGATGAACATGGCATCGACCCCA				Michelin tire baby syndrome;CORTICAL DYSPLASIA, COMPLEX, WITH OTHER BRAIN MALFORMATIONS 6	Cytosol;Cytoplasm;Insoluble Fraction			-1	CCDS78124				uc011dmq.3	-1.64446	-1.27908	-1.15784	-1.82518	-2.37872	-2.2372	chr6:30690387-30690422	TGGACCGCATCTCTGTGTACTACAATGAAGCCACAG	chr6:30690390_30690391+(GGACC)	utr5
ASHG19AP1B10929863311	protein_coding	ENST00000330914	protein_coding	hyper	1.72497	0.0236919	0.614354	-1.36046	-2.14703	TUBB	Ensembl	2632	chr6:30689351-30693203:+	chr6	+	30689351	30693203	tubulin beta class I [Source:HGNC Symbol;Acc:HGNC:20778]	ATGGGAGATGTGGGGCCGAGTTCTGGGAGGTGATCAGTGATGAACATGGCATCGACCCCA				Michelin tire baby syndrome;CORTICAL DYSPLASIA, COMPLEX, WITH OTHER BRAIN MALFORMATIONS 6	Cytosol;Cytoplasm;Insoluble Fraction			-1	CCDS78124				uc011dmq.3	-1.64446	-1.27908	-1.15784	-1.82518	-2.37872	-2.2372	chr6:30690709-30690747	CCTCGTGCCATCCTGGTGGATCTAGAACCTGGGACCATG	chr6:30690735_30690736+(GAACC),chr6:30690742_30690743+(GGACC)	utr5,utr5
ASHG19AP1B10929863311	protein_coding	ENST00000330914	protein_coding	hyper	1.72497	0.0236919	0.614354	-1.36046	-2.14703	TUBB	Ensembl	2632	chr6:30689351-30693203:+	chr6	+	30689351	30693203	tubulin beta class I [Source:HGNC Symbol;Acc:HGNC:20778]	ATGGGAGATGTGGGGCCGAGTTCTGGGAGGTGATCAGTGATGAACATGGCATCGACCCCA				Michelin tire baby syndrome;CORTICAL DYSPLASIA, COMPLEX, WITH OTHER BRAIN MALFORMATIONS 6	Cytosol;Cytoplasm;Insoluble Fraction			-1	CCDS78124				uc011dmq.3	-1.64446	-1.27908	-1.15784	-1.82518	-2.37872	-2.2372	chr6:30691227-30691267	CTGCAGGGCTTCCAGCTGACCCACTCACTGGGCGGGGGCAC				chr6:30691177-30691277;chr6:30691178-30691278	chr6:30691185_30691186-(GGACA);chr6:30691185_30691186-(GGACA)
ASHG19AP1B10929863311	protein_coding	ENST00000330914	protein_coding	hyper	1.72497	0.0236919	0.614354	-1.36046	-2.14703	TUBB	Ensembl	2632	chr6:30689351-30693203:+	chr6	+	30689351	30693203	tubulin beta class I [Source:HGNC Symbol;Acc:HGNC:20778]	ATGGGAGATGTGGGGCCGAGTTCTGGGAGGTGATCAGTGATGAACATGGCATCGACCCCA				Michelin tire baby syndrome;CORTICAL DYSPLASIA, COMPLEX, WITH OTHER BRAIN MALFORMATIONS 6	Cytosol;Cytoplasm;Insoluble Fraction			-1	CCDS78124				uc011dmq.3	-1.64446	-1.27908	-1.15784	-1.82518	-2.37872	-2.2372	chr6:30691410-30691441	CAGTTGGTAGAGAATACTGATGAGACCTATTG	chr6:30691434_30691435+(AGACC)	exon:4
ASHG19AP1B10929863311	protein_coding	ENST00000330914	protein_coding	hyper	1.72497	0.0236919	0.614354	-1.36046	-2.14703	TUBB	Ensembl	2632	chr6:30689351-30693203:+	chr6	+	30689351	30693203	tubulin beta class I [Source:HGNC Symbol;Acc:HGNC:20778]	ATGGGAGATGTGGGGCCGAGTTCTGGGAGGTGATCAGTGATGAACATGGCATCGACCCCA				Michelin tire baby syndrome;CORTICAL DYSPLASIA, COMPLEX, WITH OTHER BRAIN MALFORMATIONS 6	Cytosol;Cytoplasm;Insoluble Fraction			-1	CCDS78124				uc011dmq.3	-1.64446	-1.27908	-1.15784	-1.82518	-2.37872	-2.2372	chr6:30691514-30691553	GAACCACCTTGTCTCAGCCACCATGAGTGGTGTCACCACC	chr6:30691516_30691517+(GAACC)	exon:4
ASHG19AP1B10929863311	protein_coding	ENST00000330914	protein_coding	hyper	1.72497	0.0236919	0.614354	-1.36046	-2.14703	TUBB	Ensembl	2632	chr6:30689351-30693203:+	chr6	+	30689351	30693203	tubulin beta class I [Source:HGNC Symbol;Acc:HGNC:20778]	ATGGGAGATGTGGGGCCGAGTTCTGGGAGGTGATCAGTGATGAACATGGCATCGACCCCA				Michelin tire baby syndrome;CORTICAL DYSPLASIA, COMPLEX, WITH OTHER BRAIN MALFORMATIONS 6	Cytosol;Cytoplasm;Insoluble Fraction			-1	CCDS78124				uc011dmq.3	-1.64446	-1.27908	-1.15784	-1.82518	-2.37872	-2.2372	chr6:30692006-30692029	CCGCCGGAAGGCCTTCCTCCACTG				chr6:30691975-30692075	chr6:30692060_30692061-(GAACT),chr6:30692003_30692004-(GAACA),chr6:30691991_30691992-(GAACT)
ASHG19AP1B10929863311	protein_coding	ENST00000330914	protein_coding	hyper	1.72497	0.0236919	0.614354	-1.36046	-2.14703	TUBB	Ensembl	2632	chr6:30689351-30693203:+	chr6	+	30689351	30693203	tubulin beta class I [Source:HGNC Symbol;Acc:HGNC:20778]	ATGGGAGATGTGGGGCCGAGTTCTGGGAGGTGATCAGTGATGAACATGGCATCGACCCCA				Michelin tire baby syndrome;CORTICAL DYSPLASIA, COMPLEX, WITH OTHER BRAIN MALFORMATIONS 6	Cytosol;Cytoplasm;Insoluble Fraction			-1	CCDS78124				uc011dmq.3	-1.64446	-1.27908	-1.15784	-1.82518	-2.37872	-2.2372	chr6:30692046-30692072	ATGGACGAGATGGAGTTCACCGAGGCT				chr6:30691975-30692075	chr6:30692060_30692061-(GAACT),chr6:30692003_30692004-(GAACA),chr6:30691991_30691992-(GAACT)
ASHG19AP1B10929863311	protein_coding	ENST00000330914	protein_coding	hyper	1.72497	0.0236919	0.614354	-1.36046	-2.14703	TUBB	Ensembl	2632	chr6:30689351-30693203:+	chr6	+	30689351	30693203	tubulin beta class I [Source:HGNC Symbol;Acc:HGNC:20778]	ATGGGAGATGTGGGGCCGAGTTCTGGGAGGTGATCAGTGATGAACATGGCATCGACCCCA				Michelin tire baby syndrome;CORTICAL DYSPLASIA, COMPLEX, WITH OTHER BRAIN MALFORMATIONS 6	Cytosol;Cytoplasm;Insoluble Fraction			-1	CCDS78124				uc011dmq.3	-1.64446	-1.27908	-1.15784	-1.82518	-2.37872	-2.2372	chr6:30692442-30692511	GTCCAGTTAATACTTCCTCTTAAAAATCTCCAAGAAGCTGGGTCTCCAGATCCCATTTAGAACCAACCAG	chr6:30692503_30692504+(GAACC)	utr3
ASHG19AP1B13790546511	protein_coding	ENST00000415148	protein_coding	hyper	1.7647	0.0117198	0.593609	-1.47239	-2.29181	CD44	Ensembl	2369	chr11:35160717-35251015:+	chr11	+	35160717	35251015	CD44 molecule (Indian blood group) [Source:HGNC Symbol;Acc:HGNC:1681]	TATCGCCAAACACCCAAAGAAGACTCCCATTCGACAACAGGGACAGCTGCAGCCTCAGCT		Yes		Contact Dermatitis;IGA Glomerulonephritis;Leukemia, Myelocytic, Acute;Acute Promyelocytic Leukemia;Mammary Neoplasms, Experimental;Neoplasm Metastasis;Nerve Degeneration;Pancreatic Neoplasm;Dermatologic disorders;Stomach Neoplasms;Vitiligo;Arsenic Poisoning;Acute kidney injury	Nucleus;Endoplasmic reticulum			960	CCDS31455			NM_001001389	uc001mvv.4	-1.5318	-1.26927	-1.61609	-2.56885	-2.03533	-2.27125	chr11:35243212-35243241	ATCTTGGCATCCCTCTTGGCCTTGGCTTTG				chr11:35243153-35243253	chr11:35243159_35243160-(AGACA)
ASHG19AP1B11780682711	protein_coding	ENST00000539196	protein_coding	hyper	3.05903	0.0387782	0.617706	-1.13848	-2.75155	EMG1	Ensembl	616	chr12:7080223-7085139:+	chr12	+	7080223	7085139	EMG1, N1-specific pseudouridine methyltransferase [Source:NCBI gene;Acc:10436]	GCTGATGGCCCCCAGAAGCTTTTGAAGGTCAGTGTGGAGTATACAGAGAAGATGGTGTCC				Cryptorchidism;HIV Infections;Arthropathy;Low Birth Weights;Micrognathism;Joint stiffness;Small for gestational age (disorder);joint abnormality;Mandibular hypoplasia;Vertical Talus;Short stature;Flexion contracture of proximal interphalangeal joint;Small head;Large nose;Hypertrophy of nose;Global developmental delay, severe;Death in early childhood;Bilateral fifth finger clinodactyly;Severe psyc…	Cytosol			10436				NM_001320049	uc058kpp.1	-2.17211	-0.599428	-0.643907	-3.00086	-2.58436	-2.66944	chr12:7085070-7085092	CTGTGGAGTTTGGGGAAGCCAAG				chr12:7084996-7085096;chr12:7084998-7085098	chr12:7085001_7085002+(AAACT),chr12:7085069_7085070+(AGACT),chr12:7085077_7085078-(AAACT),chr12:7085029_7085030-(AGACC);chr12:7085001_7085002+(AAACT),chr12:7085069_7085070+(AGACT),chr12:7085077_7085078-(AAACT),chr12:7085029_7085030-(AGACC)
ASHG19AP1B11630195711	protein_coding	ENST00000261590	protein_coding	hyper	3.75289	0.023122	0.613186	-0.959994	-2.868	DSG2	Ensembl	5831	chr18:29078006-29128971:+	chr18	+	29078006	29128971	desmoglein 2 [Source:HGNC Symbol;Acc:HGNC:3049]	TTTCACTGATAAAGCGGCCTCTTACACTGAGGAAGATGAAAATCACACAGCCAAAGATTG		Yes		Cardiomyopathy, Dilated;Palpitations;Tachycardia, Ventricular;Sudden Cardiac Death;Premature ventricular contractions;Arrhythmogenic Right Ventricular Dysplasia, Familial, 10;Cardiomyopathy, right ventricular;Cardiomyopathy, Dilated, 1BB;LEFT VENTRICULAR NONCOMPACTION 10;LEFT VENTRICULAR NONCOMPACTION 8	Endoplasmic reticulum;Nucleus;Cytoplasm;Insoluble Fraction			1829	CCDS42423			NM_001943	uc002kwu.5	-1.83608	-0.0387633	-1.00514	-2.83599	-2.68101	-3.08699	chr18:29127121-29127171	TTCTGTACTTTACTGCACCCAGCAGACTTTCAACAACTCATTGATCCAAAG	chr18:29127146_29127147+(AGACT)	utr3
ASHG19AP1B10611651611	protein_coding	ENST00000321265	protein_coding	hyper	2.16795	0.0213455	0.610822	-1.02705	-2.14338	NUDC	Ensembl	1800	chr1:27248217-27273353:+	chr1	+	27248217	27273353	nuclear distribution C, dynein complex regulator [Source:HGNC Symbol;Acc:HGNC:8045]	CACGAGGGCGGCGTGCAGGAGCTTGTGAACACCTTCTTCAGCTTCCTTCGACGCAAAACA					Ribosome;Cytosol;Cytoplasm;Insoluble Fraction			10726	CCDS292			NM_006600	uc001bng.3	-1.46842	-0.963162	-0.649572	-1.77181	-2.27471	-2.38363	chr1:27269421-27269463	CCAGCGGCGGCACCTCCGGGTGGGGCTCAAGGGGCAGCCAGCG				chr1:27269388-27269488	chr1:27269405_27269406+(GGACA),chr1:27269417_27269418+(GGACA)
ASHG19AP1B13600411211	protein_coding	ENST00000535915	protein_coding	hyper	2.129	0.0457441	0.617706	-0.514162	-1.60434	LDLR	Ensembl	2768	chr19:11200139-11242214:+	chr19	+	11200139	11242214	low density lipoprotein receptor [Source:HGNC Symbol;Acc:HGNC:6547]	CCCAGGAGACGTGCTCCCCCAAGACGTGCTCCCAGGACGAGTTTCGCTGCCACGATGGGA				Angina Pectoris;Arcus Senilis;Atherosclerosis;Coronary Arteriosclerosis;Coronary heart disease;Dyspnea;Fatty Liver;Heart murmur;Hypercholesterolemia;Hypercholesterolemia, Familial;Hyperlipidemia;Hyperplasia;Hypertensive disease;Left-Sided Heart Failure;Myocardial Infarction;Obesity;Q Fever;Renal Artery Stenosis;Sudden Cardiac Death;Alcohol abuse;Eyelid Xanthoma;Atherosclerosis of aorta;Dyslipidem…	Endoplasmic reticulum;Nucleus;Cytoplasm;Insoluble Fraction;Nucleous;Nucleoplasm			3949	CCDS56085			NM_001195799	uc010xll.3	-0.551	-0.20446	-0.787027	-1.12631	-1.42213	-2.26458	chr19:11242033-11242047	GAGACCTCGCCGGCC	chr19:11242036_11242037+(AGACC)	utr3
ASHG19AP1B13998873011	protein_coding	ENST00000369927	protein_coding	hyper	1.8328	0.0453483	0.617706	-2.45237	-3.32642	TPD52L2	Ensembl	1094	chr20:62496596-62521777:+	chr20	+	62496596	62521777	tumor protein D52 like 2 [Source:HGNC Symbol;Acc:HGNC:12007]	GCCCGAACATGGACTCCGCCGGCCAAGGTGTGGCTGCCCGGACTCCTGCTGTTGAGGGTC					Ribosome;Cytosol;Insoluble Fraction;Cell Membrane			7165	CCDS58785			NM_001243892	uc011abl.3	-2.73157	-2.07698	-2.54856	-3.61665	-3.49832	-2.86429	chr20:62521657-62521691	ATAAAATAAGTGGCATTTTCTGACTTCTTCCTCCT				chr20:62521644-62521744	chr20:62521734_62521735-(GGACT),chr20:62521648_62521649-(GAACT)
ASHG19AP1B11601531311	protein_coding	ENST00000309922	protein_coding	hyper	1.58758	0.0490463	0.617706	-1.36388	-2.0307	TRMT10C	Ensembl	1819	chr3:101280706-101285290:+	chr3	+	101280706	101285290	tRNA methyltransferase 10C, mitochondrial RNase P subunit [Source:HGNC Symbol;Acc:HGNC:26022]	AGCGGGAACCACTATCTCTGCACTCCTGGGGTTTTGTTACATGGCTGCTTTCCTCAAAAT					Ribosome;Endoplasmic reticulum;Cytoplasm;Insoluble Fraction			54931	CCDS43122			NM_017819	uc003duz.5	-1.17591	-1.15808	-1.75764	-2.29877	-1.91807	-1.87527	chr3:101284827-101284842	CAAAGACTTAATTCAT	chr3:101284832_101284833+(AGACT)	exon:2
ASHG19AP1B11701722611	protein_coding	ENST00000397728	protein_coding	hyper	1.66217	0.0211155	0.610822	-0.990991	-1.72406	LSS	Ensembl	4936	chr21:47608360-47648738:-	chr21	-	47608360	47648738	lanosterol synthase [Source:HGNC Symbol;Acc:HGNC:6708]	TTTTCCTTCACAGTGGCCTTCAAGTCACAGGACGCAGCGATTCCCTGCCCTCTTCGGTGT				Congenital cataract;Lipoidosis;Q Fever;Congenital total cataract;Congenital Bilateral Cataracts;Abnormal vision;Autosomal recessive predisposition;CATARACT 44	Cytosol;Ribosome;Nucleus;Insoluble Fraction;Cell Membrane;Nucleous;Nucleoplasm			-1					uc002zil.3	-1.04624	-0.854474	-1.07226	-1.73064	-1.39741	-2.04412	chr21:47609341-47609373	CAGTTTTAAGATGTGCAGGGAAGTGTTGACACT	chr21:47609343_47609344-(AAACT)	utr3
ASHG19AP1B11702784311	protein_coding	ENST00000618772	protein_coding	hyper	3.63299	0.00157587	0.539171	-1.30449	-3.16564	RBM15	Ensembl	3431	chr1:110881945-110889303:+	chr1	+	110881945	110889303	RNA binding motif protein 15 [Source:HGNC Symbol;Acc:HGNC:14959]	GGGAGGAAATGATTTCAGCAAAACTGGTTGAACAGCGGATGAAGATATGGAATTCAAAGC		Yes			Nucleus;Insoluble Fraction		Yes	64783				NM_022768	uc001dzl.1	-1.48831	-1.09545	-1.3297	-2.94187	-2.95915	-3.59592	chr1:110882939-110882962	CTACCGGCTGCAGCAGTTGGCTCT				chr1:110882919-110883019;chr1:110882913-110883013	chr1:110882938_110882939+(AGACT),chr1:110883004_110883005+(AGACC);chr1:110882938_110882939+(AGACT),chr1:110883004_110883005+(AGACC)
ASHG19AP1B11702784311	protein_coding	ENST00000618772	protein_coding	hyper	3.63299	0.00157587	0.539171	-1.30449	-3.16564	RBM15	Ensembl	3431	chr1:110881945-110889303:+	chr1	+	110881945	110889303	RNA binding motif protein 15 [Source:HGNC Symbol;Acc:HGNC:14959]	GGGAGGAAATGATTTCAGCAAAACTGGTTGAACAGCGGATGAAGATATGGAATTCAAAGC		Yes			Nucleus;Insoluble Fraction		Yes	64783				NM_022768	uc001dzl.1	-1.48831	-1.09545	-1.3297	-2.94187	-2.95915	-3.59592	chr1:110882965-110882993	GCCGCCTGCCCCCTCCACCTCCGCCACCA				chr1:110882919-110883019;chr1:110882913-110883013	chr1:110882938_110882939+(AGACT),chr1:110883004_110883005+(AGACC);chr1:110882938_110882939+(AGACT),chr1:110883004_110883005+(AGACC)
ASHG19AP1B11702784311	protein_coding	ENST00000618772	protein_coding	hyper	3.63299	0.00157587	0.539171	-1.30449	-3.16564	RBM15	Ensembl	3431	chr1:110881945-110889303:+	chr1	+	110881945	110889303	RNA binding motif protein 15 [Source:HGNC Symbol;Acc:HGNC:14959]	GGGAGGAAATGATTTCAGCAAAACTGGTTGAACAGCGGATGAAGATATGGAATTCAAAGC		Yes			Nucleus;Insoluble Fraction		Yes	64783				NM_022768	uc001dzl.1	-1.48831	-1.09545	-1.3297	-2.94187	-2.95915	-3.59592	chr1:110883746-110883760	CAGAGATCGTGATAG				chr1:110883663-110883763	chr1:110883689_110883690+(GGACA),chr1:110883703_110883704+(AGACC),chr1:110883729_110883730+(GGACA)
ASHG19AP1B10045192311	protein_coding	ENST00000618205	protein_coding	hyper	1.98567	0.0232576	0.613186	1.00246	0.0128359	ZFAND6	Ensembl	1659	chr15:80352502-80430734:+	chr15	+	80352502	80430734	zinc finger AN1-type containing 6 [Source:HGNC Symbol;Acc:HGNC:30164]	GGCGCGTCAGTTCCCCGCCTCCTCCGAGTCTCAGGAATGAATCTGAAGTCTGCTGCAGTA				Dermatologic disorders;Arsenic Poisoning;Delayed Emergence from Anesthesia	Cytosol;Cytoplasm		Yes	54469				NM_001242914	uc021sry.2	0.969803	1.26969	0.767906	0.482211	-0.2505	-0.193203	chr15:80430162-80430177	ACTTAAACTTTACAAG	chr15:80430168_80430169+(AAACT)	utr3
ASHG19AP1B12842498711	protein_coding	ENST00000264639	protein_coding	hyper	1.7461	0.0309938	0.617105	-1.89373	-2.69786	PSMD3	Ensembl	2158	chr17:38137050-38154213:+	chr17	+	38137050	38154213	proteasome 26S subunit, non-ATPase 3 [Source:HGNC Symbol;Acc:HGNC:9560]	AGGAGCCGAGATTCGTGCTGCGGGCCCTGCGGATGCTGCCTTCCACATCACGCCGCCTCA				HIV Infections	Ribosome;Cytosol			5709	CCDS11356			NM_002809	uc002htn.3	-2.33249	-1.73115	-1.61755	-2.88408	-2.6974	-2.5121	chr17:38140627-38140638	CTGCCTTCCACA				chr17:38140572-38140672	chr17:38140660_38140661-(GAACA),chr17:38140582_38140583-(AAACC)
ASHG19AP1B12842498711	protein_coding	ENST00000264639	protein_coding	hyper	1.7461	0.0309938	0.617105	-1.89373	-2.69786	PSMD3	Ensembl	2158	chr17:38137050-38154213:+	chr17	+	38137050	38154213	proteasome 26S subunit, non-ATPase 3 [Source:HGNC Symbol;Acc:HGNC:9560]	AGGAGCCGAGATTCGTGCTGCGGGCCCTGCGGATGCTGCCTTCCACATCACGCCGCCTCA				HIV Infections	Ribosome;Cytosol			5709	CCDS11356			NM_002809	uc002htn.3	-2.33249	-1.73115	-1.61755	-2.88408	-2.6974	-2.5121	chr17:38144970-38144991	TCAGTACTCAGAACCGCCGGGC	chr17:38144982_38144983+(GAACC)	exon:2
ASHG19AP1B13641671711	protein_coding	ENST00000300835	protein_coding	hyper	2.78695	0.0119834	0.594929	-2.17338	-3.65207	PRR14	Ensembl	2198	chr16:30662188-30667761:+	chr16	+	30662188	30667761	proline rich 14 [Source:HGNC Symbol;Acc:HGNC:28458]	GGACGCGAGGAGGGAAGGGGCGTCTGTGGGCGGGACCTCCCGGGATTGGAGTGAAGAGGG					Cytosol;Nucleus			78994	CCDS10687			NM_024031	uc002dyy.4	-1.63736	-2.20686	-2.67591	-3.34112	-3.7803	-3.83478	chr16:30666234-30666257	CAGGACCACAATACCCCAGCACTT	chr16:30666238_30666239+(GGACC)	exon:7
ASHG19AP1B12808857611	protein_coding	ENST00000483233	protein_coding	hyper	2.10072	0.0453434	0.617706	3.98817	2.91729	ABHD14B	Ensembl	2056	chr3:52002526-52017425:-	chr3	-	52002526	52017425	abhydrolase domain containing 14B [Source:HGNC Symbol;Acc:HGNC:28235]	CGCCCCGCCCCACACGACACGCCTGCCACTCCTGCCCCCAGGTCGCTGAAGAGTTCGAAA								84836	CCDS2842				uc003dcn.3	4.06168	4.554	3.34883	2.71184	2.88563	3.1544	chr3:52002928-52002953	GCCAGTCCAGAGTTAGATGTACCTAT	chr3:52002932_52002933-(GGACT)	utr3
ASHG19AP1B11359805811	protein_coding	ENST00000288774	protein_coding	hyper	6.41293	0.00882991	0.578003	-2.19642	-4.8774	PEX10	Ensembl	2871	chr1:2335403-2343969:-	chr1	-	2335403	2343969	peroxisomal biogenesis factor 10 [Source:HGNC Symbol;Acc:HGNC:8851]	CTCCAGCAAAATGTGGGTACGTTACTAACACAAGATGGAACTTGAGATTTCCTGAAGCGC				Addison Disease;Blepharoptosis;Cerebellar Ataxia;Corneal Opacity;Cryptorchidism;Dysarthria;Epilepsy;Sensorineural Hearing Loss (disorder);Hepatomegaly;Hydronephrosis;Icterus;Liver diseases;Micrognathism;Movement Disorders;Muscle hypotonia;Muscle Spasticity;Night Blindness;Nystagmus;Optic Atrophy;Osteochondrodysplasias;Pyloric Stenosis;Respiratory Insufficiency;Retinitis Pigmentosa;Seizures;Strabi…	Ribosome			5192	CCDS41			NM_153818	uc001ajg.4	-3.29797	-1.65144	-1.63985	-4.95054	-4.65924	-5.02242	chr1:2336949-2336967	TTCCTGAAGAAGTGGCTGA				chr1:2336947-2337047	chr1:2337043_2337044+(GGACA),chr1:2337002_2337003-(GAACC),chr1:2336995_2336996-(GAACA),chr1:2336968_2336969-(GGACT)
ASHG19AP1B10934040811	protein_coding	ENST00000447750	protein_coding	hyper	1.72163	0.0462652	0.617706	-0.982163	-1.76594	GDI1	Ensembl	2474	chrX:153665266-153671814:+	chrX	+	153665266	153671814	GDP dissociation inhibitor 1 [Source:HGNC Symbol;Acc:HGNC:4226]	ACCGCACTGATGACTACCTGGACCAGCCCTGCCTTGAGACCGTCAACCGCATCAAGTTGT				Mental Retardation;Low intelligence;MENTAL RETARDATION, X-LINKED 3;Mental deficiency;Mental Retardation, X-Linked;Poor school performance;AMYOTROPHIC LATERAL SCLEROSIS 1;Intellectual Disability;MENTAL RETARDATION, X-LINKED 41;Dull intelligence	Cytosol;Ribosome;Nucleus;Nucleous;Nucleoplasm			2664	CCDS35452			NM_001493	uc004fli.5	-0.792093	-0.67237	-1.48203	-1.87724	-1.87208	-1.5485	chrX:153666913-153666934	GCTGCACATGGACCGGAACCCC	chrX:153666924_153666925+(GGACC),chrX:153666930_153666931+(GAACC)	exon:2,exon:2
ASHG19AP1B13359102011	protein_coding	ENST00000646484	protein_coding	hyper	1.94383	0.0226803	0.613186	-2.42463	-3.38353	SMARCA4	Ensembl	5579	chr19:11071608-11172955:+	chr19	+	11071608	11172955	SWI/SNF related, matrix associated, actin dependent regulator of chromatin, subfamily a, member 4 [Source:HGNC Symbol;Acc:HGNC:11100]	ACGGCGCCGGCGGCTCCTGGAGGCCACTGTCTGCAGCTCCCGTGAAGATGTCCACTCCAG		Yes		Burkitt Lymphoma;Cryptorchidism;Dandy-Walker Syndrome;Deafness;Epilepsy;Fetal Growth Retardation;Hearing Loss, Partial;Infant, Small for Gestational Age;Macrostomia;Mental Retardation;Muscle hypotonia;Nystagmus;Seizures;Sezary Syndrome;Curvature of spine;Strabismus;Thoracic Neoplasms;Tooth Abnormalities;Small cell carcinoma of lung;Dental abnormalities;Carcinoma, Small Cell;Coffin-Siris syndrome;…	Nucleus;Insoluble Fraction		Yes	6597	CCDS54217			NM_001128847		-2.81737	-2.17003	-2.28649	-3.07446	-3.39085	-3.68529	chr19:11138502-11138519	TAGAATTCTTCCCAAACT	chr19:11138517_11138518+(AAACT)	exon:6
ASHG19AP1B11845410311	protein_coding	ENST00000508312	protein_coding	hyper	1.57989	0.00448996	0.545842	0.76117	0.101342	DDR1	Ensembl	3073	chr6:30852745-30867209:+	chr6	+	30852745	30867209	discoidin domain receptor tyrosine kinase 1 [Source:HGNC Symbol;Acc:HGNC:2730]	CAATTAGCTCTGGCATGAGAGAATGTCACTGCCGAGATGCTGCCCCCACCCCCTTAGGCC		Yes		Adenocarcinoma;Lung Neoplasms;Mammary Neoplasms, Experimental;Prostatic Neoplasms;Schizophrenia	Ribosome;Endoplasmic reticulum;Cell Membrane;Nucleous;Nucleoplasm			-1	CCDS56411				uc011dms.3	0.803341	0.679247	0.800923	0.235373	-0.10982	0.178472	chr6:30857170-30857204	GCCGCTGGATGGGCTGGAAGGACCGCTGGGGTCAG	chr6:30857191_30857192+(GGACC)	exon:3
ASHG19AP1B11845410311	protein_coding	ENST00000508312	protein_coding	hyper	1.57989	0.00448996	0.545842	0.76117	0.101342	DDR1	Ensembl	3073	chr6:30852745-30867209:+	chr6	+	30852745	30867209	discoidin domain receptor tyrosine kinase 1 [Source:HGNC Symbol;Acc:HGNC:2730]	CAATTAGCTCTGGCATGAGAGAATGTCACTGCCGAGATGCTGCCCCCACCCCCTTAGGCC		Yes		Adenocarcinoma;Lung Neoplasms;Mammary Neoplasms, Experimental;Prostatic Neoplasms;Schizophrenia	Ribosome;Endoplasmic reticulum;Cell Membrane;Nucleous;Nucleoplasm			-1	CCDS56411				uc011dms.3	0.803341	0.679247	0.800923	0.235373	-0.10982	0.178472	chr6:30865871-30865932	GGCAGCCCAGATCGCCTCCGGCATGCGCTATCTGGCCACACTCAACTTTGTACATCGGGACC	chr6:30865930_30865931+(GGACC)	exon:3
ASHG19AP1B11845410311	protein_coding	ENST00000508312	protein_coding	hyper	1.57989	0.00448996	0.545842	0.76117	0.101342	DDR1	Ensembl	3073	chr6:30852745-30867209:+	chr6	+	30852745	30867209	discoidin domain receptor tyrosine kinase 1 [Source:HGNC Symbol;Acc:HGNC:2730]	CAATTAGCTCTGGCATGAGAGAATGTCACTGCCGAGATGCTGCCCCCACCCCCTTAGGCC		Yes		Adenocarcinoma;Lung Neoplasms;Mammary Neoplasms, Experimental;Prostatic Neoplasms;Schizophrenia	Ribosome;Endoplasmic reticulum;Cell Membrane;Nucleous;Nucleoplasm			-1	CCDS56411				uc011dms.3	0.803341	0.679247	0.800923	0.235373	-0.10982	0.178472	chr6:30867170-30867199	CCGACAGCCCATCACCTCTAATAGAGGCAG				chr6:30867117-30867217;chr6:30867106-30867206;chr6:30867135-30867235;chr6:30867158-30867258	chr6:30867134_30867135+(AAACA),chr6:30867142_30867143+(GGACA),chr6:30867204_30867205+(AGACT);chr6:30867134_30867135+(AAACA),chr6:30867142_30867143+(GGACA),chr6:30867204_30867205+(AGACT);chr6:30867142_30867143+(GGACA),chr6:30867204_30867205+(AGACT);chr6:30867204_30867205+(AGACT)
ASHG19AP1B13060714311	protein_coding	ENST00000378546	protein_coding	hyper	2.68701	0.0390594	0.617706	-2.58177	-4.00777	FAAP20	Ensembl	729	chr1:2120987-2126213:-	chr1	-	2120987	2126213	Fanconi anemia core complex associated protein 20 [Source:HGNC Symbol;Acc:HGNC:26428]	CCCTGCGCAGCTGCCCCATGTGCCAGAAGGAGTTCGCCCCCAGGCTGACCCAGCTGGATG					Cytosol;Ribosome;Nucleous			199990	CCDS38			NM_182533	uc001aiy.4	-2.87943	-2.14699	-2.71888	-4.80411	-3.4002	-3.81901	chr1:2125251-2125278	ACGGCCCGGGCCCCACAGGTCCGGCGGA	chr1:2125269_2125270-(GGACC)	exon:3
ASHG19AP1B11701901911	protein_coding	ENST00000360718	protein_coding	hyper	1.70251	0.014396	0.610067	-0.0177326	-0.785393	SQSTM1	Ensembl	2253	chr5:179249485-179264255:+	chr5	+	179249485	179264255	sequestosome 1 [Source:HGNC Symbol;Acc:HGNC:11280]	AGCCCTGTGAGTGTCCCTTTCATACTTGCCTCAGCCCATTCCAGCAGCTTATGTCCAGCT				Aggressive behavior;Amyotrophic Lateral Sclerosis;Anxiety;Deglutition Disorders;Depressive disorder;Dysarthria;Dyspnea;Echolalia;Muscular fasciculation;Fatigue;Hypothyroidism;Language Disorders;Muscle Cramp;Muscle Spasticity;Mutism;Nerve Degeneration;Osteitis Deformans;Pain;Stereotyped Behavior;Stereotypic Movement Disorder;Xerostomia;Apathy;Mood swings;Foot-drop;Cranial nerve palsies;Bone pain;H…	Ribosome;Insoluble Fraction;Nucleous		Yes	8878	CCDS47355			NM_001142298	uc003mkx.4	0.0207022	0.19705	-0.27095	-0.828088	-0.978521	-0.549571	chr5:179264150-179264169	TCTCTCATTTCCAAACCATC	chr5:179264164_179264165+(AAACC)	utr3
ASHG19AP1B11512231811	protein_coding	ENST00000400181	protein_coding	hyper	2.69916	0.0379395	0.617706	-2.33712	-3.76963	KDM1A	Ensembl	3059	chr1:23345986-23410181:+	chr1	+	23345986	23410181	lysine demethylase 1A [Source:HGNC Symbol;Acc:HGNC:29079]	ACACTGTCAAGGTTCCTAAAGAGAAAGATGAAATGGTAGAGCAAGAGTTTAACCGGTTGC				Non-Small Cell Lung Carcinoma;Colonic Neoplasms;Hyperplasia;Neoplasm Invasiveness;CLEFT PALATE, PSYCHOMOTOR RETARDATION, AND DISTINCTIVE FACIAL FEATURES	Cytosol;Ribosome;Insoluble Fraction		Yes	23028	CCDS53278			NM_001009999	uc001bgj.3	-3.11651	-1.91788	-1.97699	-3.25916	-4.11899	-3.93076	chr1:23397737-23397761	AAATTAAAGAACTCCATCAGCAATA	chr1:23397747_23397748+(GAACT)	exon:13
ASHG19AP1B11277462811	protein_coding	ENST00000568684	protein_coding	hyper	1.62931	0.0202639	0.610822	-0.72081	-1.42507	WWP2	Ensembl	3672	chr16:69958893-69975641:+	chr16	+	69958893	69975641	WW domain containing E3 ubiquitin protein ligase 2 [Source:HGNC Symbol;Acc:HGNC:16804]	TCTTGTGTTTAGTCTTCGAGTGCTTCGACTGACCATGATCCCCTGGGCCCCCTCCCTCCT					Ribosome;Cytosol;Insoluble Fraction;Cell Membrane			11060	CCDS58477			NM_199424	uc002exw.3	-0.607485	-0.606469	-0.948477	-1.71743	-1.34102	-1.21676	chr16:69975187-69975230	TGGGCCCCCAGGATTCTAGGACCCCCAGGCAGCCCCTTGGACTG	chr16:69975207_69975208+(GGACC),chr16:69975227_69975228+(GGACT)	utr3,utr3
ASHG19AP1B12112209911	protein_coding	ENST00000343796	protein_coding	hyper	4.26206	0.0459703	0.617706	-2.08746	-4.17901	NR3C1	Ensembl	7286	chr5:142657496-142815077:-	chr5	-	142657496	142815077	nuclear receptor subfamily 3 group C member 1 [Source:HGNC Symbol;Acc:HGNC:7978]	AGTGTCTGAGAAGGAAGTTGATATTCACTGATGGACTCCAAAGAATCATTAACTCCTGGT				Alcoholic Intoxication;Bipolar Disorder;Mental Depression;Depressive disorder;Endometriosis;Fatigue;Hirsutism;Hypertensive disease;Hypoaldosteronism;Hypoglycemia;Hypokalemia;Ocular Hypertension;Oligomenorrhea;Prostatic Neoplasms;Psychotic Disorders;Schizophrenia;Unipolar Depression;Metabolic alkalosis;Cocaine-Related Disorders;Increase in blood pressure;Mood Disorders;Serum testosterone level abn…	Cytosol;Insoluble Fraction;Cell Membrane		Yes	2908				NM_001018077	uc003lnd.3	-2.282	-2.75716	-1.22323	-4.46179	-3.07386	-5.00139	chr5:142782790-142782824	CCGCTCGCCCGCCACCGTCCGCAGTTCCCGCCGCA	chr5:142782813_142782814-(GAACT)	intron
ASHG19AP1B12093045911	protein_coding	ENST00000366920	protein_coding	hyper	1.73344	0.0339335	0.617706	-1.9184	-2.71203	MAP3K4	Ensembl	5445	chr6:161412846-161538414:+	chr6	+	161412846	161538414	mitogen-activated protein kinase kinase kinase 4 [Source:HGNC Symbol;Acc:HGNC:6856]	CAGTCCTGTTACAGCCATTCATCGGAACAGCCCCCGTCCTATGAAGGTACCTCGATGCCA				Endometrial Neoplasms	Cytosol;Nucleus;Insoluble Fraction			4216	CCDS75544			NM_001301072	uc063srw.1	-2.22008	-1.62766	-1.90745	-2.90662	-2.34625	-2.88322	chr6:161470090-161470109	ACTGATCTGGTTAGAGCTAC				chr6:161470047-161470147;chr6:161470065-161470165;chr6:161470058-161470158;chr6:161470054-161470154	chr6:161470090_161470091+(GAACT),chr6:161470130_161470131+(GGACA),chr6:161470065_161470066-(AAACC);chr6:161470090_161470091+(GAACT),chr6:161470130_161470131+(GGACA),chr6:161470146_161470147+(GGACT);chr6:161470090_161470091+(GAACT),chr6:161470130_161470131+(GGACA),chr6:161470146_161470147+(GGACT),chr6:161470065_161470066-(AAACC);chr6:161470090_161470091+(GAACT),chr6:161470130_161470131+(GGACA),chr…
ASHG19AP1B10048899211	protein_coding	ENST00000359415	protein_coding	hyper	1.58568	0.00919736	0.583192	0.457921	-0.207179	ARCN1	Ensembl	4038	chr11:118443139-118473643:+	chr11	+	118443139	118473643	archain 1 [Source:HGNC Symbol;Acc:HGNC:649]	GGCGCGCCCCACCACCGCCCTCACCATGATAACTTGATTTAAAACATCGTCCAGTGTACC				Ataxia	Cytosol;Ribosome;Nucleus;Cytoplasm;Insoluble Fraction;Cell Membrane			372					uc009zag.4	0.212508	0.522069	0.639187	-0.0958721	-0.304927	-0.220737	chr11:118472307-118472341	TTCAGGTGAACTATTTGAGGGGTATGGGGTCTAGA	chr11:118472316_118472317+(GAACT)	utr3
ASHG19AP1B13211342011	protein_coding	ENST00000418647	protein_coding	hyper	2.80168	0.0488802	0.617706	-2.4235	-3.90979	BCAR1	Ensembl	3387	chr16:75263057-75299905:-	chr16	-	75263057	75299905	BCAR1, Cas family scaffolding protein [Source:HGNC Symbol;Acc:HGNC:971]	GTCCGTGCCTATGAAAAAATGAGGGCTTCCAGACTGTGCTGATGTGAGCCCCGCCATCCG				Neoplasm Invasiveness;Pancreatic Neoplasm	Ribosome;Insoluble Fraction;Nucleous			9564	CCDS54040			NM_001170714	uc010vnb.3	-2.02449	-2.45855	-2.78746	-4.87306	-3.36674	-3.48957	chr16:75268918-75268981	CAGTGGGGTTGGGGTGCAGGGTGCCACCCCCCTCAGGCCCCGGGGCAGTGGCCTTGGTCCGTCT	chr16:75268974_75268975-(GGACC)	exon:5
ASHG19AP1B13211342011	protein_coding	ENST00000418647	protein_coding	hyper	2.80168	0.0488802	0.617706	-2.4235	-3.90979	BCAR1	Ensembl	3387	chr16:75263057-75299905:-	chr16	-	75263057	75299905	BCAR1, Cas family scaffolding protein [Source:HGNC Symbol;Acc:HGNC:971]	GTCCGTGCCTATGAAAAAATGAGGGCTTCCAGACTGTGCTGATGTGAGCCCCGCCATCCG				Neoplasm Invasiveness;Pancreatic Neoplasm	Ribosome;Insoluble Fraction;Nucleous			9564	CCDS54040			NM_001170714	uc010vnb.3	-2.02449	-2.45855	-2.78746	-4.87306	-3.36674	-3.48957	chr16:75269053-75269071	AGGCCACCAGCCGGTCCAG	chr16:75269066_75269067-(GGACC)	exon:5
ASHG19AP1B14037109611	protein_coding	ENST00000264720	protein_coding	hyper	2.7003	0.0272574	0.615405	-2.11967	-3.55279	GTF3C2	Ensembl	3882	chr2:27548716-27579901:-	chr2	-	27548716	27579901	general transcription factor IIIC subunit 2 [Source:HGNC Symbol;Acc:HGNC:4665]	GGACTTTGGCGAGGGGGCAGCCATTTTGGGGGGTGCTGATGGATACCTGCGGGGTCGGCT					Cytosol;Chromatin;Insoluble Fraction;Cell Membrane;Nucleous		Yes	2976				NM_001521	uc002rjw.2	-2.31054	-1.79881	-2.24967	-3.10221	-4.32795	-3.22822	chr2:27564852-27564877	ACAGGCTCAGGTTCAGATGAGCTCTC	chr2:27564862_27564863-(GAACC)	exon:3
ASHG19AP1B13131187811	protein_coding	ENST00000372839	protein_coding	hyper	2.02652	0.0263075	0.614354	-0.0314215	-1.05043	YWHAB	Ensembl	3109	chr20:43514352-43537173:+	chr20	+	43514352	43537173	tyrosine 3-monooxygenase/tryptophan 5-monooxygenase activation protein beta [Source:HGNC Symbol;Acc:HGNC:12849]	GCTCGGAGCTTCGCTCGGAAGGGTCTTTGTTCCCTGCAGCCCTCCCACGGCAGAGTCTCC					Ribosome;Cytoplasm		Yes	7529				NM_003404	uc002xmt.5	-0.377021	0.502953	-0.220196	-0.811763	-1.15258	-1.18694	chr20:43514398-43514426	CCGCCGCCGCCGCCGCTGCAGCCACTGCA				chr20:43514387-43514487;chr20:43514388-43514488	;
ASHG19AP1B13131187811	protein_coding	ENST00000372839	protein_coding	hyper	2.02652	0.0263075	0.614354	-0.0314215	-1.05043	YWHAB	Ensembl	3109	chr20:43514352-43537173:+	chr20	+	43514352	43537173	tyrosine 3-monooxygenase/tryptophan 5-monooxygenase activation protein beta [Source:HGNC Symbol;Acc:HGNC:12849]	GCTCGGAGCTTCGCTCGGAAGGGTCTTTGTTCCCTGCAGCCCTCCCACGGCAGAGTCTCC					Ribosome;Cytoplasm		Yes	7529				NM_003404	uc002xmt.5	-0.377021	0.502953	-0.220196	-0.811763	-1.15258	-1.18694	chr20:43536064-43536086	CCTGGGCAACATAGCGAGACCTC	chr20:43536082_43536083+(AGACC)	utr3
ASHG19AP1B13374462311	protein_coding	ENST00000373831	protein_coding	hyper	2.17491	0.0132632	0.600017	-2.14073	-3.26169	RCC1	Ensembl	1577	chr1:28844769-28864676:+	chr1	+	28844769	28864676	regulator of chromosome condensation 1 [Source:HGNC Symbol;Acc:HGNC:1913]	AGGTGCCTGCGGGCCGAGCCCTCCTGACCAGAAAACCCGACCAGTCTCACACAGGTCCCA					Ribosome;Cytosol;Insoluble Fraction;Cell Membrane			1104	CCDS41295			NM_001048194	uc001bqf.3	-2.52186	-1.89	-2.01033	-3.57023	-3.26779	-2.94704	chr1:28862795-28862825	GCTTCATACCCCAGAACCTAACATCCTTCAA	chr1:28862810_28862811+(GAACC)	exon:9
ASHG19AP1B10572770911	protein_coding	ENST00000602720	protein_coding	hyper	1.51895	0.00346936	0.540616	-0.352203	-0.955278	SRP68	Ensembl	2037	chr17:74034856-74049729:-	chr17	-	74034856	74049729	signal recognition particle 68 [Source:HGNC Symbol;Acc:HGNC:11302]	GGCAAAGATGACGGAGACTGTGCCCATTTCTTATATGCCCTCCCTCATGTCCAGTCCCCG				Dermatologic disorders;Arsenic Poisoning;Craniofacial Abnormalities	Nucleus;Ribosome;Cytosol;Chromatin;Insoluble Fraction			6730	CCDS58600			NM_001260503	uc002jqj.3	-0.468636	-0.163815	-0.424157	-0.978455	-0.91218	-0.975201	chr17:74042148-74042179	GGTCCTGGGGCCGGGGTGAGCGCTTGCTGTCA	chr17:74042149_74042150-(GGACC)	exon:10
ASHG19AP1B10145976811	protein_coding	ENST00000434472	protein_coding	hyper	1.97987	0.0464583	0.617706	-0.883618	-1.86902	CD44	Ensembl	1634	chr11:35160840-35251213:+	chr11	+	35160840	35251213	CD44 molecule (Indian blood group) [Source:HGNC Symbol;Acc:HGNC:1681]	CCCTGGATCACCGACAGCACAGACAGAATCCCTGCTACCAATAGGAATGATGTCACAGGT		Yes		Contact Dermatitis;IGA Glomerulonephritis;Leukemia, Myelocytic, Acute;Acute Promyelocytic Leukemia;Mammary Neoplasms, Experimental;Neoplasm Metastasis;Nerve Degeneration;Pancreatic Neoplasm;Dermatologic disorders;Stomach Neoplasms;Vitiligo;Arsenic Poisoning;Acute kidney injury	Nucleus;Endoplasmic reticulum			960	CCDS55754			NM_001202555	uc001mwc.5	-1.49099	-0.375198	-0.784664	-1.63874	-2.00888	-1.95944	chr11:35243212-35243241	ATCTTGGCATCCCTCTTGGCCTTGGCTTTG				chr11:35243153-35243253	chr11:35243159_35243160-(AGACA)
ASHG19AP1B11342532011	protein_coding	ENST00000323853	protein_coding	hyper	4.92639	0.0170417	0.610822	-1.82209	-4.12262	SNRNP200	Ensembl	7165	chr2:96940074-96971253:-	chr2	-	96940074	96971253	small nuclear ribonucleoprotein U5 subunit 200 [Source:HGNC Symbol;Acc:HGNC:30859]	ACCCCCATGGAGGCCCTGGCAGAGCAGGTATACATGGACTGGTACGAGAAGTTCCAGGAC				Glaucoma;Conductive hearing loss;Sensorineural Hearing Loss (disorder);Hyperinsulinism;Hypogonadism;Keratoconus;Mental Retardation;Night Blindness;Nystagmus;Obesity;Ophthalmoplegia;Optic Atrophy;Retinitis Pigmentosa;Low Vision;Photophobia;Cataract;Congenital anomaly of testis;Congenital hypoplasia of penis;Blindness, Legal;Low intelligence;Blind Vision;Electroretinogram abnormal;Pallor of optic d…	Nucleus;Chromatin;Insoluble Fraction			23020	CCDS2020			NM_014014	uc002svu.4	-2.69585	-1.19826	-1.57217	-4.85153	-3.89872	-3.61762	chr2:96944551-96944576	CAGGTTGTAGTAATTGGGGTTCTGTG	chr2:96944569_96944570-(GAACC)	exon:8
ASHG19AP1B10189492411	protein_coding	ENST00000575314	protein_coding	hyper	1.61856	0.00900285	0.580527	-1.65749	-2.3522	SHBG	Ensembl	1146	chr17:7517382-7536672:+	chr17	+	7517382	7536672	sex hormone binding globulin [Source:HGNC Symbol;Acc:HGNC:10839]	GATTAAGGTCTAAGTGCCCACGACCCTCCGGCTGTCCACCTCAGCAATGGCCCAGGACAA		Yes		Alcoholic Intoxication, Chronic;Diabetes Mellitus, Non-Insulin-Dependent;Lymphatic Metastasis;Neoplasm Invasiveness;Prostatic Neoplasms;Erectile dysfunction;Metabolic Syndrome X				6462	CCDS73961			NM_001289114	uc010cmt.4	-1.48926	-1.67445	-1.80876	-2.54265	-2.36358	-2.15038	chr17:7529867-7529892	CATGGCCCTCTGGTTCCAGTCCAGGA				chr17:7529812-7529912	chr17:7529885_7529886-(GGACT),chr17:7529879_7529880-(GAACC),chr17:7529864_7529865-(GGACT)
ASHG19AP1B10009257311	protein_coding	ENST00000394593	protein_coding	hyper	2.75338	0.0177171	0.610822	-1.44532	-2.90652	LRRC8D	Ensembl	3345	chr1:90287480-90401560:+	chr1	+	90287480	90401560	leucine rich repeat containing 8 VRAC subunit D [Source:HGNC Symbol;Acc:HGNC:16992]	CTGCTCAAATCCTGTCCAGGGGCTTGAAAAGGAGGAGAATTGGGGGTGGTTGCCGGGAGG					Insoluble Fraction			55144				NM_018103	uc001dnn.4	-1.0601	-1.17888	-2.09697	-2.57674	-2.92965	-3.21317	chr1:90400567-90400584	TAGAGAGAATCCCACATG				chr1:90400558-90400658;chr1:90400565-90400665	chr1:90400613_90400614+(GAACT),chr1:90400625_90400626-(GGACT);chr1:90400613_90400614+(GAACT),chr1:90400660_90400661-(AAACT),chr1:90400625_90400626-(GGACT)
ASHG19AP1B12866836711	protein_coding	ENST00000375880	protein_coding	hyper	2.26559	0.0414484	0.617706	-0.502527	-1.68242	XXbac-BPG32J3.22	Ensembl	2487	chr6:31633879-31641323:+	chr6	+	31633879	31641323		TCCCGAGTACCGGCCCAAGAGACCTGCCAACCAGTTTGTGCCCAGTTCCTGTTCCCGACA					Nucleus;Nucleous;Nucleoplasm			-1					uc031snr.2	-1.24259	-0.0874388	-0.177547	-1.39849	-1.77359	-1.87517	chr6:31633918-31633965	CGGTCGCCGCCGTTCCCTGGAAGTAGCAACTTCCCTACCCCACCCCAG				chr6:31633903-31634003	chr6:31633990_31633991-(AGACT),chr6:31633971_31633972-(GGACC),chr6:31633965_31633966-(GGACT)
ASHG19AP1B10030478211	protein_coding	ENST00000645353	protein_coding	hyper	1.77771	0.0375085	0.617706	-1.25376	-2.08378	TBL1X	Ensembl	5805	chrX:9433109-9687778:+	chrX	+	9433109	9687778	transducin beta like 1 X-linked [Source:HGNC Symbol;Acc:HGNC:11585]	CTCAGGCCGCCATTCGCCACCGAAACTTTCCAGCGCCCGCGCTCTCTCCGGGACTCGGCG				Autism Spectrum Disorders	Cytosol;Insoluble Fraction;Cell Membrane		Yes	6907				NM_005647		-1.11225	-1.23305	-1.41598	-1.89724	-1.76395	-2.59016	chrX:9686720-9686735	TGGCGATGGTGGGATG				chrX:9686660-9686760;chrX:9686715-9686815	chrX:9686701_9686702+(AAACC),chrX:9686756_9686757+(AGACA);chrX:9686756_9686757+(AGACA),chrX:9686809_9686810-(AGACT),chrX:9686786_9686787-(AGACC)
ASHG19AP1B10030478211	protein_coding	ENST00000645353	protein_coding	hyper	1.77771	0.0375085	0.617706	-1.25376	-2.08378	TBL1X	Ensembl	5805	chrX:9433109-9687778:+	chrX	+	9433109	9687778	transducin beta like 1 X-linked [Source:HGNC Symbol;Acc:HGNC:11585]	CTCAGGCCGCCATTCGCCACCGAAACTTTCCAGCGCCCGCGCTCTCTCCGGGACTCGGCG				Autism Spectrum Disorders	Cytosol;Insoluble Fraction;Cell Membrane		Yes	6907				NM_005647		-1.11225	-1.23305	-1.41598	-1.89724	-1.76395	-2.59016	chrX:9687008-9687022	ATTTGCACACCACTA				chrX:9686953-9687053	chrX:9686972_9686973+(GGACA),chrX:9686984_9686985+(GGACA)
ASHG19AP1B10025852611	protein_coding	ENST00000439887	protein_coding	hyper	2.462	0.0268911	0.615405	-1.21497	-2.5148	GSPT1	Ensembl	2509	chr16:11966536-12009735:-	chr16	-	11966536	12009735	G1 to S phase transition 1 [Source:HGNC Symbol;Acc:HGNC:4621]	CAACGCCAAGCCCTTCGTGCCCAACGTCCACGCCGCCGAGTTCGTGCCGTCCTTCCTGCG		Yes			Cytosol;Nucleus			2935	CCDS45413			NM_001130006	uc002dbu.4	-1.63743	-1.08014	-0.927328	-2.07934	-2.34191	-3.12315	chr16:11966750-11966801	TTGAAGTGAGGGCTAGGGACAGGAATCTTGGGAAAAATTCAACAGTGGCATA				chr16:11966728-11966828	chr16:11966768_11966769+(GGACA),chr16:11966748_11966749-(AAACT),chr16:11966733_11966734-(GGACA)
ASHG19AP1B11605882611	protein_coding	ENST00000317811	protein_coding	hyper	4.66807	0.00903512	0.581162	-1.75317	-3.976	FJX1	Ensembl	2450	chr11:35639967-35642416:+	chr11	+	35639967	35642416	four jointed box 1 [Source:HGNC Symbol;Acc:HGNC:17166]	TTGAGCCGTTGAGCTAATTCTGCAATTTTCTACCAAACAGAGCGCTGGTGGCCCCGGAGC					Endoplasmic reticulum;Insoluble Fraction			24147	CCDS44570			NM_014344	uc001mwh.4	-2.23045	-1.80328	-1.22579	-4.54702	-3.28938	-4.0916	chr11:35640417-35640432	AAACTTTCCGGGCGCT	chr11:35640419_35640420+(AAACT)	exon:1
ASHG19AP1B11605882611	protein_coding	ENST00000317811	protein_coding	hyper	4.66807	0.00903512	0.581162	-1.75317	-3.976	FJX1	Ensembl	2450	chr11:35639967-35642416:+	chr11	+	35639967	35642416	four jointed box 1 [Source:HGNC Symbol;Acc:HGNC:17166]	TTGAGCCGTTGAGCTAATTCTGCAATTTTCTACCAAACAGAGCGCTGGTGGCCCCGGAGC					Endoplasmic reticulum;Insoluble Fraction			24147	CCDS44570			NM_014344	uc001mwh.4	-2.23045	-1.80328	-1.22579	-4.54702	-3.28938	-4.0916	chr11:35640930-35640956	TCACGGACGTGGTGGTGCCCGCGCCCT				chr11:35640880-35640980;chr11:35640930-35641030	chr11:35640887_35640888+(GGACC);
ASHG19AP1B10331948811	protein_coding	ENST00000301608	protein_coding	hyper	2.88073	0.0485536	0.617706	-1.98086	-3.5073	ACOX1	Ensembl	2215	chr17:73942658-73975215:-	chr17	-	73942658	73975215	acyl-CoA oxidase 1 [Source:HGNC Symbol;Acc:HGNC:119]	CCCAGACGGAAATGGGCCACGGAACTCACCTTCGAGGCTTGGAAACCACAGCCACGTATG				Deglutition Disorders;Diabetes Mellitus, Experimental;Dystonia;Epilepsy;Sensorineural Hearing Loss (disorder);Hepatomegaly;Orbital separation excessive;Hypodontia;Leukodystrophy;Muscle Hypertonia;Muscle hypotonia;Myopia;Nystagmus;Optic Atrophy;Babinski Reflex;Respiratory Insufficiency;Retinitis Pigmentosa;Seizures;Severe mental retardation (I.Q. 20-34);Speech Disorders;Strabismus;Liver Dysfunctio…	Nucleus;Ribosome;Cytoplasm;Cytosol;Chromatin;Insoluble Fraction			51	CCDS11735			NM_007292	uc002jqf.5	-1.37824	-1.66214	-2.90221	-3.18101	-3.28107	-4.05982	chr17:73947616-73947649	ATACTGCTGGGTTTGAAAATCCAAAATCTGTGGT	chr17:73947626_73947627-(AAACC)	exon:8
ASHG19AP1B11771312811	protein_coding	ENST00000452404	protein_coding	hyper	1.87427	0.0159282	0.610822	-2.19183	-3.09816	NCBP2	Ensembl	1133	chr3:196663648-196669311:-	chr3	-	196663648	196669311	nuclear cap binding protein subunit 2 [Source:HGNC Symbol;Acc:HGNC:7659]	CGATTCGGGCCCCTTCTCTGGGAGGATGGTGTTACGGAAGCTGTACGCGGGTGACAATGA					Cytosol;Ribosome;Cytoplasm			22916	CCDS77878			NM_001308036	uc011btz.2	-2.11636	-1.91767	-2.54146	-3.11258	-2.86478	-3.31713	chr3:196663829-196663844	CAGCAAATTCAACAGG				chr3:196663790-196663890;chr3:196663802-196663902;chr3:196663797-196663897	chr3:196663811_196663812+(AGACT),chr3:196663855_196663856-(AAACA),chr3:196663823_196663824-(GAACA);chr3:196663811_196663812+(AGACT),chr3:196663899_196663900-(AAACT),chr3:196663888_196663889-(GAACC),chr3:196663855_196663856-(AAACA),chr3:196663823_196663824-(GAACA);chr3:196663811_196663812+(AGACT),chr3:196663888_196663889-(GAACC),chr3:196663855_196663856-(AAACA),chr3:196663823_196663824-(GAACA)
ASHG19AP1B13614398011	protein_coding	ENST00000535621	protein_coding	hyper	2.8643	0.0217685	0.610822	-2.27255	-3.79074	PDXDC1	Ensembl	2048	chr16:15068869-15233196:+	chr16	+	15068869	15233196	pyridoxal dependent decarboxylase domain containing 1 [Source:HGNC Symbol;Acc:HGNC:28995]	AGGGCACGTGTTTGCGGTTCAGCCCTTTGATGACCGCAGCAGGGTGGTCCCACTGTGGGA				Renal Cell Carcinoma	Cytosol;Ribosome;Chromatin			-1	CCDS73830				uc002ddc.5	-2.75639	-2.01986	-2.04141	-4.26029	-3.97778	-3.13414	chr16:15082231-15082253	CTGAACCAGAAGAGGAAGGGCAG	chr16:15082235_15082236+(GAACC)	intron
ASHG19AP1B13614398011	protein_coding	ENST00000535621	protein_coding	hyper	2.8643	0.0217685	0.610822	-2.27255	-3.79074	PDXDC1	Ensembl	2048	chr16:15068869-15233196:+	chr16	+	15068869	15233196	pyridoxal dependent decarboxylase domain containing 1 [Source:HGNC Symbol;Acc:HGNC:28995]	AGGGCACGTGTTTGCGGTTCAGCCCTTTGATGACCGCAGCAGGGTGGTCCCACTGTGGGA				Renal Cell Carcinoma	Cytosol;Ribosome;Chromatin			-1	CCDS73830				uc002ddc.5	-2.75639	-2.01986	-2.04141	-4.26029	-3.97778	-3.13414	chr16:15155548-15155571	TGACAAGTGATGGGGAATCCCAAA				chr16:15155488-15155588;chr16:15155478-15155578	chr16:15155501_15155502-(GAACT);chr16:15155501_15155502-(GAACT)
ASHG19AP1B13506117411	protein_coding	ENST00000497547	protein_coding	hyper	3.34569	0.01864	0.610822	-1.33272	-3.07502	RRP1	Ensembl	3022	chr21:45209394-45225174:+	chr21	+	45209394	45225174	ribosomal RNA processing 1 [Source:HGNC Symbol;Acc:HGNC:18785]	AGCGTCTGCTCAGGTTGCAGCAGGAGAGAGGGAAAGGTGAGAAGGAGCCCCCGAGCCCGG		Yes	laryngeal squamous cell carcinoma		Ribosome;Nucleus;Insoluble Fraction			8568	CCDS42951			NM_003683	uc002zds.3	-1.94352	-1.04342	-1.01121	-2.40702	-3.32813	-3.48991	chr21:45209615-45209630	CATCGTCGCCAGGACT	chr21:45209628_45209629+(GGACT)	exon:1
ASHG19AP1B13506117411	protein_coding	ENST00000497547	protein_coding	hyper	3.34569	0.01864	0.610822	-1.33272	-3.07502	RRP1	Ensembl	3022	chr21:45209394-45225174:+	chr21	+	45209394	45225174	ribosomal RNA processing 1 [Source:HGNC Symbol;Acc:HGNC:18785]	AGCGTCTGCTCAGGTTGCAGCAGGAGAGAGGGAAAGGTGAGAAGGAGCCCCCGAGCCCGG		Yes	laryngeal squamous cell carcinoma		Ribosome;Nucleus;Insoluble Fraction			8568	CCDS42951			NM_003683	uc002zds.3	-1.94352	-1.04342	-1.01121	-2.40702	-3.32813	-3.48991	chr21:45223745-45223791	ACCGTGGCTCCAGAACTCCTGTGCCAGGCGGGAGGGAAGGGCGGCAC	chr21:45223759_45223760+(GAACT)	utr3
ASHG19AP1B10477839611	protein_coding	ENST00000426142	protein_coding	hyper	3.90984	0.0344411	0.617706	-0.664232	-2.63134	CTNND1	Ensembl	5800	chr11:57529269-57586650:+	chr11	+	57529269	57586650	catenin delta 1 [Source:HGNC Symbol;Acc:HGNC:2515]	GACGGGAAAAGGAGGATAAGCAAGTCGAATTTTTGTCTTACGAACGGCCGGTTTGTGGGC		Yes			Nucleus;Cytosol;Chromatin;Insoluble Fraction;Cell Membrane		Yes	1500	CCDS44609			NM_001085467	uc001nlu.5	-1.66247	0.110611	-0.440838	-2.37864	-2.2127	-3.30268	chr11:57564363-57564381	CCAGCGTAGTATGGGCTAT				chr11:57564361-57564461	chr11:57564430_57564431+(GGACT),chr11:57564436_57564437+(GGACA),chr11:57564405_57564406-(AGACA)
ASHG19AP1B10676944511	protein_coding	ENST00000295959	protein_coding	hyper	2.02402	0.00797566	0.567225	-1.39583	-2.41305	RPP14	Ensembl	3121	chr3:58292002-58305805:+	chr3	+	58292002	58305805	ribonuclease P/MRP subunit p14 [Source:HGNC Symbol;Acc:HGNC:30327]	TAGTCCGACGAAGAGTGGGTGTGATCAGCACTGGAAAAGATGCCTGCCCCTGCTGCCACA					Cytosol;Chromatin;Insoluble Fraction;Cell Membrane;Nucleoplasm			11102				NM_007042	uc003dju.6	-1.34875	-1.1919	-1.64683	-2.61458	-2.10063	-2.52394	chr3:58304375-58304393	CTGAGTGACAGAGCGAGAC				chr3:58304304-58304404	chr3:58304348_58304349+(AAACT),chr3:58304392_58304393+(AGACC),chr3:58304397_58304398-(AGACA)
ASHG19AP1B13274144811	protein_coding	ENST00000475153	protein_coding	hyper	3.43211	0.0327989	0.617706	-1.5416	-3.3207	ZNF398	Ensembl	2860	chr7:148844568-148877557:+	chr7	+	148844568	148877557	zinc finger protein 398 [Source:HGNC Symbol;Acc:HGNC:18373]	GGCGGCCCCGGCCCCGACATCTGAATGGGACTCCGAGTGCCTTACATCCCTGCAGCCCCT					Insoluble Fraction;Cell Membrane		Yes	57541	CCDS5894			NM_170686	uc003wfl.4	-1.58416	-1.35268	-1.68796	-4.33633	-2.46314	-3.16262	chr7:148876186-148876214	ACTCACCCATCAAGACTTACCTACCATCT	chr7:148876200_148876201+(AGACT)	exon:6
ASHG19AP1B11344500411	protein_coding	ENST00000617697	protein_coding	hyper	2.19001	0.0267747	0.615405	1.64869	0.517753	SLC39A1	Ensembl	2214	chr1:153931575-153940660:-	chr1	-	153931575	153940660	solute carrier family 39 member 1 [Source:HGNC Symbol;Acc:HGNC:12876]	ACAAACGGAATTTAAGAAGTCGCCTGCTCCGCCCGCTCCCGCTCCCGATCTCTGATTGCT				Prostatic Neoplasms;Respiratory Hypersensitivity	Endoplasmic reticulum;Ribosome;Cytoplasm			27173				NM_001271960	uc031ppi.1	1.48251	2.18416	1.27941	0.147792	0.705296	0.700172	chr1:153934731-153934759	CAGCCAGGTAGTCAGGCAGCAGGTCCAGG	chr1:153934753_153934754-(GGACC)	exon:3
ASHG19AP1B10016892911	protein_coding	ENST00000434032	protein_coding	hyper	1.98263	0.00862424	0.578003	-0.864405	-1.85182	USP19	Ensembl	4677	chr3:49146186-49158264:-	chr3	-	49146186	49158264	ubiquitin specific peptidase 19 [Source:HGNC Symbol;Acc:HGNC:12617]	GCAGAGTATCCTAGGGTGTGTATCCATCTGGCTGTCTGTCCATTCATCCTGCTGCTCTGA					Nucleus;Insoluble Fraction			10869	CCDS56254			NM_001351100	uc011bch.3	-1.04866	-0.45756	-1.087	-1.80048	-1.86122	-1.89375	chr3:49147648-49147696	AGGTCTGGGTGGTGCTCAGAGTGACCTGCCCTGGGGGGCCTCTCCACAG	chr3:49147650_49147651-(AGACC)	exon:26
ASHG19AP1B13929797311	protein_coding	ENST00000539787	protein_coding	hyper	1.7032	0.00259084	0.540616	-1.07986	-1.84811	BAX	Ensembl	458	chr19:49458186-49464354:+	chr19	+	49458186	49464354	BCL2 associated X, apoptosis regulator [Source:HGNC Symbol;Acc:HGNC:959]	GGAGCAGCCCAGAGGCGGGGGATGATTGCCGCCGTGGACACAGACTCCCCCCGAGAGGTC		Yes		Alzheimer's Disease;Colonic Neoplasms;Diabetes Mellitus, Experimental;Esophageal Neoplasms;HIV Infections;Male infertility;Intestinal Neoplasms;Ischemia;Myocardial Infarction;Myocardial Reperfusion Injury;Nerve Degeneration;Polycystic Ovary Syndrome;Prostatic Neoplasms;Lymphoma, T-Cell, Cutaneous;Microsatellite Instability;Mammary Neoplasms;Acute kidney injury;Cerebral Hemorrhage;Chemical and Dru…	Cytosol			581	CCDS77327			NM_001291429	uc002plh.2	-1.25506	-1.03057	-0.953969	-1.92764	-1.90976	-1.70693	chr19:49464115-49464136	ACATTGGACTTCCTCCGGGAGC	chr19:49464122_49464123+(GGACT)	exon:3
ASHG19AP1B10606054811	protein_coding	ENST00000399788	protein_coding	hyper	2.34078	0.0405073	0.617706	0.635333	-0.591654	KDM5A	Ensembl	10763	chr12:389295-498620:-	chr12	-	389295	498620	lysine demethylase 5A [Source:HGNC Symbol;Acc:HGNC:9886]	CTGCAAGGACAAGGTAGACTGGGTACAATGTGATGGTGGCTGTGATGAGTGGTTTCATCA		Yes		Intellectual Disability	Nucleus;Cytosol;Insoluble Fraction		Yes	5927	CCDS41736	CHEMBL2424504		NM_001042603	uc001qif.3	0.179094	1.34365	0.383257	-0.208135	-0.685379	-0.881449	chr12:416718-416732	CAGATAGTTTGGCCA	chr12:416724_416725-(AAACT)	exon:23
ASHG19AP1B13953628811	protein_coding	ENST00000526683	protein_coding	hyper	1.74723	0.0387187	0.617706	0.147478	-0.657589	PUF60	Ensembl	2412	chr8:144898514-144912029:-	chr8	-	144898514	144912029	poly(U) binding splicing factor 60 [Source:HGNC Symbol;Acc:HGNC:17042]	CCCCGCCCCGGAAGCGCGTTCTTACCTCCTTCCTCGCGAGAGTTCCGTGCACCGGCACCC				Congenital ocular coloboma (disorder);Heart Septal Defects;Cystic kidney;Mesothelioma;Necrosis;Neoplasms, Experimental;Curvature of spine;Degenerative brain disorder;Feeding difficulties;Cerebral atrophy;Congenital clinodactyly;Congenital hemivertebra;Congenital hypoplasia of kidney;Short stature;Small head;Small nose;Short neck;Congenital absence of kidney;Global developmental delay;Acquired sco…	Cytosol;Ribosome		Yes	-1	CCDS47934				uc003yzs.5	-0.244111	0.366901	0.319644	-0.339096	-0.675707	-0.957964	chr8:144898655-144898668	AGGAACAAGTGCAA				chr8:144898647-144898747;chr8:144898644-144898744	chr8:144898652_144898653+(AAACA),chr8:144898659_144898660+(GAACA),chr8:144898683_144898684+(GGACC),chr8:144898669_144898670-(GGACT);chr8:144898652_144898653+(AAACA),chr8:144898659_144898660+(GAACA),chr8:144898683_144898684+(GGACC),chr8:144898669_144898670-(GGACT)
ASHG19AP1B12688320111	protein_coding	ENST00000617987	protein_coding	hyper	4.07061	0.0265789	0.615405	-2.47454	-4.49979	C7orf49	Ensembl	1727	chr7:134850534-134855276:-	chr7	-	134850534	134855276	chromosome 7 open reading frame 49 [Source:HGNC Symbol;Acc:HGNC:22432]	CCAGGCAGGGAGCGGCTGGGATGGGACTGAGGAATCAAAGATCAACTCCCACTGAGGACA					Ribosome;Cytosol;Insoluble Fraction			78996	CCDS75663			NM_001243749	uc022amb.2	-2.66664	-2.3076	-2.44938	-4.88162	-3.35759	-5.26014	chr7:134851167-134851184	ACACTCAGAACGGCAGCC				chr7:134851126-134851226	chr7:134851199_134851200-(GGACA),chr7:134851153_134851154-(GGACT)
ASHG19AP1B12688320111	protein_coding	ENST00000617987	protein_coding	hyper	4.07061	0.0265789	0.615405	-2.47454	-4.49979	C7orf49	Ensembl	1727	chr7:134850534-134855276:-	chr7	-	134850534	134855276	chromosome 7 open reading frame 49 [Source:HGNC Symbol;Acc:HGNC:22432]	CCAGGCAGGGAGCGGCTGGGATGGGACTGAGGAATCAAAGATCAACTCCCACTGAGGACA					Ribosome;Cytosol;Insoluble Fraction			78996	CCDS75663			NM_001243749	uc022amb.2	-2.66664	-2.3076	-2.44938	-4.88162	-3.35759	-5.26014	chr7:134851300-134851313	CCAGTGGAAGCTCA				chr7:134851300-134851400;chr7:134851259-134851359	chr7:134851339_134851340+(AGACA),chr7:134851354_134851355-(AAACT),chr7:134851342_134851343-(GAACT),chr7:134851317_134851318-(GGACA);chr7:134851339_134851340+(AGACA),chr7:134851354_134851355-(AAACT),chr7:134851342_134851343-(GAACT),chr7:134851317_134851318-(GGACA)
ASHG19AP1B10391846611	protein_coding	ENST00000602795	protein_coding	hyper	3.43248	0.0228179	0.613186	-0.887132	-2.66638	NELFCD	Ensembl	2305	chr20:57556263-57570188:+	chr20	+	57556263	57570188	negative elongation factor complex member C/D [Source:HGNC Symbol;Acc:HGNC:15934]	TTTTGTCACTGAGGTGCTGGACGTCATTGCTCCTCCTTATACCTCTGACTTCGTGCAACT		Yes			Ribosome;Chromatin		Yes	51497	CCDS13473			NM_198976	uc002yag.4	-1.13952	-0.369095	-1.15278	-3.46278	-2.50694	-2.02943	chr20:57570038-57570059	CTGGGAACTCCACTCGGGGAAC	chr20:57570044_57570045+(GAACT)	utr3
ASHG19AP1B10027588911	protein_coding	ENST00000552692	protein_coding	hyper	1.97645	0.00685547	0.567225	4.65785	3.67494	CD63	Ensembl	949	chr12:56119254-56122266:-	chr12	-	56119254	56122266	CD63 molecule [Source:HGNC Symbol;Acc:HGNC:1692]	CCGGAAACCGAGGTCCCCCTTCGGCCAGTTTTAATCCCCCCGCCCTCCCCTCTGCCCCAG				Liver Cirrhosis, Experimental;Liver Neoplasms, Experimental	Ribosome;Cytoplasm			967	CCDS8890			NM_001267698	uc031qhu.2	4.76314	4.92372	4.28669	3.69029	3.6858	3.64872	chr12:56121009-56121093	CCACTGCGATGATGACCACTGGCAACAGAGAGCCAGGGGTAGCCCCCTGGATTATGGTCTGACTCAGGACAAGCTGTGCCCCGAC	chr12:56121065_56121066-(AGACC)	exon:4
ASHG19AP1B12041331111	protein_coding	ENST00000368694	protein_coding	hyper	2.68662	0.0304357	0.617105	0.224153	-1.20164	CHTOP	Ensembl	2096	chr1:153606525-153618782:+	chr1	+	153606525	153618782	chromatin target of PRMT1 [Source:HGNC Symbol;Acc:HGNC:24511]	GCCTAGGGCGTGGAGCTATGGGTCGTGGCGGAATCGGTGGTAGAGGTCGGGGTATGATAG					Cytosol;Nucleus;Insoluble Fraction			26097	CCDS1048			NM_015607	uc001fcm.3	-0.460603	0.66814	0.464922	-1.08089	-0.822514	-1.70152	chr1:153617654-153617671	AATTGGATGCATATATGT				chr1:153617582-153617682	chr1:153617648_153617649+(GGACA),chr1:153617677_153617678+(AAACA)
ASHG19AP1B10130872311	protein_coding	ENST00000574367	protein_coding	hyper	1.78312	0.00824532	0.56728	-1.7795	-2.6139	ANKFY1	Ensembl	5033	chr17:4069568-4167251:-	chr17	-	4069568	4167251	ankyrin repeat and FYVE domain containing 1 [Source:HGNC Symbol;Acc:HGNC:20763]	GCACCAGGCAGATATAAATGTCAGCAGGACTCAGGACGGGGAGACAGCCCTCCAGCTGGC				Bladder Neoplasm	Ribosome;Cytosol;Nucleus;Chromatin;Insoluble Fraction;Nucleoplasm			51479	CCDS42236			NM_016376	uc002fxo.4	-2.02223	-1.61058	-1.70569	-2.42539	-2.83112	-2.5852	chr17:4071087-4071100	CCAGAGTCAGTACA				chr17:4071002-4071102	chr17:4071056_4071057+(GGACC),chr17:4071080_4071081+(AAACC)		CHTOP
ASHG19AP1B12554366911	protein_coding	ENST00000354759	protein_coding	hyper	2.07251	0.000657228	0.539171	-2.63861	-3.68999	CREM	Ensembl	1589	chr10:35416090-35501082:+	chr10	+	35416090	35501082	cAMP responsive element modulator [Source:HGNC Symbol;Acc:HGNC:2352]	ACCATGGCAGTACCAACTAGCATATATCAGACTAGCACGGGGCAATACAATGAGGAAACT				Bipolar Disorder;Diabetic Angiopathies;Hypertrophy;Myocardial Infarction;Schizophrenia;Unipolar Depression;Dermatitis, Allergic Contact;Chloracne;Major Depressive Disorder;Juvenile arthritis	Ribosome;Cytosol;Cytoplasm		Yes	1390	CCDS7182			NM_183013	uc001iya.4	-2.57957	-2.69921	-2.63705	-3.71816	-3.49763	-3.85419	chr10:35500340-35500370	GGACCTTGTTTACTCTAATCAAGGCAGGAGA	chr10:35500342_35500343+(GGACC)	utr3
ASHG19AP1B10700222811	protein_coding	ENST00000591680	protein_coding	hyper	2.30222	0.0478802	0.617706	-1.05645	-2.25948	GPATCH8	Ensembl	4692	chr17:42474784-42580769:-	chr17	-	42474784	42580769	G-patch domain containing 8 [Source:HGNC Symbol;Acc:HGNC:29066]	AGCCTATAGAATCGGATAATATTGGACACCGCTTACTCCAGAAACATGGGTGGAAGCTGG					Cytosol;Nucleus;Cytoplasm;Insoluble Fraction		Yes	23131	CCDS32666			NM_001304940	uc002igw.3	-1.78476	-0.804131	-0.580466	-1.83563	-2.50772	-2.43509	chr17:42475749-42475771	GCAGTCAGAATGTGCTGGGGTGC				chr17:42475744-42475844;chr17:42475711-42475811	chr17:42475811_42475812+(AGACT),chr17:42475833_42475834-(AGACC);chr17:42475737_42475738-(GGACC)
ASHG19AP1B10700222811	protein_coding	ENST00000591680	protein_coding	hyper	2.30222	0.0478802	0.617706	-1.05645	-2.25948	GPATCH8	Ensembl	4692	chr17:42474784-42580769:-	chr17	-	42474784	42580769	G-patch domain containing 8 [Source:HGNC Symbol;Acc:HGNC:29066]	AGCCTATAGAATCGGATAATATTGGACACCGCTTACTCCAGAAACATGGGTGGAAGCTGG					Cytosol;Nucleus;Cytoplasm;Insoluble Fraction		Yes	23131	CCDS32666			NM_001304940	uc002igw.3	-1.78476	-0.804131	-0.580466	-1.83563	-2.50772	-2.43509	chr17:42475784-42475800	CAGGGTGATCAGCAGTA				chr17:42475759-42475859;chr17:42475744-42475844;chr17:42475711-42475811	chr17:42475811_42475812+(AGACT),chr17:42475852_42475853-(AAACA),chr17:42475833_42475834-(AGACC);chr17:42475811_42475812+(AGACT),chr17:42475833_42475834-(AGACC);chr17:42475737_42475738-(GGACC)
ASHG19AP1B10421956511	protein_coding	ENST00000564996	protein_coding	hyper	3.49727	0.0407102	0.617706	-1.75826	-3.56449	KLHL36	Ensembl	2173	chr16:84682131-84695920:+	chr16	+	84682131	84695920	kelch like family member 36 [Source:HGNC Symbol;Acc:HGNC:17844]	AACAGTGGATCAAGGTGGCCTCCATGAACCAGCGCCGTGTGGATTTCTACCTTGCCTCCA							Yes	79786	CCDS10948			NM_024731	uc002fig.4	-1.98121	-2.02022	-1.27335	-3.96953	-4.25742	-2.46652	chr16:84682162-84682218	GGCCGGGGGTCTCCTGAACCCGGGCCCCGCCGCCCCGACCGCCCGGCCCCGCCGCCG	chr16:84682179_84682180+(GAACC)	utr5
ASHG19AP1B10421956511	protein_coding	ENST00000564996	protein_coding	hyper	3.49727	0.0407102	0.617706	-1.75826	-3.56449	KLHL36	Ensembl	2173	chr16:84682131-84695920:+	chr16	+	84682131	84695920	kelch like family member 36 [Source:HGNC Symbol;Acc:HGNC:17844]	AACAGTGGATCAAGGTGGCCTCCATGAACCAGCGCCGTGTGGATTTCTACCTTGCCTCCA							Yes	79786	CCDS10948			NM_024731	uc002fig.4	-1.98121	-2.02022	-1.27335	-3.96953	-4.25742	-2.46652	chr16:84690917-84690957	TGGCTTCATCCTGAACCACTTCGGCACGCTGTCCTTTACGC	chr16:84690931_84690932+(GAACC)	exon:3
ASHG19AP1B12940181211	protein_coding	ENST00000303622	protein_coding	hyper	2.45902	0.0145618	0.610067	-2.40169	-3.69978	MARK3	Ensembl	3283	chr14:103851878-103970168:+	chr14	+	103851878	103970168	microtubule affinity regulating kinase 3 [Source:HGNC Symbol;Acc:HGNC:6897]	AAATTCGCGGTGCGACGGGAGGGAGTGGAGAAGGAGGTGAGGGGGCCCAGGATCGCGGGG					Cytosol;Ribosome;Nucleus;Cytoplasm;Chromatin			4140	CCDS41993			NM_002376	uc001ymw.5	-2.56474	-2.06765	-2.57269	-3.88795	-3.17334	-4.03804	chr14:103852250-103852283	CCTCCCCACGGCGCCTTTTCGGAACTGCCGTGGA	chr14:103852273_103852274+(GAACT)	utr5
ASHG19AP1B12345321111	protein_coding	ENST00000371626	protein_coding	hyper	2.001	0.0258735	0.614354	-2.46562	-3.46634	TXNDC12	Ensembl	2396	chr1:52485803-52521843:-	chr1	-	52485803	52521843	thioredoxin domain containing 12 [Source:HGNC Symbol;Acc:HGNC:24626]	GCAGCTGCCAGTGGACTGCCCCTGATGGTGATTATTCATAAATCCTGGTGTGGAGCTTGC					Ribosome;Cytoplasm			51060	CCDS561		00480+1.8.4.2	NM_015913	uc001cti.5	-2.65019	-1.96291	-2.78376	-3.22001	-3.48093	-3.69808	chr1:52486324-52486343	AGTTTTGTGTCAGAAGGTTT	chr1:52486340_52486341-(AAACC),chr1:52486325_52486326-(AAACT)	utr3,utr3
ASHG19AP1B12417264211	protein_coding	ENST00000397411	protein_coding	hyper	2.40963	0.027667	0.615405	-2.01158	-3.28039	TSPAN4	Ensembl	1025	chr11:842812-866817:+	chr11	+	842812	866817	tetraspanin 4 [Source:HGNC Symbol;Acc:HGNC:11859]	TCCAGGCCGTCAAGTACCTCATGTTCGCCTTCAACCTGCTCTTCTGGCTGGGAGGCTGTG					Ribosome;Endoplasmic reticulum;Nucleous			7106				NM_001025238	uc001lsf.2	-2.29084	-1.98551	-1.75839	-3.96356	-2.95196	-2.92566	chr11:847248-847264	CAGCCTTCAGGGACCCT	chr11:847260_847261+(GGACC)	intron
ASHG19AP1B13046908211	protein_coding	ENST00000590669	protein_coding	hyper	1.99128	0.0217991	0.610822	2.90662	1.91293	MRPL4	Ensembl	1423	chr19:10362686-10369801:+	chr19	+	10362686	10369801	mitochondrial ribosomal protein L4 [Source:HGNC Symbol;Acc:HGNC:14276]	GGCTGAGCCAGGCGGATAGCTTGAGCTCAGGGGGCCAAGGCTGCAGTGAGTCATGATCGC					Cytosol;Nucleous			51073	CCDS42499			NM_146388	uc002mno.4	2.6445	3.37917	2.69621	1.82551	2.17721	1.73607	chr19:10369091-10369119	CGACCTGCACATCATGGACTCCCTAGAGC	chr19:10369108_10369109+(GGACT)	exon:7
ASHG19AP1B13046908211	protein_coding	ENST00000590669	protein_coding	hyper	1.99128	0.0217991	0.610822	2.90662	1.91293	MRPL4	Ensembl	1423	chr19:10362686-10369801:+	chr19	+	10362686	10369801	mitochondrial ribosomal protein L4 [Source:HGNC Symbol;Acc:HGNC:14276]	GGCTGAGCCAGGCGGATAGCTTGAGCTCAGGGGGCCAAGGCTGCAGTGAGTCATGATCGC					Cytosol;Nucleous			51073	CCDS42499			NM_146388	uc002mno.4	2.6445	3.37917	2.69621	1.82551	2.17721	1.73607	chr19:10369148-10369180	AGAGCTGGCGCACTACCGCCGCTGGGGGGACTC	chr19:10369177_10369178+(GGACT)	exon:7
ASHG19AP1B14354411411	protein_coding	ENST00000309083	protein_coding	hyper	2.02418	0.00369232	0.540616	4.81327	3.79593	PTMS	Ensembl	1139	chr12:6875543-6880109:+	chr12	+	6875543	6880109	parathymosin [Source:HGNC Symbol;Acc:HGNC:9629]	GGGGCCGGGGTTGGGGCCGAGCCCCACAGCTGCCCCCCTCCCCTCCCTTTTTGTATAATT					Ribosome;Cytosol;Cytoplasm			5763	CCDS8560				uc058kkr.1	4.81432	4.93175	4.69372	3.75731	3.55326	4.07722	chr12:6875589-6875652	GCGGCCGAGCGCGCCGGCCACCGCCTGCACCGCCCTTCCGCCCGCCCTCCGGACGGCCGCAGCC				chr12:6875564-6875664;chr12:6875563-6875663	chr12:6875659_6875660-(AGACC);chr12:6875659_6875660-(AGACC)
ASHG19AP1B14354411411	protein_coding	ENST00000309083	protein_coding	hyper	2.02418	0.00369232	0.540616	4.81327	3.79593	PTMS	Ensembl	1139	chr12:6875543-6880109:+	chr12	+	6875543	6880109	parathymosin [Source:HGNC Symbol;Acc:HGNC:9629]	GGGGCCGGGGTTGGGGCCGAGCCCCACAGCTGCCCCCCTCCCCTCCCTTTTTGTATAATT					Ribosome;Cytosol;Cytoplasm			5763	CCDS8560				uc058kkr.1	4.81432	4.93175	4.69372	3.75731	3.55326	4.07722	chr12:6875668-6875725	CCAGACCCACCCCCGCCCCACCCCGCGCGCCTCTGCCGCCTCTTCCAGAGACCCAGCT	chr12:6875672_6875673+(AGACC),chr12:6875718_6875719+(AGACC)	utr5,utr5
ASHG19AP1B12069186011	protein_coding	ENST00000392121	protein_coding	hyper	2.47625	0.0273073	0.615405	-2.1375	-3.44566	MPZL1	Ensembl	3421	chr1:167691226-167760056:+	chr1	+	167691226	167760056	myelin protein zero like 1 [Source:HGNC Symbol;Acc:HGNC:7226]	ACACTACTGTGTCGGGCCCAGTCATATATGCACAGTTAGACCACTCCGGCGGACATCACA				Animal Mammary Neoplasms;Mammary Neoplasms, Experimental;Schizophrenia	Ribosome			9019	CCDS53425			NM_001146191	uc001geq.4	-2.55188	-1.97986	-1.88075	-2.83607	-3.56478	-3.93612	chr1:167759100-167759110	CTAAAACTTTT	chr1:167759105_167759106+(AAACT)	utr3
ASHG19AP1B13709621811	protein_coding	ENST00000403433	protein_coding	hyper	3.07966	0.0114167	0.593263	0.189467	-1.4333	CHTOP	Ensembl	1923	chr1:153606556-153618778:+	chr1	+	153606556	153618778	chromatin target of PRMT1 [Source:HGNC Symbol;Acc:HGNC:24511]	AGGGGCGGGATGTCACTCCGAGGTCGGGGTATGATAGGTCGGGGAAGAGGGGGCTTTGGA					Cytosol;Nucleus;Insoluble Fraction			26097	CCDS81380			NM_001317077	uc057lcq.1	-0.252602	0.856997	-0.0359947	-1.36483	-1.23731	-1.69776	chr1:153617654-153617671	AATTGGATGCATATATGT				chr1:153617582-153617682	chr1:153617648_153617649+(GGACA),chr1:153617677_153617678+(AAACA)
ASHG19AP1B10966006111	protein_coding	ENST00000588776	protein_coding	hyper	3.64863	0.0309703	0.617105	-1.53813	-3.40549	CAPS	Ensembl	3750	chr19:5911718-5915888:+	chr19	+	5911718	5915888	calcyphosine [Source:HGNC Symbol;Acc:HGNC:1487]	CCGCTTCCTGGACAACTTCGACTCCTCTGAGAAGGACGGGCAGGTCACACTGGCGGAATT					Nucleus;Insoluble Fraction			828	CCDS12156			NM_004058	uc060seu.2	-2.52536	-0.652944	-1.43608	-3.27395	-3.76242	-3.18009	chr19:5915246-5915269	ATTCCAGGACTACTACAGCGGCGT	chr19:5915254_5915255+(GGACT)	exon:6					CHTOP
ASHG19AP1B10378596811	protein_coding	ENST00000449901	protein_coding	hyper	1.50149	0.0431009	0.617706	-1.00731	-1.59371	PKM	Ensembl	2526	chr15:72491370-72523727:-	chr15	-	72491370	72523727	pyruvate kinase M1/2 [Source:HGNC Symbol;Acc:HGNC:9021]	ACCACCCATCACAGCCCGGAACACTGGCATCATCTGTACCATTGTACCATGCGGAGACCA		Yes		Animal Mammary Neoplasms;Mammary Neoplasms, Experimental;Neoplasm Invasiveness;Osteoporosis;Liver carcinoma	Nucleus			5315	CCDS55972			NM_001206798	uc010ukj.2	-1.0965	-0.696871	-1.22857	-1.48923	-1.83538	-1.45652	chr15:72491578-72491597	CAACAGCCCAGTGCCCTAAG				chr15:72491561-72491661	chr15:72491577_72491578+(GAACA),chr15:72491646_72491647-(GGACT),chr15:72491618_72491619-(AAACA)
ASHG19AP1B10378596811	protein_coding	ENST00000449901	protein_coding	hyper	1.50149	0.0431009	0.617706	-1.00731	-1.59371	PKM	Ensembl	2526	chr15:72491370-72523727:-	chr15	-	72491370	72523727	pyruvate kinase M1/2 [Source:HGNC Symbol;Acc:HGNC:9021]	ACCACCCATCACAGCCCGGAACACTGGCATCATCTGTACCATTGTACCATGCGGAGACCA		Yes		Animal Mammary Neoplasms;Mammary Neoplasms, Experimental;Neoplasm Invasiveness;Osteoporosis;Liver carcinoma	Nucleus			5315	CCDS55972			NM_001206798	uc010ukj.2	-1.0965	-0.696871	-1.22857	-1.48923	-1.83538	-1.45652	chr15:72491650-72491680	TCTGGGCATCCATTTTTTCTAAAGGAACTGG				chr15:72491598-72491698	chr15:72491676_72491677+(GAACT),chr15:72491681_72491682+(GGACA),chr15:72491646_72491647-(GGACT),chr15:72491618_72491619-(AAACA)
ASHG19AP1B10378596811	protein_coding	ENST00000449901	protein_coding	hyper	1.50149	0.0431009	0.617706	-1.00731	-1.59371	PKM	Ensembl	2526	chr15:72491370-72523727:-	chr15	-	72491370	72523727	pyruvate kinase M1/2 [Source:HGNC Symbol;Acc:HGNC:9021]	ACCACCCATCACAGCCCGGAACACTGGCATCATCTGTACCATTGTACCATGCGGAGACCA		Yes		Animal Mammary Neoplasms;Mammary Neoplasms, Experimental;Neoplasm Invasiveness;Osteoporosis;Liver carcinoma	Nucleus			5315	CCDS55972			NM_001206798	uc010ukj.2	-1.0965	-0.696871	-1.22857	-1.48923	-1.83538	-1.45652	chr15:72491894-72491942	TTACAGCCCAGAGTGAGTTCTACAAGCGTTGCTGGCCTAATGGATGGGC	chr15:72491910_72491911-(GAACT)	utr3
ASHG19AP1B10378596811	protein_coding	ENST00000449901	protein_coding	hyper	1.50149	0.0431009	0.617706	-1.00731	-1.59371	PKM	Ensembl	2526	chr15:72491370-72523727:-	chr15	-	72491370	72523727	pyruvate kinase M1/2 [Source:HGNC Symbol;Acc:HGNC:9021]	ACCACCCATCACAGCCCGGAACACTGGCATCATCTGTACCATTGTACCATGCGGAGACCA		Yes		Animal Mammary Neoplasms;Mammary Neoplasms, Experimental;Neoplasm Invasiveness;Osteoporosis;Liver carcinoma	Nucleus			5315	CCDS55972			NM_001206798	uc010ukj.2	-1.0965	-0.696871	-1.22857	-1.48923	-1.83538	-1.45652	chr15:72492822-72492841	CATGGCAAAGTTCACCCGGA	chr15:72492831_72492832-(GAACT)	exon:10
ASHG19AP1B10378596811	protein_coding	ENST00000449901	protein_coding	hyper	1.50149	0.0431009	0.617706	-1.00731	-1.59371	PKM	Ensembl	2526	chr15:72491370-72523727:-	chr15	-	72491370	72523727	pyruvate kinase M1/2 [Source:HGNC Symbol;Acc:HGNC:9021]	ACCACCCATCACAGCCCGGAACACTGGCATCATCTGTACCATTGTACCATGCGGAGACCA		Yes		Animal Mammary Neoplasms;Mammary Neoplasms, Experimental;Neoplasm Invasiveness;Osteoporosis;Liver carcinoma	Nucleus			5315	CCDS55972			NM_001206798	uc010ukj.2	-1.0965	-0.696871	-1.22857	-1.48923	-1.83538	-1.45652	chr15:72509762-72509779	ATGAGAGAAGTTCAGACG	chr15:72509771_72509772-(GAACT)	intron
ASHG19AP1B10539037811	protein_coding	ENST00000260210	protein_coding	hyper	3.07415	0.00870758	0.578003	-2.32592	-3.94611	BUD13	Ensembl	2196	chr11:116618886-116643704:-	chr11	-	116618886	116643704	BUD13 homolog [Source:HGNC Symbol;Acc:HGNC:28199]	GCAGGAGCTCAAGGAACAGGATCAAGAAACCATGGCATTTGAAGCTGAATTTCAATATGC					Ribosome;Cytosol;Insoluble Fraction;Cell Membrane			84811	CCDS8374			NM_032725	uc001ppn.4	-2.59427	-2.5825	-1.80099	-4.00211	-4.28428	-3.55192	chr11:116633766-116633787	ATCCTCCTGGGAGGAGATGTGT				chr11:116633720-116633820	chr11:116633786_116633787-(AGACA),chr11:116633747_116633748-(AGACA)
ASHG19AP1B10539037811	protein_coding	ENST00000260210	protein_coding	hyper	3.07415	0.00870758	0.578003	-2.32592	-3.94611	BUD13	Ensembl	2196	chr11:116618886-116643704:-	chr11	-	116618886	116643704	BUD13 homolog [Source:HGNC Symbol;Acc:HGNC:28199]	GCAGGAGCTCAAGGAACAGGATCAAGAAACCATGGCATTTGAAGCTGAATTTCAATATGC					Ribosome;Cytosol;Insoluble Fraction;Cell Membrane			84811	CCDS8374			NM_032725	uc001ppn.4	-2.59427	-2.5825	-1.80099	-4.00211	-4.28428	-3.55192	chr11:116633868-116633881	TCATGACGGTCCTT	chr11:116633876_116633877-(GGACC)	exon:4
ASHG19AP1B13417080211	protein_coding	ENST00000591022	protein_coding	hyper	3.40287	0.0219718	0.610822	-2.45881	-4.22556	PLEKHH3	Ensembl	2983	chr17:40819932-40828969:-	chr17	-	40819932	40828969	pleckstrin homology, MyTH4 and FERM domain containing H3 [Source:HGNC Symbol;Acc:HGNC:26105]	CCGGGGTTCGGCGCTGCTCGGTATGACGTTCTGGAGCTGAGCACGGAGCCTGGTCGGGGT					Ribosome;Endoplasmic reticulum;Insoluble Fraction			79990	CCDS11434			NM_024927	uc002iau.5	-2.93773	-2.13163	-2.30708	-4.58544	-3.38984	-4.70141	chr17:40828439-40828493	CTCGGGGTCCGCAGCTCAAAGGTTTCCTCGTCCTCGTCCTCGTCCCCGTCCCCGC	chr17:40828460_40828461-(AAACC),chr17:40828445_40828446-(GGACC)	exon:1,exon:1
ASHG19AP1B10148032311	protein_coding	uc010aev.3	protein_coding	hyper	6.37549	0.00510823	0.545842	-2.46252	-5.13506	MYCBP2	knownGene	15024	chr13:77618792-77901177:-	chr13	-	77618792	77901177	Homo sapiens MYC binding protein 2, E3 ubiquitin protein ligase (MYCBP2), mRNA.	AGGATCTGCTAGTAAAGGAGAAGATGGAGAATCAAGTAAAGCAGACGGCAATCCAAACCT					Cytosol;Nucleus;Insoluble Fraction;Cell Membrane		Yes	23077						-3.21376	-2.18456	-1.98925	-4.88699	-5.72066	-4.79753	chr13:77862364-77862386	CAGAGTTCTTAGATGCGGCTGCC	chr13:77862368_77862369-(GAACT)	Unknown
ASHG19AP1B14188568911	protein_coding	ENST00000307126	protein_coding	hyper	1.98884	0.0282305	0.615405	-1.08692	-2.07884	GTPBP2	Ensembl	2933	chr6:43588227-43596899:-	chr6	-	43588227	43596899	GTP binding protein 2 [Source:HGNC Symbol;Acc:HGNC:4670]	AGGAACAGAGGGGGCAAAGCCAACAACCCCCCGTATTTGCCCCCCGAGGCTGAAGATGGA					Cytosol;Nucleus;Chromatin;Insoluble Fraction;Cell Membrane			54676	CCDS4903			NM_019096	uc003ovs.5	-1.44448	-1.28362	-0.532641	-1.93651	-2.24455	-2.05546	chr6:43588538-43588554	CAGTCTGGGAAAGTAAA	chr6:43588540_43588541-(AGACT)	utr3
ASHG19AP1B11636661911	protein_coding	ENST00000264447	protein_coding	hyper	2.19796	0.00446342	0.545842	-1.74958	-2.88574	ZNF638	Ensembl	6505	chr2:71558894-71662191:+	chr2	+	71558894	71662191	zinc finger protein 638 [Source:HGNC Symbol;Acc:HGNC:17894]	ACTGTGTGGGGCGCGGATGGGATCCAGCTGTTAGTCGGGTAGGCATAGCTTTGTGTTATT					Nucleus;Insoluble Fraction		Yes	27332	CCDS1917			NM_014497	uc002shx.4	-1.75609	-1.4378	-2.05484	-2.72169	-2.99431	-2.94122	chr2:71654276-71654298	AGACTCTCTGGCGGATTTTAACA	chr2:71654278_71654279+(AGACT)	exon:24
ASHG19AP1B11635361211	protein_coding	ENST00000424542	protein_coding	hyper	1.89665	0.0174357	0.610822	4.99247	4.06901	SLC9A3R2	Ensembl	2194	chr16:2076869-2089027:+	chr16	+	2076869	2089027	SLC9A3 regulator 2 [Source:HGNC Symbol;Acc:HGNC:11076]	GCAATAAAACAAACCTTTCTCTGCAAACCATTTCCTCCCCGCCCCCTCCCCTCAGCAGCG				Hypertensive disease	Ribosome;Cytosol			9351	CCDS45382			NM_001130012	uc002coi.3	4.90795	5.34295	4.7265	3.9253	3.91342	4.36832	chr16:2086434-2086465	ACATCCGCTCTGTGGACCCGGGCTCACCTGCC	chr16:2086449_2086450+(GGACC)	exon:2
ASHG19AP1B11635361211	protein_coding	ENST00000424542	protein_coding	hyper	1.89665	0.0174357	0.610822	4.99247	4.06901	SLC9A3R2	Ensembl	2194	chr16:2076869-2089027:+	chr16	+	2076869	2089027	SLC9A3 regulator 2 [Source:HGNC Symbol;Acc:HGNC:11076]	GCAATAAAACAAACCTTTCTCTGCAAACCATTTCCTCCCCGCCCCCTCCCCTCAGCAGCG				Hypertensive disease	Ribosome;Cytosol			9351	CCDS45382			NM_001130012	uc002coi.3	4.90795	5.34295	4.7265	3.9253	3.91342	4.36832	chr16:2087989-2088009	CCTTCCTGCCTGTCTCGGGAC				chr16:2087981-2088081;chr16:2087976-2088076	chr16:2088008_2088009+(GGACC),chr16:2088016_2088017+(GGACC),chr16:2088031_2088032+(GGACC),chr16:2088074_2088075+(GGACT),chr16:2088000_2088001-(AGACA);chr16:2088008_2088009+(GGACC),chr16:2088016_2088017+(GGACC),chr16:2088031_2088032+(GGACC),chr16:2088074_2088075+(GGACT),chr16:2088000_2088001-(AGACA)
ASHG19AP1B10004538211	protein_coding	ENST00000645652	protein_coding	hyper	4.97463	0.0478364	0.617706	-1.68523	-3.99982	FUT1	Ensembl	3992	chr19:49251268-49256917:-	chr19	-	49251268	49256917	fucosyltransferase 1 (H blood group) [Source:HGNC Symbol;Acc:HGNC:4012]	ATCAGGGAGTTACAGTTACAATTGTTACAGTACTGTTCCCAACTCAGCTGCCACGGGTGA					Nucleus;Cytoplasm;Chromatin;Insoluble Fraction;Cell Membrane;Nucleous			2523	CCDS12733			NM_001329877	uc002pkk.3	-3.28066	-0.82642	-0.948619	-4.36495	-3.90951	-3.72501	chr19:49251590-49251626	GTAGTGGTTCTGGGAGTTCAGGGACAGACAGTGGTTA	chr19:49251605_49251606-(GAACT),chr19:49251596_49251597-(GAACC)	utr3,utr3
ASHG19AP1B11545698311	protein_coding	uc010yrt.2	protein_coding	hyper	1.98648	0.00955769	0.585708	-1.27356	-2.26378	MOGS	knownGene	2941	chr2:74688184-74692410:-	chr2	-	74688184	74692410	Homo sapiens mannosyl-oligosaccharide glucosidase (MOGS), transcript variant 1, mRNA.	GGACAGGTCCCCTGCTCTTTGACTTACGTGGCCATTCTACCCCCAGGACTGATGTGGGCG				Blepharophimosis;Epilepsy;Sensorineural Hearing Loss (disorder);Hepatomegaly;Muscle hypotonia;Optic Atrophy;Seizures;Liver Failure;Hypogammaglobulinemia;Degenerative brain disorder;Failure to gain weight;Respiratory Depression;Cerebral atrophy;Clenched hands;Byzanthine arch palate;Hypoplasia of corpus callosum;Short palpebral fissure;Wide nose;Global developmental delay;Overlapping fingers;Varyin…	Nucleus;Endoplasmic reticulum;Insoluble Fraction			7841						-1.34835	-0.998543	-1.47379	-1.97108	-2.51155	-2.3087	chr2:74688780-74688811	CAGGGGCCCAAGGCGGGATGAGGTGGGGTCCA	chr2:74688807_74688808-(GGACC)	Unknown
ASHG19AP1B11545698311	protein_coding	uc010yrt.2	protein_coding	hyper	1.98648	0.00955769	0.585708	-1.27356	-2.26378	MOGS	knownGene	2941	chr2:74688184-74692410:-	chr2	-	74688184	74692410	Homo sapiens mannosyl-oligosaccharide glucosidase (MOGS), transcript variant 1, mRNA.	GGACAGGTCCCCTGCTCTTTGACTTACGTGGCCATTCTACCCCCAGGACTGATGTGGGCG				Blepharophimosis;Epilepsy;Sensorineural Hearing Loss (disorder);Hepatomegaly;Muscle hypotonia;Optic Atrophy;Seizures;Liver Failure;Hypogammaglobulinemia;Degenerative brain disorder;Failure to gain weight;Respiratory Depression;Cerebral atrophy;Clenched hands;Byzanthine arch palate;Hypoplasia of corpus callosum;Short palpebral fissure;Wide nose;Global developmental delay;Overlapping fingers;Varyin…	Nucleus;Endoplasmic reticulum;Insoluble Fraction			7841						-1.34835	-0.998543	-1.47379	-1.97108	-2.51155	-2.3087	chr2:74688930-74688963	TACTGCTTTTGTGTGGTTCCCAAAGTCTGCAAAG	chr2:74688954_74688955-(AGACT),chr2:74688945_74688946-(GAACC)	Unknown,Unknown
ASHG19AP1B11306099011	protein_coding	ENST00000219252	protein_coding	hyper	2.77708	0.0110591	0.593263	-1.06297	-2.53654	POLR2C	Ensembl	2057	chr16:57496299-57505922:+	chr16	+	57496299	57505922	RNA polymerase II subunit C [Source:HGNC Symbol;Acc:HGNC:9189]	CCCCAACGGCAAGCCAGAAAGGTTTTACTACAATGTGGAGTCCTGTGGCTCTCTGCGTCC					Ribosome;Cytosol		Yes	5432	CCDS10782			NM_032940	uc002elt.2	-1.51804	-0.66963	-1.00126	-2.10008	-2.74615	-2.76339	chr16:57505545-57505559	ATTAGACCCTGGCTG	chr16:57505550_57505551+(AGACC)	utr3
ASHG19AP1B14263634711	protein_coding	ENST00000623385	protein_coding	hyper	1.758	0.0337347	0.617706	-2.58804	-3.40197	TRIM39-RPP21	Ensembl	1698	chr6:30296684-30314631:+	chr6	+	30296684	30314631	TRIM39-RPP21 readthrough [Source:HGNC Symbol;Acc:HGNC:38845]	ACTACTGGGAGGTGGAGGCCGCCCATTGTGTCCTTGCCCAGGACCCCGAGAACCAGGCGC								-1	CCDS78121				uc063mrm.1	-2.85542	-2.77686	-2.13184	-3.62438	-3.34148	-3.24006	chr6:30309857-30309870	ATATTCCTAGACTA	chr6:30309867_30309868+(AGACT)	intron
ASHG19AP1B14263634711	protein_coding	ENST00000623385	protein_coding	hyper	1.758	0.0337347	0.617706	-2.58804	-3.40197	TRIM39-RPP21	Ensembl	1698	chr6:30296684-30314631:+	chr6	+	30296684	30314631	TRIM39-RPP21 readthrough [Source:HGNC Symbol;Acc:HGNC:38845]	ACTACTGGGAGGTGGAGGCCGCCCATTGTGTCCTTGCCCAGGACCCCGAGAACCAGGCGC								-1	CCDS78121				uc063mrm.1	-2.85542	-2.77686	-2.13184	-3.62438	-3.34148	-3.24006	chr6:30309934-30309984	TACTTTTACTGAGAAACTTTGGCCCCTCTTCTACCCAGGCATCCGGGCTGG	chr6:30309949_30309950+(AAACT)	intron
ASHG19AP1B14263634711	protein_coding	ENST00000623385	protein_coding	hyper	1.758	0.0337347	0.617706	-2.58804	-3.40197	TRIM39-RPP21	Ensembl	1698	chr6:30296684-30314631:+	chr6	+	30296684	30314631	TRIM39-RPP21 readthrough [Source:HGNC Symbol;Acc:HGNC:38845]	ACTACTGGGAGGTGGAGGCCGCCCATTGTGTCCTTGCCCAGGACCCCGAGAACCAGGCGC								-1	CCDS78121				uc063mrm.1	-2.85542	-2.77686	-2.13184	-3.62438	-3.34148	-3.24006	chr6:30313285-30313326	GGACTCTCTGTCGAGGCTGCTCTTCCCTCCTCGTCCCGGGCC	chr6:30313287_30313288+(GGACT)	exon:9
ASHG19AP1B13629123111	protein_coding	ENST00000415040	protein_coding	hyper	3.50117	0.0437939	0.617706	-2.2227	-4.03054	RAB34	Ensembl	1293	chr17:27041303-27045201:-	chr17	-	27041303	27045201	RAB34, member RAS oncogene family [Source:HGNC Symbol;Acc:HGNC:16519]	CGCGTCACCTGCGCCTGCCAGGAGCACCGGACAGGCACCGTGGGGTTCTGCAAAGACACC					Nucleoplasm			83871	CCDS58536			NM_001256276	uc010wau.2	-2.33964	-2.05128	-2.27718	-3.41854	-3.41131	-5.26176	chr17:27043960-27043992	ACGCGGGGGTGGAAGTCTTTGTGCCCGTGCAAA	chr17:27043974_27043975-(AGACT)	exon:3
ASHG19AP1B10398044311	protein_coding	ENST00000225972	protein_coding	hyper	2.0356	0.0035698	0.540616	-0.796573	-1.82202	LRRC59	Ensembl	2910	chr17:48458599-48474914:-	chr17	-	48458599	48474914	leucine rich repeat containing 59 [Source:HGNC Symbol;Acc:HGNC:28817]	ACCTAAGAAGGAAGCAAATCAGGCCCCGAAATCTAAGTCTGGCTCCCGTCCCCGCAAGCC					Ribosome;Cytoplasm			55379	CCDS11566	CHEMBL2216743		NM_018509	uc002iqt.4	-0.894878	-0.621974	-0.872866	-1.54121	-2.00225	-1.92261	chr17:48458899-48458912	GAGAAGATTAACAA				chr17:48458898-48458998;chr17:48458879-48458979;chr17:48458865-48458965	chr17:48458991_48458992-(AGACA),chr17:48458951_48458952-(GGACT),chr17:48458914_48458915-(GGACT);chr17:48458951_48458952-(GGACT),chr17:48458914_48458915-(GGACT);chr17:48458876_48458877+(AGACC),chr17:48458951_48458952-(GGACT),chr17:48458914_48458915-(GGACT)
ASHG19AP1B10398044311	protein_coding	ENST00000225972	protein_coding	hyper	2.0356	0.0035698	0.540616	-0.796573	-1.82202	LRRC59	Ensembl	2910	chr17:48458599-48474914:-	chr17	-	48458599	48474914	leucine rich repeat containing 59 [Source:HGNC Symbol;Acc:HGNC:28817]	ACCTAAGAAGGAAGCAAATCAGGCCCCGAAATCTAAGTCTGGCTCCCGTCCCCGCAAGCC					Ribosome;Cytoplasm			55379	CCDS11566	CHEMBL2216743		NM_018509	uc002iqt.4	-0.894878	-0.621974	-0.872866	-1.54121	-2.00225	-1.92261	chr17:48474605-48474650	CTGAGGCTCAGGTCCAGTTCGTTGCCGTCCAGCTTGTCGCGGAGGT	chr17:48474621_48474622-(GAACT),chr17:48474616_48474617-(GGACC)	exon:1,exon:1
ASHG19AP1B10022118011	protein_coding	ENST00000560583	protein_coding	hyper	1.75456	0.00177875	0.539171	-0.981642	-1.79275	RPL28	Ensembl	1204	chr19:55897302-55900256:+	chr19	+	55897302	55900256	ribosomal protein L28 [Source:HGNC Symbol;Acc:HGNC:10330]	CTGGAGAGGGATGGATTCTTGCTTTCAGCCTACTCCCCACACCCAGCATTGGCCTAGGGG				Weight Gain	Cytosol;Cytoplasm			6158	CCDS46190			NM_001136134	uc010ygb.3	-0.976697	-0.918171	-1.05006	-1.82827	-1.5997	-1.95029	chr19:55899000-55899012	GGACCTGGATCAG	chr19:55899002_55899003+(GGACC)	intron
ASHG19AP1B11273628411	protein_coding	NM_001322383	protein_coding	hyper	1.70885	0.0486835	0.617706	-2.33943	-3.11245	ENTPD6	Refseq	4349	chr20:25176306-25208711:+	chr20	+	25176306	25208711		GTGGGGGTCCCGAGGTCTTGGTACAGAGCGCTCAGGGAATCCGGGAACTACTGGATGTTG				Seminoma	Endoplasmic reticulum;Nucleus	2:macrophage[8.10];extra_ocular_muscle[6.29]		955				NM_001322383	uc061vxe.1	-2.04149	-2.1029	-2.87389	-2.989	-3.2145	-3.13385	chr20:25206278-25206305	CATAAACCCTCCTGTCCTGGACGTGACT	chr20:25206283_25206284+(AAACC)	utr3
ASHG19AP1B10022262811	protein_coding	ENST00000252444	protein_coding	hyper	2.26811	0.0159564	0.610822	2.83399	1.6525	LDLR	Ensembl	5337	chr19:11201275-11244492:+	chr19	+	11201275	11244492	low density lipoprotein receptor [Source:HGNC Symbol;Acc:HGNC:6547]	GTTGAAACGTTGCCTCAGAATCTCCCCGCCCCTCCTTGGTCTGCAGCCGAGATCTTCAGC				Angina Pectoris;Arcus Senilis;Atherosclerosis;Coronary Arteriosclerosis;Coronary heart disease;Dyspnea;Fatty Liver;Heart murmur;Hypercholesterolemia;Hypercholesterolemia, Familial;Hyperlipidemia;Hyperplasia;Hypertensive disease;Left-Sided Heart Failure;Myocardial Infarction;Obesity;Q Fever;Renal Artery Stenosis;Sudden Cardiac Death;Alcohol abuse;Eyelid Xanthoma;Atherosclerosis of aorta;Dyslipidem…	Endoplasmic reticulum;Nucleus;Cytoplasm;Insoluble Fraction;Nucleous;Nucleoplasm			3949					uc060tol.1	2.70282	3.34745	2.45171	1.52792	1.52797	1.90162	chr19:11242033-11242047	GAGACCTCGCCGGCC	chr19:11242036_11242037+(AGACC)	utr3
ASHG19AP1B10963188811	protein_coding	ENST00000264028	protein_coding	hyper	1.94354	0.00803068	0.567225	-1.37674	-2.33542	ARCN1	Ensembl	3845	chr11:118443168-118473643:+	chr11	+	118443168	118473643	archain 1 [Source:HGNC Symbol;Acc:HGNC:649]	AGCAGGAAAGCAAGCTCTCCAGAGAATGCCCCCAGTTAAATACCTCCTCTACCTTTACCT				Ataxia	Cytosol;Ribosome;Nucleus;Cytoplasm;Insoluble Fraction;Cell Membrane			372	CCDS8400			NM_001655	uc001ptq.4	-1.67733	-1.33136	-1.12152	-2.55351	-2.24312	-2.20963	chr11:118472307-118472341	TTCAGGTGAACTATTTGAGGGGTATGGGGTCTAGA	chr11:118472316_118472317+(GAACT)	utr3
ASHG19AP1B12885374211	protein_coding	ENST00000349048	protein_coding	hyper	3.75167	0.0294738	0.616178	-1.82042	-3.72795	PFKL	Ensembl	2912	chr21:45719934-45747259:+	chr21	+	45719934	45747259	phosphofructokinase, liver type [Source:HGNC Symbol;Acc:HGNC:8876]	CTCCGTGGTGGGAGCTTCGAGAACAACTGGAACATTTACAAGCTCCTCGCCCACCAGAAG				Bipolar Disorder;Mood Disorders	Ribosome;Cytosol;Nucleus;Insoluble Fraction;Nucleous			5211	CCDS33582			NM_002626	uc002zel.4	-2.64126	-1.82473	-0.995271	-4.29855	-3.17638	-3.70893	chr21:45732866-45732889	ATCTCAGAGACTACAGCCCGGACC	chr21:45732875_45732876+(AGACT),chr21:45732887_45732888+(GGACC)	exon:5,exon:5
ASHG19AP1B12117424611	protein_coding	ENST00000360862	protein_coding	hyper	1.66306	0.0286415	0.615405	0.28749	-0.446351	NAA60	Ensembl	2522	chr16:3507993-3536952:+	chr16	+	3507993	3536952	N(alpha)-acetyltransferase 60, NatF catalytic subunit [Source:HGNC Symbol;Acc:HGNC:25875]	GGCCGCCGGCTCCCCCACGAGGTACCCAGACTCATGGTATCGTGATATCACATCCAACAA								79903				NM_001317095	uc059pzd.1	0.0326998	0.508219	0.321551	-0.21614	-0.344557	-0.778356	chr16:3535957-3535975	GAGGTCACACTGCCCGTCG				chr16:3535904-3536004	chr16:3535977_3535978+(GGACC),chr16:3535913_3535914-(GAACC)
ASHG19AP1B13297065511	protein_coding	ENST00000515390	protein_coding	hyper	1.58038	0.048656	0.617706	-2.49185	-3.15213	CCT5	Ensembl	1728	chr5:10250328-10265037:+	chr5	+	10250328	10265037	chaperonin containing TCP1 subunit 5 [Source:HGNC Symbol;Acc:HGNC:1618]	AGGCTGTAGCAAATACAATGAGAACATCACTTGGACCAAATGTCCTGGCTGGTGCCTTGT				Clonus;Foot Deformities;HIV Infections;Hypobetalipoproteinemias;Babinski Reflex;Spastic Paraplegia;Hypocholesterolemia;Spastic gait;Axonal neuropathy;Low density lipoprotein decreased;Peripheral axonal neuropathy;Atrophic spinal cord;Mammary Neoplasms;Distal sensory impairment of all modalities;Acral ulceration and osteomyelitis leading to autoamputation;Distal sensory impairment;Distal amyotroph…	Cytosol;Ribosome;Cytoplasm;Insoluble Fraction			22948	CCDS82989			NM_001306154	uc011cmr.3	-2.64875	-2.59721	-2.2296	-3.04395	-3.53091	-2.88152	chr5:10250485-10250494	ATATGGGCGC				chr5:10250424-10250524;chr5:10250450-10250550;chr5:10250432-10250532;chr5:10250428-10250528	chr5:10250468_10250469+(GGACC),chr5:10250520_10250521+(GGACC);chr5:10250468_10250469+(GGACC),chr5:10250520_10250521+(GGACC),chr5:10250542_10250543+(GGACT),chr5:10250527_10250528-(GGACT);chr5:10250468_10250469+(GGACC),chr5:10250520_10250521+(GGACC),chr5:10250527_10250528-(GGACT);chr5:10250468_10250469+(GGACC),chr5:10250520_10250521+(GGACC)
[truncated: 2,552 more rows]

## Sheet: down_M_vs_V
Supplementary Table S3_2. The downregulated mRNA expressed between M group and V group.
[truncated: 112 more rows]

## Sheet: mRNA_ExpressionLevel(Flag_pass)
ProbeName	M-1(IP,raw)	M-3(IP,raw)	M-4(IP,raw)	V-3(IP,raw)	V-5(IP,raw)	V-6(IP,raw)	M-1(Sup,raw)	M-3(Sup,raw)	M-4(Sup,raw)	V-3(Sup,raw)	V-5(Sup,raw)	V-6(Sup,raw)	M-1(IP,Normalized)	M-3(IP,Normalized)	M-4(IP,Normalized)	V-3(IP,Normalized)	V-5(IP,Normalized)	V-6(IP,Normalized)	M-1(Sup,Normalized)	M-3(Sup,Normalized)	M-4(Sup,Normalized)	V-3(Sup,Normalized)	V-5(Sup,Normalized)	V-6(Sup,Normalized)	M-1(Expression_level)	M-3(Expression_level)	M-4(Expression_level)	V-3(Expression_level)	V-5(Expression_level)	V-6(Expression_level)	M-1(IP,flag)	M-3(IP,flag)	M-4(IP,flag)	V-3(IP,flag)	V-5(IP,flag)	V-6(IP,flag)	M-1(Sup,flag)	M-3(Sup,flag)	M-4(Sup,flag)	V-3(Sup,flag)	V-5(Sup,flag)	V-6(Sup,flag)	type	Transcript_ID	transcript_type	GeneSymbol	source	RNAlength	Locus
[truncated: 25,174 more rows]
[truncated: 20 more columns]
