# Supplementary material for: N6-Methyladenosine Methylomic Landscape of Ureteral Deficiency in Reflux Uropathy and Obstructive Uropathy
Source: Front Med (Lausanne). 2022 Jun 20;9:924579. doi: 10.3389/fmed.2022.924579 (PMC9251069; doi:10.3389/fmed.2022.924579)
Supplement: Supplementary file 4 [file Table_4.XLSX]

## Sheet: Sheet2
Supplementary Table S4. GO enrichment analysis of differentially methylated mRNAs
The Gene Ontology project provides a controlled vocabulary to describe gene and gene product attributes in any organism (http://www.geneontology.org). The ontology covers three domains: Biological Process, Cellular Component and Molecular Function. Fisher’s exact test in Bioconductor’s topGO is used to find if there is more overlap between the DE list and the GO annotation list than would be expe…
Items explanation:
* GOID: The ID of gene ontology term used in Gene Ontology Project.
* Term: The name of gene ontology term.
* Ontology: The ontology of GOID belongs to, namely "biological process", "cellular component" or "molecular function".
* Count: The number of DE genes associated with the listed GOID.
* Pop.Hits: The number of background population genes associated with the listed GOID.
* List.Total: The total number of DE genes.
* Pop.Total: The total number of background population genes.
* Fold.Enrichment: The GOID ‘s Fold Enrichment value, it equals (Count/Pop.Hits)/(List.Total/Pop.Total).
* Pvalue: The significance testing value of the GOID, result from the topGO of bioconductor. If the Pvalue is lower than 1e-299, the Pvalue will be adjusted as the value of 1e-299.
* FDR: The false discovery rate of the GOID, using Benjamini & Hochberg (1995) method.
* Enrichment.Score: The GOID ‘s Enrichment Score value, it equals (-log10(Pvalue)).
* Gene.Ratio: The GOID’s Gene Ratio value, it equals (Count/ List.Total).
* Genes: The DE genes associated with the GOID.
GO Directed Acyclic Graph (DAG) explanation:
* In the GO DAG, annotation moves from more general to more specific as one moves from parent nodes to child nodes. A gene is annotated to a specific node and then also considered to be annotated at the parent nodes. Top ten terms with the lowest Pvalue and their parents are shown in GO DAG, the terms with pane marks are significant enrichment, more red more significantly. If the Pvalue is lower …
Pie chart explanation:
* The chart shows the top ten counts of the significant enrichment terms.
Bar plot explanation(Fold Enrichment):
* The bar plot shows the top ten Fold Enrichment value of the significant enrichment terms.
Bar plot explanation(Enrichment Score):
* The bar plot shows the top ten Enrichment Score value of the significant enrichment terms.
Dot plot explanation(Fold Enrichment):
* The dot plot shows the fold enrichment values of the top ten most significant enrichment terms.
* Dot plot explanation(Enrichment Score):
* The dot plot shows the enrichment score values of the top ten most significant enrichment terms.
Dot plot explanation(Gene Ratio):
* The dot plot shows the gene ratio values of the top ten most significant enrichment terms.

## Sheet: hyper methylated
Supplementary Table S4.1. GO enrichment analysis of hyper methylated mRNAs
GO.ID	Term	Ontology	Count	Pop.Hits	List.Total	Pop.Total	Fold.Enrichment	Pvalue	FDR	Enrichment.Score	Gene.Ratio	GENES
GO:0098780	response to mitochondrial depolarisation	Biological process	3	21	159	18866	16.9506	0.0006988	0.556085	3.15565	0.0188679	HDAC6//OPTN//ATG13
GO:0099515	actin filament-based transport	Biological process	3	21	159	18866	16.9506	0.0006988	0.556085	3.15565	0.0188679	MYO1E//MYO7B//SYNE2
GO:0005978	glycogen biosynthetic process	Biological process	4	46	159	18866	10.3177	0.000601806	0.556085	3.22054	0.0251572	SORBS1//GYS1//PER2//GYG2
GO:0009250	glucan biosynthetic process	Biological process	4	46	159	18866	10.3177	0.000601806	0.556085	3.22054	0.0251572	GYS1//PER2//GYG2//SORBS1
GO:0048008	platelet-derived growth factor receptor signaling pathway	Biological process	5	59	159	18866	10.0554	0.000138456	0.488682	3.85869	0.0314465	NDRG4//LOX//PTPN12//MYO1E//BCAR1
GO:0033692	cellular polysaccharide biosynthetic process	Biological process	5	71	159	18866	8.35592	0.000332013	0.556085	3.47885	0.0314465	GYS1//PER2//GYG2//SORBS1//CSGALNACT2
GO:0000271	polysaccharide biosynthetic process	Biological process	5	78	159	18866	7.60603	0.000513491	0.556085	3.28947	0.0314465	GYS1//PER2//GYG2//SORBS1//CSGALNACT2
GO:0034637	cellular carbohydrate biosynthetic process	Biological process	5	86	159	18866	6.89849	0.000802611	0.556085	3.0955	0.0314465	GYS1//PER2//GYG2//SORBS1//CSGALNACT2
GO:0016051	carbohydrate biosynthetic process	Biological process	9	213	159	18866	5.01355	8.29641e-05	0.488682	4.08111	0.0566038	GYS1//PER2//GYG2//MDH2//ATF3//RBP4//SDHAF3//SORBS1//CSGALNACT2
GO:0044260	cellular macromolecule metabolic process	Biological process	91	8408	159	18866	1.2842	0.000856809	0.556085	3.06712	0.572327	NR3C1//MEIS2//ATF3//NFATC2//ZBTB7B//ZNF398//SMARCA4//SUPT5H//TCF7L2//ZNF557//PER2//NR1I3//CSF2RA//DLG3//LAT//HRAS//IL5RA//MARK3//RPL13//MADD//HDAC6//DDB2//FBXO2//TRIP12//TRMT2A//REP15//OPTN//LOX//PIK3R3//GYS1//GYG2//ING4//TBRG1//TWNK//EPC2//WDR33//ASCC3//NAT14//EWSR1//ZNF747//ZNF213//MAZ//ZNF83//PRKCB//DMRTB1//TEAD3//TOX4//POLR1C//ELOA2//MED24//CSTF2//EEF1B2//RBM4B//MKNK1//SEPHS1//PTPN12//B4GALT4…
GO:0005847	mRNA cleavage and polyadenylation specificity factor complex	Cellular component	2	18	162	19559	13.415	0.0095619	0.832842	2.01946	0.0123457	CSTF2//WDR33
GO:0005581	collagen trimer	Cellular component	4	87	162	19559	5.55101	0.00592471	0.787106	2.22733	0.0246914	COL24A1//LOX//WDR33//SFTPA1
GO:0016607	nuclear speck	Cellular component	9	401	162	19559	2.70975	0.00632576	0.787106	2.19889	0.0555556	ASCC3//FAM107A//ACIN1//ZNF638//NR3C1//THOC6//CBLL1//RBM4B//TRIP12
GO:0005654	nucleoplasm	Cellular component	54	3978	162	19559	1.63893	7.07079e-05	0.0338379	4.15053	0.333333	HDAC6//ING4//CSTF2//WDR33//MED24//THOC6//TCF7L2//ASCC3//FAM107A//ACIN1//ZNF638//NR3C1//CBLL1//RBM4B//TRIP12//SUPT5H//EPC2//ELOA2//TEX10//OPTN//CLASRP//DDB2//DPH1//EWSR1//PUF60//SNRNP200//MYCBP2//LPIN1//XPO6//SYNE2//PLA2G15//AMT//DOK7//HOXD10//HRAS//ATF3//NDUFAB1//NFATC2//ZBTB7B//PRKCB//MBNL3//TNRC6C//PTPN12//SMARCA4//TEAD3//PRR14//PSRC1//HIRIP3//TBRG1//MKNK1//POLR1C//PUM1//FAM131B//NR1I3
GO:0030054	cell junction	Cellular component	28	2093	162	19559	1.61518	0.0072315	0.78733	2.14077	0.17284	LAT//SORBS1//MYO1E//DSP//DLG3//FAM107A//SYNE2//RHOG//PTPN12//BCAR1//APBA2//LZTS1//ATP1A1//FBXO2//PRKCB//DTNB//PCDHB5//DOK7//KCNN1//SLC12A4//MADD//HRAS//SLC1A2//TNN//DDB2//DPH1//PUF60//GPR142
GO:0031981	nuclear lumen	Cellular component	68	5457	162	19559	1.50448	7.76991e-05	0.0338379	4.10958	0.419753	HDAC6//ING4//THOC6//TOX4//NR3C1//HOXD10//MAZ//MEIS2//ATF3//NFATC2//ZNF83//ZNF398//DMRTB1//SMARCA4//TCF7L2//TEAD3//ZNF213//ZNF557//NR1I3//PEX14//WDR33//PRR14//OPTN//ASCC3//CLASRP//CSTF2//DDB2//DPH1//EWSR1//PUF60//ACIN1//SNRNP200//MYCBP2//LPIN1//XPO6//SYNE2//PLA2G15//ZNF638//AMT//DOK7//HRAS//NDUFAB1//ZBTB7B//ELOA2//TEX10//PRKCB//MBNL3//TNRC6C//PTPN12//SUPT5H//RBM4B//PSRC1//HIRIP3//TBRG1//MKNK1//TRI…
GO:0031974	membrane-enclosed lumen	Cellular component	76	6574	162	19559	1.39578	0.000292373	0.0509314	3.53406	0.469136	HDAC6//ING4//THOC6//TOX4//NR3C1//HOXD10//MAZ//MEIS2//ATF3//NFATC2//ZNF83//ZNF398//DMRTB1//SMARCA4//TCF7L2//TEAD3//ZNF213//ZNF557//NR1I3//PEX14//WDR33//PRR14//OPTN//ASCC3//CLASRP//CSTF2//DDB2//DPH1//EWSR1//PUF60//ACIN1//SNRNP200//MYCBP2//LPIN1//XPO6//SYNE2//PLA2G15//ZNF638//AMT//DOK7//HRAS//NDUFAB1//ZBTB7B//ELOA2//TEX10//PRKCB//MBNL3//TNRC6C//PTPN12//SUPT5H//RBM4B//PSRC1//HIRIP3//TBRG1//MKNK1//TRI…
GO:0043233	organelle lumen	Cellular component	76	6574	162	19559	1.39578	0.000292373	0.0509314	3.53406	0.469136	HDAC6//ING4//THOC6//TOX4//NR3C1//HOXD10//MAZ//MEIS2//ATF3//NFATC2//ZNF83//ZNF398//DMRTB1//SMARCA4//TCF7L2//TEAD3//ZNF213//ZNF557//NR1I3//PEX14//WDR33//PRR14//OPTN//ASCC3//CLASRP//CSTF2//DDB2//DPH1//EWSR1//PUF60//ACIN1//SNRNP200//MYCBP2//LPIN1//XPO6//SYNE2//PLA2G15//ZNF638//AMT//DOK7//HRAS//NDUFAB1//ZBTB7B//ELOA2//TEX10//PRKCB//MBNL3//TNRC6C//PTPN12//SUPT5H//RBM4B//PSRC1//HIRIP3//TBRG1//MKNK1//TRI…
GO:0070013	intracellular organelle lumen	Cellular component	76	6574	162	19559	1.39578	0.000292373	0.0509314	3.53406	0.469136	HDAC6//ING4//THOC6//TOX4//NR3C1//HOXD10//MAZ//MEIS2//ATF3//NFATC2//ZNF83//ZNF398//DMRTB1//SMARCA4//TCF7L2//TEAD3//ZNF213//ZNF557//NR1I3//PEX14//WDR33//PRR14//OPTN//ASCC3//CLASRP//CSTF2//DDB2//DPH1//EWSR1//PUF60//ACIN1//SNRNP200//MYCBP2//LPIN1//XPO6//SYNE2//PLA2G15//ZNF638//AMT//DOK7//HRAS//NDUFAB1//ZBTB7B//ELOA2//TEX10//PRKCB//MBNL3//TNRC6C//PTPN12//SUPT5H//RBM4B//PSRC1//HIRIP3//TBRG1//MKNK1//TRI…
GO:0032991	protein-containing complex	Cellular component	60	5501	162	19559	1.31686	0.0083549	0.808569	2.07806	0.37037	HDAC6//ING4//FBXO24//CBLL1//THOC6//PLXNB1//COL24A1//LOX//WDR33//SFTPA1//POLR1C//NFATC2//TCF7L2//TEAD3//SNRNP200//NDUFAB1//CSTF2//EEF1B2//DYNC1H1//MAP7//ATP1A1//PIK3R3//KCNH2//KCNN1//PRKCB//LAT//DLG3//MYO1E//MYO7B//SMARCA4//MED24//FBXO2//RPL13//SCYL1//RRP1//NAA20//DDB2//SUPT5H//EPC2//DBI//LRRC8D//SYNE2//R3HCC1//ORMDL3//NOXA1//CSF2RA//IL5RA//ACIN1//ELOA2//TEX10//TOX4//SLC1A2//ASCC3//ATG13//PEX14//A…
GO:0035251	UDP-glucosyltransferase activity	Molecular function	2	11	167	18352	19.9804	0.00428954	1	2.36759	0.011976	GYS1//GYG2
GO:0030215	semaphorin receptor binding	Molecular function	3	23	167	18352	14.3338	0.00114645	0.746914	2.94064	0.0179641	PLXNB1//SEMA4G//SEMA6D
GO:0046527	glucosyltransferase activity	Molecular function	2	18	167	18352	12.2102	0.0114451	1	1.94138	0.011976	GYS1//GYG2
GO:0035591	signaling adaptor activity	Molecular function	5	68	167	18352	8.08031	0.000385671	0.50253	3.41378	0.0299401	MAPK8IP3//SORBS1//LAT//ZDHHC11//AFAP1L2
GO:0030159	signaling receptor complex adaptor activity	Molecular function	3	41	167	18352	8.04089	0.00612271	1	2.21306	0.0179641	SORBS1//MAPK8IP3//LAT
GO:0035257	nuclear hormone receptor binding	Molecular function	5	144	167	18352	3.8157	0.0102592	1	1.98889	0.0299401	MED24//TRIP12//PRKCB//SMARCA4//TCF7L2
GO:0019901	protein kinase binding	Molecular function	14	667	167	18352	2.30658	0.00317296	1	2.49854	0.0838323	DSP//PRKCB//MAPK8IP3//TOM1L2//LAT//DOK7//NR3C1//GYS1//RHOG//ATP1A1//SLC12A4//TCF7L2//BCAR1//ATG13
GO:0019900	kinase binding	Molecular function	15	753	167	18352	2.18909	0.0037181	1	2.42968	0.0898204	MAPK8IP3//DSP//PRKCB//TOM1L2//LAT//DOK7//NR3C1//GYS1//RHOG//ATP1A1//SLC12A4//TCF7L2//BCAR1//ATG13//DLG3
GO:0019899	enzyme binding	Molecular function	32	2277	167	18352	1.54438	0.0078814	1	2.1034	0.191617	TWNK//MAPK8IP3//DSP//PRKCB//EEF1B2//MYCBP2//ARHGEF19//XPO6//MADD//OPTN//DLG3//TOM1L2//LAT//DOK7//NR3C1//GYS1//RHOG//ATP1A1//SLC12A4//TCF7L2//BCAR1//ATG13//NFATC2//HDAC6//HSPBP1//KCNH2//ZBTB7B//NOXA1//SLC26A9//SMARCA4//ACIN1//SUPT5H
GO:0005515	protein binding	Molecular function	139	13697	167	18352	1.11521	0.00513179	1	2.28973	0.832335	TEAD3//TCF7L2//PER2//PIK3R3//TWNK//SMARCA4//HDAC6//SORBS1//FAM107A//SYNE2//MAPK8IP3//DSP//PRKCB//EEF1B2//MYCBP2//ARHGEF19//BTN3A3//EGFL7//PEX14//MAP7//RNF43//MADD//TNN//EWSR1//KCNN1//MYO1E//MKNK1//LZTS1//PSRC1//OPTN//DLG3//HRAS//CLEC11A//MEIS2//NFATC2//XPO6//NOXA1//PTPN12//AFAP1L2//BCAR1//ACIN1//SUPT5H//TOM1L2//LAT//DOK7//NR3C1//GYS1//RHOG//ATP1A1//SLC12A4//ATG13//CSF2RA//IL5RA//DBI//PLXNB1//SEMA…

## Sheet: hypo methylated
Supplementary Table S4_2. GO enrichment analysis of hypomethylated mRNAs
GO.ID	Term	Ontology	Count	Pop.Hits	List.Total	Pop.Total	Fold.Enrichment	Pvalue	FDR	Enrichment.Score	Gene.Ratio	GENES
GO:0061912	selective autophagy	Biological process	2	61	28	18866	22.0913	0.00368242	1	2.43387	0.0714286	ATG5//UFM1
GO:0043967	histone H4 acetylation	Biological process	2	70	28	18866	19.251	0.00481974	1	2.31698	0.0714286	ATG5//MORF4L2
GO:0033692	cellular polysaccharide biosynthetic process	Biological process	2	71	28	18866	18.9799	0.00495491	1	2.30496	0.0714286	PPP1R3F//B3GALT2
GO:0000271	polysaccharide biosynthetic process	Biological process	2	78	28	18866	17.2766	0.00594956	1	2.22551	0.0714286	PPP1R3F//B3GALT2
GO:0034637	cellular carbohydrate biosynthetic process	Biological process	2	86	28	18866	15.6694	0.00718857	1	2.14336	0.0714286	PPP1R3F//B3GALT2
GO:0060047	heart contraction	Biological process	3	287	28	18866	7.04306	0.00861513	1	2.06474	0.107143	TMIGD3//FXYD3//ATG5
GO:0003015	heart process	Biological process	3	297	28	18866	6.80592	0.00945703	1	2.02425	0.107143	TMIGD3//ATG5//FXYD3
GO:0044264	cellular polysaccharide metabolic process	Biological process	2	101	28	18866	13.3423	0.00979716	1	2.0089	0.0714286	PPP1R3F//B3GALT2
GO:1903008	organelle disassembly	Biological process	2	111	28	18866	12.1403	0.0117364	1	1.93047	0.0714286	ATG5//UFM1
GO:0005976	polysaccharide metabolic process	Biological process	2	112	28	18866	12.0319	0.0119389	1	1.92304	0.0714286	PPP1R3F//B3GALT2
GO:1904062	regulation of cation transmembrane transport	Biological process	3	349	28	18866	5.79185	0.0146003	1	1.83564	0.107143	ATG5//TSPAN13//FXYD3
GO:0018342	protein prenylation	Biological process	1	10	28	18866	67.3786	0.0147463	1	1.83132	0.0357143	PTAR1
GO:0019374	galactolipid metabolic process	Biological process	1	10	28	18866	67.3786	0.0147463	1	1.83132	0.0357143	B3GALT2
GO:0043587	tongue morphogenesis	Biological process	1	10	28	18866	67.3786	0.0147463	1	1.83132	0.0357143	INTU
GO:0051409	response to nitrosative stress	Biological process	1	10	28	18866	67.3786	0.0147463	1	1.83132	0.0357143	ATG5
GO:0075522	IRES-dependent viral translational initiation	Biological process	1	10	28	18866	67.3786	0.0147463	1	1.83132	0.0357143	PTBP1
GO:0090649	response to oxygen-glucose deprivation	Biological process	1	10	28	18866	67.3786	0.0147463	1	1.83132	0.0357143	AQP3
GO:0097354	prenylation	Biological process	1	10	28	18866	67.3786	0.0147463	1	1.83132	0.0357143	PTAR1
GO:0045060	negative thymic T cell selection	Biological process	1	11	28	18866	61.2532	0.0162093	1	1.79024	0.0357143	ATG5
GO:0052697	xenobiotic glucuronidation	Biological process	1	11	28	18866	61.2532	0.0162093	1	1.79024	0.0357143	UGT1A6
GO:0070254	mucus secretion	Biological process	1	11	28	18866	61.2532	0.0162093	1	1.79024	0.0357143	ATG5
GO:0030311	poly-N-acetyllactosamine biosynthetic process	Biological process	1	12	28	18866	56.1488	0.0176703	1	1.75276	0.0357143	B3GALT2
GO:0043383	negative T cell selection	Biological process	1	12	28	18866	56.1488	0.0176703	1	1.75276	0.0357143	ATG5
GO:0055015	ventricular cardiac muscle cell development	Biological process	1	12	28	18866	56.1488	0.0176703	1	1.75276	0.0357143	ATG5
GO:0061709	reticulophagy	Biological process	1	12	28	18866	56.1488	0.0176703	1	1.75276	0.0357143	UFM1
GO:0070493	thrombin-activated receptor signaling pathway	Biological process	1	12	28	18866	56.1488	0.0176703	1	1.75276	0.0357143	HPGD
GO:0006995	cellular response to nitrogen starvation	Biological process	1	13	28	18866	51.8297	0.0191291	1	1.71831	0.0357143	ATG5
GO:0015791	polyol transport	Biological process	1	13	28	18866	51.8297	0.0191291	1	1.71831	0.0357143	AQP3
GO:0019755	one-carbon compound transport	Biological process	1	13	28	18866	51.8297	0.0191291	1	1.71831	0.0357143	AQP3
GO:0030309	poly-N-acetyllactosamine metabolic process	Biological process	1	13	28	18866	51.8297	0.0191291	1	1.71831	0.0357143	B3GALT2
GO:0042308	negative regulation of protein import into nucleus	Biological process	1	13	28	18866	51.8297	0.0191291	1	1.71831	0.0357143	UFM1
GO:0043562	cellular response to nitrogen levels	Biological process	1	13	28	18866	51.8297	0.0191291	1	1.71831	0.0357143	ATG5
GO:0099566	regulation of postsynaptic cytosolic calcium ion concentration	Biological process	1	13	28	18866	51.8297	0.0191291	1	1.71831	0.0357143	SYNPO
GO:1904590	negative regulation of protein import	Biological process	1	13	28	18866	51.8297	0.0191291	1	1.71831	0.0357143	UFM1
GO:0042692	muscle cell differentiation	Biological process	3	390	28	18866	5.18297	0.0195862	1	1.70805	0.107143	PTBP1//MORF4L2//ATG5
GO:0010959	regulation of metal ion transport	Biological process	3	396	28	18866	5.10444	0.0203859	1	1.69067	0.107143	ATG5//TSPAN13//FXYD3
GO:0018410	C-terminal protein amino acid modification	Biological process	1	14	28	18866	48.1276	0.0205859	1	1.68643	0.0357143	ATG5
GO:0044804	autophagy of nucleus	Biological process	1	14	28	18866	48.1276	0.0205859	1	1.68643	0.0357143	ATG5
GO:0090239	regulation of histone H4 acetylation	Biological process	1	14	28	18866	48.1276	0.0205859	1	1.68643	0.0357143	ATG5
GO:0110154	RNA decapping	Biological process	1	14	28	18866	48.1276	0.0205859	1	1.68643	0.0357143	EDC3
GO:0110156	methylguanosine-cap decapping	Biological process	1	14	28	18866	48.1276	0.0205859	1	1.68643	0.0357143	EDC3
GO:1901569	fatty acid derivative catabolic process	Biological process	1	14	28	18866	48.1276	0.0205859	1	1.68643	0.0357143	HPGD
GO:1903169	regulation of calcium ion transmembrane transport	Biological process	2	152	28	18866	8.8656	0.0212537	1	1.67257	0.0714286	ATG5//TSPAN13
GO:0019081	viral translation	Biological process	1	15	28	18866	44.919	0.0220406	1	1.65678	0.0357143	PTBP1
GO:0016573	histone acetylation	Biological process	2	159	28	18866	8.47529	0.0231157	1	1.63609	0.0714286	MORF4L2//ATG5
GO:0007567	parturition	Biological process	1	16	28	18866	42.1116	0.0234932	1	1.62906	0.0357143	HPGD
GO:0009812	flavonoid metabolic process	Biological process	1	16	28	18866	42.1116	0.0234932	1	1.62906	0.0357143	UGT1A6
GO:0019372	lipoxygenase pathway	Biological process	1	16	28	18866	42.1116	0.0234932	1	1.62906	0.0357143	HPGD
GO:0035067	negative regulation of histone acetylation	Biological process	1	16	28	18866	42.1116	0.0234932	1	1.62906	0.0357143	ATG5
GO:0070886	positive regulation of calcineurin-NFAT signaling cascade	Biological process	1	16	28	18866	42.1116	0.0234932	1	1.62906	0.0357143	PTBP1
GO:0099170	postsynaptic modulation of chemical synaptic transmission	Biological process	1	16	28	18866	42.1116	0.0234932	1	1.62906	0.0357143	SYNPO
GO:0106058	positive regulation of calcineurin-mediated signaling	Biological process	1	16	28	18866	42.1116	0.0234932	1	1.62906	0.0357143	PTBP1
GO:1904862	inhibitory synapse assembly	Biological process	1	16	28	18866	42.1116	0.0234932	1	1.62906	0.0357143	CBLN4
GO:2001224	positive regulation of neuron migration	Biological process	1	16	28	18866	42.1116	0.0234932	1	1.62906	0.0357143	KIF20B
GO:0021915	neural tube development	Biological process	2	163	28	18866	8.26731	0.0242091	1	1.61602	0.0714286	KIF20B//INTU
GO:0018393	internal peptidyl-lysine acetylation	Biological process	2	164	28	18866	8.2169	0.0244857	1	1.61109	0.0714286	MORF4L2//ATG5
GO:0009312	oligosaccharide biosynthetic process	Biological process	1	17	28	18866	39.6345	0.0249437	1	1.60304	0.0357143	B3GALT2
GO:0043968	histone H2A acetylation	Biological process	1	17	28	18866	39.6345	0.0249437	1	1.60304	0.0357143	MORF4L2
GO:0055012	ventricular cardiac muscle cell differentiation	Biological process	1	17	28	18866	39.6345	0.0249437	1	1.60304	0.0357143	ATG5
GO:0070293	renal absorption	Biological process	1	17	28	18866	39.6345	0.0249437	1	1.60304	0.0357143	AQP3
GO:0006475	internal protein amino acid acetylation	Biological process	2	166	28	18866	8.1179	0.0250429	1	1.60131	0.0714286	MORF4L2//ATG5
GO:0006677	glycosylceramide metabolic process	Biological process	1	18	28	18866	37.4325	0.0263921	1	1.57853	0.0357143	B3GALT2
GO:0010839	negative regulation of keratinocyte proliferation	Biological process	1	18	28	18866	37.4325	0.0263921	1	1.57853	0.0357143	INTU
GO:0035372	protein localization to microtubule	Biological process	1	18	28	18866	37.4325	0.0263921	1	1.57853	0.0357143	KIF20B
GO:0051782	negative regulation of cell division	Biological process	1	18	28	18866	37.4325	0.0263921	1	1.57853	0.0357143	INTU
GO:0052695	cellular glucuronidation	Biological process	1	18	28	18866	37.4325	0.0263921	1	1.57853	0.0357143	UGT1A6
GO:0099010	modification of postsynaptic structure	Biological process	1	18	28	18866	37.4325	0.0263921	1	1.57853	0.0357143	SYNPO
GO:0051302	regulation of cell division	Biological process	2	171	28	18866	7.88053	0.0264587	1	1.57743	0.0714286	KIF20B//INTU
GO:0006022	aminoglycan metabolic process	Biological process	2	172	28	18866	7.83472	0.0267457	1	1.57275	0.0714286	SPOCK3//B3GALT2
GO:0018394	peptidyl-lysine acetylation	Biological process	2	172	28	18866	7.83472	0.0267457	1	1.57275	0.0714286	MORF4L2//ATG5
GO:2000757	negative regulation of peptidyl-lysine acetylation	Biological process	1	19	28	18866	35.4624	0.0278385	1	1.55535	0.0357143	ATG5
GO:0006833	water transport	Biological process	1	21	28	18866	32.085	0.030725	1	1.51251	0.0357143	AQP3
GO:0030728	ovulation	Biological process	1	21	28	18866	32.085	0.030725	1	1.51251	0.0357143	HPGD
GO:0033962	P-body assembly	Biological process	1	21	28	18866	32.085	0.030725	1	1.51251	0.0357143	EDC3
GO:0043984	histone H4-K16 acetylation	Biological process	1	21	28	18866	32.085	0.030725	1	1.51251	0.0357143	ATG5
GO:0046823	negative regulation of nucleocytoplasmic transport	Biological process	1	21	28	18866	32.085	0.030725	1	1.51251	0.0357143	UFM1
GO:0051147	regulation of muscle cell differentiation	Biological process	2	186	28	18866	7.24501	0.030896	1	1.5101	0.0714286	PTBP1//MORF4L2
GO:0021513	spinal cord dorsal/ventral patterning	Biological process	1	22	28	18866	30.6266	0.0321651	1	1.49261	0.0357143	INTU
GO:0045061	thymic T cell selection	Biological process	1	22	28	18866	30.6266	0.0321651	1	1.49261	0.0357143	ATG5
GO:0048025	negative regulation of mRNA splicing, via spliceosome	Biological process	1	22	28	18866	30.6266	0.0321651	1	1.49261	0.0357143	PTBP1
GO:0050765	negative regulation of phagocytosis	Biological process	1	22	28	18866	30.6266	0.0321651	1	1.49261	0.0357143	ATG5
GO:0071157	negative regulation of cell cycle arrest	Biological process	1	22	28	18866	30.6266	0.0321651	1	1.49261	0.0357143	MDM4
GO:2000114	regulation of establishment of cell polarity	Biological process	1	22	28	18866	30.6266	0.0321651	1	1.49261	0.0357143	KIF20B
GO:0003283	atrial septum development	Biological process	1	23	28	18866	29.295	0.0336032	1	1.47362	0.0357143	MDM4
GO:0006063	uronic acid metabolic process	Biological process	1	23	28	18866	29.295	0.0336032	1	1.47362	0.0357143	UGT1A6
GO:0019585	glucuronate metabolic process	Biological process	1	23	28	18866	29.295	0.0336032	1	1.47362	0.0357143	UGT1A6
GO:0043586	tongue development	Biological process	1	23	28	18866	29.295	0.0336032	1	1.47362	0.0357143	INTU
GO:0044458	motile cilium assembly	Biological process	1	23	28	18866	29.295	0.0336032	1	1.47362	0.0357143	INTU
GO:1901984	negative regulation of protein acetylation	Biological process	1	23	28	18866	29.295	0.0336032	1	1.47362	0.0357143	ATG5
GO:1902410	mitotic cytokinetic process	Biological process	1	23	28	18866	29.295	0.0336032	1	1.47362	0.0357143	KIF20B
GO:0003181	atrioventricular valve morphogenesis	Biological process	1	24	28	18866	28.0744	0.0350393	1	1.45545	0.0357143	MDM4
GO:0019883	antigen processing and presentation of endogenous antigen	Biological process	1	24	28	18866	28.0744	0.0350393	1	1.45545	0.0357143	ATG5
GO:0021511	spinal cord patterning	Biological process	1	24	28	18866	28.0744	0.0350393	1	1.45545	0.0357143	INTU
GO:0099563	modification of synaptic structure	Biological process	1	24	28	18866	28.0744	0.0350393	1	1.45545	0.0357143	SYNPO
GO:0034765	regulation of ion transmembrane transport	Biological process	3	489	28	18866	4.13365	0.0350878	1	1.45484	0.107143	ATG5//TSPAN13//FXYD3
GO:0006473	protein acetylation	Biological process	2	203	28	18866	6.63828	0.0362561	1	1.44062	0.0714286	MORF4L2//ATG5
GO:0032878	regulation of establishment or maintenance of cell polarity	Biological process	1	25	28	18866	26.9514	0.0364732	1	1.43803	0.0357143	KIF20B
GO:0048169	regulation of long-term neuronal synaptic plasticity	Biological process	1	25	28	18866	26.9514	0.0364732	1	1.43803	0.0357143	SYNPO
GO:0071456	cellular response to hypoxia	Biological process	2	208	28	18866	6.47871	0.0378968	1	1.4214	0.0714286	AQP3//MDM4
GO:0003171	atrioventricular valve development	Biological process	1	26	28	18866	25.9148	0.0379051	1	1.4213	0.0357143	MDM4
GO:0006688	glycosphingolipid biosynthetic process	Biological process	1	26	28	18866	25.9148	0.0379051	1	1.4213	0.0357143	B3GALT2
GO:0033119	negative regulation of RNA splicing	Biological process	1	26	28	18866	25.9148	0.0379051	1	1.4213	0.0357143	PTBP1
GO:0044068	modulation by symbiont of host cellular process	Biological process	1	26	28	18866	25.9148	0.0379051	1	1.4213	0.0357143	ATG5
GO:0070925	organelle assembly	Biological process	4	879	28	18866	3.06615	0.0393669	1	1.40487	0.142857	ATG5//EDC3//INTU//SYNPO
GO:0016051	carbohydrate biosynthetic process	Biological process	2	213	28	18866	6.32663	0.0395659	1	1.40268	0.0714286	PPP1R3F//B3GALT2
GO:0031069	hair follicle morphogenesis	Biological process	1	28	28	18866	24.0638	0.0407628	1	1.38974	0.0357143	INTU
GO:0042044	fluid transport	Biological process	1	28	28	18866	24.0638	0.0407628	1	1.38974	0.0357143	AQP3
GO:0036294	cellular response to decreased oxygen levels	Biological process	2	218	28	18866	6.18152	0.0412629	1	1.38444	0.0714286	AQP3//MDM4
GO:0031669	cellular response to nutrient levels	Biological process	2	221	28	18866	6.09761	0.0422943	1	1.37372	0.0714286	ATG5//AQP3
GO:0005979	regulation of glycogen biosynthetic process	Biological process	1	30	28	18866	22.4595	0.0436123	1	1.36039	0.0357143	PPP1R3F
GO:0010962	regulation of glucan biosynthetic process	Biological process	1	30	28	18866	22.4595	0.0436123	1	1.36039	0.0357143	PPP1R3F
GO:0034472	snRNA 3'-end processing	Biological process	1	31	28	18866	21.735	0.045034	1	1.34646	0.0357143	INTS6
GO:0050686	negative regulation of mRNA processing	Biological process	1	31	28	18866	21.735	0.045034	1	1.34646	0.0357143	PTBP1
GO:1900181	negative regulation of protein localization to nucleus	Biological process	1	31	28	18866	21.735	0.045034	1	1.34646	0.0357143	UFM1
GO:0048730	epidermis morphogenesis	Biological process	1	32	28	18866	21.0558	0.0464536	1	1.33298	0.0357143	INTU
GO:0007050	cell cycle arrest	Biological process	2	234	28	18866	5.75885	0.046875	1	1.32906	0.0714286	MDM4//KIF20B
GO:0071453	cellular response to oxygen levels	Biological process	2	235	28	18866	5.73435	0.0472347	1	1.32574	0.0714286	AQP3//MDM4
GO:0043928	exonucleolytic catabolism of deadenylated mRNA	Biological process	1	33	28	18866	20.4177	0.0478713	1	1.31993	0.0357143	EDC3
GO:0008015	blood circulation	Biological process	3	555	28	18866	3.64208	0.0481255	1	1.31763	0.107143	TMIGD3//ATG5//FXYD3
GO:0018149	peptide cross-linking	Biological process	1	34	28	18866	19.8172	0.0492868	1	1.30727	0.0357143	SPOCK3
GO:0042311	vasodilation	Biological process	1	34	28	18866	19.8172	0.0492868	1	1.30727	0.0357143	ATG5
GO:0042759	long-chain fatty acid biosynthetic process	Biological process	1	34	28	18866	19.8172	0.0492868	1	1.30727	0.0357143	HPGD
GO:0070938	contractile ring	Cellular component	1	10	29	19559	67.4448	0.0147318	1	1.83175	0.0344828	KIF20B
GO:1990023	mitotic spindle midzone	Cellular component	1	14	29	19559	48.1749	0.0205656	1	1.68686	0.0344828	KIF20B
GO:0000164	protein phosphatase type 1 complex	Cellular component	1	15	29	19559	44.9632	0.0220188	1	1.65721	0.0344828	PPP1R3F
GO:0034045	phagophore assembly site membrane	Cellular component	1	16	29	19559	42.153	0.02347	1	1.62949	0.0344828	ATG5
GO:0044233	mitochondria-associated endoplasmic reticulum membrane	Cellular component	1	16	29	19559	42.153	0.02347	1	1.62949	0.0344828	ATG5
GO:0035267	NuA4 histone acetyltransferase complex	Cellular component	1	21	29	19559	32.1166	0.0306947	1	1.51294	0.0344828	MORF4L2
GO:0043189	H4/H2A histone acetyltransferase complex	Cellular component	1	21	29	19559	32.1166	0.0306947	1	1.51294	0.0344828	MORF4L2
GO:0044232	organelle membrane contact site	Cellular component	1	27	29	19559	24.9796	0.0392962	1	1.40565	0.0344828	ATG5
GO:0032039	integrator complex	Cellular component	1	29	29	19559	23.2568	0.0421469	1	1.37523	0.0344828	INTS6
GO:0097431	mitotic spindle pole	Cellular component	1	30	29	19559	22.4816	0.0435692	1	1.36082	0.0344828	KIF20B
GO:0000407	phagophore assembly site	Cellular component	1	32	29	19559	21.0765	0.0464077	1	1.33341	0.0344828	ATG5
GO:0030247	polysaccharide binding	Molecular function	2	25	27	18352	54.3763	0.000612415	0.797977	3.21295	0.0740741	PPP1R3F//PRG4
GO:0099106	ion channel regulator activity	Molecular function	2	119	27	18352	11.4236	0.013165	1	1.88058	0.0740741	TSPAN13//FXYD3
GO:0004955	prostaglandin receptor activity	Molecular function	1	10	27	18352	67.9704	0.0146188	1	1.83509	0.037037	HPGD
GO:0048531	beta-1,3-galactosyltransferase activity	Molecular function	1	10	27	18352	67.9704	0.0146188	1	1.83509	0.037037	B3GALT2
GO:0004954	prostanoid receptor activity	Molecular function	1	11	27	18352	61.7912	0.0160693	1	1.794	0.037037	HPGD
GO:0008532	N-acetyllactosaminide beta-1,3-N-acetylglucosaminyltransferase activity	Molecular function	1	11	27	18352	61.7912	0.0160693	1	1.794	0.037037	B3GALT2
GO:0015166	polyol transmembrane transporter activity	Molecular function	1	11	27	18352	61.7912	0.0160693	1	1.794	0.037037	AQP3
GO:0015250	water channel activity	Molecular function	1	12	27	18352	56.642	0.0175178	1	1.75652	0.037037	AQP3
GO:0008194	UDP-glycosyltransferase activity	Molecular function	2	144	27	18352	9.44033	0.0188764	1	1.72408	0.0740741	B3GALT2//UGT1A6
GO:0016247	channel regulator activity	Molecular function	2	148	27	18352	9.18519	0.0198719	1	1.70176	0.0740741	TSPAN13//FXYD3
GO:0005372	water transmembrane transporter activity	Molecular function	1	14	27	18352	48.5503	0.0204086	1	1.69019	0.037037	AQP3
GO:0070403	NAD+ binding	Molecular function	1	14	27	18352	48.5503	0.0204086	1	1.69019	0.037037	HPGD
GO:0004953	icosanoid receptor activity	Molecular function	1	15	27	18352	45.3136	0.0218509	1	1.66053	0.037037	HPGD
GO:0008191	metalloendopeptidase inhibitor activity	Molecular function	1	16	27	18352	42.4815	0.0232911	1	1.63281	0.037037	SPOCK3
GO:0008574	ATP-dependent microtubule motor activity, plus-end-directed	Molecular function	1	16	27	18352	42.4815	0.0232911	1	1.63281	0.037037	KIF20B
GO:0004659	prenyltransferase activity	Molecular function	1	17	27	18352	39.9826	0.0247293	1	1.60679	0.037037	PTAR1
GO:0030021	extracellular matrix structural constituent conferring compression resistance	Molecular function	1	22	27	18352	30.8956	0.0318899	1	1.49635	0.037037	PRG4
GO:0035250	UDP-galactosyltransferase activity	Molecular function	1	23	27	18352	29.5523	0.0333159	1	1.47735	0.037037	B3GALT2
GO:0016758	transferase activity, transferring hexosyl groups	Molecular function	2	201	27	18352	6.76322	0.0350142	1	1.45576	0.0740741	B3GALT2//UGT1A6
GO:0008378	galactosyltransferase activity	Molecular function	1	27	27	18352	25.1742	0.0389998	1	1.40894	0.037037	B3GALT2
GO:0008187	poly-pyrimidine tract binding	Molecular function	1	29	27	18352	23.4381	0.0418296	1	1.37852	0.037037	PTBP1
GO:0008157	protein phosphatase 1 binding	Molecular function	1	30	27	18352	22.6568	0.0432416	1	1.3641	0.037037	PPP1R3F
GO:0050699	WW domain binding	Molecular function	1	31	27	18352	21.9259	0.0446515	1	1.35016	0.037037	KIF20B
GO:0015020	glucuronosyltransferase activity	Molecular function	1	32	27	18352	21.2407	0.0460594	1	1.33668	0.037037	UGT1A6
GO:1990939	ATP-dependent microtubule motor activity	Molecular function	1	34	27	18352	19.9913	0.0488692	1	1.31096	0.037037	KIF20B
