# Supplementary material for: N6-Methyladenosine Methylomic Landscape of Ureteral Deficiency in Reflux Uropathy and Obstructive Uropathy
Source: Front Med (Lausanne). 2022 Jun 20;9:924579. doi: 10.3389/fmed.2022.924579 (PMC9251069; doi:10.3389/fmed.2022.924579)
Supplement: Supplementary file 5 [file Table_5.XLSX]

## Sheet: sheet1
Supplementary Table S5. KEGG enrichment analysis of differentially methylated mRNAs
PathwayID	Definition	OriginalWebSite	Fisher-Pvalue	SelectionCounts	SelectionSize	Count	Size	FDR	Enrichment_Score	GeneRatio	Genes	GENES
hsa05213	Endometrial cancer - Homo sapiens (human)	http://www.genome.jp/kegg-bin/show_pathway?hsa05213+1643+3265+8503+6934	0.00230763	4	78	58	8070	0.198584	2.63684	0.051282	DDB2//HRAS//PIK3R3//TCF7L2	HDAC6//OPTN//ATG13
hsa04370	VEGF signaling pathway - Homo sapiens (human)	http://www.genome.jp/kegg-bin/show_pathway?hsa04370+3265+4773+8503+5579	0.0024575	4	78	59	8070	0.198584	2.60951	0.051282	HRAS//NFATC2//PIK3R3//PRKCB	MYO1E//MYO7B//SYNE2
hsa04929	GnRH secretion - Homo sapiens (human)	http://www.genome.jp/kegg-bin/show_pathway?hsa04929+3265+3780+8503+5579	0.00330827	4	78	64	8070	0.198584	2.4804	0.051282	HRAS//KCNN1//PIK3R3//PRKCB	SORBS1//GYS1//PER2//GYG2
hsa05221	Acute myeloid leukemia - Homo sapiens (human)	http://www.genome.jp/kegg-bin/show_pathway?hsa05221+3265+8864+8503+6934	0.00390486	4	78	67	8070	0.198584	2.4084	0.051282	HRAS//PER2//PIK3R3//TCF7L2	GYS1//PER2//GYG2//SORBS1
hsa05223	Non-small cell lung cancer - Homo sapiens (human)	http://www.genome.jp/kegg-bin/show_pathway?hsa05223+1643+3265+8503+5579	0.00505441	4	78	72	8070	0.198584	2.29633	0.051282	DDB2//HRAS//PIK3R3//PRKCB	NDRG4//LOX//PTPN12//MYO1E//BCAR1
hsa04960	Aldosterone-regulated sodium reabsorption - Homo sapiens (human)	http://www.genome.jp/kegg-bin/show_pathway?hsa04960+476+8503+5579	0.00532952	3	78	37	8070	0.198584	2.27331	0.038462	ATP1A1//PIK3R3//PRKCB	GYS1//PER2//GYG2//SORBS1//CSGALNACT2
hsa05216	Thyroid cancer - Homo sapiens (human)	http://www.genome.jp/kegg-bin/show_pathway?hsa05216+1643+3265+6934	0.00532952	3	78	37	8070	0.198584	2.27331	0.038462	DDB2//HRAS//TCF7L2	GYS1//PER2//GYG2//SORBS1//CSGALNACT2
hsa05225	Hepatocellular carcinoma - Homo sapiens (human)	http://www.genome.jp/kegg-bin/show_pathway?hsa05225+1643+3265+8503+5579+6597+6934	0.00555172	6	78	168	8070	0.198584	2.25557	0.076923	DDB2//HRAS//PIK3R3//PRKCB//SMARCA4//TCF7L2	GYS1//PER2//GYG2//SORBS1//CSGALNACT2
hsa05214	Glioma - Homo sapiens (human)	http://www.genome.jp/kegg-bin/show_pathway?hsa05214+1643+3265+8503+5579	0.00584297	4	78	75	8070	0.198584	2.23337	0.051282	DDB2//HRAS//PIK3R3//PRKCB	GYS1//PER2//GYG2//MDH2//ATF3//RBP4//SDHAF3//SORBS1//CSGALNACT2
hsa04919	Thyroid hormone signaling pathway - Homo sapiens (human)	http://www.genome.jp/kegg-bin/show_pathway?hsa04919+476+3265+9862+8503+5579	0.00616094	5	78	121	8070	0.198584	2.21035	0.064103	ATP1A1//HRAS//MED24//PIK3R3//PRKCB	NR3C1//MEIS2//ATF3//NFATC2//ZBTB7B//ZNF398//SMARCA4//SUPT5H//TCF7L2//ZNF557//PER2//NR1I3//CSF2RA//DLG3//LAT//HRAS//IL5RA//MARK3//RPL13//MADD//HDAC6//DDB2//FBXO2//TRIP12//TRMT2A//REP15//OPTN//LOX//PIK3R3//GYS1//GYG2//ING4//TBRG1//TWNK//EPC2//WDR33//ASCC3//NAT14//EWSR1//ZNF747//ZNF213//MAZ//ZNF83//PRKCB//DMRTB1//TEAD3//TOX4//POLR1C//ELOA2//MED24//CSTF2//EEF1B2//RBM4B//MKNK1//SEPHS1//PTPN12//B4GALT4…
hsa04360	Axon guidance - Homo sapiens (human)	http://www.genome.jp/kegg-bin/show_pathway?hsa04360+3265+4773+8503+5364+57715+80031	0.00791955	6	78	181	8070	0.198584	2.1013	0.076923	HRAS//NFATC2//PIK3R3//PLXNB1//SEMA4G//SEMA6D	CSTF2//WDR33
hsa04662	B cell receptor signaling pathway - Homo sapiens (human)	http://www.genome.jp/kegg-bin/show_pathway?hsa04662+3265+4773+8503+5579	0.00799259	4	78	82	8070	0.198584	2.09731	0.051282	HRAS//NFATC2//PIK3R3//PRKCB	COL24A1//LOX//WDR33//SFTPA1
hsa04650	Natural killer cell mediated cytotoxicity - Homo sapiens (human)	http://www.genome.jp/kegg-bin/show_pathway?hsa04650+3265+27040+4773+8503+5579	0.00856155	5	78	131	8070	0.198584	2.06745	0.064103	HRAS//LAT//NFATC2//PIK3R3//PRKCB	ASCC3//FAM107A//ACIN1//ZNF638//NR3C1//THOC6//CBLL1//RBM4B//TRIP12
hsa05210	Colorectal cancer - Homo sapiens (human)	http://www.genome.jp/kegg-bin/show_pathway?hsa05210+1643+3265+8503+6934	0.00942724	4	78	86	8070	0.198584	2.02562	0.051282	DDB2//HRAS//PIK3R3//TCF7L2	HDAC6//ING4//CSTF2//WDR33//MED24//THOC6//TCF7L2//ASCC3//FAM107A//ACIN1//ZNF638//NR3C1//CBLL1//RBM4B//TRIP12//SUPT5H//EPC2//ELOA2//TEX10//OPTN//CLASRP//DDB2//DPH1//EWSR1//PUF60//SNRNP200//MYCBP2//LPIN1//XPO6//SYNE2//PLA2G15//AMT//DOK7//HOXD10//HRAS//ATF3//NDUFAB1//NFATC2//ZBTB7B//PRKCB//MBNL3//TNRC6C//PTPN12//SMARCA4//TEAD3//PRR14//PSRC1//HIRIP3//TBRG1//MKNK1//POLR1C//PUM1//FAM131B//NR1I3
hsa04910	Insulin signaling pathway - Homo sapiens (human)	http://www.genome.jp/kegg-bin/show_pathway?hsa04910+2997+3265+8569+8503+10580	0.0102781	5	78	137	8070	0.198584	1.98809	0.064103	GYS1//HRAS//MKNK1//PIK3R3//SORBS1	LAT//SORBS1//MYO1E//DSP//DLG3//FAM107A//SYNE2//RHOG//PTPN12//BCAR1//APBA2//LZTS1//ATP1A1//FBXO2//PRKCB//DTNB//PCDHB5//DOK7//KCNN1//SLC12A4//MADD//HRAS//SLC1A2//TNN//DDB2//DPH1//PUF60//GPR142
hsa05135	Yersinia infection - Homo sapiens (human)	http://www.genome.jp/kegg-bin/show_pathway?hsa05135+9564+27040+4773+8503+391	0.0102781	5	78	137	8070	0.198584	1.98809	0.064103	BCAR1//LAT//NFATC2//PIK3R3//RHOG	HDAC6//ING4//THOC6//TOX4//NR3C1//HOXD10//MAZ//MEIS2//ATF3//NFATC2//ZNF83//ZNF398//DMRTB1//SMARCA4//TCF7L2//TEAD3//ZNF213//ZNF557//NR1I3//PEX14//WDR33//PRR14//OPTN//ASCC3//CLASRP//CSTF2//DDB2//DPH1//EWSR1//PUF60//ACIN1//SNRNP200//MYCBP2//LPIN1//XPO6//SYNE2//PLA2G15//ZNF638//AMT//DOK7//HRAS//NDUFAB1//ZBTB7B//ELOA2//TEX10//PRKCB//MBNL3//TNRC6C//PTPN12//SUPT5H//RBM4B//PSRC1//HIRIP3//TBRG1//MKNK1//TRI…
hsa04973	Carbohydrate digestion and absorption - Homo sapiens (human)	http://www.genome.jp/kegg-bin/show_pathway?hsa04973+476+8503+5579	0.0103812	3	78	47	8070	0.198584	1.98375	0.038462	ATP1A1//PIK3R3//PRKCB	HDAC6//ING4//THOC6//TOX4//NR3C1//HOXD10//MAZ//MEIS2//ATF3//NFATC2//ZNF83//ZNF398//DMRTB1//SMARCA4//TCF7L2//TEAD3//ZNF213//ZNF557//NR1I3//PEX14//WDR33//PRR14//OPTN//ASCC3//CLASRP//CSTF2//DDB2//DPH1//EWSR1//PUF60//ACIN1//SNRNP200//MYCBP2//LPIN1//XPO6//SYNE2//PLA2G15//ZNF638//AMT//DOK7//HRAS//NDUFAB1//ZBTB7B//ELOA2//TEX10//PRKCB//MBNL3//TNRC6C//PTPN12//SUPT5H//RBM4B//PSRC1//HIRIP3//TBRG1//MKNK1//TRI…
hsa05235	PD-L1 expression and PD-1 checkpoint pathway in cancer - Homo sapiens (human)	http://www.genome.jp/kegg-bin/show_pathway?hsa05235+3265+27040+4773+8503	0.0106069	4	78	89	8070	0.198584	1.97441	0.051282	HRAS//LAT//NFATC2//PIK3R3	HDAC6//ING4//THOC6//TOX4//NR3C1//HOXD10//MAZ//MEIS2//ATF3//NFATC2//ZNF83//ZNF398//DMRTB1//SMARCA4//TCF7L2//TEAD3//ZNF213//ZNF557//NR1I3//PEX14//WDR33//PRR14//OPTN//ASCC3//CLASRP//CSTF2//DDB2//DPH1//EWSR1//PUF60//ACIN1//SNRNP200//MYCBP2//LPIN1//XPO6//SYNE2//PLA2G15//ZNF638//AMT//DOK7//HRAS//NDUFAB1//ZBTB7B//ELOA2//TEX10//PRKCB//MBNL3//TNRC6C//PTPN12//SUPT5H//RBM4B//PSRC1//HIRIP3//TBRG1//MKNK1//TRI…
hsa05017	Spinocerebellar ataxia - Homo sapiens (human)	http://www.genome.jp/kegg-bin/show_pathway?hsa05017+9776+8503+5579+9698+56652	0.0122179	5	78	143	8070	0.216707	1.913	0.064103	ATG13//PIK3R3//PRKCB//PUM1//TWNK	HDAC6//ING4//THOC6//TOX4//NR3C1//HOXD10//MAZ//MEIS2//ATF3//NFATC2//ZNF83//ZNF398//DMRTB1//SMARCA4//TCF7L2//TEAD3//ZNF213//ZNF557//NR1I3//PEX14//WDR33//PRR14//OPTN//ASCC3//CLASRP//CSTF2//DDB2//DPH1//EWSR1//PUF60//ACIN1//SNRNP200//MYCBP2//LPIN1//XPO6//SYNE2//PLA2G15//ZNF638//AMT//DOK7//HRAS//NDUFAB1//ZBTB7B//ELOA2//TEX10//PRKCB//MBNL3//TNRC6C//PTPN12//SUPT5H//RBM4B//PSRC1//HIRIP3//TBRG1//MKNK1//TRI…
hsa04660	T cell receptor signaling pathway - Homo sapiens (human)	http://www.genome.jp/kegg-bin/show_pathway?hsa04660+3265+27040+4773+8503	0.0179284	4	78	104	8070	0.302094	1.74646	0.051282	HRAS//LAT//NFATC2//PIK3R3	HDAC6//ING4//FBXO24//CBLL1//THOC6//PLXNB1//COL24A1//LOX//WDR33//SFTPA1//POLR1C//NFATC2//TCF7L2//TEAD3//SNRNP200//NDUFAB1//CSTF2//EEF1B2//DYNC1H1//MAP7//ATP1A1//PIK3R3//KCNH2//KCNN1//PRKCB//LAT//DLG3//MYO1E//MYO7B//SMARCA4//MED24//FBXO2//RPL13//SCYL1//RRP1//NAA20//DDB2//SUPT5H//EPC2//DBI//LRRC8D//SYNE2//R3HCC1//ORMDL3//NOXA1//CSF2RA//IL5RA//ACIN1//ELOA2//TEX10//TOX4//SLC1A2//ASCC3//ATG13//PEX14//A…
hsa05161	Hepatitis B - Homo sapiens (human)	http://www.genome.jp/kegg-bin/show_pathway?hsa05161+1643+3265+4773+8503+5579	0.0199705	5	78	162	8070	0.320478	1.69961	0.064103	DDB2//HRAS//NFATC2//PIK3R3//PRKCB	GYS1//GYG2
hsa04664	Fc epsilon RI signaling pathway - Homo sapiens (human)	http://www.genome.jp/kegg-bin/show_pathway?hsa04664+3265+27040+8503	0.027788	3	78	68	8070	0.407356	1.55614	0.038462	HRAS//LAT//PIK3R3	PLXNB1//SEMA4G//SEMA6D
hsa04935	Growth hormone synthesis, secretion and action - Homo sapiens (human)	http://www.genome.jp/kegg-bin/show_pathway?hsa04935+9564+3265+8503+5579	0.0278017	4	78	119	8070	0.407356	1.55593	0.051282	BCAR1//HRAS//PIK3R3//PRKCB	GYS1//GYG2
hsa05218	Melanoma - Homo sapiens (human)	http://www.genome.jp/kegg-bin/show_pathway?hsa05218+1643+3265+8503	0.0321801	3	78	72	8070	0.451863	1.49241	0.038462	DDB2//HRAS//PIK3R3	MAPK8IP3//SORBS1//LAT//ZDHHC11//AFAP1L2
hsa00630	Glyoxylate and dicarboxylate metabolism - Homo sapiens (human)	http://www.genome.jp/kegg-bin/show_pathway?hsa00630+275+4191	0.0336907	2	78	30	8070	0.454151	1.47249	0.025641	AMT//MDH2	SORBS1//MAPK8IP3//LAT
hsa05220	Chronic myeloid leukemia - Homo sapiens (human)	http://www.genome.jp/kegg-bin/show_pathway?hsa05220+1643+3265+8503	0.0369144	3	78	76	8070	0.476181	1.4328	0.038462	DDB2//HRAS//PIK3R3	MED24//TRIP12//PRKCB//SMARCA4//TCF7L2
hsa05100	Bacterial invasion of epithelial cells - Homo sapiens (human)	http://www.genome.jp/kegg-bin/show_pathway?hsa05100+9564+8503+391	0.038151	3	78	77	8070	0.476181	1.41849	0.038462	BCAR1//PIK3R3//RHOG	DSP//PRKCB//MAPK8IP3//TOM1L2//LAT//DOK7//NR3C1//GYS1//RHOG//ATP1A1//SLC12A4//TCF7L2//BCAR1//ATG13
hsa01521	EGFR tyrosine kinase inhibitor resistance - Homo sapiens (human)	http://www.genome.jp/kegg-bin/show_pathway?hsa01521+3265+8503+5579	0.0406873	3	78	79	8070	0.4897	1.39054	0.038462	HRAS//PIK3R3//PRKCB	MAPK8IP3//DSP//PRKCB//TOM1L2//LAT//DOK7//NR3C1//GYS1//RHOG//ATP1A1//SLC12A4//TCF7L2//BCAR1//ATG13//DLG3
hsa04510	Focal adhesion - Homo sapiens (human)	http://www.genome.jp/kegg-bin/show_pathway?hsa04510+9564+3265+8503+5579+63923	0.0445967	5	78	201	8070	0.504273	1.3507	0.064103	BCAR1//HRAS//PIK3R3//PRKCB//TNN	TWNK//MAPK8IP3//DSP//PRKCB//EEF1B2//MYCBP2//ARHGEF19//XPO6//MADD//OPTN//DLG3//TOM1L2//LAT//DOK7//NR3C1//GYS1//RHOG//ATP1A1//SLC12A4//TCF7L2//BCAR1//ATG13//NFATC2//HDAC6//HSPBP1//KCNH2//ZBTB7B//NOXA1//SLC26A9//SMARCA4//ACIN1//SUPT5H
hsa00500	Starch and sucrose metabolism - Homo sapiens (human)	http://www.genome.jp/kegg-bin/show_pathway?hsa00500+8908+2997	0.0470225	2	78	36	8070	0.504273	1.3277	0.025641	GYG2//GYS1	TEAD3//TCF7L2//PER2//PIK3R3//TWNK//SMARCA4//HDAC6//SORBS1//FAM107A//SYNE2//MAPK8IP3//DSP//PRKCB//EEF1B2//MYCBP2//ARHGEF19//BTN3A3//EGFL7//PEX14//MAP7//RNF43//MADD//TNN//EWSR1//KCNN1//MYO1E//MKNK1//LZTS1//PSRC1//OPTN//DLG3//HRAS//CLEC11A//MEIS2//NFATC2//XPO6//NOXA1//PTPN12//AFAP1L2//BCAR1//ACIN1//SUPT5H//TOM1L2//LAT//DOK7//NR3C1//GYS1//RHOG//ATP1A1//SLC12A4//ATG13//CSF2RA//IL5RA//DBI//PLXNB1//SEMA…
hsa04012	ErbB signaling pathway - Homo sapiens (human)	http://www.genome.jp/kegg-bin/show_pathway?hsa04012+3265+8503+5579	0.0487947	3	78	85	8070	0.504273	1.31163	0.038462	HRAS//PIK3R3//PRKCB
#Column "PathwayID" stands for Pathway identifiers used in KEGG
#Column "Definition" stands for the definition of the PathwayID
#Column "OriginalWebSite"stands for The map's website,the nodes with red frame and red symbol are associated with the DE genes, green nodes have no significance
#Column "p-value"
"Fisher-Pvalue" stands for the enrichment p-value of the PathwayID used Fisher's exact test
#Column "SelectionCounts" stands for the Count of the DE genes' entities directly associated with the listed PathwayID
#Column "SelectionSize" stands for the total number of the DE genes' entities
#Column "Count" stands for the count of the chosen background population genes' entities associated with the listed PathwayID
#Column "Size" stands for the total number of chosen background population genes' entities
#Column "FDR" stands for the false discovery rate of the PathwayID
#Column "Enrichment_Score" stands for the Enrichment Score value of the PathwayID, it equals "-log10(Pvalue)"
#Column "GeneRatio" stands for the Gene Ratio value of the PathwayID, it equals "SelectionCounts/SelectionSize"
#Column "GENES" stands for the DE genes associated with the PathwayID
