# Supplementary material for: N6-Methyladenosine Methylomic Landscape of Ureteral Deficiency in Reflux Uropathy and Obstructive Uropathy
Source: Front Med (Lausanne). 2022 Jun 20;9:924579. doi: 10.3389/fmed.2022.924579 (PMC9251069; doi:10.3389/fmed.2022.924579)
Supplement: Supplementary file 6 [file Table_6.XLSX]

## Sheet: Sheet2
Supplementary Table S6. GO enrichment analysis of differentially expressed mRNAs
#Column "GO.ID" stands for the ID of gene ontology term
#Column "Term" stands for the name of gene ontology term
#Column "Ontology" stands for the ontology of GOID belongs to
#Column "Count" stands for the number of DE genes associated with the listed GOID
#Column "Pop.Hits" stands for the number of background population genes associated with the listed GOID
#Column "List.Total" stands for the total number of DE genes
#Column "Pop.Total" stands for the total number of background population genes
#Column "Fold.Enrichment" stands for the Fold Enrichment value of the GOID, it equals (Count/Pop.Hits)/(List.Total/Pop.Total)
#Column "Pvalue" stands for the significance testing value of the GOID
#Column "FDR" stands for the false discovery rate of the GOID, using Benjamini & Hochberg (1995) method
#Column "Enrichment.Score" stands for the Enrichment Score value of the GOID, it equals (-log10(Pvalue))
#Column "Gene.Ratio" stands for the Gene Ratio value genes associated with the GOID, it equals (Count/List.Total)
#Column "GENES" stands for the DE genes associated with the GOID

## Sheet: Upregulation mRNA
Supplementary Table S6_1. GO enrichment analysis of upregulated mRNAs
GO.ID	Term	Ontology	Count	Pop.Hits	List.Total	Pop.Total	Fold.Enrichment	Pvalue	FDR	Enrichment.Score	Gene.Ratio	GENES
GO:0061912	selective autophagy	Biological process	2	61	28	18866	22.0913	0.00368242	1	2.43387	0.0714286	ATG5//UFM1
GO:0043967	histone H4 acetylation	Biological process	2	70	28	18866	19.251	0.00481974	1	2.31698	0.0714286	ATG5//MORF4L2
GO:0033692	cellular polysaccharide biosynthetic process	Biological process	2	71	28	18866	18.9799	0.00495491	1	2.30496	0.0714286	PPP1R3F//B3GALT2
GO:0000271	polysaccharide biosynthetic process	Biological process	2	78	28	18866	17.2766	0.00594956	1	2.22551	0.0714286	PPP1R3F//B3GALT2
GO:0034637	cellular carbohydrate biosynthetic process	Biological process	2	86	28	18866	15.6694	0.00718857	1	2.14336	0.0714286	PPP1R3F//B3GALT2
GO:0060047	heart contraction	Biological process	3	287	28	18866	7.04306	0.00861513	1	2.06474	0.107143	TMIGD3//FXYD3//ATG5
GO:0003015	heart process	Biological process	3	297	28	18866	6.80592	0.00945703	1	2.02425	0.107143	TMIGD3//ATG5//FXYD3
GO:0044264	cellular polysaccharide metabolic process	Biological process	2	101	28	18866	13.3423	0.00979716	1	2.0089	0.0714286	PPP1R3F//B3GALT2
GO:1903008	organelle disassembly	Biological process	2	111	28	18866	12.1403	0.0117364	1	1.93047	0.0714286	ATG5//UFM1
GO:0005976	polysaccharide metabolic process	Biological process	2	112	28	18866	12.0319	0.0119389	1	1.92304	0.0714286	PPP1R3F//B3GALT2
GO:1904062	regulation of cation transmembrane transport	Biological process	3	349	28	18866	5.79185	0.0146003	1	1.83564	0.107143	ATG5//TSPAN13//FXYD3
GO:0018342	protein prenylation	Biological process	1	10	28	18866	67.3786	0.0147463	1	1.83132	0.0357143	PTAR1
GO:0019374	galactolipid metabolic process	Biological process	1	10	28	18866	67.3786	0.0147463	1	1.83132	0.0357143	B3GALT2
GO:0043587	tongue morphogenesis	Biological process	1	10	28	18866	67.3786	0.0147463	1	1.83132	0.0357143	INTU
GO:0051409	response to nitrosative stress	Biological process	1	10	28	18866	67.3786	0.0147463	1	1.83132	0.0357143	ATG5
GO:0075522	IRES-dependent viral translational initiation	Biological process	1	10	28	18866	67.3786	0.0147463	1	1.83132	0.0357143	PTBP1
GO:0090649	response to oxygen-glucose deprivation	Biological process	1	10	28	18866	67.3786	0.0147463	1	1.83132	0.0357143	AQP3
GO:0097354	prenylation	Biological process	1	10	28	18866	67.3786	0.0147463	1	1.83132	0.0357143	PTAR1
GO:0045060	negative thymic T cell selection	Biological process	1	11	28	18866	61.2532	0.0162093	1	1.79024	0.0357143	ATG5
GO:0052697	xenobiotic glucuronidation	Biological process	1	11	28	18866	61.2532	0.0162093	1	1.79024	0.0357143	UGT1A6
GO:0070254	mucus secretion	Biological process	1	11	28	18866	61.2532	0.0162093	1	1.79024	0.0357143	ATG5
GO:0030311	poly-N-acetyllactosamine biosynthetic process	Biological process	1	12	28	18866	56.1488	0.0176703	1	1.75276	0.0357143	B3GALT2
GO:0043383	negative T cell selection	Biological process	1	12	28	18866	56.1488	0.0176703	1	1.75276	0.0357143	ATG5
GO:0055015	ventricular cardiac muscle cell development	Biological process	1	12	28	18866	56.1488	0.0176703	1	1.75276	0.0357143	ATG5
GO:0061709	reticulophagy	Biological process	1	12	28	18866	56.1488	0.0176703	1	1.75276	0.0357143	UFM1
GO:0070493	thrombin-activated receptor signaling pathway	Biological process	1	12	28	18866	56.1488	0.0176703	1	1.75276	0.0357143	HPGD
GO:0006995	cellular response to nitrogen starvation	Biological process	1	13	28	18866	51.8297	0.0191291	1	1.71831	0.0357143	ATG5
GO:0015791	polyol transport	Biological process	1	13	28	18866	51.8297	0.0191291	1	1.71831	0.0357143	AQP3
GO:0019755	one-carbon compound transport	Biological process	1	13	28	18866	51.8297	0.0191291	1	1.71831	0.0357143	AQP3
GO:0030309	poly-N-acetyllactosamine metabolic process	Biological process	1	13	28	18866	51.8297	0.0191291	1	1.71831	0.0357143	B3GALT2
GO:0042308	negative regulation of protein import into nucleus	Biological process	1	13	28	18866	51.8297	0.0191291	1	1.71831	0.0357143	UFM1
GO:0043562	cellular response to nitrogen levels	Biological process	1	13	28	18866	51.8297	0.0191291	1	1.71831	0.0357143	ATG5
GO:0099566	regulation of postsynaptic cytosolic calcium ion concentration	Biological process	1	13	28	18866	51.8297	0.0191291	1	1.71831	0.0357143	SYNPO
GO:1904590	negative regulation of protein import	Biological process	1	13	28	18866	51.8297	0.0191291	1	1.71831	0.0357143	UFM1
GO:0042692	muscle cell differentiation	Biological process	3	390	28	18866	5.18297	0.0195862	1	1.70805	0.107143	PTBP1//MORF4L2//ATG5
GO:0010959	regulation of metal ion transport	Biological process	3	396	28	18866	5.10444	0.0203859	1	1.69067	0.107143	ATG5//TSPAN13//FXYD3
GO:0018410	C-terminal protein amino acid modification	Biological process	1	14	28	18866	48.1276	0.0205859	1	1.68643	0.0357143	ATG5
GO:0044804	autophagy of nucleus	Biological process	1	14	28	18866	48.1276	0.0205859	1	1.68643	0.0357143	ATG5
GO:0090239	regulation of histone H4 acetylation	Biological process	1	14	28	18866	48.1276	0.0205859	1	1.68643	0.0357143	ATG5
GO:0110154	RNA decapping	Biological process	1	14	28	18866	48.1276	0.0205859	1	1.68643	0.0357143	EDC3
GO:0110156	methylguanosine-cap decapping	Biological process	1	14	28	18866	48.1276	0.0205859	1	1.68643	0.0357143	EDC3
GO:1901569	fatty acid derivative catabolic process	Biological process	1	14	28	18866	48.1276	0.0205859	1	1.68643	0.0357143	HPGD
GO:1903169	regulation of calcium ion transmembrane transport	Biological process	2	152	28	18866	8.8656	0.0212537	1	1.67257	0.0714286	ATG5//TSPAN13
GO:0019081	viral translation	Biological process	1	15	28	18866	44.919	0.0220406	1	1.65678	0.0357143	PTBP1
GO:0016573	histone acetylation	Biological process	2	159	28	18866	8.47529	0.0231157	1	1.63609	0.0714286	MORF4L2//ATG5
GO:0007567	parturition	Biological process	1	16	28	18866	42.1116	0.0234932	1	1.62906	0.0357143	HPGD
GO:0009812	flavonoid metabolic process	Biological process	1	16	28	18866	42.1116	0.0234932	1	1.62906	0.0357143	UGT1A6
GO:0019372	lipoxygenase pathway	Biological process	1	16	28	18866	42.1116	0.0234932	1	1.62906	0.0357143	HPGD
GO:0035067	negative regulation of histone acetylation	Biological process	1	16	28	18866	42.1116	0.0234932	1	1.62906	0.0357143	ATG5
GO:0070886	positive regulation of calcineurin-NFAT signaling cascade	Biological process	1	16	28	18866	42.1116	0.0234932	1	1.62906	0.0357143	PTBP1
GO:0099170	postsynaptic modulation of chemical synaptic transmission	Biological process	1	16	28	18866	42.1116	0.0234932	1	1.62906	0.0357143	SYNPO
GO:0106058	positive regulation of calcineurin-mediated signaling	Biological process	1	16	28	18866	42.1116	0.0234932	1	1.62906	0.0357143	PTBP1
GO:1904862	inhibitory synapse assembly	Biological process	1	16	28	18866	42.1116	0.0234932	1	1.62906	0.0357143	CBLN4
GO:2001224	positive regulation of neuron migration	Biological process	1	16	28	18866	42.1116	0.0234932	1	1.62906	0.0357143	KIF20B
GO:0021915	neural tube development	Biological process	2	163	28	18866	8.26731	0.0242091	1	1.61602	0.0714286	KIF20B//INTU
GO:0018393	internal peptidyl-lysine acetylation	Biological process	2	164	28	18866	8.2169	0.0244857	1	1.61109	0.0714286	MORF4L2//ATG5
GO:0009312	oligosaccharide biosynthetic process	Biological process	1	17	28	18866	39.6345	0.0249437	1	1.60304	0.0357143	B3GALT2
GO:0043968	histone H2A acetylation	Biological process	1	17	28	18866	39.6345	0.0249437	1	1.60304	0.0357143	MORF4L2
GO:0055012	ventricular cardiac muscle cell differentiation	Biological process	1	17	28	18866	39.6345	0.0249437	1	1.60304	0.0357143	ATG5
GO:0070293	renal absorption	Biological process	1	17	28	18866	39.6345	0.0249437	1	1.60304	0.0357143	AQP3
GO:0006475	internal protein amino acid acetylation	Biological process	2	166	28	18866	8.1179	0.0250429	1	1.60131	0.0714286	MORF4L2//ATG5
GO:0006677	glycosylceramide metabolic process	Biological process	1	18	28	18866	37.4325	0.0263921	1	1.57853	0.0357143	B3GALT2
GO:0010839	negative regulation of keratinocyte proliferation	Biological process	1	18	28	18866	37.4325	0.0263921	1	1.57853	0.0357143	INTU
GO:0035372	protein localization to microtubule	Biological process	1	18	28	18866	37.4325	0.0263921	1	1.57853	0.0357143	KIF20B
GO:0051782	negative regulation of cell division	Biological process	1	18	28	18866	37.4325	0.0263921	1	1.57853	0.0357143	INTU
GO:0052695	cellular glucuronidation	Biological process	1	18	28	18866	37.4325	0.0263921	1	1.57853	0.0357143	UGT1A6
GO:0099010	modification of postsynaptic structure	Biological process	1	18	28	18866	37.4325	0.0263921	1	1.57853	0.0357143	SYNPO
GO:0051302	regulation of cell division	Biological process	2	171	28	18866	7.88053	0.0264587	1	1.57743	0.0714286	KIF20B//INTU
GO:0006022	aminoglycan metabolic process	Biological process	2	172	28	18866	7.83472	0.0267457	1	1.57275	0.0714286	SPOCK3//B3GALT2
GO:0018394	peptidyl-lysine acetylation	Biological process	2	172	28	18866	7.83472	0.0267457	1	1.57275	0.0714286	MORF4L2//ATG5
GO:2000757	negative regulation of peptidyl-lysine acetylation	Biological process	1	19	28	18866	35.4624	0.0278385	1	1.55535	0.0357143	ATG5
GO:0006833	water transport	Biological process	1	21	28	18866	32.085	0.030725	1	1.51251	0.0357143	AQP3
GO:0030728	ovulation	Biological process	1	21	28	18866	32.085	0.030725	1	1.51251	0.0357143	HPGD
GO:0033962	P-body assembly	Biological process	1	21	28	18866	32.085	0.030725	1	1.51251	0.0357143	EDC3
GO:0043984	histone H4-K16 acetylation	Biological process	1	21	28	18866	32.085	0.030725	1	1.51251	0.0357143	ATG5
GO:0046823	negative regulation of nucleocytoplasmic transport	Biological process	1	21	28	18866	32.085	0.030725	1	1.51251	0.0357143	UFM1
GO:0051147	regulation of muscle cell differentiation	Biological process	2	186	28	18866	7.24501	0.030896	1	1.5101	0.0714286	PTBP1//MORF4L2
GO:0021513	spinal cord dorsal/ventral patterning	Biological process	1	22	28	18866	30.6266	0.0321651	1	1.49261	0.0357143	INTU
GO:0045061	thymic T cell selection	Biological process	1	22	28	18866	30.6266	0.0321651	1	1.49261	0.0357143	ATG5
GO:0048025	negative regulation of mRNA splicing, via spliceosome	Biological process	1	22	28	18866	30.6266	0.0321651	1	1.49261	0.0357143	PTBP1
GO:0050765	negative regulation of phagocytosis	Biological process	1	22	28	18866	30.6266	0.0321651	1	1.49261	0.0357143	ATG5
GO:0071157	negative regulation of cell cycle arrest	Biological process	1	22	28	18866	30.6266	0.0321651	1	1.49261	0.0357143	MDM4
GO:2000114	regulation of establishment of cell polarity	Biological process	1	22	28	18866	30.6266	0.0321651	1	1.49261	0.0357143	KIF20B
GO:0003283	atrial septum development	Biological process	1	23	28	18866	29.295	0.0336032	1	1.47362	0.0357143	MDM4
GO:0006063	uronic acid metabolic process	Biological process	1	23	28	18866	29.295	0.0336032	1	1.47362	0.0357143	UGT1A6
GO:0019585	glucuronate metabolic process	Biological process	1	23	28	18866	29.295	0.0336032	1	1.47362	0.0357143	UGT1A6
GO:0043586	tongue development	Biological process	1	23	28	18866	29.295	0.0336032	1	1.47362	0.0357143	INTU
GO:0044458	motile cilium assembly	Biological process	1	23	28	18866	29.295	0.0336032	1	1.47362	0.0357143	INTU
GO:1901984	negative regulation of protein acetylation	Biological process	1	23	28	18866	29.295	0.0336032	1	1.47362	0.0357143	ATG5
GO:1902410	mitotic cytokinetic process	Biological process	1	23	28	18866	29.295	0.0336032	1	1.47362	0.0357143	KIF20B
GO:0003181	atrioventricular valve morphogenesis	Biological process	1	24	28	18866	28.0744	0.0350393	1	1.45545	0.0357143	MDM4
GO:0019883	antigen processing and presentation of endogenous antigen	Biological process	1	24	28	18866	28.0744	0.0350393	1	1.45545	0.0357143	ATG5
GO:0021511	spinal cord patterning	Biological process	1	24	28	18866	28.0744	0.0350393	1	1.45545	0.0357143	INTU
GO:0099563	modification of synaptic structure	Biological process	1	24	28	18866	28.0744	0.0350393	1	1.45545	0.0357143	SYNPO
GO:0034765	regulation of ion transmembrane transport	Biological process	3	489	28	18866	4.13365	0.0350878	1	1.45484	0.107143	ATG5//TSPAN13//FXYD3
GO:0006473	protein acetylation	Biological process	2	203	28	18866	6.63828	0.0362561	1	1.44062	0.0714286	MORF4L2//ATG5
GO:0032878	regulation of establishment or maintenance of cell polarity	Biological process	1	25	28	18866	26.9514	0.0364732	1	1.43803	0.0357143	KIF20B
GO:0048169	regulation of long-term neuronal synaptic plasticity	Biological process	1	25	28	18866	26.9514	0.0364732	1	1.43803	0.0357143	SYNPO
GO:0071456	cellular response to hypoxia	Biological process	2	208	28	18866	6.47871	0.0378968	1	1.4214	0.0714286	AQP3//MDM4
GO:0003171	atrioventricular valve development	Biological process	1	26	28	18866	25.9148	0.0379051	1	1.4213	0.0357143	MDM4
GO:0006688	glycosphingolipid biosynthetic process	Biological process	1	26	28	18866	25.9148	0.0379051	1	1.4213	0.0357143	B3GALT2
GO:0033119	negative regulation of RNA splicing	Biological process	1	26	28	18866	25.9148	0.0379051	1	1.4213	0.0357143	PTBP1
GO:0044068	modulation by symbiont of host cellular process	Biological process	1	26	28	18866	25.9148	0.0379051	1	1.4213	0.0357143	ATG5
GO:0070925	organelle assembly	Biological process	4	879	28	18866	3.06615	0.0393669	1	1.40487	0.142857	ATG5//EDC3//INTU//SYNPO
GO:0016051	carbohydrate biosynthetic process	Biological process	2	213	28	18866	6.32663	0.0395659	1	1.40268	0.0714286	PPP1R3F//B3GALT2
GO:0031069	hair follicle morphogenesis	Biological process	1	28	28	18866	24.0638	0.0407628	1	1.38974	0.0357143	INTU
GO:0042044	fluid transport	Biological process	1	28	28	18866	24.0638	0.0407628	1	1.38974	0.0357143	AQP3
GO:0036294	cellular response to decreased oxygen levels	Biological process	2	218	28	18866	6.18152	0.0412629	1	1.38444	0.0714286	AQP3//MDM4
GO:0031669	cellular response to nutrient levels	Biological process	2	221	28	18866	6.09761	0.0422943	1	1.37372	0.0714286	ATG5//AQP3
GO:0005979	regulation of glycogen biosynthetic process	Biological process	1	30	28	18866	22.4595	0.0436123	1	1.36039	0.0357143	PPP1R3F
GO:0010962	regulation of glucan biosynthetic process	Biological process	1	30	28	18866	22.4595	0.0436123	1	1.36039	0.0357143	PPP1R3F
GO:0034472	snRNA 3'-end processing	Biological process	1	31	28	18866	21.735	0.045034	1	1.34646	0.0357143	INTS6
GO:0050686	negative regulation of mRNA processing	Biological process	1	31	28	18866	21.735	0.045034	1	1.34646	0.0357143	PTBP1
GO:1900181	negative regulation of protein localization to nucleus	Biological process	1	31	28	18866	21.735	0.045034	1	1.34646	0.0357143	UFM1
GO:0048730	epidermis morphogenesis	Biological process	1	32	28	18866	21.0558	0.0464536	1	1.33298	0.0357143	INTU
GO:0007050	cell cycle arrest	Biological process	2	234	28	18866	5.75885	0.046875	1	1.32906	0.0714286	MDM4//KIF20B
GO:0071453	cellular response to oxygen levels	Biological process	2	235	28	18866	5.73435	0.0472347	1	1.32574	0.0714286	AQP3//MDM4
GO:0043928	exonucleolytic catabolism of deadenylated mRNA	Biological process	1	33	28	18866	20.4177	0.0478713	1	1.31993	0.0357143	EDC3
GO:0008015	blood circulation	Biological process	3	555	28	18866	3.64208	0.0481255	1	1.31763	0.107143	TMIGD3//ATG5//FXYD3
GO:0018149	peptide cross-linking	Biological process	1	34	28	18866	19.8172	0.0492868	1	1.30727	0.0357143	SPOCK3
GO:0042311	vasodilation	Biological process	1	34	28	18866	19.8172	0.0492868	1	1.30727	0.0357143	ATG5
GO:0042759	long-chain fatty acid biosynthetic process	Biological process	1	34	28	18866	19.8172	0.0492868	1	1.30727	0.0357143	HPGD
GO:0070938	contractile ring	Cellular component	1	10	29	19559	67.4448	0.0147318	1	1.83175	0.0344828	KIF20B
GO:1990023	mitotic spindle midzone	Cellular component	1	14	29	19559	48.1749	0.0205656	1	1.68686	0.0344828	KIF20B
GO:0000164	protein phosphatase type 1 complex	Cellular component	1	15	29	19559	44.9632	0.0220188	1	1.65721	0.0344828	PPP1R3F
GO:0034045	phagophore assembly site membrane	Cellular component	1	16	29	19559	42.153	0.02347	1	1.62949	0.0344828	ATG5
GO:0044233	mitochondria-associated endoplasmic reticulum membrane	Cellular component	1	16	29	19559	42.153	0.02347	1	1.62949	0.0344828	ATG5
GO:0035267	NuA4 histone acetyltransferase complex	Cellular component	1	21	29	19559	32.1166	0.0306947	1	1.51294	0.0344828	MORF4L2
GO:0043189	H4/H2A histone acetyltransferase complex	Cellular component	1	21	29	19559	32.1166	0.0306947	1	1.51294	0.0344828	MORF4L2
GO:0044232	organelle membrane contact site	Cellular component	1	27	29	19559	24.9796	0.0392962	1	1.40565	0.0344828	ATG5
GO:0032039	integrator complex	Cellular component	1	29	29	19559	23.2568	0.0421469	1	1.37523	0.0344828	INTS6
GO:0097431	mitotic spindle pole	Cellular component	1	30	29	19559	22.4816	0.0435692	1	1.36082	0.0344828	KIF20B
GO:0000407	phagophore assembly site	Cellular component	1	32	29	19559	21.0765	0.0464077	1	1.33341	0.0344828	ATG5
GO:0030247	polysaccharide binding	Molecular function	2	25	27	18352	54.3763	0.000612415	0.797977	3.21295	0.0740741	PPP1R3F//PRG4
GO:0099106	ion channel regulator activity	Molecular function	2	119	27	18352	11.4236	0.013165	1	1.88058	0.0740741	TSPAN13//FXYD3
GO:0004955	prostaglandin receptor activity	Molecular function	1	10	27	18352	67.9704	0.0146188	1	1.83509	0.037037	HPGD
GO:0048531	beta-1,3-galactosyltransferase activity	Molecular function	1	10	27	18352	67.9704	0.0146188	1	1.83509	0.037037	B3GALT2
GO:0004954	prostanoid receptor activity	Molecular function	1	11	27	18352	61.7912	0.0160693	1	1.794	0.037037	HPGD
GO:0008532	N-acetyllactosaminide beta-1,3-N-acetylglucosaminyltransferase activity	Molecular function	1	11	27	18352	61.7912	0.0160693	1	1.794	0.037037	B3GALT2
GO:0015166	polyol transmembrane transporter activity	Molecular function	1	11	27	18352	61.7912	0.0160693	1	1.794	0.037037	AQP3
GO:0015250	water channel activity	Molecular function	1	12	27	18352	56.642	0.0175178	1	1.75652	0.037037	AQP3
GO:0008194	UDP-glycosyltransferase activity	Molecular function	2	144	27	18352	9.44033	0.0188764	1	1.72408	0.0740741	B3GALT2//UGT1A6
GO:0016247	channel regulator activity	Molecular function	2	148	27	18352	9.18519	0.0198719	1	1.70176	0.0740741	TSPAN13//FXYD3
GO:0005372	water transmembrane transporter activity	Molecular function	1	14	27	18352	48.5503	0.0204086	1	1.69019	0.037037	AQP3
GO:0070403	NAD+ binding	Molecular function	1	14	27	18352	48.5503	0.0204086	1	1.69019	0.037037	HPGD
GO:0004953	icosanoid receptor activity	Molecular function	1	15	27	18352	45.3136	0.0218509	1	1.66053	0.037037	HPGD
GO:0008191	metalloendopeptidase inhibitor activity	Molecular function	1	16	27	18352	42.4815	0.0232911	1	1.63281	0.037037	SPOCK3
GO:0008574	ATP-dependent microtubule motor activity, plus-end-directed	Molecular function	1	16	27	18352	42.4815	0.0232911	1	1.63281	0.037037	KIF20B
GO:0004659	prenyltransferase activity	Molecular function	1	17	27	18352	39.9826	0.0247293	1	1.60679	0.037037	PTAR1
GO:0030021	extracellular matrix structural constituent conferring compression resistance	Molecular function	1	22	27	18352	30.8956	0.0318899	1	1.49635	0.037037	PRG4
GO:0035250	UDP-galactosyltransferase activity	Molecular function	1	23	27	18352	29.5523	0.0333159	1	1.47735	0.037037	B3GALT2
GO:0016758	transferase activity, transferring hexosyl groups	Molecular function	2	201	27	18352	6.76322	0.0350142	1	1.45576	0.0740741	B3GALT2//UGT1A6
GO:0008378	galactosyltransferase activity	Molecular function	1	27	27	18352	25.1742	0.0389998	1	1.40894	0.037037	B3GALT2
GO:0008187	poly-pyrimidine tract binding	Molecular function	1	29	27	18352	23.4381	0.0418296	1	1.37852	0.037037	PTBP1
GO:0008157	protein phosphatase 1 binding	Molecular function	1	30	27	18352	22.6568	0.0432416	1	1.3641	0.037037	PPP1R3F
GO:0050699	WW domain binding	Molecular function	1	31	27	18352	21.9259	0.0446515	1	1.35016	0.037037	KIF20B
GO:0015020	glucuronosyltransferase activity	Molecular function	1	32	27	18352	21.2407	0.0460594	1	1.33668	0.037037	UGT1A6
GO:1990939	ATP-dependent microtubule motor activity	Molecular function	1	34	27	18352	19.9913	0.0488692	1	1.31096	0.037037	KIF20B
GO:0005737	cytoplasm	Cellular component	849	11620	1207	19559	1.18397	2.89378e-16	2.52048e-13	15.5385	0.703397	TMEM59//UST//ST3GAL6//STK25//TRAPPC5//COPB1//GIMAP1//SCAMP5//COPZ1//SEC31A//MAPK8IP3//SLC9A8//TMED3//RAB26//ATP2C1//GOLGA3//GOLGB1//DBNL//ST8SIA5//HLA-DQB2//MR1//ACER2//ARCN1//ARRB1//SLC35B3//TRAPPC4//TRAPPC2L//PLD1//STX18//SYBU//PSEN2//CHPT1//MAN1C1//RHOU//RAP1GAP//HS3ST6//ACBD3//ST6GAL1//SLC2A1//STX5//LDLRAD4//NAA60//NDFIP1//CHST9//TRAPPC9//B3GNT5//PLEKHA8//CAV1//USO1//STX16//B4GALT4//IFT20//CY…
GO:0005622	intracellular	Cellular component	1043	15166	1207	19559	1.11443	6.32628e-16	2.7551e-13	15.1989	0.864126	RCOR3//TRERF1//SAP30L//HDAC9//MORF4L1//JADE2//TMEM59//UST//ST3GAL6//STK25//TRAPPC5//COPB1//GIMAP1//SCAMP5//COPZ1//SEC31A//MAPK8IP3//SLC9A8//TMED3//RAB26//ATP2C1//GOLGA3//GOLGB1//DBNL//ST8SIA5//HLA-DQB2//MR1//ACER2//ARCN1//ARRB1//SLC35B3//TRAPPC4//TRAPPC2L//PLD1//STX18//SYBU//PSEN2//CHPT1//MAN1C1//RHOU//RAP1GAP//HS3ST6//ACBD3//ST6GAL1//SLC2A1//STX5//LDLRAD4//NAA60//NDFIP1//CHST9//TRAPPC9//B3GNT5//…
GO:0043227	membrane-bounded organelle	Cellular component	940	13330	1207	19559	1.14271	7.65094e-15	2.22132e-12	14.1163	0.77879	RCOR3//TRERF1//SAP30L//HDAC9//MORF4L1//JADE2//TMEM59//UST//ST3GAL6//STK25//TRAPPC5//COPB1//GIMAP1//SCAMP5//COPZ1//SEC31A//MAPK8IP3//SLC9A8//TMED3//RAB26//ATP2C1//GOLGA3//GOLGB1//DBNL//ST8SIA5//HLA-DQB2//MR1//ACER2//ARCN1//ARRB1//SLC35B3//TRAPPC4//TRAPPC2L//PLD1//STX18//SYBU//PSEN2//CHPT1//MAN1C1//RHOU//RAP1GAP//HS3ST6//ACBD3//ST6GAL1//SLC2A1//STX5//LDLRAD4//NAA60//NDFIP1//CHST9//TRAPPC9//B3GNT5//…
GO:0043226	organelle	Cellular component	1001	14482	1207	19559	1.12007	2.33992e-14	5.09518e-12	13.6308	0.829329	RCOR3//TRERF1//SAP30L//HDAC9//MORF4L1//JADE2//TMEM59//UST//ST3GAL6//STK25//TRAPPC5//COPB1//GIMAP1//SCAMP5//COPZ1//SEC31A//MAPK8IP3//SLC9A8//TMED3//RAB26//ATP2C1//GOLGA3//GOLGB1//DBNL//ST8SIA5//HLA-DQB2//MR1//ACER2//ARCN1//ARRB1//SLC35B3//TRAPPC4//TRAPPC2L//PLD1//STX18//SYBU//PSEN2//CHPT1//MAN1C1//RHOU//RAP1GAP//HS3ST6//ACBD3//ST6GAL1//SLC2A1//STX5//LDLRAD4//NAA60//NDFIP1//CHST9//TRAPPC9//B3GNT5//…
GO:0043229	intracellular organelle	Cellular component	927	13340	1207	19559	1.12606	6.70476e-12	1.16797e-09	11.1736	0.76802	RCOR3//TRERF1//SAP30L//HDAC9//MORF4L1//JADE2//TMEM59//UST//ST3GAL6//STK25//TRAPPC5//COPB1//GIMAP1//SCAMP5//COPZ1//SEC31A//MAPK8IP3//SLC9A8//TMED3//RAB26//ATP2C1//GOLGA3//GOLGB1//DBNL//ST8SIA5//HLA-DQB2//MR1//ACER2//ARCN1//ARRB1//SLC35B3//TRAPPC4//TRAPPC2L//PLD1//STX18//SYBU//PSEN2//CHPT1//MAN1C1//RHOU//RAP1GAP//HS3ST6//ACBD3//ST6GAL1//SLC2A1//STX5//LDLRAD4//NAA60//NDFIP1//CHST9//TRAPPC9//B3GNT5//…
GO:0043231	intracellular membrane-bounded organelle	Cellular component	811	11502	1207	19559	1.14258	3.83473e-10	5.56674e-08	9.41627	0.671914	RCOR3//TRERF1//SAP30L//HDAC9//MORF4L1//JADE2//TMEM59//UST//ST3GAL6//STK25//TRAPPC5//COPB1//GIMAP1//SCAMP5//COPZ1//SEC31A//MAPK8IP3//SLC9A8//TMED3//RAB26//ATP2C1//GOLGA3//GOLGB1//DBNL//ST8SIA5//HLA-DQB2//MR1//ACER2//ARCN1//ARRB1//SLC35B3//TRAPPC4//TRAPPC2L//PLD1//STX18//SYBU//PSEN2//CHPT1//MAN1C1//RHOU//RAP1GAP//HS3ST6//ACBD3//ST6GAL1//SLC2A1//STX5//LDLRAD4//NAA60//NDFIP1//CHST9//TRAPPC9//B3GNT5//…
GO:0005829	cytosol	Cellular component	408	5213	1207	19559	1.26827	8.59259e-09	1.06916e-06	8.06588	0.338028	CCT7//HBQ1//PFKL//IFIT5//MAP3K7//RPL7L1//RPL28//RPLP2//LARP4//RPS14//MRPS11//EIF2A//BLOC1S1//DTNBP1//TSC1//PSMD1//NLRP1//UBL4A//BAIAP2//NCS1//SERF2//CDK2//LRRC23//RIDA//APC2//TNIP1//CDO1//NDRG1//TUBGCP3//DCTN2//LAMTOR5//PRDX4//TXNRD2//NFAT5//NUDC//PTGES3//STAG2//AHCYL1//PLK2//IQGAP2//ZNF268//STARD10//PPP1R13L//USP19//RNPS1//RBPMS//RIPK3//WDR45//CHKA//PMF1//GPN1//CYGB//RHPN1//RMI2//ZFYVE27//CLTA//…
GO:0005654	nucleoplasm	Cellular component	324	3978	1207	19559	1.31983	1.19471e-08	1.30074e-06	7.92274	0.268434	RCOR3//TRERF1//SAP30L//HDAC9//MORF4L1//JADE2//BRD8//DMAP1//ACTR6//POLR2C//ZZZ3//MAP3K7//CPSF6//CCNT2//CDK2//GEMIN4//ANKS1B//COIL//CSNK2A1//ING2//CHD3//ZBTB7A//MED15//UXT//LEO1//PAF1//CTR9//FAAP20//ENG//FOXC2//ZBTB20//MKNK2//HIPK2//BABAM1//HOXD3//ARRB1//SMAD6//DRG1//TONSL//INO80//PCNP//RNF2//TP53BP1//USP7//UQCC2//TRIM52//CBX4//BAZ1B//ARNTL//MAX//PML//SP3//KAT6A//RPAIN//SQSTM1//PIAS2//TP53INP1//RNP…
GO:0031974	membrane-enclosed lumen	Cellular component	494	6574	1207	19559	1.21769	2.54835e-08	2.01783e-06	7.59374	0.409279	RCOR3//TRERF1//SAP30L//HDAC9//MORF4L1//JADE2//WDR74//SPIDR//MSH5//KMT5B//SUN2//PML//WRNIP1//TP53BP1//SLX4//DEAF1//BATF//NFAT5//ZNF275//RBPJL//KLF6//ATF2//ATF6B//MESP2//ZNF582//ZNF746//ZFPM1//ZNF846//DFFB//BHLHA15//THAP8//ELF3//ETS1//BPTF//ZSCAN25//FOXJ3//FOXJ1//FOXC2//MGA//CBX7//FOSB//WBP2//ASF1A//GATA3//FOXP1//ZNF575//KLF15//MSH6//GRHL1//HOXA1//HOXB4//HOXB8//HOXD3//HSF4//SNAI3//IRF3//ZC3H6//SP5/…
GO:0043233	organelle lumen	Cellular component	494	6574	1207	19559	1.21769	2.54835e-08	2.01783e-06	7.59374	0.409279	RCOR3//TRERF1//SAP30L//HDAC9//MORF4L1//JADE2//WDR74//SPIDR//MSH5//KMT5B//SUN2//PML//WRNIP1//TP53BP1//SLX4//DEAF1//BATF//NFAT5//ZNF275//RBPJL//KLF6//ATF2//ATF6B//MESP2//ZNF582//ZNF746//ZFPM1//ZNF846//DFFB//BHLHA15//THAP8//ELF3//ETS1//BPTF//ZSCAN25//FOXJ3//FOXJ1//FOXC2//MGA//CBX7//FOSB//WBP2//ASF1A//GATA3//FOXP1//ZNF575//KLF15//MSH6//GRHL1//HOXA1//HOXB4//HOXB8//HOXD3//HSF4//SNAI3//IRF3//ZC3H6//SP5/…
GO:0070013	intracellular organelle lumen	Cellular component	494	6574	1207	19559	1.21769	2.54835e-08	2.01783e-06	7.59374	0.409279	RCOR3//TRERF1//SAP30L//HDAC9//MORF4L1//JADE2//WDR74//SPIDR//MSH5//KMT5B//SUN2//PML//WRNIP1//TP53BP1//SLX4//DEAF1//BATF//NFAT5//ZNF275//RBPJL//KLF6//ATF2//ATF6B//MESP2//ZNF582//ZNF746//ZFPM1//ZNF846//DFFB//BHLHA15//THAP8//ELF3//ETS1//BPTF//ZSCAN25//FOXJ3//FOXJ1//FOXC2//MGA//CBX7//FOSB//WBP2//ASF1A//GATA3//FOXP1//ZNF575//KLF15//MSH6//GRHL1//HOXA1//HOXB4//HOXB8//HOXD3//HSF4//SNAI3//IRF3//ZC3H6//SP5/…
GO:0070161	anchoring junction	Cellular component	83	831	1207	19559	1.61851	9.23926e-06	0.000670616	5.03436	0.0687655	CLDN4//CSK//CTNND1//EPB41L3//MAGI3//SH3KBP1//APP//KRT8//AHI1//PARD3//VANGL2//PTK7//PTPN6//LIN7B//TIAM1//PKP4//NDRG1//BAIAP2//SSX2IP//SH3BP1//DLL1//APC//NF2//TJP1//VEGFA//TNKS1BP1//ADAM15//CYTH1//TJP2//DSP//GJB1//ANK3//STRN//CLDN6//ARHGEF2//MARVELD3//CDH13//EFS//FBLN7//LAYN//ENG//EPB41L2//MTF2//NFASC//FLNB//SYNE2//CLASP1//GNA12//GRB7//PARVB//HMGA1//ITGA6//ITGA2//ITGB2//ITGB5//NEDD9//PDPK1//MAPK3//…
GO:0031410	cytoplasmic vesicle	Cellular component	197	2413	1207	19559	1.32296	1.67644e-05	0.00112322	4.77561	0.163215	VPS37A//MVB12B//CHMP2A//VPS53//AKAP3//CLK3//TCP11//ADAM15//CAV1//CDK2//CALCRL//CTSE//ADRA2C//ACE//ECE1//RAB26//STEAP2//BIN1//CCDC22//APP//IL15//M6PR//ARRB1//ASTN1//ANKFY1//VPS29//PLD1//RAB5B//SNX1//VOPP1//CD164//GRAP2//PLD4//FGD5//AKT2//TRAK1//RAB38//DBNL//TMEM230//LDLR//NF2//MAPK3//PSEN2//SIGLEC1//DERL1//PTP4A2//PICALM//PLPP2//ZFYVE16//TCIRG1//SDF4//TMEM25//SQSTM1//TMEM59//PRKAR1A//CD74//COPB1//…
GO:0097708	intracellular vesicle	Cellular component	197	2417	1207	19559	1.32078	1.85618e-05	0.00115481	4.73138	0.163215	VPS37A//MVB12B//CHMP2A//VPS53//AKAP3//CLK3//TCP11//ADAM15//CAV1//CDK2//CALCRL//CTSE//ADRA2C//ACE//ECE1//RAB26//STEAP2//BIN1//CCDC22//APP//IL15//M6PR//ARRB1//ASTN1//ANKFY1//VPS29//PLD1//RAB5B//SNX1//VOPP1//CD164//GRAP2//PLD4//FGD5//AKT2//TRAK1//RAB38//DBNL//TMEM230//LDLR//NF2//MAPK3//PSEN2//SIGLEC1//DERL1//PTP4A2//PICALM//PLPP2//ZFYVE16//TCIRG1//SDF4//TMEM25//SQSTM1//TMEM59//PRKAR1A//CD74//COPB1//…
GO:0005634	nucleus	Cellular component	567	8076	1207	19559	1.1377	2.14458e-05	0.00124528	4.66866	0.46976	RCOR3//TRERF1//SAP30L//HDAC9//MORF4L1//JADE2//WDR74//SPIDR//MSH5//U2AF2//CHTOP//KMT5B//SUN2//PML//WRNIP1//TP53BP1//SLX4//DEAF1//BATF//NFAT5//ZNF275//RBPJL//KLF6//ATF2//ATF6B//MESP2//ZNF582//ZNF746//ZFPM1//ZNF846//DFFB//BHLHA15//THAP8//ELF3//ETS1//BPTF//ZSCAN25//FOXJ3//FOXJ1//FOXC2//MGA//CBX7//FOSB//WBP2//ASF1A//GATA3//FOXP1//ZNF575//KLF15//MSH6//GRHL1//HOXA1//HOXB4//HOXB8//HOXD3//HSF4//SNAI3//IRF…
GO:0000790	nuclear chromatin	Cellular component	119	1335	1207	19559	1.44446	2.65605e-05	0.00144589	4.57576	0.0985915	BRD8//DMAP1//ACTR6//RNF2//EED//ID2//TRIM24//DNMT3A//TNKS1BP1//CPSF6//SMARCA2//BRD9//MORF4L1//CSNK2A1//ING2//CHD3//ZBTB7A//BPTF//INO80//SWI5//SUPT16H//TONSL//DPF2//DEAF1//BATF//NFAT5//ZNF275//RBPJL//KLF6//ATF2//ATF6B//MESP2//ZNF582//ZNF746//ZFPM1//ZNF846//DFFB//BHLHA15//THAP8//ELF3//ETS1//ZSCAN25//FOXJ3//FOXJ1//FOXC2//MGA//CBX7//FOSB//WBP2//ASF1A//GATA3//FOXP1//ZNF575//KLF15//MSH6//GRHL1//HOXA1//H…
GO:0031982	vesicle	Cellular component	308	4073	1207	19559	1.22539	2.90852e-05	0.00149019	4.53633	0.255178	VPS37A//MVB12B//CHMP2A//VPS53//AKAP3//CLK3//TCP11//ADAM15//CAV1//CDK2//CALCRL//CTSE//ADRA2C//ACE//ECE1//RAB26//STEAP2//BIN1//CCDC22//APP//IL15//M6PR//ARRB1//ASTN1//ANKFY1//VPS29//PLD1//RAB5B//SNX1//VOPP1//CD164//GRAP2//PLD4//FGD5//AKT2//TRAK1//RAB38//DBNL//TMEM230//LDLR//NF2//MAPK3//PSEN2//SIGLEC1//DERL1//PTP4A2//PICALM//PLPP2//ZFYVE16//TCIRG1//SDF4//TMEM25//SQSTM1//TMEM59//PRKAR1A//CD74//COPB1//…
GO:0000785	chromatin	Cellular component	132	1525	1207	19559	1.40263	3.82214e-05	0.00184949	4.41769	0.109362	KAT6A//DEAF1//BATF//NFAT5//ZNF275//RBPJL//KLF6//ATF2//ATF6B//MESP2//ZNF582//ZNF746//ZFPM1//ZNF846//DFFB//BHLHA15//THAP8//ELF3//ETS1//BPTF//ZSCAN25//FOXJ3//FOXJ1//FOXC2//MGA//CBX7//FOSB//WBP2//ASF1A//GATA3//FOXP1//ZNF575//KLF15//MSH6//GRHL1//HOXA1//HOXB4//HOXB8//HOXD3//HSF4//SNAI3//IRF3//ZC3H6//SP5//ZNF662//ARNTL//SMAD6//MAX//MAZ//MBD1//MEIS2//ASCL2//MSX2//MYCL//ATF3//NFATC2//NFIC//KLF3//PKNOX1//P…
GO:0031981	nuclear lumen	Cellular component	397	5457	1207	19559	1.1789	4.7794e-05	0.00219098	4.32063	0.328915	RCOR3//TRERF1//SAP30L//HDAC9//MORF4L1//JADE2//WDR74//SPIDR//MSH5//KMT5B//SUN2//PML//WRNIP1//TP53BP1//SLX4//DEAF1//BATF//NFAT5//ZNF275//RBPJL//KLF6//ATF2//ATF6B//MESP2//ZNF582//ZNF746//ZFPM1//ZNF846//DFFB//BHLHA15//THAP8//ELF3//ETS1//BPTF//ZSCAN25//FOXJ3//FOXJ1//FOXC2//MGA//CBX7//FOSB//WBP2//ASF1A//GATA3//FOXP1//ZNF575//KLF15//MSH6//GRHL1//HOXA1//HOXB4//HOXB8//HOXD3//HSF4//SNAI3//IRF3//ZC3H6//SP5/…
GO:1902494	catalytic complex	Cellular component	120	1372	1207	19559	1.41732	5.6389e-05	0.00245574	4.24881	0.09942	RCOR3//TRERF1//SAP30L//HDAC9//MORF4L1//JADE2//UBR3//FBXL7//AMFR//RNF2//UBE2D2//FBXO11//UBE2L6//RNF144A//PPP2R3A//PPP2R5E//PPP2R2D//POP5//WDR74//DIS3L2//CDK2//CCNY//CDK14//PSMB8//PSMB9//PSMD1//RAD23A//RAD23B//UBE3A//PIGC//DPM2//PIGQ//BRD8//DMAP1//ACTR6//OS9//DERL1//POLR2C//ZZZ3//MAP3K7//ANAPC11//NDUFA11//NDUFA8//NDUFAB1//NDUFB6//FOXRED1//SDHD//UQCR10//SPCS2//GNA12//IGF1R//SOCS1//PFKL//GLDC//PHKG2/…
GO:1990234	transferase complex	Cellular component	75	771	1207	19559	1.57633	5.97873e-05	0.00247975	4.22339	0.0621375	MORF4L1//JADE2//UBR3//FBXL7//AMFR//RNF2//UBE2D2//FBXO11//UBE2L6//RNF144A//CDK2//CCNY//CDK14//PIGC//DPM2//PIGQ//OS9//DERL1//POLR2C//ZZZ3//MAP3K7//ANAPC11//IGF1R//SOCS1//PFKL//PHKG2//CCNT2//IFIT5//LEO1//PAF1//CTR9//AMN1//CACYBP//USP47//CUL4A//BTRC//RNF7//ZER1//ZSWIM8//KCTD17//ENC1//TRPC4AP//DDB2//DPM3//TRMT61B//RNMT//PRKAR1A//ATG5//PRMT1//CXXC1//KDM5D//KDM4A//HDAC9//SETD1A//KMT2B//EZH1//MTF2//EED//…
GO:0034708	methyltransferase complex	Cellular component	18	105	1207	19559	2.77794	7.08626e-05	0.00280552	4.14958	0.014913	TRMT61B//RNMT//PRMT1//CXXC1//KDM5D//KDM4A//HDAC9//SETD1A//KMT2B//EZH1//MTF2//EED//METTL14//RBM15//UTY//MGA//MAX//RNF2
GO:0030054	cell junction	Cellular component	170	2093	1207	19559	1.31619	9.14134e-05	0.00346179	4.03899	0.140845	CLDN4//CSK//CTNND1//EPB41L3//MAGI3//SH3KBP1//APP//KRT8//AHI1//PARD3//VANGL2//PTK7//PTPN6//LIN7B//TIAM1//PKP4//NDRG1//BAIAP2//SSX2IP//SH3BP1//DLL1//APC//NF2//TJP1//VEGFA//TNKS1BP1//ADAM15//CYTH1//TJP2//DSP//GJB1//ANK3//STRN//CLDN6//ARHGEF2//MARVELD3//CDH13//EFS//FBLN7//LAYN//ENG//EPB41L2//MTF2//NFASC//FLNB//SYNE2//CLASP1//GNA12//GRB7//PARVB//HMGA1//ITGA6//ITGA2//ITGB2//ITGB5//NEDD9//PDPK1//MAPK3//…
GO:0001650	fibrillar center	Cellular component	20	129	1207	19559	2.51235	0.000123552	0.00448392	3.90815	0.01657	DEAF1//RPP38//LEO1//KLF6//DKC1//SMUG1//TIMM13//SESN1//NFIC//NONO//ZNF415//TRERF1//PTPN13//TCOF1//UBTF//COIL//KDM5D//RPAIN//USO1//RNMT
GO:0012505	endomembrane system	Cellular component	334	4576	1207	19559	1.18277	0.000208973	0.00728061	3.67991	0.276719	TMEM59//UST//ST3GAL6//STK25//TRAPPC5//COPB1//GIMAP1//SCAMP5//COPZ1//SEC31A//MAPK8IP3//SLC9A8//TMED3//RAB26//ATP2C1//GOLGA3//GOLGB1//DBNL//ST8SIA5//HLA-DQB2//MR1//ACER2//ARCN1//ARRB1//SLC35B3//TRAPPC4//TRAPPC2L//PLD1//STX18//SYBU//PSEN2//CHPT1//MAN1C1//RHOU//RAP1GAP//HS3ST6//ACBD3//ST6GAL1//SLC2A1//STX5//LDLRAD4//NAA60//NDFIP1//CHST9//TRAPPC9//B3GNT5//PLEKHA8//CAV1//USO1//STX16//B4GALT4//IFT20//CY…
GO:0000228	nuclear chromosome	Cellular component	130	1562	1207	19559	1.34866	0.000244323	0.00818482	3.61204	0.107705	KMT5B//SUN2//PML//WRNIP1//TP53BP1//SLX4//DEAF1//BATF//NFAT5//ZNF275//RBPJL//KLF6//ATF2//ATF6B//MESP2//ZNF582//ZNF746//ZFPM1//ZNF846//DFFB//BHLHA15//THAP8//ELF3//ETS1//BPTF//ZSCAN25//FOXJ3//FOXJ1//FOXC2//MGA//CBX7//FOSB//WBP2//ASF1A//GATA3//FOXP1//ZNF575//KLF15//MSH6//GRHL1//HOXA1//HOXB4//HOXB8//HOXD3//HSF4//SNAI3//IRF3//ZC3H6//SP5//ZNF662//ARNTL//SMAD6//MAX//MAZ//MBD1//MEIS2//ASCL2//MSX2//MYCL//A…
GO:0031090	organelle membrane	Cellular component	267	3571	1207	19559	1.2116	0.000257082	0.0082305	3.58993	0.22121	UST//ST3GAL6//STK25//TRAPPC5//COPB1//GIMAP1//SCAMP5//COPZ1//SEC31A//MAPK8IP3//SLC9A8//TMED3//RAB26//ATP2C1//GOLGA3//GOLGB1//DBNL//ST8SIA5//HLA-DQB2//MR1//ACER2//ARCN1//ARRB1//SLC35B3//TRAPPC4//TRAPPC2L//PLD1//STX18//SYBU//PSEN2//CHPT1//MAN1C1//RHOU//RAP1GAP//HS3ST6//ACBD3//ST6GAL1//SLC2A1//STX5//LDLRAD4//NAA60//NDFIP1//CHST9//TRAPPC9//B3GNT5//PLEKHA8//CAV1//USO1//STX16//B4GALT4//IFT20//CYTH1//TME…
GO:0098805	whole membrane	Cellular component	141	1721	1207	19559	1.32763	0.000264586	0.0082305	3.57743	0.116819	VPS37A//MVB12B//CHMP2A//MTX2//CAV1//SYNE2//ITPRIP//PGRMC1//PHB2//ATF2//FUNDC1//CYB5A//ACSL5//PMAIP1//MSTO1//MFF//BAX//BCL2//BNIP3//VAMP1//ARMCX2//TCIRG1//LAMTOR5//CLCN6//ECE1//BLOC1S1//HLA-DQB2//M6PR//ARRB1//NEU1//ANKFY1//PLD1//ITFG2//PSEN2//TMEM9B//TMBIM1//SPG11//AP3B1//CD164//TMEM59//CD63//CD74//YWHAB//ACOX1//PEX7//PEX13//ABCD3//TMEM135//CAT//CDH13//FASLG//MAPK3//PTCH1//SLC2A1//PLVAP//PLPP2//SL…
GO:0030427	site of polarized growth	Cellular component	25	191	1207	19559	2.12103	0.000304602	0.00892406	3.51627	0.0207125	DCTN2//ACAP3//CTNND1//DVL1//FGF13//MAPK8IP3//AMFR//MAPT//PCDH9//CRTAC1//PSEN2//NDRG2//PTPRS//TSC1//DTNBP1//ZFYVE27//EXOC7//PTCH1//TAOK2//TRAK1//PARD3//TIAM1//NDEL1//APP//DBNL
GO:0005794	Golgi apparatus	Cellular component	132	1599	1207	19559	1.33772	0.000307373	0.00892406	3.51233	0.109362	TMEM59//UST//ST3GAL6//STK25//TRAPPC5//COPB1//GIMAP1//SCAMP5//COPZ1//SEC31A//MAPK8IP3//SLC9A8//TMED3//RAB26//ATP2C1//GOLGA3//GOLGB1//DBNL//ST8SIA5//HLA-DQB2//MR1//ACER2//ARCN1//ARRB1//SLC35B3//TRAPPC4//TRAPPC2L//PLD1//STX18//SYBU//PSEN2//CHPT1//MAN1C1//RHOU//RAP1GAP//HS3ST6//ACBD3//ST6GAL1//SLC2A1//STX5//LDLRAD4//NAA60//NDFIP1//CHST9//TRAPPC9//B3GNT5//PLEKHA8//CAV1//USO1//STX16//B4GALT4//IFT20//CY…
GO:0005694	chromosome	Cellular component	162	2030	1207	19559	1.29318	0.000318639	0.00895272	3.4967	0.134217	SPIDR//MSH5//PMF1//STAG2//DNMT3A//DCTN2//CLASP1//APC//PSEN2//NDEL1//NUDCD2//TP53BP1//KMT5B//CDK2//PTGES3//EZH1//SLX4//SUN2//PML//WRNIP1//PLK2//CHMP2A//ARRB1//NSD3//UXT//FANK1//KAT6A//DEAF1//BATF//NFAT5//ZNF275//RBPJL//KLF6//ATF2//ATF6B//MESP2//ZNF582//ZNF746//ZFPM1//ZNF846//DFFB//BHLHA15//THAP8//ELF3//ETS1//BPTF//ZSCAN25//FOXJ3//FOXJ1//FOXC2//MGA//CBX7//FOSB//WBP2//ASF1A//GATA3//FOXP1//ZNF575//KL…
GO:0005739	mitochondrion	Cellular component	133	1622	1207	19559	1.32874	0.000385295	0.0104872	3.41421	0.110191	MTX2//ADAP2//SDHD//HSD17B8//PGRMC1//PHB2//ATF2//FUNDC1//CYB5A//ACSL5//PMAIP1//MSTO1//MFF//BAX//BCL2//BNIP3//VAMP1//ARMCX2//SLC25A13//TIMM17A//PTPMT1//MRPL52//NDUFA11//COX8A//GCAT//FPGS//MTCH2//TIMM13//TIMM9//UQCR10//SMIM20//NDUFA8//NDUFAB1//NDUFB6//MRPL4//ECSIT//CRLS1//FOXRED1//PSEN2//MRPL17//MRPS11//SLC25A1//MRPS34//TMEM14B//UQCC2//MRPL43//AIFM1//COX7A2L//SLC25A51//COQ10A//AK2//BLOC1S1//PANK2//C…
GO:0030426	growth cone	Cellular component	24	184	1207	19559	2.11365	0.000419341	0.0110681	3.37743	0.019884	ZFYVE27//EXOC7//PTCH1//TAOK2//TRAK1//PARD3//TIAM1//NDEL1//APP//DCTN2//ACAP3//CTNND1//DVL1//FGF13//MAPK8IP3//AMFR//MAPT//PCDH9//CRTAC1//PSEN2//NDRG2//PTPRS//TSC1//DTNBP1
GO:0098588	bounding membrane of organelle	Cellular component	167	2121	1207	19559	1.2759	0.000483043	0.0123744	3.31601	0.13836	UST//ST3GAL6//STK25//TRAPPC5//COPB1//GIMAP1//SCAMP5//COPZ1//SEC31A//MAPK8IP3//SLC9A8//TMED3//RAB26//ATP2C1//GOLGA3//GOLGB1//DBNL//ST8SIA5//HLA-DQB2//MR1//ACER2//ARCN1//ARRB1//SLC35B3//TRAPPC4//TRAPPC2L//PLD1//STX18//SYBU//PSEN2//CHPT1//MAN1C1//RHOU//RAP1GAP//HS3ST6//ACBD3//ST6GAL1//SLC2A1//STX5//LDLRAD4//NAA60//NDFIP1//CHST9//TRAPPC9//B3GNT5//PLEKHA8//CAV1//USO1//STX16//B4GALT4//IFT20//CYTH1//TME…
GO:0032991	protein-containing complex	Cellular component	390	5501	1207	19559	1.14885	0.000541636	0.013479	3.26629	0.323115	RCOR3//TRERF1//SAP30L//HDAC9//MORF4L1//JADE2//EXOC7//SH3BP1//UBR3//FBXL7//AMFR//RNF2//UBE2D2//FBXO11//UBE2L6//RNF144A//PPP2R3A//PPP2R5E//PPP2R2D//POP5//WDR74//DIS3L2//TCIRG1//U2AF2//CDK2//CCNY//CDK14//CHTOP//OSGEPL1//PMF1//PSMB8//PSMB9//PSMD1//RAD23A//RAD23B//UBE3A//PIGC//DPM2//PIGQ//KAT6A//NCAPH2//BRD8//DMAP1//ACTR6//VPS37A//MVB12B//CHMP2A//OS9//DERL1//TUBGCP3//UXT//VPS53//MTX2//CAV1//PLXNA2//SE…
GO:0030126	COPI vesicle coat	Cellular component	5	13	1207	19559	6.23255	0.000752161	0.0181981	3.12369	0.0041425	COPB1//COPZ1//TMED3//ARCN1//SCYL1
GO:0035097	histone methyltransferase complex	Cellular component	13	77	1207	19559	2.73585	0.00080515	0.0189537	3.09412	0.0107705	EZH1//MTF2//EED//UTY//CXXC1//SETD1A//MGA//MAX//RNF2//KDM5D//KDM4A//HDAC9//KMT2B
GO:0031300	intrinsic component of organelle membrane	Cellular component	41	398	1207	19559	1.66932	0.000911993	0.0209038	3.04001	0.0339685	P2RX2//SUN2//P2RX1//PEX13//STEAP2//ACER2//SLC35B3//MAN1C1//ENTPD4//ZFYVE27//ATF6B//HACD2//ANKLE2//AMFR//SEC61A1//DPM3//RRBP1//DERL1//DPM2//EDEM1//PTPRS//VAMP1//SYP//STX16//STX10//VOPP1//ECE1//TIMM17A//ETFDH//MPC2//MPC1//FUNDC1//MFF//BNIP3//GPAA1//HLA-DQB2//CANX//CD74//EMC7//RAB26//RAB5B
GO:0070062	extracellular exosome	Cellular component	168	2167	1207	19559	1.25629	0.000940879	0.021013	3.02647	0.139188	CDH13//RIDA//NDRG1//ST3GAL6//BAIAP2//STK25//DCTN2//PRDX4//CEL//CCT7//AHCYL1//IQGAP2//KLK11//SAT2//MAL2//SLC26A9//SLC22A12//LRG1//TPP1//COL12A1//CPD//CRK//CSK//CTNND1//PROM2//ACE//DDC//DEFA1//DSP//ECE1//ECM1//AHSG//ELANE//EPB41L2//AK2//F2//ALDH1A1//FABP1//BPTF//ALDH3B1//FH//FLNB//SYNE2//JADE2//SERINC5//QPCT//PRDX5//MXRA5//GALNS//AMBP//CACYBP//CHMP2A//SLC46A3//GPX4//DBNL//GSS//CFH//APLP2//FAM151A//…
GO:0005782	peroxisomal matrix	Cellular component	10	52	1207	19559	3.11628	0.00113243	0.023553	2.94599	0.008285	FABP1//PRDX5//HACL1//NUDT7//ACAA1//GSTK1//ACOX1//PEX7//ABCD3//CAT
GO:0031907	microbody lumen	Cellular component	10	52	1207	19559	3.11628	0.00113243	0.023553	2.94599	0.008285	FABP1//PRDX5//HACL1//NUDT7//ACAA1//GSTK1//ACOX1//PEX7//ABCD3//CAT
GO:0016604	nuclear body	Cellular component	72	810	1207	19559	1.44041	0.00113573	0.023553	2.94472	0.059652	CDK2//GEMIN4//ANKS1B//COIL//MKNK2//HIPK2//ARNTL//MAX//PML//SP3//USP7//KAT6A//RPAIN//SQSTM1//PIAS2//TP53INP1//RNPS1//MORF4L1//CPSF6//U2AF2//RMI2//CLK3//TRIM69//KAZN//GCAT//CHTOP//ZNF638//CXXC1//HSF4//IL15//MAPT//MBD1//MOCS2//MSX2//NONO//FAM193B//SLC2A4RG//RBBP6//BRD2//SRSF5//S100PBP//RBM15//TCF12//ZC3H14//PABPN1//CCNL2//RBM4B//NSRP1//CBX4//STK17A//TRIP12//RBM39//CTR9//SETD1A//DKC1//FAAP20//ENG//FO…
GO:0031301	integral component of organelle membrane	Cellular component	38	367	1207	19559	1.67786	0.00125558	0.0254328	2.90116	0.031483	P2RX2//SUN2//P2RX1//PEX13//STEAP2//ACER2//SLC35B3//MAN1C1//ENTPD4//ZFYVE27//ATF6B//HACD2//ANKLE2//AMFR//SEC61A1//DPM3//RRBP1//DERL1//DPM2//EDEM1//PTPRS//VAMP1//SYP//STX16//STX10//TIMM17A//ETFDH//MPC2//MPC1//FUNDC1//MFF//BNIP3//GPAA1//HLA-DQB2//CANX//CD74//EMC7//VOPP1
GO:0030027	lamellipodium	Cellular component	24	201	1207	19559	1.93488	0.00147793	0.0292563	2.83035	0.019884	APC2//SYNE2//CD44//APP//IQGAP2//CTNND1//FGD5//SPATA13//SH3BP1//FAM89B//DBNL//PARVB//APC//ABLIM1//CAPRIN1//NEDD9//NF2//NME2//ABI3//PODXL//TESC//PTPN13//SNX1//TSC1
GO:0030055	cell-substrate junction	Cellular component	42	423	1207	19559	1.60897	0.00162683	0.0314882	2.78866	0.034797	CDH13//EFS//FBLN7//LAYN//ENG//EPB41L2//MTF2//NFASC//FLNB//SYNE2//CLASP1//GNA12//GRB7//PARVB//SH3KBP1//HMGA1//ITGA6//ITGA2//ITGB2//ITGB5//NEDD9//PDPK1//MAPK3//PTK7//PTPRA//RHOU//RPLP2//RPS14//CAPN5//YWHAB//YWHAZ//ATAT1//SPRY4//CAT//DIXDC1//CAV1//STX16//MPZL1//ARHGEF2//CD44//CD81//CIB2
GO:0005768	endosome	Cellular component	83	976	1207	19559	1.37806	0.00179439	0.0339764	2.74608	0.0687655	VPS37A//MVB12B//CHMP2A//PLD4//FGD5//AKT2//TRAK1//RAB38//STEAP2//DBNL//TMEM230//APP//LDLR//NF2//ANKFY1//VPS29//MAPK3//PSEN2//RAB5B//SIGLEC1//DERL1//PTP4A2//PICALM//PLPP2//ZFYVE16//TCIRG1//M6PR//SDF4//TMEM25//SQSTM1//TMEM59//PRKAR1A//CD74//CLCN6//SUN2//HLA-DQB2//CD320//VPS53//TMBIM1//SNX1//MAP3K7//UBE2D3//ZDHHC11//NDFIP1//DTNBP1//CD164//CD63//RNF144A//ECE1//EPHA8//MR1//PML//TMEM9B//ZFYVE28//DAGLA//…
GO:0005667	transcription regulator complex	Cellular component	41	413	1207	19559	1.60869	0.00184167	0.0341297	2.73479	0.0339685	CHD3//CSNK2A1//ZBTB7A//ING2//ZFPM1//ELANE//SP3//CORO2A//YWHAB//TCF4//SMAD6//TEAD2//ATF6B//HIPK2//HMGA1//HNRNPAB//MAX//ASCL2//NONO//RXRA//TCF12//TLE4//LDB1//CDK2//DEAF1//NFAT5//PMF1//RBPJL//DACH1//ETS1//SNAI3//ARNTL//NFATC2//PKNOX1//PTOV1//RCOR3//TRERF1//SPI1//RFXANK//HDAC9//MAFB
GO:0016607	nuclear speck	Cellular component	40	401	1207	19559	1.61642	0.00190511	0.0345698	2.72008	0.03314	RNPS1//MORF4L1//CPSF6//U2AF2//RMI2//CLK3//TRIM69//KAZN//GCAT//CHTOP//ZNF638//CXXC1//HSF4//IL15//MAPT//MBD1//MOCS2//MSX2//NONO//FAM193B//SLC2A4RG//RBBP6//BRD2//SRSF5//S100PBP//RBM15//TCF12//ZC3H14//KAT6A//PABPN1//CCNL2//RBM4B//NSRP1//CBX4//PIAS2//STK17A//TRIP12//RBM39//CTR9//SETD1A
GO:0005925	focal adhesion	Cellular component	41	415	1207	19559	1.60094	0.00201344	0.0355077	2.69606	0.0339685	CDH13//EFS//FBLN7//LAYN//ENG//EPB41L2//MTF2//NFASC//FLNB//SYNE2//CLASP1//GNA12//GRB7//PARVB//SH3KBP1//HMGA1//ITGA6//ITGA2//ITGB2//ITGB5//NEDD9//PDPK1//MAPK3//PTK7//PTPRA//RHOU//RPLP2//RPS14//CAPN5//YWHAB//YWHAZ//ATAT1//SPRY4//CAT//DIXDC1//CAV1//STX16//MPZL1//ARHGEF2//CD44//CD81
GO:0030120	vesicle coat	Cellular component	10	56	1207	19559	2.89369	0.00203833	0.0355077	2.69073	0.008285	AP2A1//PICALM//CLTA//NECAP1//COPB1//COPZ1//TMED3//ARCN1//SCYL1//SEC31A
GO:1904115	axon cytoplasm	Cellular component	10	57	1207	19559	2.84292	0.0023379	0.039726	2.63117	0.008285	TRAK1//MAPK8IP3//BLOC1S1//MAPT//SYBU//ZC3H14//NDEL1//DTNBP1//AP3B1//KIF3B
GO:0098858	actin-based cell projection	Cellular component	25	220	1207	19559	1.84144	0.0023717	0.039726	2.62494	0.0207125	IQGAP2//STARD10//PROM2//MYO1F//DCXR//IFT20//SLC9A3R1//CD44//BAIAP2//SPATA13//FGF13//ITGA6//PODXL//RIPOR2//SYNE2//NF2//FZD9//CIB2//FSCN2//PVALB//ELMOD3//AP2A1//UBE2K//NFASC//APP
GO:0042995	cell projection	Cellular component	175	2321	1207	19559	1.22181	0.00250992	0.0412382	2.60034	0.144988	ODF2//BAIAP2//LAYN//FGD5//DBNL//NME2//PODXL//TESC//S100A6//SLC9A3R1//MERTK//CIB2//VCAN//IFT20//IQGAP2//STARD10//PROM2//MYO1F//DCXR//CD44//TTC8//CCSAP//FAM161B//DRD1//ARL13B//GPR161//NUBP1//AHI1//RAB34//CAV1//FANK1//KIF3B//PRKAR1A//SPAG16//ATG5//CTNND1//SPATA13//SH3BP1//FAM89B//PARVB//APC//ABLIM1//CAPRIN1//NEDD9//NF2//ABI3//PTPN13//SNX1//TSC1//FGF13//ITGA6//RIPOR2//PHB2//ZFYVE27//EMB//DDC//MYCBP2/…
GO:0000118	histone deacetylase complex	Cellular component	12	77	1207	19559	2.5254	0.00255667	0.0412382	2.59232	0.00994201	BRD8//DMAP1//ACTR6//MORF4L1//CSNK2A1//ING2//CHD3//ZBTB7A//RCOR3//TRERF1//SAP30L//HDAC9
GO:0120025	plasma membrane bounded cell projection	Cellular component	167	2221	1207	19559	1.21845	0.00353095	0.0559174	2.45211	0.13836	ODF2//BAIAP2//LAYN//FGD5//DBNL//NME2//PODXL//TESC//S100A6//SLC9A3R1//MERTK//CIB2//VCAN//IFT20//IQGAP2//STARD10//PROM2//MYO1F//DCXR//CD44//TTC8//CCSAP//FAM161B//DRD1//ARL13B//GPR161//NUBP1//AHI1//RAB34//CAV1//FANK1//KIF3B//PRKAR1A//SPAG16//ATG5//CTNND1//SPATA13//SH3BP1//FAM89B//PARVB//APC//ABLIM1//CAPRIN1//NEDD9//NF2//ABI3//PTPN13//SNX1//TSC1//FGF13//ITGA6//RIPOR2//PHB2//ZFYVE27//EMB//DDC//MYCBP2/…
GO:0030424	axon	Cellular component	57	643	1207	19559	1.43649	0.00377186	0.0586659	2.42344	0.0472245	DCTN2//ACAP3//CTNND1//DVL1//FGF13//MAPK8IP3//AMFR//MAPT//PCDH9//CRTAC1//PSEN2//NDRG2//PTPRS//TSC1//DTNBP1//EPB41L3//ZFYVE27//EXOC7//NFASC//BIN1//ANK3//KCNQ2//PARD3//SYP//CAD//DAGLA//NDEL1//ADRA2C//ITGA2//PTCH1//TAOK2//TRAK1//TIAM1//APP//NCS1//BLOC1S1//SYBU//ZC3H14//AP3B1//KIF3B//MICAL1//PHB2//CCSAP//EMB//DDC//MYCBP2//GABRD//IGF1R//NEK3//NTF4//NTRK3//MAPK8//PVALB//ROBO1//ATAT1//SPG11//CANX
GO:0030663	COPI-coated vesicle membrane	Cellular component	5	18	1207	19559	4.50129	0.00386613	0.0590771	2.41272	0.0041425	COPB1//COPZ1//TMED3//ARCN1//SCYL1
GO:0005891	voltage-gated calcium channel complex	Cellular component	8	43	1207	19559	3.01482	0.00430529	0.0646536	2.366	0.006628	CATSPER2//CACNG4//CACNA1D//CACNB2//CACNB3//CACHD1//CACNA1A//CACNB1
GO:0031252	cell leading edge	Cellular component	40	421	1207	19559	1.53963	0.00448474	0.0656805	2.34826	0.03314	BAIAP2//LAYN//FGD5//DBNL//NME2//PODXL//TESC//S100A6//SLC9A3R1//IQGAP2//CTNND1//SPATA13//SH3BP1//FAM89B//PARVB//APC//ABLIM1//CAPRIN1//NEDD9//NF2//ABI3//PTPN13//SNX1//TSC1//EPB41L3//MAPT//APC2//SYNE2//CD44//AKT2//IFIT5//TIAM1//SPRY4//ARHGEF2//DAGLA//RIPOR2//APP//SSX2IP//NDEL1//LDB1
GO:0030662	coated vesicle membrane	Cellular component	21	183	1207	19559	1.85955	0.00452449	0.0656805	2.34443	0.0173985	SEC31A//HLA-DQB2//STX5//USO1//CD74//AP2A1//PICALM//CLTA//NECAP1//COPB1//COPZ1//TMED3//ARCN1//SCYL1//DBNL//HIP1//M6PR//AP3B1//CD3D//LDLR//ROR2
GO:1990454	L-type voltage-gated calcium channel complex	Cellular component	4	12	1207	19559	5.40155	0.00478674	0.0683483	2.31996	0.003314	CACNG4//CACNA1D//CACNB2//CACNB3
GO:0070603	SWI/SNF superfamily-type complex	Cellular component	11	74	1207	19559	2.4088	0.0054925	0.0764779	2.26023	0.0091135	BRD8//DMAP1//ACTR6//SMARCA2//BRD9//CHD3//CSNK2A1//ZBTB7A//BPTF//INO80//DPF2
GO:0030175	filopodium	Cellular component	14	106	1207	19559	2.14024	0.00557825	0.0764779	2.2535	0.011599	SYNE2//NF2//FZD9//AP2A1//UBE2K//APP//BAIAP2//IQGAP2//SPATA13//FGF13//ITGA6//PODXL//SLC9A3R1//RIPOR2
GO:0005911	cell-cell junction	Cellular component	45	493	1207	19559	1.47913	0.0056195	0.0764779	2.2503	0.0372825	NDRG1//BAIAP2//SSX2IP//CTNND1//SH3BP1//DLL1//APC//NF2//AHI1//PARD3//TJP1//VEGFA//PKP4//TNKS1BP1//ADAM15//CYTH1//TJP2//DSP//GJB1//CLDN4//MAGI3//ANK3//LIN7B//STRN//CLDN6//ARHGEF2//MARVELD3//FGF13//SLC2A1//KAZN//NFASC//PODXL//PCDH9//TIAM1//STARD10//ILDR1//LSR//CSK//EPB41L3//SH3KBP1//APP//KRT8//VANGL2//PTK7//PTPN6
GO:0070382	exocytic vesicle	Cellular component	24	223	1207	19559	1.744	0.00570839	0.0764925	2.24349	0.019884	DDC//BIN1//TMEM230//HCRT//APP//NTF4//TRAPPC4//PSEN2//MFF//SYP//NDEL1//PICALM//STON2//STX10//PTPRS//VAMP1//STX16//CLTA//SCAMP5//DTNBP1//RAB3IL1//RAB26//RAB5B//NKD2
GO:0098590	plasma membrane region	Cellular component	98	1235	1207	19559	1.28587	0.00584931	0.0768152	2.2329	0.081193	CAV1//CDH13//FASLG//MAPK3//PTCH1//SLC2A1//PLVAP//PLPP2//SLC22A6//NECAP1//APP//LDLR//ARRB1//ATAT1//PICALM//SPHK1//CLDN4//ANK3//ITGA6//CD81//SLC23A1//PROM2//AP2A1//DSP//SLC26A5//VANGL2//LIN7B//SLC13A3//SLC14A1//TJP1//SLC4A11//NKD2//CD44//TCIRG1//AHCYL1//MAL2//SLC26A9//SLC22A12//RAB18//P2RX2//DLL1//IGFBP2//PLD1//PODXL//PARD3//PSEN2//SLC9A3//SLC16A2//STXBP2//CACNB3//SLC9A3R1//RIPOR2//KRT8//CLDN6//CLT…
GO:0070160	tight junction	Cellular component	16	129	1207	19559	2.00988	0.00590887	0.0768152	2.2285	0.013256	CLDN4//SH3BP1//MAGI3//ANK3//APC//PARD3//LIN7B//STRN//TJP1//CLDN6//ARHGEF2//MARVELD3//CYTH1//TJP2//ILDR1//LSR
GO:0016328	lateral plasma membrane	Cellular component	10	65	1207	19559	2.49302	0.0062122	0.0795709	2.20675	0.008285	CLDN4//DVL1//FGF13//GJB1//GNA12//ANK3//APC//SLC26A5//VANGL2//NKD2
GO:0005740	mitochondrial envelope	Cellular component	65	770	1207	19559	1.36792	0.00632344	0.079822	2.19905	0.0538525	MTX2//PGRMC1//PHB2//ATF2//FUNDC1//CYB5A//ACSL5//PMAIP1//MSTO1//MFF//BAX//BCL2//BNIP3//VAMP1//ARMCX2//SLC25A13//TIMM17A//PTPMT1//MRPL52//NDUFA11//COX8A//GCAT//FPGS//MTCH2//TIMM13//TIMM9//UQCR10//SMIM20//NDUFA8//NDUFAB1//NDUFB6//MRPL4//ECSIT//CRLS1//FOXRED1//PSEN2//MRPL17//SDHD//MRPS11//SLC25A1//MRPS34//TMEM14B//UQCC2//MRPL43//AIFM1//COX7A2L//SLC25A51//COQ10A//AK2//BLOC1S1//PANK2//CAT//ETFDH//MPC2/…
GO:0120111	neuron projection cytoplasm	Cellular component	12	87	1207	19559	2.23512	0.00702526	0.0874144	2.15334	0.00994201	ZC3H14//CANX//BAIAP2//TRAK1//MAPK8IP3//BLOC1S1//MAPT//SYBU//NDEL1//DTNBP1//AP3B1//KIF3B
GO:0005759	mitochondrial matrix	Cellular component	43	473	1207	19559	1.47315	0.00715741	0.0878043	2.14524	0.0356255	MRPL43//MRPL52//NDUFAB1//MRPL4//MRPL17//MRPS11//MRPS34//TOP1MT//POLDIP2//LRRC59//TUFM//UQCC2//SUCLG2//TSFM//RIDA//TXNRD2//HIBADH//HOGA1//NADK2//SARDH//ETFDH//FH//ETHE1//ISCU//FPGS//PRDX5//BLOC1S1//GLDC//GLUD1//AMT//IDH3G//GSTK1//ALDH7A1//AK3//PDP1//TRIT1//TRMT61B//DARS2//PYCR1//SOD2//HSD17B8//ACSS1//MCEE
GO:0010008	endosome membrane	Cellular component	45	501	1207	19559	1.45551	0.00745294	0.0901599	2.12767	0.0372825	VPS37A//MVB12B//CHMP2A//ECE1//EPHA8//MR1//PML//TMEM9B//ZFYVE28//RAB5B//SNX1//DAGLA//LDLRAD4//CAV1//PLPP2//SPHK1//ZFYVE16//PLD1//TMEM59//CD63//CLTA//AP2A1//LDLR//NDRG1//ZFYVE27//SCAMP5//LAMTOR5//CDIP1//TCIRG1//CLCN6//SUN2//STEAP2//HLA-DQB2//CD320//ANKFY1//VPS29//VPS53//TMBIM1//MAP3K7//UBE2D3//ZDHHC11//NDFIP1//DTNBP1//CD164//RNF144A
GO:0099503	secretory vesicle	Cellular component	82	1018	1207	19559	1.30529	0.0078021	0.0930908	2.10779	0.067937	AKAP3//CLK3//TCP11//ADAM15//CAV1//DDC//BIN1//TMEM230//HCRT//APP//NTF4//TRAPPC4//PSEN2//MFF//SYP//NDEL1//PICALM//STON2//STX10//BAIAP2//KLK11//SCFD2//ELANE//MPO//PLAT//STXBP2//TRH//VEGFA//PTPRS//VAMP1//STX16//IQGAP2//COPB1//ALDH3B1//RAB18//RAB26//P2RX1//SERPINB6//RAB5B//CD44//CLTA//SCAMP5//DTNBP1//NCS1//CD63//ECM1//APLP2//AHSG//SERPINF2//GTPBP2//ECE1//PRDX4//OSTF1//DBNL//NME2//PFKL//PYGL//C3//CAT//…
GO:0008021	synaptic vesicle	Cellular component	22	205	1207	19559	1.73903	0.00815919	0.0949542	2.08835	0.018227	PTPRS//VAMP1//SYP//STX16//STX10//CLTA//SCAMP5//DTNBP1//RAB26//RAB5B//DDC//BIN1//TMEM230//HCRT//APP//NTF4//TRAPPC4//PSEN2//MFF//NDEL1//PICALM//STON2
GO:1904949	ATPase complex	Cellular component	11	78	1207	19559	2.28527	0.00817631	0.0949542	2.08744	0.0091135	BRD8//DMAP1//ACTR6//SMARCA2//BRD9//CHD3//CSNK2A1//ZBTB7A//BPTF//INO80//DPF2
GO:0044304	main axon	Cellular component	10	68	1207	19559	2.38304	0.00854582	0.0979396	2.06825	0.008285	EPB41L3//MAPT//NFASC//BIN1//ANK3//KCNQ2//PARD3//DAGLA//APP//TIAM1
GO:1903561	extracellular vesicle	Cellular component	168	2289	1207	19559	1.18933	0.00866585	0.0980254	2.06219	0.139188	CDH13//RIDA//NDRG1//ST3GAL6//BAIAP2//STK25//DCTN2//PRDX4//CEL//CCT7//AHCYL1//IQGAP2//KLK11//SAT2//MAL2//SLC26A9//SLC22A12//LRG1//TPP1//COL12A1//CPD//CRK//CSK//CTNND1//PROM2//ACE//DDC//DEFA1//DSP//ECE1//ECM1//AHSG//ELANE//EPB41L2//AK2//F2//ALDH1A1//FABP1//BPTF//ALDH3B1//FH//FLNB//SYNE2//JADE2//SERINC5//QPCT//PRDX5//MXRA5//GALNS//AMBP//CACYBP//CHMP2A//SLC46A3//GPX4//DBNL//GSS//CFH//APLP2//FAM151A//…
GO:0043230	extracellular organelle	Cellular component	168	2291	1207	19559	1.18829	0.00894587	0.0998955	2.04838	0.139188	CDH13//RIDA//NDRG1//ST3GAL6//BAIAP2//STK25//DCTN2//PRDX4//CEL//CCT7//AHCYL1//IQGAP2//KLK11//SAT2//MAL2//SLC26A9//SLC22A12//LRG1//TPP1//COL12A1//CPD//CRK//CSK//CTNND1//PROM2//ACE//DDC//DEFA1//DSP//ECE1//ECM1//AHSG//ELANE//EPB41L2//AK2//F2//ALDH1A1//FABP1//BPTF//ALDH3B1//FH//FLNB//SYNE2//JADE2//SERINC5//QPCT//PRDX5//MXRA5//GALNS//AMBP//CACYBP//CHMP2A//SLC46A3//GPX4//DBNL//GSS//CFH//APLP2//FAM151A//…
GO:0150034	distal axon	Cellular component	30	309	1207	19559	1.57327	0.00949012	0.104632	2.02273	0.024855	DCTN2//ACAP3//CTNND1//DVL1//FGF13//MAPK8IP3//AMFR//MAPT//PCDH9//CRTAC1//PSEN2//NDRG2//PTPRS//TSC1//DTNBP1//ZFYVE27//EXOC7//SYP//CAD//ADRA2C//ITGA2//PTCH1//TAOK2//TRAK1//PARD3//TIAM1//NCS1//NDEL1//MICAL1//APP
GO:0005777	peroxisome	Cellular component	16	137	1207	19559	1.89251	0.0103901	0.111725	1.98338	0.013256	ACOX1//PEX7//PEX13//ABCD3//TMEM135//CAT//FABP1//PRDX5//HACL1//NUDT7//ACAA1//GSTK1//RIDA//ISOC1//MFF//CCDC33
GO:0042579	microbody	Cellular component	16	137	1207	19559	1.89251	0.0103901	0.111725	1.98338	0.013256	RIDA//PRDX5//HACL1//NUDT7//ACAA1//GSTK1//ACOX1//ISOC1//PEX7//PEX13//MFF//ABCD3//TMEM135//CCDC33//CAT//FABP1
GO:0030008	TRAPP complex	Cellular component	4	15	1207	19559	4.32124	0.0113804	0.118867	1.94384	0.003314	TRAPPC5//TRAPPC4//TRAPPC2L//TRAPPC9
GO:0033268	node of Ranvier	Cellular component	4	15	1207	19559	4.32124	0.0113804	0.118867	1.94384	0.003314	NFASC//BIN1//ANK3//KCNQ2
GO:0045171	intercellular bridge	Cellular component	10	71	1207	19559	2.28234	0.0114993	0.118867	1.93933	0.008285	APC2//PPP1R13L//NUDCD2//GSTM1//GSTM4//GSTM5//NCAPH2//MICAL1//SNRNP25//RFXANK
GO:1902911	protein kinase complex	Cellular component	13	104	1207	19559	2.02558	0.0116001	0.118867	1.93554	0.0107705	CDK2//CCNY//CDK14//IGF1R//PHKG2//CCNT2//IFIT5//MAP3K7//PRKAR1A//ACVR1B//ACVR2A//ZBTB7A//ATG13
GO:0000139	Golgi membrane	Cellular component	63	766	1207	19559	1.33276	0.0121195	0.122745	1.91651	0.0521955	STEAP2//ACER2//SLC35B3//MAN1C1//ENTPD4//TMED3//GOLGA3//ST6GAL1//B4GALT4//CLTA//PLD4//SCAMP5//HLA-DQB2//APP//M6PR//VPS53//STX16//STX10//CD74//UST//ST3GAL6//STK25//TRAPPC5//COPB1//GIMAP1//COPZ1//SEC31A//MAPK8IP3//SLC9A8//RAB26//ATP2C1//GOLGB1//DBNL//ST8SIA5//MR1//ARCN1//ARRB1//TRAPPC4//TRAPPC2L//PLD1//STX18//SYBU//PSEN2//CHPT1//RHOU//RAP1GAP//HS3ST6//ACBD3//SLC2A1//STX5//LDLRAD4//NAA60//NDFIP1//CHS…
GO:0030117	membrane coat	Cellular component	12	94	1207	19559	2.06868	0.012778	0.126473	1.89354	0.00994201	CLTA//SEC31A//AP2A1//PICALM//AP3B1//NECAP1//COPB1//COPZ1//TMED3//ARCN1//SCYL1//CHMP2A
GO:0048475	coated membrane	Cellular component	12	94	1207	19559	2.06868	0.012778	0.126473	1.89354	0.00994201	CHMP2A//CLTA//SEC31A//AP2A1//PICALM//AP3B1//NECAP1//COPB1//COPZ1//TMED3//ARCN1//SCYL1
GO:0030133	transport vesicle	Cellular component	37	410	1207	19559	1.46237	0.0133098	0.130257	1.87583	0.0306545	DDC//BIN1//TMEM230//HCRT//APP//NTF4//TRAPPC4//PSEN2//MFF//SYP//NDEL1//PICALM//STON2//STX10//SEC31A//HLA-DQB2//STX5//USO1//CD74//CLTA//AP2A1//STEAP2//PTPRS//VAMP1//STX16//ARFGEF3//SCAMP5//DTNBP1//RAB3IL1//NKD2//RAB26//RAB5B//COPB1//COPZ1//TMED3//ARCN1//M6PR
GO:0048471	perinuclear region of cytoplasm	Cellular component	60	728	1207	19559	1.33555	0.0135574	0.130471	1.86782	0.04971	TRIM13//CDH13//APC2//NDRG1//MAL2//ECE1//CMYA5//SEC31A//TRAK1//MAPK8IP3//NCS1//SERINC5//PRDX5//AMFR//HCRT//APC//APLP1//APP//FASLG//ITGA2//M6PR//MEIS2//MAP3K4//NF2//NME2//CYHR1//TRAPPC2L//PLD1//PTOV1//TMEM100//VPS53//PSEN2//WRNIP1//PTCH1//NDRG2//DOCK6//RARA//S100A6//SYP//THBS3//TPD52//TSC1//YWHAB//NDFIP1//CDK2AP1//PICALM//FZD9//PLVAP//RAB34//PKP4//ALG2//CAV1//PRKRA//USO1//STX16//STX10//CCNT2//AIFM1…
GO:0031253	cell projection membrane	Cellular component	32	344	1207	19559	1.50741	0.0136313	0.130471	1.86546	0.026512	EPB41L3//MAPT//APC2//SYNE2//CD44//PEMT//SLC22A12//GNA12//SLC9A3//SLC9A3R1//NF2//FZD9//PROM2//PODXL//FGD5//AKT2//SPATA13//IFIT5//APC//TESC//TIAM1//SPRY4//ARHGEF2//DAGLA//DHRS3//TTC8//DRD1//ARL13B//GPR161//PTCH1//SHANK3//RIPOR2
GO:0044322	endoplasmic reticulum quality control compartment	Cellular component	5	24	1207	19559	3.37597	0.0141042	0.131649	1.85065	0.0041425	TRIM13//OS9//AMFR//CANX//EDEM1
GO:0005789	endoplasmic reticulum membrane	Cellular component	86	1102	1207	19559	1.26461	0.0141246	0.131649	1.85003	0.071251	PIGC//DPM2//PIGQ//OS9//DERL1//SEC61A1//SPCS2//ZFYVE27//ATF6B//HACD2//ANKLE2//AMFR//SLC35B3//DPM3//RRBP1//EDEM1//PLOD1//PGRMC1//SYNE2//PML//GPAA1//HLA-DQB2//CANX//CD74//EMC7//TRIM13//CEPT1//PEMT//AGPAT2//AHCYL1//USP19//PDIA5//PLD4//TMEM170A//COPB1//CYB5A//CYP3A4//SLC16A11//GIMAP1//DRD1//FDFT1//COPZ1//SEC31A//RAB18//TMCC1//TMED3//SEZ6L2//GJB1//SLC39A1//CERS2//MR1//ARCN1//LSS//CYP4F3//MIA2//JKAMP//C…
GO:0005912	adherens junction	Cellular component	18	166	1207	19559	1.75713	0.0142079	0.131649	1.84747	0.014913	CTNND1//LIN7B//NDRG1//BAIAP2//SSX2IP//SH3BP1//DLL1//APC//NF2//AHI1//PARD3//TJP1//VEGFA//PKP4//TNKS1BP1//ADAM15//CYTH1//TJP2
GO:0042175	nuclear outer membrane-endoplasmic reticulum membrane network	Cellular component	87	1124	1207	19559	1.25427	0.0164959	0.151241	1.78263	0.0720795	PIGC//DPM2//PIGQ//OS9//DERL1//SYNE2//ITPRIP//SEC61A1//SPCS2//TRIM13//CEPT1//PEMT//AGPAT2//AHCYL1//USP19//PDIA5//PLD4//TMEM170A//COPB1//ATF6B//CYB5A//CYP3A4//SLC16A11//GIMAP1//DRD1//HACD2//FDFT1//COPZ1//SEC31A//RAB18//TMCC1//ANKLE2//TMED3//SEZ6L2//AMFR//GJB1//SLC39A1//CERS2//MR1//ARCN1//LSS//CYP4F3//MIA2//JKAMP//CYB5R2//ACSL5//PLD1//STX18//PLOD1//DPM3//LRRC59//TEX2//PSEN2//CHPT1//BAX//PCYT2//BCL2/…
GO:0030135	coated vesicle	Cellular component	28	298	1207	19559	1.52258	0.0177802	0.160489	1.75006	0.023198	SEC31A//HLA-DQB2//STX5//USO1//CD74//AP2A1//PICALM//CLTA//NECAP1//COPB1//COPZ1//TMED3//ARCN1//SCYL1//APP//VANGL2//DVL1//HIP1//ASTN1//STON2//STEAP2//DBNL//M6PR//AP3B1//CD3D//LDLR//ROR2//ECE1
GO:0043194	axon initial segment	Cellular component	4	17	1207	19559	3.81286	0.0179856	0.160489	1.74508	0.003314	NFASC//BIN1//ANK3//KCNQ2
GO:0030176	integral component of endoplasmic reticulum membrane	Cellular component	17	158	1207	19559	1.74354	0.0180573	0.160489	1.74335	0.0140845	GPAA1//HLA-DQB2//CANX//CD74//EMC7//ZFYVE27//ATF6B//HACD2//ANKLE2//AMFR//SEC61A1//SLC35B3//DPM3//RRBP1//DERL1//DPM2//EDEM1
GO:0005923	bicellular tight junction	Cellular component	14	122	1207	19559	1.85955	0.0182484	0.160549	1.73877	0.011599	CLDN4//SH3BP1//MAGI3//ANK3//APC//PARD3//LIN7B//STRN//TJP1//CLDN6//ARHGEF2//MARVELD3//CYTH1//TJP2
GO:0031966	mitochondrial membrane	Cellular component	59	727	1207	19559	1.31509	0.018971	0.165238	1.72191	0.0488815	MTX2//PGRMC1//PHB2//ATF2//FUNDC1//CYB5A//ACSL5//PMAIP1//MSTO1//MFF//BAX//BCL2//BNIP3//VAMP1//ARMCX2//SLC25A13//TIMM17A//PTPMT1//MRPL52//NDUFA11//COX8A//GCAT//FPGS//MTCH2//TIMM13//TIMM9//UQCR10//SMIM20//NDUFA8//NDUFAB1//NDUFB6//MRPL4//ECSIT//CRLS1//FOXRED1//PSEN2//MRPL17//SDHD//MRPS11//SLC25A1//MRPS34//TMEM14B//UQCC2//MRPL43//AIFM1//COX7A2L//SLC25A51//COQ10A//ETFDH//MPC2//MPC1//PEMT//TRAK1//NME2//…
GO:0000151	ubiquitin ligase complex	Cellular component	27	287	1207	19559	1.52448	0.019385	0.167172	1.71253	0.0223695	OS9//DERL1//ANAPC11//AMN1//FBXL7//CACYBP//USP47//CUL4A//BTRC//RNF7//ZER1//ZSWIM8//KCTD17//ENC1//TRPC4AP//DDB2//CBX7//RNF2//CBX4//DCAF5//BCOR//UBR3//AMFR//UBE2D2//FBXO11//UBE2L6//RNF144A
GO:0005775	vacuolar lumen	Cellular component	18	173	1207	19559	1.68603	0.0208385	0.176266	1.68113	0.014913	DAPK2//DEFA1//ELANE//GALNS//MPO//PSMD1//C3//TXNDC5//NAPRT//TPP1//VCAN//GPC3//FASLG//ASAH1//NEU1//PRELP//PPT2//CD74
GO:1902554	serine/threonine protein kinase complex	Cellular component	11	89	1207	19559	2.00282	0.0208443	0.176266	1.68101	0.0091135	CDK2//CCNY//CDK14//PHKG2//CCNT2//IFIT5//MAP3K7//ACVR1B//ACVR2A//ZBTB7A//ATG13
GO:0031970	organelle envelope lumen	Cellular component	11	90	1207	19559	1.98057	0.0224701	0.188187	1.6484	0.0091135	CACYBP//APP//AK2//BLOC1S1//TIMM9//NDUFA8//PANK2//UQCC2//CAT//AIFM1//TIMM13
GO:0016605	PML body	Cellular component	12	102	1207	19559	1.90643	0.0231422	0.19197	1.63559	0.00994201	MKNK2//HIPK2//ARNTL//MAX//PML//SP3//USP7//KAT6A//RPAIN//SQSTM1//PIAS2//TP53INP1
GO:0031519	PcG protein complex	Cellular component	7	47	1207	19559	2.41346	0.0242062	0.197043	1.61607	0.0057995	EZH1//MTF2//EED//CBX7//RNF2//CBX4//CSNK2A1
GO:0098563	intrinsic component of synaptic vesicle membrane	Cellular component	7	47	1207	19559	2.41346	0.0242062	0.197043	1.61607	0.0057995	PTPRS//VAMP1//SYP//STX16//STX10//RAB26//RAB5B
GO:0043005	neuron projection	Cellular component	102	1367	1207	19559	1.20912	0.0251137	0.201036	1.60009	0.084507	MERTK//CIB2//VCAN//IFT20//PHB2//ZFYVE27//CCSAP//EMB//DDC//FGF13//MYCBP2//MAPK8IP3//GABRD//BIN1//IGF1R//APP//MAPT//NEK3//NTF4//NTRK3//MAPK8//PSEN2//PTPRS//PVALB//ROBO1//ATAT1//SPG11//CANX//DTNBP1//TAOK2//PLK2//DRD4//TRAK1//NFASC//NCS1//AMFR//ANK3//DBNL//CAPRIN1//MAX//ROR2//TRAPPC4//RARA//RPL28//BNIP3//STRN//NDFIP1//TMEM185A//SHANK3//TP63//URI1//CLSTN3//DCTN2//ACAP3//CTNND1//DVL1//PCDH9//CRTAC1//ND…
GO:0099568	cytoplasmic region	Cellular component	24	254	1207	19559	1.53115	0.0251584	0.201036	1.59932	0.019884	CCSAP//ARL13B//PRKAR1A//SPAG16//ATG5//ZC3H14//CANX//FABP1//CLASP1//BAIAP2//NEK4//CTNND1//CLTA//EPB41L2//TRAK1//MAPK8IP3//BLOC1S1//MAPT//SYBU//NDEL1//DTNBP1//AP3B1//KIF3B//ITGB2
GO:0030659	cytoplasmic vesicle membrane	Cellular component	62	784	1207	19559	1.28149	0.0265287	0.205205	1.57628	0.051367	CAV1//SEC31A//HLA-DQB2//STX5//USO1//CD74//AP2A1//PICALM//CLTA//NECAP1//COPB1//COPZ1//TMED3//ARCN1//SCYL1//PTPRS//VAMP1//SYP//STX16//STX10//ARFGEF3//DBNL//HIP1//M6PR//AP3B1//CD3D//GPR161//CACNG4//PTCH1//COLEC12//CD163//IQGAP2//ALDH3B1//RAB18//RAB26//P2RX1//SERPINB6//RAB5B//CD44//LDLR//ROR2//TCIRG1//RAB38//RAB34//ATG5//SCAMP5//DTNBP1//CD63//APLP2//AGPAT2//PGRMC1//ITGB2//PLD1//TMBIM1//STXBP2//DSP//N…
GO:0035253	ciliary rootlet	Cellular component	3	11	1207	19559	4.41945	0.0266206	0.205205	1.57478	0.0024855	APP//PSEN2//NEK4
GO:1990907	beta-catenin-TCF complex	Cellular component	3	11	1207	19559	4.41945	0.0266206	0.205205	1.57478	0.0024855	TCF4//TLE4//LDB1
GO:0030137	COPI-coated vesicle	Cellular component	5	28	1207	19559	2.89369	0.0266225	0.205205	1.57475	0.0041425	COPB1//COPZ1//TMED3//ARCN1//SCYL1
GO:0005769	early endosome	Cellular component	33	377	1207	19559	1.41844	0.0274122	0.209439	1.56206	0.0273405	EPHA8//MR1//PML//TMEM9B//ZFYVE28//RAB5B//SNX1//DAGLA//LDLRAD4//CAV1//PLPP2//SPHK1//ZFYVE16//PLD4//FGD5//AKT2//TRAK1//RAB38//STEAP2//DBNL//TMEM230//APP//LDLR//NF2//ANKFY1//VPS29//MAPK3//PSEN2//SIGLEC1//DERL1//PTP4A2//PICALM//MVB12B
GO:0031227	intrinsic component of endoplasmic reticulum membrane	Cellular component	17	166	1207	19559	1.65951	0.027729	0.210017	1.55707	0.0140845	ZFYVE27//ATF6B//HACD2//ANKLE2//AMFR//SEC61A1//SLC35B3//DPM3//RRBP1//DERL1//DPM2//EDEM1//GPAA1//HLA-DQB2//CANX//CD74//EMC7
GO:0005905	clathrin-coated pit	Cellular component	9	71	1207	19559	2.05411	0.0300171	0.222051	1.52263	0.0074565	AP2A1//PICALM//CLTA//NECAP1//APP//LDLR//ARRB1//ATAT1//SPHK1
GO:0030665	clathrin-coated vesicle membrane	Cellular component	13	118	1207	19559	1.78526	0.0301107	0.222051	1.52128	0.0107705	AP2A1//PICALM//CLTA//NECAP1//HLA-DQB2//LDLR//ROR2//CD74//DBNL//HIP1//M6PR//AP3B1//CD3D
GO:0044295	axonal growth cone	Cellular component	5	29	1207	19559	2.7939	0.0305852	0.222051	1.51449	0.0041425	TRAK1//PARD3//PTCH1//TIAM1//TAOK2
GO:0097225	sperm midpiece	Cellular component	5	29	1207	19559	2.7939	0.0305852	0.222051	1.51449	0.0041425	AKAP3//TACR1//TCP11//SQSTM1//SLC9A3R1
GO:0060205	cytoplasmic vesicle lumen	Cellular component	29	326	1207	19559	1.44152	0.0307333	0.222051	1.51239	0.0240265	ECM1//AHSG//APP//SERPINF2//GTPBP2//VEGFA//PRDX4//OSTF1//DBNL//NME2//PFKL//PYGL//C3//CAT//PDXK//GMFG//DEFA1//ELANE//GALNS//MPO//PSMD1//TXNDC5//NAPRT//LRG1//QPCT//ACAA1//NEU1//PTPN6//FASLG
GO:0043296	apical junction complex	Cellular component	15	143	1207	19559	1.69979	0.0308474	0.222051	1.51078	0.0124275	CTNND1//CLDN4//SH3BP1//MAGI3//ANK3//APC//PARD3//LIN7B//STRN//TJP1//CLDN6//ARHGEF2//MARVELD3//CYTH1//TJP2
GO:0030139	endocytic vesicle	Cellular component	28	313	1207	19559	1.44962	0.0312985	0.222187	1.50448	0.023198	AP2A1//PICALM//GPR161//CACNG4//HLA-DQB2//PTCH1//COLEC12//CAV1//CD163//CD74//LDLR//ROR2//TCIRG1//RAB38//RAB34//ATG5//CLTA//PLD4//ELANE//FLNB//ITGB5//STXBP2//MPO//SH3KBP1//PLD1//RAB5B//SPHK1//LPAR2
GO:0012506	vesicle membrane	Cellular component	63	806	1207	19559	1.26662	0.0313765	0.222187	1.5034	0.0521955	CAV1//SEC31A//HLA-DQB2//STX5//USO1//CD74//AP2A1//PICALM//CLTA//NECAP1//COPB1//COPZ1//TMED3//ARCN1//SCYL1//PTPRS//VAMP1//SYP//STX16//STX10//ARFGEF3//SH3KBP1//ARRB1//VOPP1//TAOK2//RNF144A//DBNL//HIP1//M6PR//AP3B1//CD3D//GPR161//CACNG4//PTCH1//COLEC12//CD163//IQGAP2//ALDH3B1//RAB18//RAB26//P2RX1//SERPINB6//RAB5B//CD44//LDLR//ROR2//TCIRG1//RAB38//RAB34//ATG5//SCAMP5//DTNBP1//CD63//APLP2//AGPAT2//PGRM…
GO:0031983	vesicle lumen	Cellular component	29	328	1207	19559	1.43273	0.0329269	0.231285	1.48245	0.0240265	ECM1//AHSG//APP//SERPINF2//GTPBP2//VEGFA//PRDX4//OSTF1//DBNL//NME2//PFKL//PYGL//C3//CAT//PDXK//GMFG//DEFA1//ELANE//GALNS//MPO//PSMD1//TXNDC5//NAPRT//LRG1//QPCT//ACAA1//NEU1//PTPN6//FASLG
GO:0000812	Swr1 complex	Cellular component	3	12	1207	19559	4.05116	0.0338985	0.23433	1.46982	0.0024855	BRD8//DMAP1//ACTR6
GO:0030877	beta-catenin destruction complex	Cellular component	3	12	1207	19559	4.05116	0.0338985	0.23433	1.46982	0.0024855	APC2//CACYBP//APC
GO:0043202	lysosomal lumen	Cellular component	11	96	1207	19559	1.85678	0.0342212	0.234364	1.46571	0.0091135	TPP1//VCAN//GALNS//GPC3//FASLG//ASAH1//NEU1//PRELP//TXNDC5//PPT2//CD74
GO:0030669	clathrin-coated endocytic vesicle membrane	Cellular component	6	40	1207	19559	2.4307	0.0346386	0.234364	1.46044	0.004971	AP2A1//PICALM//HLA-DQB2//LDLR//ROR2//CD74
GO:0098793	presynapse	Cellular component	43	524	1207	19559	1.32977	0.0347107	0.234364	1.45954	0.0356255	DDC//BIN1//TMEM230//HCRT//APP//NTF4//TRAPPC4//PSEN2//MFF//SYP//NDEL1//PICALM//STON2//STX10//PTPRS//VAMP1//STX16//CLTA//SCAMP5//DTNBP1//CAD//ADRA2C//ITGA2//NCS1//PHB2//CTNND1//HIP1//RAB26//RAB5B//DRD1//P2RX1//CACNA1D//CANX//BAIAP2//MICAL1//CEL//DVL1//LIN7B//SLC2A1//STXBP2//CACNB2//SPHK1//DNAJC6
GO:0045202	synapse	Cellular component	100	1357	1207	19559	1.19415	0.0350895	0.2351	1.45482	0.08285	DDC//BIN1//TMEM230//HCRT//APP//NTF4//TRAPPC4//PSEN2//MFF//SYP//NDEL1//PICALM//STON2//STX10//PHB2//DVL1//EPB41L3//NCS1//DBNL//ARRB1//PDPK1//ANKS1B//PTCH1//PRR12//RPS14//BNIP3//STRN//TSC1//DTNBP1//PKP4//SHANK3//DNAJC6//PTPRS//VAMP1//STX16//CLTA//SCAMP5//CIB2//POSTN//DLGAP4//ANK3//PRKAR1A//DAGLA//CAD//CTNND1//DRD1//MAPT//TIAM1//CANX//ADRA2C//ITGA2//CLSTN3//BAIAP2//CACNA1D//CACNB2//PLAT//PTPRA//YWHAZ…
GO:0036477	somatodendritic compartment	Cellular component	66	859	1207	19559	1.24506	0.0381915	0.25393	1.41803	0.054681	PLK2//ZFYVE27//DRD4//FGF13//TRAK1//NFASC//MAPK8IP3//NCS1//GABRD//AMFR//ANK3//DBNL//CAPRIN1//MAPT//MAX//NTF4//ROR2//TRAPPC4//RARA//RPL28//BNIP3//STRN//SPG11//NDFIP1//TMEM185A//SHANK3//TP63//URI1//CLSTN3//ZC3H14//CANX//BAIAP2//PGRMC1//CYGB//ADRA2C//DDC//DVL1//P2RX2//FLNB//PARD3//PSEN2//PVALB//TIAM1//CACNA1A//CAD//PICALM//KREMEN1//ENC1//ARHGEF2//CTNND1//DRD1//APP//ARRB1//ANKS1B//DTNBP1//NDEL1//ASTN1…
GO:0042581	specific granule	Cellular component	16	160	1207	19559	1.62046	0.0386503	0.255033	1.41285	0.013256	AGPAT2//PGRMC1//ALDH3B1//ITGB2//P2RX1//PLD1//TMBIM1//VAMP1//LRG1//ELANE//QPCT//ACAA1//NEU1//PTPN6//PDXK//STXBP2
GO:0042383	sarcolemma	Cellular component	14	135	1207	19559	1.68048	0.0392316	0.256923	1.40636	0.011599	BIN1//ANK3//STAC//CACNG4//CACNA1D//CACNB2//CACNB3//PEMT//CIB2//KRT8//SLC2A1//CACNB1//DTNBP1//CAV1
GO:0072562	blood microparticle	Cellular component	15	148	1207	19559	1.64236	0.0400479	0.260311	1.39742	0.0124275	ENG//CIB2//AHSG//F2//AMBP//CFH//SERPINF2//INTS11//SLC2A1//C1QB//C3//YWHAZ//ZNF177//EIF2A//APOL1
GO:0016580	Sin3 complex	Cellular component	3	13	1207	19559	3.73953	0.0420941	0.265886	1.37578	0.0024855	MORF4L1//CSNK2A1//ING2
GO:0044292	dendrite terminus	Cellular component	3	13	1207	19559	3.73953	0.0420941	0.265886	1.37578	0.0024855	PTCH1//TAOK2//IFT20
GO:0099243	extrinsic component of synaptic membrane	Cellular component	3	13	1207	19559	3.73953	0.0420941	0.265886	1.37578	0.0024855	HIP1//PICALM//TIAM1
GO:0034774	secretory granule lumen	Cellular component	28	322	1207	19559	1.4091	0.0425333	0.265886	1.37127	0.023198	ECM1//AHSG//APP//SERPINF2//GTPBP2//VEGFA//DEFA1//ELANE//GALNS//MPO//PSMD1//C3//TXNDC5//NAPRT//LRG1//QPCT//ACAA1//NEU1//PTPN6//PDXK//PRDX4//OSTF1//DBNL//NME2//PFKL//PYGL//CAT//GMFG
GO:0045177	apical part of cell	Cellular component	36	433	1207	19559	1.34727	0.0425677	0.265886	1.37092	0.029826	TCIRG1//AHCYL1//MAL2//SLC26A9//SLC22A12//CLDN4//PROM2//AP2A1//RAB18//P2RX2//DLL1//IGFBP2//PLD1//PODXL//PARD3//PSEN2//VANGL2//SLC2A1//SLC9A3//SLC16A2//STXBP2//CACNB3//SLC4A11//SLC9A3R1//CD44//RIPOR2//SLC23A1//FABP1//IFIT5//APP//SVBP//LDLR//NF2//PLAT//PTCH1//TJP1
GO:0031256	leading edge membrane	Cellular component	17	175	1207	19559	1.57416	0.0427371	0.265886	1.3692	0.0140845	EPB41L3//MAPT//APC2//SYNE2//CD44//FGD5//AKT2//SPATA13//IFIT5//APC//NF2//TESC//TIAM1//SPRY4//ARHGEF2//DAGLA//RIPOR2
GO:0030660	Golgi-associated vesicle membrane	Cellular component	12	112	1207	19559	1.73621	0.0434841	0.268615	1.36167	0.00994201	SEC31A//HLA-DQB2//STX5//USO1//CD74//COPB1//COPZ1//TMED3//ARCN1//SCYL1//CLTA//AP2A1
GO:0031594	neuromuscular junction	Cellular component	9	76	1207	19559	1.91897	0.0438463	0.268945	1.35807	0.0074565	CIB2//POSTN//DLGAP4//ANK3//APP//PRKAR1A//PSEN2//VAMP1//SYP
GO:0014069	postsynaptic density	Cellular component	29	337	1207	19559	1.39446	0.0442975	0.269812	1.35362	0.0240265	CACNG4//LIN7B//DAGLA//ADRA2C//LRFN1//PTPRS//CLSTN3//BAIAP2//CTNND1//ARHGEF2//TIAM1//PHB2//DVL1//EPB41L3//NCS1//DBNL//ARRB1//PDPK1//ANKS1B//PTCH1//PRR12//RPS14//BNIP3//STRN//TSC1//DTNBP1//PKP4//SHANK3//DNAJC6
GO:0030666	endocytic vesicle membrane	Cellular component	16	164	1207	19559	1.58094	0.0467059	0.281411	1.33063	0.013256	AP2A1//PICALM//HLA-DQB2//LDLR//ROR2//CD74//TCIRG1//RAB38//RAB34//ATG5//GPR161//CACNG4//PTCH1//COLEC12//CAV1//CD163
GO:0030315	T-tubule	Cellular component	7	54	1207	19559	2.1006	0.0471711	0.281411	1.32632	0.0057995	CACNG4//CACNA1D//CACNB2//CACNB3//BIN1//ANK3//STAC
GO:0032420	stereocilium	Cellular component	7	54	1207	19559	2.1006	0.0471711	0.281411	1.32632	0.0057995	SLC9A3R1//RIPOR2//CIB2//FSCN2//PVALB//ELMOD3//IFT20
GO:0043228	non-membrane-bounded organelle	Cellular component	383	5784	1207	19559	1.07303	0.0486528	0.288276	1.31289	0.317316	SPIDR//MSH5//RABL2B//PMF1//STAG2//DNMT3A//DCTN2//CLASP1//APC//PSEN2//NDEL1//NUDCD2//TP53BP1//KMT5B//CDK2//PTGES3//EZH1//SLX4//SUN2//PML//WRNIP1//PLK2//CHMP2A//ARRB1//NSD3//UXT//FANK1//KAT6A//DEAF1//BATF//NFAT5//ZNF275//RBPJL//KLF6//ATF2//ATF6B//MESP2//ZNF582//ZNF746//ZFPM1//ZNF846//DFFB//BHLHA15//THAP8//ELF3//ETS1//BPTF//ZSCAN25//FOXJ3//FOXJ1//FOXC2//MGA//CBX7//FOSB//WBP2//ASF1A//GATA3//FOXP1//ZN…
GO:0005515	protein binding	Molecular function	998	13697	1189	18352	1.12462	1.04749e-15	1.36488e-12	14.9799	0.839361	STX5//PICALM//STX16//STX10//PAF1//URI1//CTR9//TCOF1//ZFPM1//SPI1//TBX3//PIAS2//TCF4//ATF2//HIPK2//GTF2I//ID2//TP53BP1//LDB1//TTC8//PPARD//DMAP1//DDRGK1//BAIAP2//FAM89B//ZBTB7A//TEAD2//CCNT2//VGLL4//GNA12//ARRB1//CRK//CBLC//MAPK3//PTPN6//SHF//ITGB2//VEGFA//OS9//ECM1//ELANE//BIN1//LDLR//SERPINB6//SERPINF2//BCL2//DERL1//NTRK3//TP73//USP7//BCL2L12//TP63//TRIM24//IFT20//AGR3//CLASP1//IQGAP2//PHACTR3//…
GO:0005488	binding	Molecular function	1116	16428	1189	18352	1.04853	4.56509e-08	2.38734e-05	7.34055	0.938604	NDUFAB1//FARSA//IFIT5//DARS2//AARS2//TRMT1L//EIF2A//ACBD3//STX5//PICALM//STX16//STX10//NT5C2//NUBP1//DHRS3//CAT//CDK2//CIB2//DIS3L2//SIK1//NCS1//RNASEH1//HACL1//HPGDS//NUDT7//GSS//MSH6//IDH3G//MAST4//PPM1A//PPM1B//TESC//ENOSF1//MAP3K7//WEE1//PDXK//SUCLG2//SPHK1//RARA//ATF6B//ZNF746//FOXJ1//FOXC2//GABPB1//ZBTB20//GATA3//FOXP1//KLF15//GRHL1//ARNTL//SMAD6//MSX2//ATF3//NONO//POU2F2//BCOR//RXRA//SALL1…
GO:0043169	cation binding	Molecular function	357	4314	1189	18352	1.27729	5.49656e-08	2.38734e-05	7.25991	0.300252	CDK2//CIB2//DIS3L2//SIK1//NCS1//RNASEH1//HACL1//HPGDS//NUDT7//GSS//MSH6//IDH3G//MAST4//PPM1A//PPM1B//TESC//ENOSF1//MAP3K7//WEE1//PDXK//SUCLG2//SPHK1//CYGB//CYP3A4//PHF8//ETHE1//ISCU//HBQ1//CYP4F3//PLOD1//CYP3A43//SNAI3//RNF7//CDH13//SLC25A13//FBLN7//VCAN//F2//CBLC//PAMR1//DLL1//CAPN8//LDLR//MATN2//NDUFAB1//SPOCK3//PCDH9//SDF4//CD320//PADI3//PCDH18//CRTAC1//PPP2R3A//PRKCSH//SULF2//PCDHGB7//MASP1//…
GO:0046872	metal ion binding	Molecular function	347	4229	1189	18352	1.26647	2.35378e-07	7.66743e-05	6.62823	0.291842	CDK2//CIB2//DIS3L2//SIK1//NCS1//RNASEH1//HACL1//HPGDS//NUDT7//GSS//MSH6//IDH3G//MAST4//PPM1A//PPM1B//TESC//ENOSF1//MAP3K7//WEE1//PDXK//SUCLG2//SPHK1//CYGB//CYP3A4//PHF8//ETHE1//ISCU//HBQ1//CYP4F3//PLOD1//CYP3A43//SNAI3//RNF7//CDH13//SLC25A13//FBLN7//VCAN//F2//CBLC//PAMR1//DLL1//CAPN8//LDLR//MATN2//NDUFAB1//SPOCK3//PCDH9//SDF4//CD320//PADI3//PCDH18//CRTAC1//PPP2R3A//PRKCSH//SULF2//PCDHGB7//MASP1//…
GO:0008134	transcription factor binding	Molecular function	75	642	1189	18352	1.80313	4.63047e-07	0.00012067	6.33437	0.0630782	ZFPM1//SPI1//TBX3//PIAS2//TCF4//ATF2//HIPK2//GTF2I//ID2//TP53BP1//LDB1//TTC8//PPARD//DMAP1//DDRGK1//BAIAP2//FAM89B//ZBTB7A//TEAD2//CCNT2//VGLL4//SIK1//RXRA//TRIM24//THRA//ARNTL//PHB2//WBP2//ARRB1//STRN//RERG//DLL1//TRERF1//HOXB4//PRAME//HMGA1//TCF12//BRD8//TRIP12//FOXP1//KDM5D//FOXP2//BCL2//TLE4//HDAC9//MYBBP1A//NFAT5//PPP1R13L//ZNF296//DACT2//DNMT3A//ETS1//BPTF//FOSB//GATA2//GATA3//TRIB2//ID1//S…
GO:0042802	identical protein binding	Molecular function	177	1928	1189	18352	1.41699	7.43664e-07	0.000161499	6.12862	0.148865	CDH13//STK25//CIB2//PGRMC1//LILRB1//RBPMS//HOGA1//PHB2//NADK2//ADRA2C//ECE1//ENG//AMBP//TIMM9//CACYBP//HPGDS//GLDC//GSS//GSTM1//GSTM4//GRHL1//HIP1//IRF3//ATF3//PEX7//PANK1//SERPINF2//PML//TESC//DARS2//MASP1//MFF//BAX//ABCD3//RAP1GAP//BCL2//S100A6//ST6GAL1//BNIP3//SNX1//TCF4//TCF12//NR2F2//TPD52//VEGFA//PPCS//NAA60//FZD9//CAT//TRIM5//PDXK//PRKRA//LDB1//FOXP2//GDF15//TP53I3//SLC25A13//RIDA//TNIP1//…
GO:0043167	ion binding	Molecular function	476	6281	1189	18352	1.16971	9.00639e-06	0.00167647	5.04545	0.400336	ACBD3//CDK2//CIB2//DIS3L2//SIK1//NCS1//RNASEH1//HACL1//HPGDS//NUDT7//GSS//MSH6//IDH3G//MAST4//PPM1A//PPM1B//TESC//ENOSF1//MAP3K7//WEE1//PDXK//SUCLG2//SPHK1//MFGE8//PLEKHN1//RARA//RXRA//NR2F2//FABP1//NDUFAB1//NME2//ACOX1//CYGB//CYP3A4//PHF8//ETHE1//ISCU//HBQ1//CYP4F3//PLOD1//CYP3A43//SNAI3//RNF7//CDH13//SLC25A13//FBLN7//VCAN//F2//CBLC//PAMR1//DLL1//CAPN8//LDLR//MATN2//SPOCK3//PCDH9//SDF4//CD320//P…
GO:0019904	protein domain specific binding	Molecular function	76	714	1189	18352	1.64292	1.25832e-05	0.00179324	4.90021	0.0639193	EFS//CRK//DRD4//SH3BP1//CBLC//OSTF1//SH3KBP1//INPP5D//MAPT//ABI3//PTPN6//MICAL1//AFAP1L2//SHANK3//ADAM15//DNAJC6//BAIAP2//SLC22A12//ACOX1//LIN7B//SLC9A3//ACVR2A//SLC9A3R1//LDB1//ROBO1//ZXDC//TRAK1//LILRB1//PAG1//SYP//SQSTM1//CTR9//EPB41L2//PMF1//RXRA//WBP1//NDFIP1//TP63//CARD19//CARD11//APP//BAX//BCL2//STRN//U2AF2//GATA2//TNKS1BP1//RNF2//GATA3//TCF12//USP47//DFFB//TEAD2//CDK2//SSX2IP//DDC//NLRP1/…
GO:0000978	RNA polymerase II cis-regulatory region sequence-specific DNA binding	Molecular function	108	1113	1189	18352	1.49772	1.34859e-05	0.00179324	4.87012	0.0908326	TRIM24//ATF2//ATF6B//TCF12//RARA//RXRA//ZNF536//MYBBP1A//GATA3//ARNTL//MAX//ASCL2//NONO//SNAI2//TCF4//ZNF197//ZNF211//BATF//NFAT5//ZNF268//ZNF275//RBPJL//KLF6//MESP2//ZNF418//ZNF548//ZNF583//ZNF595//ZNF746//DACH1//ZFPM1//ZNF600//BHLHA15//DNMT3A//ELF3//ETS1//BPTF//ZSCAN25//FOXJ3//FOXJ1//FOXC2//FOSB//WBP2//ZBTB20//GATA2//ZNF285//ZNF544//ZNF575//ZNF615//ZNF454//KLF15//GRHL1//HOXD3//HSF4//SNAI3//APP/…
GO:0000987	cis-regulatory region sequence-specific DNA binding	Molecular function	110	1139	1189	18352	1.49063	1.37624e-05	0.00179324	4.8613	0.0925147	ZNF197//ZNF211//BATF//NFAT5//ZNF268//ZNF275//RBPJL//KLF6//ATF2//ATF6B//MESP2//ZNF418//ZNF548//ZNF583//ZNF595//ZNF746//DACH1//ZFPM1//ZNF600//BHLHA15//DNMT3A//ELF3//ETS1//BPTF//ZSCAN25//FOXJ3//FOXJ1//FOXC2//FOSB//WBP2//ZBTB20//GATA2//GATA3//ZNF285//ZNF544//ZNF575//ZNF615//ZNF454//KLF15//GRHL1//HOXD3//HSF4//SNAI3//APP//IRF3//SP5//ZNF662//ARNTL//SMAD6//MAZ//MEIS2//ASCL2//MYCL//ATF3//NFATC2//NFIC//NON…
GO:0140030	modification-dependent protein binding	Molecular function	24	153	1189	18352	2.42115	4.84057e-05	0.00573387	4.3151	0.020185	TNIP1//AGAP3//FAAP20//ZFAND6//RAD23A//RAD23B//DZIP3//BPTF//MTF2//PHF8//MSH6//CXXC1//ING2//TP53BP1//CBX4//KDM4A//DPF2//PARP10//SQSTM1//BRD2//BRD9//TRIM24//PTPN6//PML
GO:0000976	transcription regulatory region sequence-specific DNA binding	Molecular function	132	1481	1189	18352	1.37569	8.8861e-05	0.00917899	4.05129	0.111018	DEAF1//LIN54//ATF2//ZNF582//DACH1//ZNF846//ZNF791//BHLHA15//MTF2//FOXC2//MGA//KLF15//HOXB4//HOXD3//SP5//MAX//ASCL2//MSX2//ATF3//BCOR//ZNF248//RARA//RXRA//IKZF5//SNAI2//SP3//TBX3//NR2C2//ZNF3//ZNF177//ZNF343//ZNF696//MSC//ZBTB22//ZNF197//ZNF211//BATF//NFAT5//ZNF268//ZNF275//RBPJL//KLF6//ATF6B//MESP2//ZNF418//ZNF548//ZNF583//ZNF595//ZNF746//ZFPM1//ZNF600//DNMT3A//ELF3//ETS1//BPTF//ZSCAN25//FOXJ3//F…
GO:0001067	regulatory region nucleic acid binding	Molecular function	132	1482	1189	18352	1.37476	9.15786e-05	0.00917899	4.03821	0.111018	ATF6B//ZNF746//FOXJ1//FOXC2//GABPB1//ZBTB20//GATA3//FOXP1//KLF15//GRHL1//ARNTL//SMAD6//MSX2//ATF3//NONO//POU2F2//BCOR//RXRA//SALL1//SMARCA2//TCF12//THRA//TP73//TP63//FOXP2//DEAF1//LIN54//ATF2//ZNF582//DACH1//ZNF846//ZNF791//BHLHA15//MTF2//MGA//HOXB4//HOXD3//SP5//MAX//ASCL2//ZNF248//RARA//IKZF5//SNAI2//SP3//TBX3//NR2C2//ZNF3//ZNF177//ZNF343//ZNF696//MSC//ZBTB22//ZNF197//ZNF211//BATF//NFAT5//ZNF268…
GO:0030674	protein-macromolecule adaptor activity	Molecular function	32	244	1189	18352	2.02424	0.000112139	0.0104369	3.95024	0.0269134	SH2B1//MAPK8IP3//STX18//STX5//VAMP1//STX16//STX10//BAIAP2//ANK3//DEDD2//SHANK3//CRK//PAG1//CDC42SE2//ZDHHC11//AFAP1L2//AP2A1//HIP1//ARRB1//STON2//SUN2//SLC9A3R1//EPB41L3//BTRC//HERPUD1//FSCN2//AMFR//MAPT//ADAP2//TRIM5//CAV1//TJP2
GO:0000977	RNA polymerase II transcription regulatory region sequence-specific DNA binding	Molecular function	124	1387	1189	18352	1.3799	0.000129362	0.0112373	3.88819	0.104289	ZNF197//ZNF211//BATF//NFAT5//ZNF268//ZNF275//RBPJL//KLF6//ATF2//ATF6B//MESP2//ZNF418//ZNF548//ZNF583//ZNF595//ZNF746//DACH1//ZFPM1//ZNF600//BHLHA15//DNMT3A//ELF3//ETS1//BPTF//ZSCAN25//FOXJ3//FOXJ1//FOXC2//FOSB//WBP2//ZBTB20//GATA2//GATA3//ZNF285//ZNF544//ZNF575//ZNF615//ZNF454//KLF15//GRHL1//HOXD3//HSF4//SNAI3//APP//IRF3//SP5//ZNF662//ARNTL//SMAD6//MAZ//MEIS2//ASCL2//MYCL//ATF3//NFATC2//NFIC//NON…
GO:0008331	high voltage-gated calcium channel activity	Molecular function	5	10	1189	18352	7.71741	0.000216686	0.0176464	3.66417	0.00420521	CACNA1A//CACNA1D//CACNB1//CACNB2//CACNB3
GO:0019899	enzyme binding	Molecular function	187	2277	1189	18352	1.26759	0.000287587	0.0219599	3.54123	0.157275	PAF1//URI1//CTR9//TCOF1//OS9//ECM1//ELANE//BIN1//LDLR//SERPINB6//SERPINF2//BCL2//DERL1//SH2B1//MAPK8IP3//DACT2//DSP//PRKCSH//SQSTM1//HDAC9//LAMTOR5//FGD5//SPATA13//MYCBP2//DOCK9//DOCK6//TIAM1//ARFGEF3//CYTH1//ARHGEF19//ARHGEF2//FARP2//LILRB1//PHACTR3//RGL1//IQGAP2//RAP1GAP//MAPKAP1//RASSF5//CDC42SE2//KIF3B//DENND5B//RAB3IL1//MADD//NDRG1//ANKFY1//TBC1D14//MICAL1//PICALM//IFT20//RAB34//JAKMIP1//JAK…
GO:0003690	double-stranded DNA binding	Molecular function	143	1673	1189	18352	1.31929	0.000304565	0.0219599	3.51632	0.120269	ATF6B//ZNF746//FOXJ1//FOXC2//GABPB1//ZBTB20//GATA3//FOXP1//KLF15//GRHL1//ARNTL//SMAD6//MSX2//ATF3//NONO//POU2F2//BCOR//RXRA//SALL1//SMARCA2//TCF12//THRA//TP73//TP63//FOXP2//DEAF1//LIN54//ATF2//ZNF582//DACH1//ZNF846//ZNF791//BHLHA15//MTF2//MGA//HOXB4//HOXD3//SP5//MAX//ASCL2//ZNF248//RARA//IKZF5//SNAI2//SP3//TBX3//NR2C2//ZNF3//ZNF177//ZNF343//ZNF696//MSC//ZBTB22//ZNF197//ZNF211//BATF//NFAT5//ZNF268…
GO:0043565	sequence-specific DNA binding	Molecular function	145	1703	1189	18352	1.31418	0.000327125	0.0219599	3.48529	0.121951	ATF6B//ZNF746//FOXJ1//FOXC2//GABPB1//ZBTB20//GATA3//FOXP1//KLF15//GRHL1//ARNTL//SMAD6//MSX2//ATF3//NONO//POU2F2//BCOR//RXRA//SALL1//SMARCA2//TCF12//THRA//TP73//TP63//FOXP2//DEAF1//LIN54//ATF2//ZNF582//DACH1//ZNF846//ZNF791//BHLHA15//MTF2//MGA//HOXB4//HOXD3//SP5//MAX//ASCL2//ZNF248//RARA//IKZF5//SNAI2//SP3//TBX3//NR2C2//ZNF3//ZNF177//ZNF343//ZNF696//MSC//ZBTB22//ZNF197//ZNF211//BATF//NFAT5//ZNF268…
GO:1990837	sequence-specific double-stranded DNA binding	Molecular function	136	1582	1189	18352	1.32689	0.000339306	0.0219599	3.46941	0.114382	ATF6B//ZNF746//FOXJ1//FOXC2//GABPB1//ZBTB20//GATA3//FOXP1//KLF15//GRHL1//ARNTL//SMAD6//MSX2//ATF3//NONO//POU2F2//BCOR//RXRA//SALL1//SMARCA2//TCF12//THRA//TP73//TP63//FOXP2//DEAF1//LIN54//ATF2//ZNF582//DACH1//ZNF846//ZNF791//BHLHA15//MTF2//MGA//HOXB4//HOXD3//SP5//MAX//ASCL2//ZNF248//RARA//IKZF5//SNAI2//SP3//TBX3//NR2C2//ZNF3//ZNF177//ZNF343//ZNF696//MSC//ZBTB22//ZNF197//ZNF211//BATF//NFAT5//ZNF268…
GO:0060090	molecular adaptor activity	Molecular function	37	316	1189	18352	1.80724	0.000353921	0.0219599	3.45109	0.0311186	SH2B1//MAPK8IP3//STX18//STX5//VAMP1//STX16//STX10//BAIAP2//ANK3//DEDD2//SHANK3//FSCN2//AMFR//MAPT//ADAP2//TRIM5//CAV1//TJP2//CRK//PAG1//CDC42SE2//ZDHHC11//AFAP1L2//AP2A1//HIP1//ARRB1//STON2//SUN2//SLC9A3R1//EPB41L3//BTRC//HERPUD1//LAMTOR5//EIF4G1//DLGAP4//ISCU//MAGI3
GO:0140110	transcription regulator activity	Molecular function	166	1998	1189	18352	1.28237	0.000384369	0.0227651	3.41525	0.139613	ZNF211//DEAF1//BATF//NFAT5//ZNF275//RBPJL//KLF6//ATF2//ATF6B//MESP2//ZNF418//ZNF548//ZNF582//ZNF583//ZNF595//ZFPM1//ZNF846//ZNF791//BHLHA15//THAP8//ELF3//ETS1//ZSCAN25//FOXJ3//FOXJ1//FOXC2//MGA//FOSB//ZZZ3//GATA2//GATA3//ZNF285//FOXP1//ZNF575//ZNF454//KLF15//GTF2I//GRHL1//HOXA1//HOXB4//HOXB8//HOXD3//HSF4//SNAI3//IRF3//ZC3H6//SP5//ARNTL//SMAD6//MAX//MAZ//MEIS2//ASCL2//MSX2//MYCL//ATF3//NFATC2//NFI…
GO:0016740	transferase activity	Molecular function	184	2261	1189	18352	1.25608	0.000511527	0.0289791	3.29113	0.154752	ALG2//PEMT//CHST9//SPHK1//OAS1//PTGES3//DKC1//ST8SIA5//ST6GAL1//AGPAT2//CRLS1//PFKL//LCMT1//DNMT3A//POLD4//POLR2C//MGMT//B4GALT4//PARP10//NADK2//NADK//ACAT2//ACAA1//ADK//AK2//AMT//SULT1A1//CAD//CHKA//CEPT1//CHPT1//SAT2//DPH5//PCYT2//FDFT1//HPGDS//GSTM1//GSTM4//GSTM5//GSTK1//NMT1//MAGI3//CARD11//TJP2//ATF2//NAA60//KAT6A//ATAT1//RNMT//NAPRT//NME2//DPM3//DPM2//PANK1//PANK2//LCAT//STK25//RIPK3//HIPK2…
GO:0140297	DNA-binding transcription factor binding	Molecular function	38	347	1189	18352	1.69027	0.00107398	0.0582146	2.969	0.0319596	ATF2//ZFPM1//HIPK2//GTF2I//ID2//TBX3//TP53BP1//LDB1//TTC8//PPARD//DMAP1//DDRGK1//SIK1//RXRA//TRIM24//ARNTL//PHB2//WBP2//ARRB1//STRN//RERG//DLL1//TRERF1//HOXB4//ZBTB7A//PRAME//HMGA1//TCF4//TCF12//BRD8//TRIP12//FOXP1//KDM5D//FOXP2//SPI1//BCL2//TLE4//HDAC9
GO:0016301	kinase activity	Molecular function	69	733	1189	18352	1.45294	0.00111694	0.0582146	2.95197	0.058032	SPHK1//PFKL//NADK2//NADK//ADK//AK2//CHKA//MAGI3//CARD11//TJP2//NME2//PANK1//PANK2//STK25//RIPK3//HIPK2//MAP3K3//PTK7//MAP3K7//CDK11A//WEE1//CAD//STK24//TRIM24//MAPKAPK2//CDK2//PLK2//CLK1//CLK3//CSNK2A1//SIK1//AKT2//DAPK2//MKNK2//MAST4//PIM3//NEK3//PDPK1//PHKG2//PRKCH//MAPK8//MAPK13//FAM20C//NEK4//SQSTM1//ACVR1B//ACVR2A//STK17A//TAOK2//CDK14//PRKD3//MAPK3//MAP3K4//CSK//IGF1R//SCYL1//BAZ1B//MERTK//…
GO:0061629	RNA polymerase II-specific DNA-binding transcription factor binding	Molecular function	31	267	1189	18352	1.79206	0.00117745	0.0588282	2.92906	0.0260723	ATF2//ZFPM1//HIPK2//GTF2I//ID2//TBX3//TP53BP1//LDB1//TTC8//PPARD//DMAP1//DDRGK1//RXRA//TRIM24//ARNTL//PHB2//WBP2//ARRB1//STRN//RERG//DLL1//TRERF1//PRAME//HMGA1//BRD8//TRIP12//FOXP1//ZBTB7A//KDM5D//FOXP2//SPI1
GO:0046914	transition metal ion binding	Molecular function	96	1090	1189	18352	1.3594	0.001219	0.0588282	2.914	0.0807401	CYGB//CYP3A4//PHF8//ETHE1//ISCU//HBQ1//CYP4F3//PLOD1//CYP3A43//SNAI3//RNF7//CDO1//TRIM13//CHD3//ADH1C//UBR3//CPA1//CPD//CRIP1//ACE//DTNB//ECE1//TET3//ZSWIM8//MYCBP2//ZFR2//CBLC//QPCT//ZZZ3//GATA2//GATA3//TIMM13//TIMM9//ZNF638//CXXC1//MBD1//P2RX1//CYHR1//ZCCHC17//PML//ZFAND6//PPARD//TRIT1//ZCCHC10//ZNF407//AARS2//RARA//RBBP6//RNF2//RXRA//S100A6//IKZF5//BMP1//TCEA3//NR2F2//THRA//NR2C2//ZNF3//TRIM26…
GO:0042054	histone methyltransferase activity	Molecular function	11	59	1189	18352	2.87768	0.00126897	0.0590526	2.89655	0.00925147	EZH1//KMT5B//NSD3//SETDB1//CXXC1//SETD1A//KMT2B//PRMT1//SETDB2//EED//NTMT1
GO:0008270	zinc ion binding	Molecular function	75	819	1189	18352	1.41344	0.00147992	0.0664943	2.82976	0.0630782	TRIM13//CHD3//ADH1C//UBR3//CPA1//CPD//CRIP1//ACE//DTNB//ECE1//TET3//ZSWIM8//MYCBP2//PHF8//ZFR2//CBLC//QPCT//ZZZ3//GATA2//GATA3//TIMM13//TIMM9//ZNF638//CXXC1//MBD1//P2RX1//CYHR1//ZCCHC17//PML//ZFAND6//PPARD//TRIT1//ZCCHC10//ZNF407//AARS2//RARA//RBBP6//RNF2//RXRA//S100A6//IKZF5//BMP1//TCEA3//NR2F2//THRA//NR2C2//ZNF3//TRIM26//ZNF184//ZNF195//CAD//DHX58//SAP30L//KAT6A//FBXO11//USP5//RBM4B//SETDB2//TR…
GO:0018024	histone-lysine N-methyltransferase activity	Molecular function	9	44	1189	18352	3.15712	0.00175946	0.0764192	2.75462	0.00756939	KMT5B//CXXC1//SETD1A//KMT2B//SETDB2//SETDB1//NSD3//EED//EZH1
GO:0008170	N-methyltransferase activity	Molecular function	15	100	1189	18352	2.31522	0.00190802	0.0801982	2.71942	0.0126156	PEMT//RNMT//TRMT1L//PRMT1//FBXO11//EZH1//KMT5B//NSD3//SETDB1//CXXC1//SETD1A//KMT2B//SETDB2//EED//HEMK1
GO:0003677	DNA binding	Molecular function	196	2498	1189	18352	1.21106	0.0019945	0.0812133	2.70017	0.164844	MSH6//ATF6B//ZNF746//FOXJ1//FOXC2//GABPB1//ZBTB20//GATA3//FOXP1//KLF15//GRHL1//ARNTL//SMAD6//MSX2//ATF3//NONO//POU2F2//BCOR//RXRA//SALL1//SMARCA2//TCF12//THRA//TP73//TP63//FOXP2//DEAF1//LIN54//ATF2//ZNF582//DACH1//ZNF846//ZNF791//BHLHA15//MTF2//MGA//HOXB4//HOXD3//SP5//MAX//ASCL2//ZNF248//RARA//IKZF5//SNAI2//SP3//TBX3//NR2C2//ZNF3//ZNF177//ZNF343//ZNF696//MSC//ZBTB22//ZNF197//ZNF211//BATF//NFAT5//…
GO:0008276	protein methyltransferase activity	Molecular function	14	91	1189	18352	2.37459	0.00208944	0.0825014	2.67997	0.0117746	LCMT1//PRMT1//FBXO11//EZH1//KMT5B//NSD3//SETDB1//NTMT1//EED//CXXC1//SETD1A//KMT2B//SETDB2//HEMK1
GO:0016772	transferase activity, transferring phosphorus-containing groups	Molecular function	79	885	1189	18352	1.3778	0.00225803	0.0865356	2.64627	0.0664424	SPHK1//OAS1//PTGES3//DKC1//PFKL//POLD4//POLR2C//NADK2//NADK//ADK//AK2//CHKA//CEPT1//CHPT1//PCYT2//MAGI3//CARD11//TJP2//NME2//PANK1//PANK2//STK25//RIPK3//HIPK2//MAP3K3//PTK7//MAP3K7//CDK11A//WEE1//CAD//STK24//TRIM24//MAPKAPK2//CDK2//PLK2//CLK1//CLK3//CSNK2A1//SIK1//AKT2//DAPK2//MKNK2//MAST4//PIM3//NEK3//PDPK1//PHKG2//PRKCH//MAPK8//MAPK13//FAM20C//NEK4//SQSTM1//ACVR1B//ACVR2A//STK17A//TAOK2//CDK14/…
GO:0003700	DNA-binding transcription factor activity	Molecular function	127	1539	1189	18352	1.2737	0.00245898	0.0915443	2.60925	0.106812	ZNF211//DEAF1//BATF//NFAT5//ZNF275//RBPJL//KLF6//ATF2//ATF6B//MESP2//ZNF418//ZNF548//ZNF582//ZNF583//ZNF595//ZFPM1//ZNF846//ZNF791//BHLHA15//THAP8//ELF3//ETS1//ZSCAN25//FOXJ3//FOXJ1//FOXC2//MGA//FOSB//ZZZ3//GATA2//GATA3//ZNF285//FOXP1//ZNF575//ZNF454//KLF15//GTF2I//GRHL1//HOXA1//HOXB4//HOXB8//HOXD3//HSF4//SNAI3//IRF3//ZC3H6//SP5//ARNTL//SMAD6//MAX//MAZ//MEIS2//ASCL2//MSX2//MYCL//ATF3//NFATC2//NFI…
GO:0016773	phosphotransferase activity, alcohol group as acceptor	Molecular function	62	669	1189	18352	1.43043	0.00280141	0.101395	2.55262	0.0521447	PFKL//NADK2//NADK//SPHK1//ADK//CHKA//PANK1//PANK2//STK25//RIPK3//HIPK2//MAP3K3//PTK7//MAP3K7//CDK11A//WEE1//CAD//STK24//TRIM24//MAPKAPK2//NME2//CDK2//PLK2//CLK1//CLK3//CSNK2A1//SIK1//AKT2//DAPK2//MKNK2//MAST4//PIM3//NEK3//PDPK1//PHKG2//PRKCH//MAPK8//MAPK13//FAM20C//NEK4//SQSTM1//ACVR1B//ACVR2A//STK17A//TAOK2//CDK14//PRKD3//MAPK3//MAP3K4//CSK//IGF1R//SCYL1//BAZ1B//MERTK//EPHA8//NTRK3//ROR2//DDR1//…
GO:0016765	transferase activity, transferring alkyl or aryl (other than methyl) groups	Molecular function	10	56	1189	18352	2.75622	0.00290628	0.102348	2.53666	0.00841043	FDFT1//HPGDS//GSTM1//GSTM4//GSTM5//GSTK1//DHPS//NANS//TRIT1//TRMT12
GO:0098772	molecular function regulator	Molecular function	284	3795	1189	18352	1.15507	0.00301054	0.10323	2.52136	0.238856	ZNF211//DEAF1//BATF//NFAT5//ZNF275//RBPJL//KLF6//ATF2//ATF6B//MESP2//ZNF418//ZNF548//ZNF582//ZNF583//ZNF595//ZFPM1//ZNF846//ZNF791//BHLHA15//THAP8//ELF3//ETS1//ZSCAN25//FOXJ3//FOXJ1//FOXC2//MGA//FOSB//ZZZ3//GATA2//GATA3//ZNF285//FOXP1//ZNF575//ZNF454//KLF15//GTF2I//GRHL1//HOXA1//HOXB4//HOXB8//HOXD3//HSF4//SNAI3//IRF3//ZC3H6//SP5//ARNTL//SMAD6//MAX//MAZ//MEIS2//ASCL2//MSX2//MYCL//ATF3//NFATC2//NFI…
GO:0051219	phosphoprotein binding	Molecular function	13	85	1189	18352	2.36062	0.00313044	0.104589	2.5044	0.0109336	CRK//CBLC//MAPK3//PTPN6//SHF//ARRB1//BTRC//YWHAB//LEO1//PLAT//PRKCSH//CBX4//URI1
GO:0043621	protein self-association	Molecular function	10	57	1189	18352	2.70786	0.00332423	0.107733	2.47831	0.00841043	ZFYVE27//CRK//FOXP1//ID1//ABCD3//SLC2A1//SYP//SHANK3//ACVR2A//SLC9A3R1
GO:1901681	sulfur compound binding	Molecular function	29	262	1189	18352	1.70843	0.00338991	0.107733	2.46981	0.0243902	ACBD3//CEL//POSTN//FBLN7//ECM2//ELANE//F2//CFH//APLP1//APLP2//RSPO4//APP//MDK//MPO//PRELP//PTCH1//PTPRS//THBS3//THBS4//VEGFA//REG4//HACL1//GSS//GSTM1//GSTM4//ITGA2//PRMT1//KMT5B//PANK1
GO:0001227	DNA-binding transcription repressor activity, RNA polymerase II-specific	Molecular function	35	335	1189	18352	1.61259	0.00360657	0.111889	2.44291	0.0294365	DEAF1//ZNF582//ZNF746//DACH1//ZFPM1//ZNF846//ZBTB20//GATA3//HOXB8//SNAI3//IRF3//SP5//MAX//ASCL2//MSX2//ATF3//NFATC2//ZBTB7A//PPARD//ZNF248//SALL1//PRDM1//IKZF5//SNAI2//SP3//SPI1//TBX3//ZNF3//ZBTB25//ZNF177//ZNF343//ZBTB37//MSC//FOXP2//ZNF536
GO:0001217	DNA-binding transcription repressor activity	Molecular function	35	336	1189	18352	1.60779	0.00378285	0.112947	2.42218	0.0294365	DEAF1//ZNF582//ZNF746//DACH1//ZFPM1//ZNF846//ZBTB20//GATA3//HOXB8//SNAI3//IRF3//SP5//MAX//ASCL2//MSX2//ATF3//NFATC2//ZBTB7A//PPARD//ZNF248//SALL1//PRDM1//IKZF5//SNAI2//SP3//SPI1//TBX3//ZNF3//ZBTB25//ZNF177//ZNF343//ZBTB37//MSC//FOXP2//ZNF536
GO:0016741	transferase activity, transferring one-carbon groups	Molecular function	26	229	1189	18352	1.75242	0.00381402	0.112947	2.41862	0.0218671	PEMT//LCMT1//DNMT3A//MGMT//AMT//CAD//DPH5//RNMT//TRMT1L//NTMT1//PRMT1//PRDM1//HEMK1//TRMT12//FBXO11//METTL14//TRMT61B//EZH1//KMT5B//NSD3//SETDB1//EED//CXXC1//SETD1A//KMT2B//SETDB2
GO:0008168	methyltransferase activity	Molecular function	25	218	1189	18352	1.77005	0.00394706	0.114289	2.40373	0.0210261	PEMT//LCMT1//DNMT3A//MGMT//AMT//DPH5//RNMT//TRMT1L//PRMT1//HEMK1//TRMT12//NTMT1//FBXO11//METTL14//TRMT61B//EZH1//KMT5B//NSD3//SETDB1//EED//CXXC1//SETD1A//KMT2B//SETDB2//PRDM1
GO:0042169	SH2 domain binding	Molecular function	8	41	1189	18352	3.01167	0.00425693	0.120582	2.3709	0.00672834	LILRB1//CRK//PAG1//PTPN6//SYP//AFAP1L2//SQSTM1//CTR9
GO:0070888	E-box binding	Molecular function	9	50	1189	18352	2.77827	0.00438933	0.120707	2.3576	0.00756939	MYBBP1A//GATA3//ARNTL//MAX//ASCL2//NONO//SNAI2//TCF4//TCF12
GO:0005539	glycosaminoglycan binding	Molecular function	26	232	1189	18352	1.72976	0.00453543	0.120707	2.34338	0.0218671	LAYN//VCAN//CD44//CEL//POSTN//FBLN7//ECM2//ELANE//F2//CFH//APLP1//APLP2//RSPO4//APP//MDK//MPO//PRELP//PTCH1//PTPRS//THBS3//THBS4//VEGFA//REG4//ENG//SPOCK3//SULF2
GO:0051019	mitogen-activated protein kinase binding	Molecular function	7	33	1189	18352	3.27405	0.00453926	0.120707	2.34301	0.0058873	PRMT1//TNIP1//ACE//DUSP1//DUSP2//DUSP4//MAPKAPK2
GO:0048038	quinone binding	Molecular function	5	18	1189	18352	4.28745	0.00476464	0.124167	2.32197	0.00420521	ETFDH//SDHD//COQ10A//HSD17B8//TP53I3
GO:0097110	scaffold protein binding	Molecular function	10	60	1189	18352	2.57247	0.00487043	0.124435	2.31243	0.00841043	BAIAP2//CRK//DSP//DLL1//KRT8//MAPK3//MAP3K7//TCOF1//UBTF//SHANK3
GO:0031593	polyubiquitin modification-dependent protein binding	Molecular function	9	51	1189	18352	2.72379	0.00503023	0.126046	2.29841	0.00756939	FAAP20//PARP10//SQSTM1//TNIP1//AGAP3//ZFAND6//RAD23A//RAD23B//DZIP3
GO:0003727	single-stranded RNA binding	Molecular function	13	90	1189	18352	2.22947	0.00516949	0.127091	2.28655	0.0109336	RBPMS//LARP4//TIA1//ZC3H14//U2AF2//MSI2//DIS3L2//IFIT5//AGO3//ZFR2//STRBP//DHX58//CBX4
GO:0019205	nucleobase-containing compound kinase activity	Molecular function	8	43	1189	18352	2.87159	0.00576201	0.139035	2.23943	0.00672834	ADK//AK2//MAGI3//CARD11//TJP2//NME2//UCKL1//AK3
GO:0003712	transcription coregulator activity	Molecular function	47	498	1189	18352	1.4567	0.00616262	0.144448	2.21023	0.039529	RBPMS//RIPK3//PMF1//WBP2//GATA3//HIPK2//HMGA1//ID1//ID2//ARRB1//NME2//PPARD//NSD3//TRERF1//SMARCA2//UBE3A//KAT6A//RFXANK//TRIM24//CD3D//SERTAD2//MYBBP1A//PPP1R13L//DNMT3A//ELANE//EZH1//BCOR//RCOR3//DMAP1//DPF2//TLE4//UXT//PARP10//CBX4//URI1//HDAC9//BRD8//EWSR1//MEIS2//MSX2//NAB1//MED15//TP53BP1//ZXDC//SAP30L//LDB1//PIAS2
GO:0033293	monocarboxylic acid binding	Molecular function	11	72	1189	18352	2.3581	0.00636572	0.144448	2.19615	0.00925147	RARA//RXRA//NR2F2//FABP1//NDUFAB1//NME2//ACOX1//AKR1C2//PYGL//RIDA//PPARD
GO:0004672	protein kinase activity	Molecular function	52	564	1189	18352	1.42307	0.00648915	0.144448	2.18781	0.0437342	NME2//CDK2//STK25//PLK2//RIPK3//CLK1//CLK3//CSNK2A1//SIK1//AKT2//DAPK2//MKNK2//HIPK2//MAST4//PIM3//NEK3//PDPK1//PHKG2//PRKCH//MAPK8//MAPK13//FAM20C//NEK4//MAP3K7//CDK11A//STK24//SQSTM1//ACVR1B//ACVR2A//MAPKAPK2//STK17A//TAOK2//CDK14//PRKD3//MAPK3//MAP3K3//MAP3K4//CSK//IGF1R//SCYL1//WEE1//BAZ1B//MERTK//EPHA8//NTRK3//ROR2//DDR1//PDGFRL//ENG//PTK7//CAD//TRIM24
GO:0045309	protein phosphorylated amino acid binding	Molecular function	9	53	1189	18352	2.62101	0.00652758	0.144448	2.18525	0.00756939	CRK//CBLC//MAPK3//PTPN6//SHF//YWHAB//LEO1//ARRB1//BTRC
GO:0008201	heparin binding	Molecular function	20	169	1189	18352	1.82661	0.00660806	0.144448	2.17993	0.0168209	CEL//POSTN//FBLN7//ECM2//ELANE//F2//CFH//APLP1//APLP2//RSPO4//APP//MDK//MPO//PRELP//PTCH1//PTPRS//THBS3//THBS4//VEGFA//REG4
GO:0005245	voltage-gated calcium channel activity	Molecular function	8	44	1189	18352	2.80633	0.00665147	0.144448	2.17708	0.00672834	CACNA1A//CACNA1D//CACNB1//CACNB2//CACNB3//NCS1//CACNG4//CACHD1
GO:0000981	DNA-binding transcription factor activity, RNA polymerase II-specific	Molecular function	119	1475	1189	18352	1.24525	0.00685414	0.146409	2.16405	0.100084	DEAF1//ZNF582//ZNF746//DACH1//ZFPM1//ZNF846//ZBTB20//GATA3//HOXB8//SNAI3//IRF3//SP5//MAX//ASCL2//MSX2//ATF3//NFATC2//ZBTB7A//PPARD//ZNF248//SALL1//PRDM1//IKZF5//SNAI2//SP3//SPI1//TBX3//ZNF3//ZBTB25//ZNF177//ZNF343//ZBTB37//MSC//FOXP2//ZNF536//ZNF197//BATF//NFAT5//ZNF268//RBPJL//KLF6//ATF2//ATF6B//MESP2//ZNF600//BHLHA15//ELF3//ETS1//FOXJ3//FOXJ1//FOXC2//FOSB//GATA2//ZNF544//ZNF615//KLF15//GTF2I//G…
GO:0019900	kinase binding	Molecular function	66	753	1189	18352	1.35285	0.00748336	0.156629	2.1259	0.0555088	SH2B1//MAPK8IP3//DACT2//DSP//PRKCSH//SQSTM1//HDAC9//DCTN2//SLC12A7//WDR45//ATF2//CTNND1//SIK1//AP2A1//DVL1//CCNY//NCS1//SHC2//GRB7//APC//ITGB2//MAPT//RNF138//PDPK1//TBC1D14//PTPN6//RBBP6//MICAL1//TP73//YWHAZ//CACNB3//MAPKAP1//PRKRIP1//TRIM5//CAV1//SOCS1//ATG13//CBLC//MAP3K7//TIAM1//ACE//TRIB2//ARRB1//TAOK2//ROR2//MARVELD3//CSK//PRKAR1A//PIK3IP1//RARA//SRSF5//PRMT1//TNIP1//DUSP1//DUSP2//DUSP4//MAP…
GO:0008757	S-adenosylmethionine-dependent methyltransferase activity	Molecular function	19	160	1189	18352	1.83288	0.00769914	0.156629	2.11356	0.0159798	PEMT//DNMT3A//DPH5//RNMT//TRMT1L//PRMT1//FBXO11//METTL14//TRMT61B//EZH1//KMT5B//NSD3//SETDB1//LCMT1//CXXC1//SETD1A//KMT2B//SETDB2//EED
GO:0031434	mitogen-activated protein kinase kinase binding	Molecular function	4	13	1189	18352	4.74918	0.00781341	0.156629	2.10716	0.00336417	ACE//TRIB2//ARRB1//TAOK2
GO:0034450	ubiquitin-ubiquitin ligase activity	Molecular function	4	13	1189	18352	4.74918	0.00781341	0.156629	2.10716	0.00336417	PPIL2//AMFR//UBE2K//ANAPC11
GO:0019901	protein kinase binding	Molecular function	59	667	1189	18352	1.3653	0.00921658	0.179867	2.03543	0.0496215	SH2B1//DACT2//DSP//PRKCSH//SQSTM1//HDAC9//MAPK8IP3//CBLC//SHC2//MAP3K7//TIAM1//ACE//TRIB2//ARRB1//TAOK2//ROR2//MARVELD3//CSK//PRKAR1A//RARA//SRSF5//PRMT1//TNIP1//DUSP1//DUSP2//DUSP4//MAPKAPK2//CRK//NEDD9//TJP2//DCTN2//SLC12A7//WDR45//ATF2//CTNND1//SIK1//AP2A1//DVL1//CCNY//NCS1//GRB7//APC//ITGB2//MAPT//RNF138//PDPK1//TBC1D14//PTPN6//RBBP6//MICAL1//TP73//YWHAZ//CACNB3//MAPKAP1//PRKRIP1//TRIM5//CAV1…
GO:0016209	antioxidant activity	Molecular function	12	86	1189	18352	2.1537	0.00927829	0.179867	2.03253	0.0100925	CYGB//CAT//PRDX5//GPX4//HBQ1//MPO//GSTK1//SOD2//TXNRD2//PRDX4//FABP1//TP53INP1
GO:0016684	oxidoreductase activity, acting on peroxide as acceptor	Molecular function	9	56	1189	18352	2.4806	0.00938674	0.179867	2.02749	0.00756939	CYGB//CAT//PRDX5//GPX4//HBQ1//MPO//GSTK1//PRDX4//SESN1
GO:0001102	RNA polymerase II activating transcription factor binding	Molecular function	8	47	1189	18352	2.6272	0.00994667	0.185181	2.00232	0.00672834	ATF2//ZFPM1//HIPK2//GTF2I//ID2//TBX3//TP53BP1//LDB1
GO:0003824	catalytic activity	Molecular function	404	5673	1189	18352	1.09918	0.01022	0.185181	1.99055	0.339781	ALG2//SDHD//MYO1F//DIS3L2//CNOT6L//CNOT8//LSS//NOX5//SMUG1//PEMT//CHST9//SPHK1//OAS1//ALDH1A1//AARS2//CHD3//PTGES3//DKC1//DHX58//DHX16//PDIA5//TXNDC5//DCTN2//CCDC102A//KIF3B//ST8SIA5//ST6GAL1//CHAC2//AGPAT2//CRLS1//LCAT//PAFAH1B3//HSD17B8//PFKL//LCMT1//DNMT3A//POLD4//POLR2C//HMGA1//MGMT//LIG1//TOP1MT//GPAA1//RABL2B//GPN1//AGAP3//DRG2//RAB18//RAB38//RAB26//GNA12//GNL1//DRG1//GTPBP2//RHOU//RAB5B//R…
GO:0044877	protein-containing complex binding	Molecular function	102	1258	1189	18352	1.25147	0.0104041	0.185181	1.9828	0.0857864	IGF1R//PDPK1//SNX1//CIB2//ECM2//ICAM3//ITGA2//ITGB2//ITGB5//LGALS8//MFGE8//THBS4//SEMA7A//ADAM15//CD81//DDR1//CD44//NME2//AMBP//LILRB1//CD74//CDH13//LDLR//COLEC12//DCTN2//EPB41L2//ANK3//SLC26A5//SUPT16H//ACTR6//SAP30L//MLLT10//EED//EZH1//GNA12//MSH6//HIP1//ARRB1//RAB38//MR1//GEMIN4//SEC61A1//SRP19//EIF2A//CPSF6//ENG//ACVR1B//ACVR2A//IQGAP2//SYNE2//FSCN2//BIN1//DBNL//ABLIM1//MYO1F//VILL//MICAL1//S…
GO:0031406	carboxylic acid binding	Molecular function	23	212	1189	18352	1.67453	0.0106127	0.185181	1.97418	0.019344	RARA//RXRA//NR2F2//FABP1//NDUFAB1//NME2//ACOX1//LAYN//VCAN//CD44//GLDC//GSS//DDC//AARS2//PLOD1//AKR1C2//PYGL//RIDA//CAD//PPARD//SESN1//GLUD1//THNSL2
GO:0017124	SH3 domain binding	Molecular function	16	131	1189	18352	1.88517	0.010636	0.185181	1.97322	0.0134567	EFS//CRK//DRD4//SH3BP1//CBLC//OSTF1//SH3KBP1//INPP5D//MAPT//ABI3//PTPN6//MICAL1//AFAP1L2//SHANK3//ADAM15//DNAJC6
GO:0043177	organic acid binding	Molecular function	24	224	1189	18352	1.65373	0.0106414	0.185181	1.973	0.020185	RARA//RXRA//NR2F2//FABP1//NDUFAB1//NME2//ACOX1//LAYN//VCAN//CD44//GLDC//GSS//DDC//AARS2//AKR1C2//PLOD1//PYGL//RIDA//CAD//PPARD//SESN1//GLUD1//THNSL2//HBQ1
GO:0030276	clathrin binding	Molecular function	10	67	1189	18352	2.3037	0.0106589	0.185181	1.97229	0.00841043	CLTA//LDLR//PICALM//HIP1//AP2A1//ARRB1//STON2//BIN1//SMAP1//DNAJC6
GO:0003682	chromatin binding	Molecular function	53	596	1189	18352	1.37256	0.0118979	0.203986	1.92453	0.0445753	FOXC2//WBP2//GRHL1//RARA//RXRA//THRA//UTY//SUPT16H//ACTR6//SAP30L//MLLT10//EED//EZH1//PRDM1//SETDB1//NFAT5//STAG2//MORF4L1//RBPJL//ATF2//DNMT3A//FABP1//MTF2//PHF8//ASF1A//GATA2//MSH6//NCAPH2//HMGA1//ING2//SMAD6//MBD1//MPO//NFATC2//NONO//KMT5B//PKNOX1//PAF1//RNF2//BRD2//SAFB//SNAI2//SMARCA2//SP3//SUPT5H//TLE4//UBTF//UXT//CBX4//TP63//URI1//TRIM24//CCNT2
GO:0035064	methylated histone binding	Molecular function	10	69	1189	18352	2.23693	0.0130144	0.217407	1.88558	0.00841043	DPF2//BPTF//MTF2//PHF8//MSH6//CXXC1//ING2//TP53BP1//CBX4//KDM4A
GO:0140034	methylation-dependent protein binding	Molecular function	10	69	1189	18352	2.23693	0.0130144	0.217407	1.88558	0.00841043	BPTF//MTF2//PHF8//MSH6//CXXC1//ING2//TP53BP1//CBX4//KDM4A//DPF2
GO:0016922	nuclear receptor binding	Molecular function	13	101	1189	18352	1.98666	0.0133713	0.220542	1.87383	0.0109336	PHB2//WBP2//ARRB1//STRN//RERG//TRERF1//HMGA1//FOXP1//ZBTB7A//KDM5D//FOXP2//RXRA//TRIM24
GO:0016491	oxidoreductase activity	Molecular function	64	751	1189	18352	1.31535	0.0147903	0.240897	1.83002	0.0538267	SDHD//NOX5//ALDH1A1//HSD17B8//TP53I3//ACOX1//ADH1C//ALDH3B1//ALDH7A1//AKR1C2//DCXR//CYGB//CAT//RSAD1//CYB5R2//COX8A//CYB5A//COX7A2L//ETFDH//GLUD1//GLDC//IDH3G//CYP3A4//CYP4F3//CYP3A43//PCBD2//PRDX5//GPX4//HBQ1//MPO//GSTK1//PYCR1//BMP2//DHRS3//FADS2//SOD2//TXNRD2//UQCR10//NDUFA8//NDUFAB1//NDUFB6//PRDX4//HIBADH//PLOD1//SARDH//STEAP2//PDIA5//TXNDC12//MICAL1//AIFM1//ACAA1//SESN1//CDO1//PHF8//DUS1L//P…
GO:0051721	protein phosphatase 2A binding	Molecular function	6	32	1189	18352	2.89403	0.0154764	0.24896	1.81033	0.00504626	ARPP19//ANKLE2//MAPT//BCL2//STRN//SPHK1
GO:0016279	protein-lysine N-methyltransferase activity	Molecular function	9	61	1189	18352	2.27727	0.0161238	0.256211	1.79253	0.00756939	EZH1//KMT5B//NSD3//SETDB1//CXXC1//SETD1A//KMT2B//SETDB2//EED
GO:0035615	clathrin adaptor activity	Molecular function	4	16	1189	18352	3.8587	0.0170276	0.267312	1.76885	0.00336417	AP2A1//HIP1//ARRB1//STON2
GO:0001228	DNA-binding transcription activator activity, RNA polymerase II-specific	Molecular function	46	516	1189	18352	1.37597	0.0174677	0.270957	1.75776	0.038688	ZNF197//BATF//NFAT5//ZNF268//RBPJL//KLF6//ATF2//ATF6B//MESP2//ZNF600//BHLHA15//ELF3//ETS1//FOXJ3//FOXJ1//FOXC2//FOSB//GATA2//GATA3//ZNF544//ZNF615//KLF15//GTF2I//GRHL1//HOXA1//HOXB4//HOXD3//IRF3//ARNTL//SMAD6//MEIS2//MYCL//ATF3//NFATC2//NFIC//POU2F2//SPI1//TCF4//TCF12//TP73//NR2C2//TEAD2//KLF7//TP63//FUBP3//MAFB
GO:0016278	lysine N-methyltransferase activity	Molecular function	9	62	1189	18352	2.24054	0.0178122	0.271573	1.74928	0.00756939	EZH1//KMT5B//NSD3//SETDB1//CXXC1//SETD1A//KMT2B//SETDB2//EED
GO:0004601	peroxidase activity	Molecular function	8	52	1189	18352	2.37459	0.0179242	0.271573	1.74656	0.00672834	CYGB//CAT//GPX4//GSTK1//PRDX4//PRDX5//HBQ1//MPO
GO:0048365	Rac GTPase binding	Molecular function	10	73	1189	18352	2.11436	0.0188693	0.282606	1.72424	0.00841043	SPATA13//TIAM1//ARHGEF2//FARP2//IQGAP2//DVL1//SH3BP1//ARHGDIA//CAV1//SRGAP3
GO:0001216	DNA-binding transcription activator activity	Molecular function	46	519	1189	18352	1.36802	0.0191482	0.283523	1.71787	0.038688	ZNF197//BATF//NFAT5//ZNF268//RBPJL//KLF6//ATF2//ATF6B//MESP2//ZNF600//BHLHA15//ELF3//ETS1//FOXJ3//FOXJ1//FOXC2//FOSB//GATA2//GATA3//ZNF544//ZNF615//KLF15//GTF2I//GRHL1//HOXA1//HOXB4//HOXD3//IRF3//ARNTL//SMAD6//MEIS2//MYCL//ATF3//NFATC2//NFIC//POU2F2//SPI1//TCF4//TCF12//TP73//NR2C2//TEAD2//KLF7//TP63//FUBP3//MAFB
GO:0004364	glutathione transferase activity	Molecular function	5	25	1189	18352	3.08696	0.0202865	0.293704	1.69279	0.00420521	HPGDS//GSTM1//GSTM4//GSTM5//GSTK1
GO:0097602	cullin family protein binding	Molecular function	5	25	1189	18352	3.08696	0.0202865	0.293704	1.69279	0.00420521	CCDC22//ANAPC11//KCTD17//KLHL36//RNF7
GO:0042803	protein homodimerization activity	Molecular function	56	656	1189	18352	1.31761	0.0209198	0.299536	1.67944	0.0470984	CDH13//STK25//CIB2//PGRMC1//LILRB1//RBPMS//HOGA1//PHB2//NADK2//ADRA2C//ECE1//ENG//AMBP//TIMM9//CACYBP//HPGDS//GLDC//GSS//GSTM1//GSTM4//GRHL1//HIP1//IRF3//ATF3//PEX7//PANK1//SERPINF2//PML//TESC//DARS2//MASP1//MFF//BAX//ABCD3//RAP1GAP//BCL2//S100A6//ST6GAL1//BNIP3//SNX1//TCF4//TCF12//NR2F2//TPD52//VEGFA//PPCS//NAA60//FZD9//CAT//TRIM5//PDXK//PRKRA//LDB1//FOXP2//GDF15//TP53I3
GO:0140312	cargo adaptor activity	Molecular function	4	17	1189	18352	3.63172	0.0211491	0.299536	1.67471	0.00336417	AP2A1//HIP1//ARRB1//STON2
GO:0140096	catalytic activity, acting on a protein	Molecular function	165	2198	1189	18352	1.15866	0.0221746	0.309989	1.65414	0.138772	PDIA5//TXNDC5//LCMT1//GPAA1//ADAM28//TPP1//ACE//ECE1//ELANE//PSEN2//PSMB8//PSMB9//PSMD1//TMEM59//CPA1//CPD//CTSE//USP47//USP7//USP5//USP42//CAPN5//CAPNS1//CAPNS2//ADAMTS19//BMP1//ADAM15//KLK11//PIK3IP1//F2//CFI//PLAT//MASP1//HDAC9//STK25//RIPK3//HIPK2//MAP3K3//PTK7//MAP3K7//CDK11A//WEE1//CAD//STK24//TRIM24//MAPKAPK2//NME2//CDK2//PLK2//CLK1//CLK3//CSNK2A1//SIK1//AKT2//DAPK2//MKNK2//MAST4//PIM3//NE…
GO:0008330	protein tyrosine/threonine phosphatase activity	Molecular function	3	10	1189	18352	4.63045	0.0230767	0.309989	1.63683	0.00252313	DUSP1//DUSP2//DUSP4
GO:0016634	oxidoreductase activity, acting on the CH-CH group of donors, oxygen as acceptor	Molecular function	3	10	1189	18352	4.63045	0.0230767	0.309989	1.63683	0.00252313	ACOX1//RSAD1//ACAA1
GO:0032052	bile acid binding	Molecular function	3	10	1189	18352	4.63045	0.0230767	0.309989	1.63683	0.00252313	AKR1C2//FABP1//PYGL
GO:0070008	serine-type exopeptidase activity	Molecular function	3	10	1189	18352	4.63045	0.0230767	0.309989	1.63683	0.00252313	CPD//TPP1//ACE
GO:0043168	anion binding	Molecular function	208	2829	1189	18352	1.13483	0.0234536	0.311837	1.62979	0.174937	ACBD3//MFGE8//PLEKHN1//RARA//RXRA//NR2F2//FABP1//NDUFAB1//NME2//ACOX1//CDK2//ABCA8//MERTK//STK25//CCT7//PLK2//RIPK3//CHD3//CHKA//HSPA12B//CLCN6//CLK1//CLK3//ADK//NADK2//CSK//CSNK2A1//SIK1//SLFN5//EIF4G1//AK2//EPHA8//AKT2//FARSA//NLRP1//P2RX2//FPGS//DAPK2//PRKD3//MAGI3//HACL1//ATP2C1//GLUD1//MKNK2//HIPK2//GSS//MSH6//UBE2K//IDH3G//IGF1R//MAST4//LIG1//PIM3//MAP3K3//MAP3K4//ASNS//MSH5//MYO1F//NUBP1//…
GO:0035257	nuclear hormone receptor binding	Molecular function	16	144	1189	18352	1.71498	0.0242981	0.319803	1.61443	0.0134567	RXRA//TRIM24//PHB2//WBP2//ARRB1//STRN//RERG//TRERF1//PRAME//HMGA1//BRD8//TRIP12//FOXP1//ZBTB7A//KDM5D//FOXP2
GO:0000287	magnesium ion binding	Molecular function	22	217	1189	18352	1.56482	0.0248579	0.323898	1.60454	0.0185029	CDK2//CIB2//DIS3L2//SIK1//NCS1//RNASEH1//HACL1//HPGDS//NUDT7//GSS//MSH6//IDH3G//MAST4//PPM1A//PPM1B//TESC//ENOSF1//MAP3K7//WEE1//PDXK//SUCLG2//SPHK1
GO:0035591	signaling adaptor activity	Molecular function	9	68	1189	18352	2.04284	0.0307282	0.393239	1.51246	0.00756939	SH2B1//MAPK8IP3//DEDD2//SHANK3//CRK//PAG1//CDC42SE2//ZDHHC11//AFAP1L2
GO:0070063	RNA polymerase binding	Molecular function	10	79	1189	18352	1.95377	0.0309741	0.393239	1.509	0.00841043	PAF1//URI1//CTR9//TCOF1//SCAF1//LEO1//BIN1//PHRF1//PABPN1//CCNT2
GO:0030676	Rac guanyl-nucleotide exchange factor activity	Molecular function	4	19	1189	18352	3.24944	0.0310849	0.393239	1.50745	0.00336417	SPATA13//TIAM1//ARHGEF2//FARP2
GO:0019210	kinase inhibitor activity	Molecular function	9	69	1189	18352	2.01324	0.0333853	0.410878	1.47645	0.00756939	CDKN1C//TRIB2//TESC//PRKRIP1//ITPRIP//SOCS1//GMFG//PRKAR1A//AHSG
GO:0019199	transmembrane receptor protein kinase activity	Molecular function	10	80	1189	18352	1.92935	0.0334252	0.410878	1.47593	0.00841043	ACVR1B//ACVR2A//MERTK//EPHA8//IGF1R//NTRK3//ROR2//DDR1//PDGFRL//ENG
GO:0033613	activating transcription factor binding	Molecular function	10	80	1189	18352	1.92935	0.0334252	0.410878	1.47593	0.00841043	ATF2//ZFPM1//HIPK2//GTF2I//ID2//TBX3//TP53BP1//LDB1//HOXB4//ZBTB7A
GO:0016597	amino acid binding	Molecular function	8	59	1189	18352	2.09286	0.0356056	0.424102	1.44848	0.00672834	GLDC//GSS//CAD//SESN1//GLUD1//THNSL2//DDC//AARS2
GO:0035258	steroid hormone receptor binding	Molecular function	10	81	1189	18352	1.90553	0.0360088	0.424102	1.44359	0.00841043	PHB2//WBP2//ARRB1//STRN//RERG//TRERF1//FOXP1//ZBTB7A//KDM5D//FOXP2
GO:0016782	transferase activity, transferring sulfur-containing groups	Molecular function	9	70	1189	18352	1.98448	0.0361968	0.424102	1.44133	0.00756939	CHST9//SULT1A1//UST//SULT1C2//MOCOS//HS3ST6//ACAA1//HS6ST3//MOCS2
GO:0005123	death receptor binding	Molecular function	4	20	1189	18352	3.08696	0.0369212	0.424102	1.43272	0.00336417	NTF4//FASLG//TMBIM1//MADD
GO:0031690	adrenergic receptor binding	Molecular function	4	20	1189	18352	3.08696	0.0369212	0.424102	1.43272	0.00336417	ARRB1//ADRA2C//APLP1//SLC9A3R1
GO:0097159	organic cyclic compound binding	Molecular function	437	6299	1189	18352	1.07081	0.0369232	0.424102	1.4327	0.367536	FARSA//IFIT5//DARS2//AARS2//TRMT1L//EIF2A//ACBD3//NT5C2//NUBP1//DHRS3//MSH6//RARA//ATF6B//ZNF746//FOXJ1//FOXC2//GABPB1//ZBTB20//GATA3//FOXP1//KLF15//GRHL1//ARNTL//SMAD6//MSX2//ATF3//NONO//POU2F2//BCOR//RXRA//SALL1//SMARCA2//TCF12//THRA//TP73//TP63//FOXP2//DEAF1//LIN54//ATF2//ZNF582//DACH1//ZNF846//ZNF791//BHLHA15//MTF2//MGA//HOXB4//HOXD3//SP5//MAX//ASCL2//ZNF248//IKZF5//SNAI2//SP3//TBX3//NR2C2//Z…
GO:0004674	protein serine/threonine kinase activity	Molecular function	38	435	1189	18352	1.34833	0.0374129	0.424102	1.42698	0.0319596	ACVR1B//ACVR2A//PDPK1//MKNK2//MAPKAPK2//PHKG2//CDK2//CDK14//CDK11A//PRKD3//PRKCH//MAPK8//MAPK3//MAPK13//MAP3K3//MAP3K4//MAP3K7//TAOK2//ENG//STK25//PLK2//RIPK3//CLK1//CLK3//CSNK2A1//SIK1//AKT2//DAPK2//HIPK2//MAST4//PIM3//NEK3//NME2//FAM20C//NEK4//STK24//SQSTM1//STK17A
GO:0005504	fatty acid binding	Molecular function	6	39	1189	18352	2.37459	0.0380419	0.424102	1.41974	0.00504626	RIDA//PPARD//FABP1//NDUFAB1//NME2//ACOX1
GO:0004198	calcium-dependent cysteine-type endopeptidase activity	Molecular function	3	12	1189	18352	3.8587	0.0384068	0.424102	1.41559	0.00252313	CAPN5//CAPNS1//CAPNS2
GO:0008174	mRNA methyltransferase activity	Molecular function	3	12	1189	18352	3.8587	0.0384068	0.424102	1.41559	0.00252313	RNMT//METTL14//TRMT61B
GO:0043295	glutathione binding	Molecular function	3	12	1189	18352	3.8587	0.0384068	0.424102	1.41559	0.00252313	GSS//GSTM1//GSTM4
GO:0140035	ubiquitination-like modification-dependent protein binding	Molecular function	3	12	1189	18352	3.8587	0.0384068	0.424102	1.41559	0.00252313	TP53BP1//FAAP20//PML
GO:0016776	phosphotransferase activity, phosphate group as acceptor	Molecular function	6	40	1189	18352	2.31522	0.0423964	0.464223	1.37267	0.00504626	AK2//MAGI3//CARD11//TJP2//NME2//AK3
GO:0050145	nucleoside monophosphate kinase activity	Molecular function	4	21	1189	18352	2.93997	0.0433437	0.47064	1.36307	0.00336417	AK2//MAGI3//CARD11//TJP2
GO:0001221	transcription cofactor binding	Molecular function	7	51	1189	18352	2.1185	0.0450697	0.485337	1.34612	0.0058873	FAM89B//ZBTB7A//PPARD//TEAD2//CCNT2//VGLL4//BAIAP2
GO:0017017	MAP kinase tyrosine/serine/threonine phosphatase activity	Molecular function	3	13	1189	18352	3.56188	0.0475848	0.496023	1.32253	0.00252313	DUSP1//DUSP2//DUSP4
GO:0031994	insulin-like growth factor I binding	Molecular function	3	13	1189	18352	3.56188	0.0475848	0.496023	1.32253	0.00252313	IGF1R//IGFBP2//ITGA6
GO:0070700	BMP receptor binding	Molecular function	3	13	1189	18352	3.56188	0.0475848	0.496023	1.32253	0.00252313	BMP2//BMP3//GDF15
GO:1900750	oligopeptide binding	Molecular function	3	13	1189	18352	3.56188	0.0475848	0.496023	1.32253	0.00252313	GSS//GSTM1//GSTM4
GO:0002009	morphogenesis of an epithelium	Biological process	51	554	1163	18866	1.49335	0.00274636	0.0449805	2.56124	0.0438521	ENG//FOXC2//RBM15//VEGFA//GPC3//PTCH1//BCL2//SALL1//BMP2//VANGL2//PTK7//TP63//IFT20//AHI1//DEAF1//SPINT2//RARA//BRD2//TSC1//TEAD2//ARL13B//DLL1//TBX3//SETDB2//HOXB4//DVL1//MSX2//DDR1//CD44//SH3BP1//SLC9A3R1//ARHGEF19//AP2A1//ROR2//PSMB8//PSMB9//PSMD1//TIAM1//PML//BTRC//LRP5L//GATA3//LZTS2//RXRA//SNAI2//PHB2//PODXL//LGR4//FOXP1//CLASP1//MDK
GO:0031401	positive regulation of protein modification process	Biological process	102	1262	1163	18866	1.31112	0.00276615	0.0450309	2.55812	0.0877042	CRK//MAP3K3//MAP3K4//MAPK3//MAP3K7//TAOK2//DRD4//SHC2//ARRB1//NTRK3//AVPI1//BMP2//TP73//MADD//MAPKAPK2//GDF15//CD74//CD81//IL34//PROM2//DVL1//ENG//AKT2//F2//SLCO3A1//APP//PDE8A//C3//VEGFA//CDK2AP1//SQSTM1//ACVR2A//MAPK8IP3//DBNL//SOCS1//UBE2K//TNKS1BP1//SPHK1//RBPMS//INHBC//BMP3//ACVR1B//CHTOP//PAF1//ING2//MYCBP2//UBE3A//DERL1//PHF23//NDFIP1//RASSF5//CAV1//RIPK3//FGF13//ATG13//ADRA2C//PDPK1//MAPK…
GO:0051649	establishment of localization in cell	Biological process	206	2795	1163	18866	1.1956	0.00277774	0.0450309	2.55631	0.177128	NDEL1//ARHGEF2//PMAIP1//BAX//DTNBP1//P2RX1//ECM1//AHSG//APLP2//APP//SERPINF2//GTPBP2//STXBP2//VEGFA//CD63//RNPS1//U2AF2//CHTOP//SRSF5//TSC1//OS9//TRAK1//YWHAB//YWHAZ//PHB2//DRD1//ARNTL//SPRN//PML//RPAIN//AHCYL1//VPS37A//PARD3//ZDHHC11B//ZDHHC11//TAOK2//SEC61A1//SRP19//RPL28//RPLP2//RPS14//M6PR//AP3B1//ZFYVE16//HACL1//NUDT7//ACAA1//GSTK1//ACOX1//PEX7//PEX13//ZFAND6//UBE2D2//UBE2D3//CAT//TIMM17A//T…
GO:0009798	axis specification	Biological process	13	88	1163	18866	2.39641	0.00278446	0.0450309	2.55526	0.011178	SMAD6//TBX3//GPC3//RNF2//PTCH1//MESP2//WNT8A//TTC8//AHI1//BCOR//ARL13B//DLL1//SETDB2
GO:0090559	regulation of membrane permeability	Biological process	13	88	1163	18866	2.39641	0.00278446	0.0450309	2.55526	0.011178	PMAIP1//BAX//BCL2//BNIP3//NMT1//MAPK8//TP73//YWHAB//YWHAZ//TP63//FZD9//ATF2//TJP2
GO:0006625	protein targeting to peroxisome	Biological process	11	68	1163	18866	2.62412	0.0027941	0.0450309	2.55376	0.0094583	PEX7//PEX13//HACL1//NUDT7//ACAA1//GSTK1//ACOX1//ZFAND6//UBE2D2//UBE2D3//CAT
GO:0072662	protein localization to peroxisome	Biological process	11	68	1163	18866	2.62412	0.0027941	0.0450309	2.55376	0.0094583	HACL1//NUDT7//ACAA1//GSTK1//ACOX1//PEX7//PEX13//ZFAND6//UBE2D2//UBE2D3//CAT
GO:0072663	establishment of protein localization to peroxisome	Biological process	11	68	1163	18866	2.62412	0.0027941	0.0450309	2.55376	0.0094583	HACL1//NUDT7//ACAA1//GSTK1//ACOX1//PEX7//PEX13//ZFAND6//UBE2D2//UBE2D3//CAT
GO:0045444	fat cell differentiation	Biological process	26	235	1163	18866	1.79476	0.00280092	0.0450381	2.5527	0.022356	ATAT1//ZFPM1//GATA2//GATA3//TRIB2//ARNTL//MSX2//CMKLR1//ID2//PPARD//BMP2//SNAI2//LRG1//NUDT7//ITGA6//LAMB3//BNIP3//ATF2//AKT2//SMAD6//SDF4//ZBTB7A//PSMB8//TMEM120A//SOCS1//MAFB
GO:0072073	kidney epithelium development	Biological process	18	142	1163	18866	2.05629	0.00283822	0.045534	2.54695	0.0154772	FOXC2//SMAD6//RARA//SALL1//CAT//GPC3//PTCH1//BCL2//BMP2//FOXJ1//AHI1//GATA3//LZTS2//DLL1//PODXL//KLF15//LGR4//VEGFA
GO:0009792	embryo development ending in birth or egg hatching	Biological process	59	663	1163	18866	1.44357	0.00289607	0.0463567	2.53819	0.0507309	UBR3//CHTOP//GATA3//B9D1//SLC39A1//GNA12//PRMT1//NMT1//TMEM100//PTCH1//RBBP6//RXRA//BMP2//TBX3//VEGFA//NSRP1//CUL4A//ACVR1B//FOXC2//DLL1//ROR2//PLXNA2//ELF3//RPL7L1//WDR74//CTR9//SP3//NDEL1//PEMT//AKAP3//BCOR//HS3ST6//DEAF1//SPINT2//VANGL2//RARA//BRD2//TSC1//TEAD2//BPTF//GATA2//TCOF1//WNT8A//ARL13B//DVL1//MESP2//HOXA1//HOXB4//HOXB8//HOXD3//SULF2//ACVR2A//ECE1//KRT8//PRDM1//NR2F2//ASCL2//PTK7//GPR…
GO:0043161	proteasome-mediated ubiquitin-dependent protein catabolic process	Biological process	41	424	1163	18866	1.56862	0.00290363	0.0463728	2.53706	0.0352537	TRIM13//USP19//OS9//AMFR//JKAMP//TMUB2//DERL1//EDEM1//HERPUD1//CDK2//ANAPC11//PSMB8//PSMB9//PSMD1//AMN1//FBXL7//CUL4A//BTRC//GNA12//UBE2K//RAD23A//RAD23B//DDRGK1//USP7//ZER1//PLK2//DVL1//TRIB2//USP5//NKD2//RNF144A//UBR3//CAV1//AGAP3//ARNTL//ARRB1//PML//PCNP//UBE2D3//KCTD17//UBXN11
GO:0033599	regulation of mammary gland epithelial cell proliferation	Biological process	5	17	1163	18866	4.77113	0.00292573	0.0466202	2.53377	0.00429923	PHB2//GATA3//ROBO1//DEAF1//BAX
GO:0006629	lipid metabolic process	Biological process	114	1437	1163	18866	1.28691	0.00293939	0.0467323	2.53174	0.0980224	ACAA1//ACOX1//PTGES3//CD74//ALDH1A1//GPC3//DHRS3//HACL1//PEX13//ACSL5//CYP3A4//ALG2//PIGC//DPM3//DPM2//PPARD//C3//NDUFAB1//ABCD3//HSD17B8//ACAT2//PEX7//FADS2//CAT//CAV1//B4GALT4//AGPAT2//GPX4//LCAT//PLPPR2//PLBD1//PLPP2//CEPT1//CHKA//PCYT2//PLD1//PEMT//STARD10//CSNK2A1//CHPT1//SERINC5//SERINC2//INPP5D//PTPN13//PLEKHA8//ST3GAL6//TEX2//SPHK1//ASAH1//NEU1//BAX//ST8SIA5//PTGR2//AKR1C2//HPGDS//GSTM1//…
GO:0072163	mesonephric epithelium development	Biological process	14	99	1163	18866	2.294	0.00295553	0.0467783	2.52936	0.0120378	FOXC2//SMAD6//RARA//SALL1//CAT//GPC3//PTCH1//BCL2//BMP2//FOXJ1//GATA3//LZTS2//LGR4//VEGFA
GO:0072164	mesonephric tubule development	Biological process	14	99	1163	18866	2.294	0.00295553	0.0467783	2.52936	0.0120378	FOXC2//SMAD6//RARA//SALL1//CAT//GPC3//PTCH1//BCL2//BMP2//FOXJ1//GATA3//LZTS2//LGR4//VEGFA
GO:0006643	membrane lipid metabolic process	Biological process	24	212	1163	18866	1.83643	0.00296332	0.0467966	2.52822	0.0206363	PIGC//DPM3//DPM2//ST3GAL6//SERINC5//SERINC2//TEX2//SPHK1//PLPP2//PEMT//ASAH1//NEU1//BAX//ST8SIA5//B3GNT5//PIGQ//GPAA1//HACD2//ALDH3B1//PRKD3//CERS2//ACER2//P2RX1//B4GALT4
GO:0048729	tissue morphogenesis	Biological process	59	664	1163	18866	1.4414	0.00299394	0.0471745	2.52376	0.0507309	ENG//FOXC2//RBM15//VEGFA//GPC3//PTCH1//BCL2//SALL1//BMP2//MESP2//NF2//PRKAR1A//VANGL2//PTK7//TP63//IFT20//AHI1//DEAF1//SPINT2//RARA//BRD2//TSC1//TEAD2//ARL13B//DLL1//TBX3//SETDB2//SLC9A3R1//HOXB4//MSX2//TMEM100//SNAI2//DSP//ROBO1//DVL1//DDR1//CD44//SH3BP1//ITGA2//ZFPM1//RXRA//ARHGEF19//AP2A1//ROR2//PSMB8//PSMB9//PSMD1//TIAM1//PML//BTRC//LRP5L//GATA3//LZTS2//PHB2//PODXL//LGR4//FOXP1//CLASP1//MDK
GO:0043603	cellular amide metabolic process	Biological process	97	1194	1163	18866	1.31785	0.00300096	0.0471799	2.52274	0.083405	ASL//ACE//DRG2//DRG1//EIF4G1//ELANE//ST6GAL1//PPCS//ACSS1//SUCLG2//TNIP1//LARP4//MRPL52//DHPS//RPL28//RPLP2//RPS14//RRBP1//MRPS11//MRPL43//EIF2A//TSFM//GTPBP2//TUFM//AKT2//MKNK2//APP//ZNF706//TCOF1//TSC1//RBM4B//FARSA//DARS2//AARS2//DALRD3//SPCS2//CPD//ASNS//PLPP2//PEMT//NEU1//ETHE1//HPGDS//GPX4//GSTM1//GSTM4//GSTM5//GSTK1//GSS//CHAC2//FPGS//PDP1//ECE1//PANK2//RIDA//GRB7//CAPRIN1//SAMD4B//RARA//C…
GO:0001503	ossification	Biological process	40	412	1163	18866	1.57494	0.00302211	0.0473368	2.51969	0.0343938	MYBBP1A//VCAN//ASF1A//MSX2//LGR4//RRBP1//BMP2//BMP3//SNAI2//CAT//SEMA7A//NAB1//PEX7//LRP5L//MAPK3//DHRS3//SMAD6//MDK//BCL2//KREMEN1//GPC3//ROR2//ECM1//AHSG//FAM20C//FZD9//ACVR2A//BCOR//THBS3//TCIRG1//ID1//ID2//PTCH1//TP63//FOXC2//OSTF1//BMP1//SP3//THRA//CHRDL1
GO:0048568	embryonic organ development	Biological process	43	451	1163	18866	1.54665	0.00302435	0.0473368	2.51937	0.0369733	BPTF//GATA2//SP3//ARL13B//ENG//DLL1//AHI1//VANGL2//TBX3//SETDB2//TEAD2//ROR2//PPP1R13L//RARA//TTC39C//FOXC2//ZFPM1//GATA3//TMIE//MAFB//HOXA1//MAPK3//SALL1//PRKRA//ID2//HIPK2//SLC39A1//HOXB4//HOXB8//HOXD3//SLC9A3R1//RIPOR2//VEGFA//SPINT2//KRT8//PRDM1//NR2F2//ASCL2//DVL1//PTK7//PTCH1//RAD23B//RBBP6
GO:0072009	nephron epithelium development	Biological process	15	110	1163	18866	2.21207	0.00305755	0.0476451	2.51463	0.0128977	GPC3//PTCH1//BCL2//SALL1//BMP2//AHI1//GATA3//LZTS2//FOXC2//DLL1//PODXL//FOXJ1//KLF15//LGR4//VEGFA
GO:0090100	positive regulation of transmembrane receptor protein serine/threonine kinase signaling pathway	Biological process	15	110	1163	18866	2.21207	0.00305755	0.0476451	2.51463	0.0128977	RBPMS//ENG//INHBC//BMP2//BMP3//ACVR1B//ACVR2A//GDF15//CDKN1C//LRG1//HIPK2//ING2//GPC3//MSX2//SH2B1
GO:0016571	histone methylation	Biological process	18	143	1163	18866	2.04191	0.00306477	0.0476524	2.5136	0.0154772	BCOR//NSD3//CHTOP//PAF1//KMT5B//PRMT1//SETD1A//KMT2B//SETDB2//SETDB1//CXXC1//GATA3//CTR9//MTF2//EED//EZH1//TET3//NTMT1
GO:0007369	gastrulation	Biological process	22	189	1163	18866	1.88826	0.00308072	0.0477952	2.51135	0.0189166	RNF2//LRP5L//ACVR2A//DUSP1//DUSP2//DUSP4//MESP2//NF2//PRKAR1A//LEO1//PAF1//CTR9//CLASP1//DVL1//VANGL2//COL12A1//ITGB2//ITGB5//LAMB3//GPC3//ITGA2//FOXC2
GO:0051241	negative regulation of multicellular organismal process	Biological process	110	1382	1163	18866	1.29117	0.00312433	0.0481398	2.50524	0.094583	MERTK//NDRG2//LILRB1//NME2//BMP2//F2//SVBP//NR2F2//ASCL2//MARVELD3//GATA3//LDLRAD4//PTPRS//TSC1//CSK//PLK2//ATF2//GTF2I//FASLG//PML//THBS4//SMAD6//MDK//BCL2//KREMEN1//ECM1//AHSG//BCOR//RARA//CUL4A//SNAI2//IRF3//DHX58//UBE2L6//PPM1B//DLL1//TRIB2//CMKLR1//ZFPM1//NDFIP1//FOXJ1//ARRB1//PTPN6//ELANE//PHB2//ROBO1//PTCH1//GDF15//TIA1//TRPV3//PLAT//SERPINF2//SOCS1//ID2//CD74//MSX2//TP63//LEO1//HOXB8//MEI…
GO:0007249	I-kappaB kinase/NF-kappaB signaling	Biological process	30	286	1163	18866	1.70159	0.00314083	0.0481398	2.50296	0.0257954	PRDX4//MAP3K7//PDPK1//ZFAND6//SQSTM1//BTRC//TRIM13//LAMTOR5//TRAF3IP2//PLK2//ECM1//IFIT5//ATP2C1//CCDC22//FASLG//IRF3//MAP3K3//PPM1A//TMEM9B//NDFIP1//CARD11//TRIM52//TRIM5//TNFSF10//CD74//TNIP1//PPM1B//CARD19//DDRGK1//RIPK3
GO:0090398	cellular senescence	Biological process	12	79	1163	18866	2.46408	0.00315248	0.0481398	2.50135	0.0103181	HMGA1//ARNTL//ING2//NEK4//PLK2//MAP3K3//BCL2L12//YPEL3//ID2//PML//TBX3//KAT6A
GO:0010605	negative regulation of macromolecule metabolic process	Biological process	257	3578	1163	18866	1.16518	0.0031545	0.0481398	2.50107	0.22098	CDK2//DEAF1//ZNF268//PPP1R13L//ATF2//ZNF582//ZNF746//DACH1//ZFPM1//ZNF296//ZNF846//DNMT3A//ELANE//EZH1//BPTF//MTF2//FOXJ1//FOXC2//MGA//CBX7//FOSB//ZBTB20//GATA2//GATA3//FOXP1//HIPK2//HOXB4//HOXB8//HSF4//SNAI3//ID1//ID2//FASLG//IRF3//SP5//SMAD6//MAX//MEIS2//ASCL2//MSX2//ATF3//NFATC2//NFIC//KLF3//ZBTB7A//PAF1//PPARD//BCOR//PPM1A//DMAP1//ZNF248//PTCH1//RARA//DPF2//RNF2//RPS14//RXRA//SALL1//PRDM1//IK…
GO:0045732	positive regulation of protein catabolic process	Biological process	25	225	1163	18866	1.80243	0.00315524	0.0481398	2.50097	0.0214961	ZER1//PLK2//DVL1//TRIB2//RAD23A//DDRGK1//USP5//NKD2//RNF144A//RGN//CAV1//HERPUD1//UQCC2//VGLL4//EDEM1//CD81//LDLR//CCDC22//APC2//CSNK2A1//GPC3//APC//SNX1//STX5//NDFIP1
GO:1903050	regulation of proteolysis involved in cellular protein catabolic process	Biological process	25	225	1163	18866	1.80243	0.00315524	0.0481398	2.50097	0.0214961	GNA12//UBE2K//RAD23A//RAD23B//DDRGK1//USP7//ZER1//PLK2//DVL1//TRIB2//USP5//NKD2//RNF144A//BTRC//USP19//RGN//HERPUD1//CAV1//OS9//EDEM1//UBE3A//CSNK2A1//HIPK2//PML//CCDC22
GO:0007528	neuromuscular junction development	Biological process	9	50	1163	18866	2.91993	0.00315749	0.0481398	2.50066	0.00773861	APP//SHANK3//DVL1//FZD9//P2RX2//ANK3//CACNB1//CACNB2//CACNB3
GO:0097300	programmed necrotic cell death	Biological process	9	50	1163	18866	2.91993	0.00315749	0.0481398	2.50066	0.00773861	RIPK3//ZBP1//FZD9//CAV1//ARHGEF2//FASLG//PYGL//BAX//IRF3
GO:0060341	regulation of cellular localization	Biological process	84	1012	1163	18866	1.34648	0.00317009	0.0481954	2.49893	0.072227	DTNBP1//PML//BCL2//TMBIM6//P2RX2//CAV1//NOL3//VAMP1//NDEL1//MPC2//ARRB1//SYBU//NADK//DMAP1//CSK//PDPK1//STXBP2//GATA2//ITGB2//PPM1A//CPSF6//HCRT//PTPN6//ATG5//DRD1//F2//BAX//DRD4//CACNA1D//TIAM1//LRP5L//PIM3//KLF7//SPIDR//CD81//AKT2//ANK3//MFF//CACNB3//PLD1//CACNB2//NF2//RASSF5//LZTS2//LAMTOR5//NMT1//PMAIP1//MAPK8//TP73//YWHAB//YWHAZ//TP63//STX18//PID1//TMBIM1//PICALM//TMEM59//CNPY4//PRKCH//STAC/…
GO:0051603	proteolysis involved in cellular protein catabolic process	Biological process	64	734	1163	18866	1.41444	0.00317479	0.0481954	2.49828	0.0550301	OS9//UBR3//AMN1//FBXL7//CBLC//TRPC4AP//AMFR//UBE2K//ARRB1//ANAPC11//USP47//RBBP6//UBE2D2//UBE2D3//UBE3A//USP7//FBXO11//NDFIP1//USP5//USP42//CUL4A//SQSTM1//BTRC//UBE2L6//TRIP12//RNF7//HERPUD1//RNF144A//ZER1//PMAIP1//PSMB8//PSMB9//ENC1//TRIM13//USP19//JKAMP//TMUB2//DERL1//EDEM1//CDK2//PSMD1//GNA12//RAD23A//RAD23B//DDRGK1//PLK2//DVL1//TRIB2//NKD2//RCN3//AGAP3//ARNTL//PML//PCNP//KCTD17//UBXN11//VPS37…
GO:0048754	branching morphogenesis of an epithelial tube	Biological process	19	155	1163	18866	1.98848	0.00322673	0.0488788	2.49124	0.0163371	ENG//FOXC2//RBM15//VEGFA//GPC3//PTCH1//BCL2//SALL1//BMP2//MSX2//PML//TBX3//DDR1//BTRC//LRP5L//VANGL2//PHB2//LGR4//MDK
GO:0043549	regulation of kinase activity	Biological process	77	915	1163	18866	1.36512	0.00327332	0.0494783	2.48501	0.0662081	CCNL2//CCNT2//CRK//MAP3K3//MAP3K4//MAPK3//MAP3K7//TAOK2//DRD4//SHC2//ARRB1//NTRK3//AVPI1//BMP2//TP73//MADD//MAPKAPK2//GDF15//CD74//CD81//DUSP1//DUSP2//DUSP4//RGS3//CAV1//DVL1//TRIB2//NF2//PDPK1//TESC//PRKRIP1//DTNBP1//ITPRIP//SOCS1//RGN//GMFG//CBLC//ZFYVE28//APP//MAPK8IP3//DBNL//RIPK3//FGF13//VEGFA//ATG13//ADRA2C//MAPKAP1//CDKN1C//CSK//AHSG//MAPT//MERTK//EPHA8//IGF1R//ROR2//DDR1//PRKAR1A//IL34//E…
GO:0048812	neuron projection morphogenesis	Biological process	59	667	1163	18866	1.43492	0.003305	0.0498504	2.48083	0.0507309	BAIAP2//ANK3//APP//PARD3//BCL2//S100A6//PICALM//KLF7//TAOK2//EMB//DVL1//EPHA8//SEMA3D//NFASC//GATA3//GFRA2//GRB7//SH3KBP1//MATN2//MAPK3//PTPRA//RAP1GAP//ROBO1//SPTB//SEMA6D//SEMA7A//SHANK3//MYCBP2//NDEL1//PTPRS//VANGL2//ZFYVE27//DBNL//MAPT//FGF13//SPG11//NTRK3//TRAK1//DTNBP1//VEGFA//UST//ARHGDIA//STK25//PLXNA2//TIAM1//ID1//CAPRIN1//CAPRIN2//UBE3A//PTCH1//ZSWIM8//POSTN//DDR1//EPB41L3//NBL1//NEK3//…
GO:0007417	central nervous system development	Biological process	86	1042	1163	18866	1.33885	0.00332391	0.0500287	2.47835	0.0739467	APP//RIDA//BAIAP2//CSK//CTNND1//BPTF//RAB18//FOXJ1//PHF8//FPGS//ID1//MEIS2//PAFAH1B3//PCDH18//PTCH1//UBE3A//B3GNT5//SPHK1//SLC23A1//DRD1//DLL1//ROR2//ID2//PTPRS//EED//GATA2//HOXB8//SCYL1//BMP2//MDK//ATAT1//SDF4//FOXP2//MAFB//SEMA6D//ARCN1//BCL2//TBX3//GLUD1//NDRG2//MAPKAP1//CRK//EZH1//FGF13//NF2//RARA//TSC1//CRTAC1//SHANK3//PEX13//NDEL1//DIXDC1//SYNE2//SUN2//ARL13B//ROBO1//ETS1//BAX//METTL14//SAL…
GO:0019852	L-ascorbic acid metabolic process	Biological process	4	11	1163	18866	5.89885	0.00334029	0.0501683	2.47622	0.00343938	RGN//CYB5A//SLC2A1//SLC23A1
GO:0045859	regulation of protein kinase activity	Biological process	69	805	1163	18866	1.39044	0.00339025	0.0508106	2.46977	0.0593293	CCNL2//CCNT2//CRK//MAP3K3//MAP3K4//MAPK3//MAP3K7//TAOK2//DRD4//SHC2//ARRB1//NTRK3//AVPI1//BMP2//TP73//MADD//MAPKAPK2//GDF15//CD74//CD81//DUSP1//DUSP2//DUSP4//RGS3//CAV1//DVL1//TRIB2//NF2//PDPK1//TESC//PRKRIP1//DTNBP1//ITPRIP//SOCS1//RGN//GMFG//CBLC//ZFYVE28//APP//MAPK8IP3//DBNL//RIPK3//FGF13//VEGFA//ATG13//ADRA2C//MAPKAP1//PRKAR1A//CSK//IL34//ELANE//ROBO1//PTPN6//SPRY4//FZD10//ROR2//VANGL2//TIAM1…
GO:0031098	stress-activated protein kinase signaling cascade	Biological process	31	300	1163	18866	1.67626	0.00339814	0.0508208	2.46876	0.0266552	ROR2//MAPK8//MAP3K7//MAPK8IP3//DBNL//MAPK3//STK25//TAOK2//MAPKAPK2//DTNBP1//FZD10//MAP3K4//VANGL2//TIAM1//PHLPP1//MAGI3//IGF1R//AMBP//MARVELD3//MTURN//HIPK2//APP//SERPINF2//MAPK13//BTRC//PRMT1//MAP3K3//BMP2//VEGFA//SPHK1//DUSP1
GO:1903829	positive regulation of cellular protein localization	Biological process	34	338	1163	18866	1.63178	0.00343407	0.0512496	2.46419	0.0292347	DMAP1//PPM1A//CD81//AKT2//ANK3//ITGB2//MFF//CACNB3//LAMTOR5//F2//NMT1//PMAIP1//MAPK8//BCL2//TP73//YWHAB//YWHAZ//TP63//CNPY4//PDPK1//PRKCH//STAC//NKD2//SQSTM1//RHOU//UBE2D3//ATG13//EDEM1//EPB41L2//APC//CCT7//DKC1//DDRGK1//MAPT
GO:0048678	response to axon injury	Biological process	12	80	1163	18866	2.43328	0.00350562	0.0522071	2.45524	0.0103181	MAPK8IP3//BCL2//STK24//NDEL1//CERS2//PTPRS//KREMEN1//NTRK3//MATN2//MAX//BAX//BNIP3
GO:0007155	cell adhesion	Biological process	116	1474	1163	18866	1.27662	0.00351435	0.0522269	2.45416	0.099742	BCL2//TSC1//DDR1//POSTN//ACER2//NF2//ADAM15//CDH13//SNAI2//EMB//PCDH9//PCDH18//PCDHGB7//ROBO1//CLSTN3//CD164//CEL//ASTN1//TNIP1//ITGB2//MSLN//ECM2//LYPD3//HOXD3//ITGA6//ITGA2//ITGB5//SIGLEC1//THBS3//TIAM1//CD44//CD63//DACT2//DUSP1//ARHGDIA//MDK//PLXNA2//PODXL//RIPOR2//CLDN4//CLDN6//ATP2C1//SPINT2//EPHA8//DLL1//PML//PKP4//CYTH1//HHLA2//CSK//PDPK1//PTPN6//CARD11//CAV1//GRAP2//SMAD6//PPARD//FOXJ1//C…
GO:0008088	axo-dendritic transport	Biological process	11	70	1163	18866	2.54915	0.00352583	0.0522875	2.45274	0.0094583	TRAK1//BLOC1S1//DTNBP1//AP3B1//KIF3B//NDEL1//MAPT//SYBU//MAPK8IP3//APP//SPG11
GO:0051090	regulation of DNA-binding transcription factor activity	Biological process	43	455	1163	18866	1.53305	0.00355134	0.0525553	2.44961	0.0369733	CCDC22//CMKLR1//MTURN//FOXJ1//ARRB1//USP7//CAT//PARP10//SIK1//MSX2//VEGFA//TONSL//PHB2//ID1//ID2//PTCH1//SIGIRR//RNF2//BTRC//ATF2//HIPK2//APP//TP53BP1//TRIM26//TRIM52//TRIM5//FANK1//TRIM13//LAMTOR5//RIPK3//SLCO3A1//ITGB2//ZBTB7A//PRKCH//DDRGK1//MAP3K7//TRAPPC9//CARD11//CAV1//SPHK1//ARHGEF2//MAPK3//MAPK8
GO:0009611	response to wounding	Biological process	58	656	1163	18866	1.43425	0.00359824	0.053138	2.44391	0.049871	ZFPM1//F2//P2RX2//DOCK9//SH2B1//GATA2//GATA3//GNA12//ITGA2//P2RX1//AK3//PLAT//PRKAR1A//DOCK6//MICAL1//DTNBP1//AP3B1//ENTPD1//MERTK//ADRA2C//ARRB1//PDPK1//PRKCH//MAPK3//PTPN6//YWHAZ//CAV1//MAPK8IP3//BCL2//MSX2//FOXC2//POSTN//ARHGEF19//DSP//PPARD//VANGL2//PTK7//SERPINF2//DDR1//CD44//MATN2//MAX//NTRK3//BAX//BNIP3//STK24//NDEL1//CERS2//PTPRS//KREMEN1//ETS1//VEGFA//CRK//CLDN4//MDK//CLASP1//PHB2//SULF2
GO:0045936	negative regulation of phosphate metabolic process	Biological process	54	602	1163	18866	1.45512	0.00362082	0.0533599	2.44119	0.0464316	DUSP1//DUSP2//DUSP4//RGS3//CAV1//NTRK3//PID1//PTPN13//MICAL1//DVL1//TRIB2//NF2//PDPK1//TESC//PRKRIP1//DTNBP1//ITPRIP//SOCS1//RGN//GMFG//CBLC//ZFYVE28//EIF4G1//PARD3//PPP1R37//ARFGEF3//URI1//ENG//GFRA2//ARPP19//PHACTR3//BAX//CDKN1C//CSK//AHSG//MAPT//YWHAB//ANKLE2//PTPN6//SPRY4//PIK3IP1//APC//NR2F2//AMBP//MARVELD3//IGF1R//SMAD6//LDLRAD4//TNIP1//ARRB1//ATF3//NDRG2//SLC9A3R1//PRKAR1A
GO:0009161	ribonucleoside monophosphate metabolic process	Biological process	9	51	1163	18866	2.86268	0.00362863	0.0533636	2.44026	0.00773861	ADK//CAD//UCKL1//AK2//AK3//MAGI3//CARD11//TJP2//NT5C2
GO:0010770	positive regulation of cell morphogenesis involved in differentiation	Biological process	19	157	1163	18866	1.96315	0.00372345	0.0546441	2.42905	0.0163371	ZFYVE27//DBNL//MAPT//NDEL1//SEMA7A//NTRK3//VEGFA//STK25//TRAK1//ARHGDIA//PLXNA2//ROBO1//TIAM1//CAPRIN1//CAPRIN2//BAIAP2//CRK//MDK//NEDD9
GO:0010563	negative regulation of phosphorus metabolic process	Biological process	54	603	1163	18866	1.4527	0.00374645	0.0548676	2.42638	0.0464316	DUSP1//DUSP2//DUSP4//RGS3//CAV1//NTRK3//PID1//PTPN13//MICAL1//DVL1//TRIB2//NF2//PDPK1//TESC//PRKRIP1//DTNBP1//ITPRIP//SOCS1//RGN//GMFG//CBLC//ZFYVE28//EIF4G1//PARD3//PPP1R37//ARFGEF3//URI1//ENG//GFRA2//ARPP19//PHACTR3//BAX//CDKN1C//CSK//AHSG//MAPT//YWHAB//ANKLE2//PTPN6//SPRY4//PIK3IP1//APC//NR2F2//AMBP//MARVELD3//IGF1R//SMAD6//LDLRAD4//TNIP1//ARRB1//ATF3//NDRG2//SLC9A3R1//PRKAR1A
GO:0030522	intracellular receptor signaling pathway	Biological process	28	265	1163	18866	1.71401	0.00382014	0.055831	2.41792	0.0240757	THRA//DEFA1//SAFB//UBE3A//DDRGK1//PHB2//TP63//WBP2//RXRA//STARD10//IRF3//DHX58//PML//RARA//DHRS3//PRAME//ZNF536//TRERF1//KDM5D//FOXP1//ZBTB7A//PIAS2//MAP3K7//TRIM24//SNAI2//ARNTL//PPARD//NR2F2
GO:1902165	regulation of intrinsic apoptotic signaling pathway in response to DNA damage by p53 class mediator	Biological process	5	18	1163	18866	4.50607	0.00384771	0.0561177	2.4148	0.00429923	ING2//BCL2//BCL2L12//CD44//CD74
GO:0048667	cell morphogenesis involved in neuron differentiation	Biological process	54	604	1163	18866	1.4503	0.00387581	0.056411	2.41164	0.0464316	BAIAP2//ANK3//APP//PARD3//BCL2//S100A6//PICALM//KLF7//TAOK2//EMB//DVL1//EPHA8//SEMA3D//NFASC//GATA3//GFRA2//GRB7//SH3KBP1//MATN2//MAPK3//PTPRA//RAP1GAP//ROBO1//SPTB//SEMA6D//SEMA7A//SHANK3//MYCBP2//NDEL1//PTPRS//VANGL2//ZFYVE27//DBNL//MAPT//FGF13//SPG11//NTRK3//TRAK1//DTNBP1//VEGFA//UST//ARHGDIA//STK25//PLXNA2//TIAM1//ID1//CAPRIN1//CAPRIN2//SLC9A3R1//RIPOR2//UBE3A//PTCH1//ZSWIM8//ID2
GO:0071158	positive regulation of cell cycle arrest	Biological process	12	81	1163	18866	2.40324	0.00388997	0.0565006	2.41005	0.0103181	CDK2//PLK2//CNOT6L//PRMT1//PML//PCBP4//BAX//TNKS1BP1//CNOT8//MYBBP1A//ID2//TP73
GO:0042592	homeostatic process	Biological process	149	1963	1163	18866	1.23131	0.0039211	0.0567862	2.40659	0.128117	PTGES3//POLD4//DRD1//HCRT//KLF15//BAX//BCL2//CD74//PRKAR1A//TCIRG1//DRD4//ELANE//ATP2C1//CCL14//CAV1//RGN//CCDC22//APP//ISCU//NUBP1//NDFIP1//SLC12A7//CLCN6//DKC1//TNKS1BP1//CIB2//CMKLR1//FPR3//GATA2//GPR6//GPR35//PTGER1//TACR1//CACNA1A//LPAR2//PML//TMBIM6//P2RX2//ZFPM1//ANK3//UBE2K//NOL3//SLC22A12//DEDD2//SLC4A11//GATA3//HIPK2//PKNOX1//RPS14//SPI1//THRA//MAPK3//SLC9A3R1//FASLG//CCT7//MAP3K4//SOD2…
GO:1905330	regulation of morphogenesis of an epithelium	Biological process	21	181	1163	18866	1.88209	0.00392572	0.0567862	2.40608	0.0180567	VANGL2//AHI1//ARHGEF19//AP2A1//DVL1//ROR2//PSMB8//PSMB9//PSMD1//TIAM1//RXRA//SNAI2//PHB2//GATA3//PTK7//LGR4//VEGFA//FOXP1//CLASP1//MDK//GPC3
GO:0033627	cell adhesion mediated by integrin	Biological process	11	71	1163	18866	2.51324	0.0039452	0.0569512	2.40393	0.0094583	CRK//EPHA8//TESC//ACER2//SNAI2//FOXC2//PTPN6//PODXL//ITGA2//ITGB2//ITGB5
GO:0045321	leukocyte activation	Biological process	105	1321	1163	18866	1.2894	0.00401681	0.0578667	2.39612	0.0902837	CD81//APP//ITGB2//MAPT//BAX//MERTK//ID2//SP3//IL15//MDK//CD74//ZFPM1//LILRB1//ITFG2//DLL1//BCL2//POU2F2//GATA3//SPI1//TCIRG1//KLF6//ZBTB7A//TPD52//FZD9//CARD11//HDAC9//PKNOX1//CD3D//INPP5D//NFATC2//CD320//HHLA2//CSK//PDPK1//PTPN6//CAV1//GRAP2//PRDM1//RIPK3//NCAPH2//MR1//MAFB//FOXJ1//IGFBP2//CD44//PHB2//FOXP1//NDFIP1//BATF//STXBP2//GATA2//PRDX4//AGPAT2//IQGAP2//PGRMC1//LRG1//COPB1//DEFA1//DSP//AHS…
GO:0022610	biological adhesion	Biological process	116	1481	1163	18866	1.27058	0.00408819	0.058775	2.38847	0.099742	BCL2//TSC1//DDR1//POSTN//ACER2//NF2//ADAM15//CDH13//SNAI2//MSLN//EFS//SSX2IP//FBLN7//COL12A1//CLDN4//VCAN//ENG//EPHA8//AMBP//APC//APLP1//ICAM3//APP//ITGA2//ITGB2//MFGE8//NEDD9//NME2//NTM//PCDH9//PODXL//PCDH18//PCDHGB7//PARD3//PTK7//ROBO1//CD164//CLDN6//MUC16//ENTPD1//CD44//RIPOR2//FARP2//EMB//CLSTN3//CEL//ASTN1//TNIP1//ECM2//LYPD3//HOXD3//ITGA6//ITGB5//SIGLEC1//THBS3//TIAM1//CD63//DACT2//DUSP1//A…
GO:0045596	negative regulation of cell differentiation	Biological process	66	770	1163	18866	1.39044	0.00410924	0.0587926	2.38624	0.0567498	NME2//ASCL2//GATA3//LDLRAD4//BHLHA15//PTPRS//TSC1//RARA//CUL4A//DLL1//TBX3//CAV1//SNAI2//FOXJ1//SOCS1//ID2//CD74//MDK//ZFPM1//GATA2//TRIB2//ARNTL//MSX2//ID1//TP63//LEO1//HOXB8//MEIS2//PAF1//RBM15//CTR9//LDB1//MAFB//PRMT1//INPP5D//PPARD//APP//TP73//DIXDC1//ZNF536//SMAD6//PTCH1//BCL2//FGF13//CERS2//KREMEN1//F2//MBD1//NTRK3//SEMA3D//SEMA6D//SEMA7A//ARHGEF2//ARHGDIA//PLK2//UBE3A//LDLR//POSTN//VEGFA//…
GO:0034614	cellular response to reactive oxygen species	Biological process	20	170	1163	18866	1.90845	0.00410997	0.0587926	2.38616	0.0171969	MPO//SOD2//STK25//RIPK3//ETS1//FABP1//MAPK13//BNIP3//SPHK1//AIFM1//CDK2//CRK//RGN//PDE8A//PYCR1//AGAP3//PRDX5//MAPT//MAPK3//MAPK8
GO:0043276	anoikis	Biological process	7	34	1163	18866	3.33979	0.0041144	0.0587926	2.38569	0.00601892	MYBBP1A//SIK1//BCL2//SNAI2//CAV1//DAPK2//MAP3K7
GO:0031058	positive regulation of histone modification	Biological process	13	92	1163	18866	2.29222	0.00412844	0.0588741	2.38421	0.011178	CHTOP//PAF1//ING2//MAPK3//ARRB1//SNAI2//CTR9//MTF2//EED//WBP2//GATA3//VEGFA//NSD3
GO:0038066	p38MAPK cascade	Biological process	9	52	1163	18866	2.80763	0.00415316	0.0591071	2.38162	0.00773861	PHLPP1//PRMT1//MAP3K3//MAP3K4//BMP2//VEGFA//SPHK1//DUSP1//MAPKAPK2
GO:0003002	regionalization	Biological process	35	355	1163	18866	1.59934	0.00416816	0.0592013	2.38006	0.0300946	FOXC2//DLL1//ROR2//PLXNA2//BMP2//SMAD6//MTF2//MAFB//NTF4//TBX3//GPC3//RNF2//BPTF//HIPK2//HOXB4//HOXB8//HOXD3//MSX2//VANGL2//NR2F2//LRP5L//ACVR2A//ARL13B//PTCH1//TP63//MESP2//ROBO1//WNT8A//NBL1//FOXJ1//AHI1//SETDB2//C3//GPR161//EED
GO:2001252	positive regulation of chromosome organization	Biological process	21	182	1163	18866	1.87175	0.00418742	0.0593554	2.37805	0.0180567	CHTOP//PAF1//ING2//PML//CCT7//DKC1//MAP3K4//MAPK3//ARRB1//SNAI2//ANAPC11//CTR9//MTF2//EED//WBP2//GATA3//SETDB2//SETDB1//VEGFA//SLX4//NSD3
GO:0010001	glial cell differentiation	Biological process	25	230	1163	18866	1.76324	0.00420914	0.0595438	2.37581	0.0214961	APP//DRD1//DLL1//ROR2//ID2//NAB1//METTL14//NTRK3//PARD3//NDRG1//AKT2//MAPT//CSK//BNIP3//EED//BIN1//BMP2//F2//MBD1//IL34//MDK//TP73//MAPK3//LDLR//KLF15
GO:0001823	mesonephros development	Biological process	14	103	1163	18866	2.20491	0.00426261	0.0600488	2.37032	0.0120378	FOXC2//SMAD6//RARA//SALL1//CAT//GPC3//PTCH1//BCL2//BMP2//FOXJ1//GATA3//LZTS2//LGR4//VEGFA
GO:0098869	cellular oxidant detoxification	Biological process	14	103	1163	18866	2.20491	0.00426261	0.0600488	2.37032	0.0120378	MPO//SOD2//RGN//PRDX4//TXNRD2//CYGB//FABP1//PRDX5//SESN1//GPX4//HBQ1//GSTK1//CAT//TP53INP1
GO:0016573	histone acetylation	Biological process	19	159	1163	18866	1.93846	0.004282	0.0600488	2.36835	0.0163371	GATA2//ARRB1//MAPK3//SNAI2//JADE2//SPI1//MAP3K7//NAA60//KAT6A//BRD8//MORF4L1//ZZZ3//DMAP1//LDB1//WBP2//GATA3//ATG5//ATF2//DPF2
GO:0008637	apoptotic mitochondrial changes	Biological process	16	125	1163	18866	2.0764	0.00429732	0.0600488	2.3668	0.0137575	PMAIP1//MFF//BAX//BCL2//SOD2//FZD9//BNIP3//TNFSF10//NOL3//NMT1//MAPK8//TP73//YWHAB//YWHAZ//TP63//ATF2
GO:0030968	endoplasmic reticulum unfolded protein response	Biological process	16	125	1163	18866	2.0764	0.00429732	0.0600488	2.3668	0.0137575	PDIA5//TPP1//SEC31A//CXXC1//DNAJB11//EDEM1//ASNS//ATF3//HERPUD1//ATF6B//BAX//DDRGK1//BHLHA15//AMFR//DERL1//CANX
GO:0003279	cardiac septum development	Biological process	15	114	1163	18866	2.13445	0.0043129	0.0600488	2.36523	0.0128977	ENG//SMAD6//MSX2//RARA//ROBO1//ID2//VANGL2//GATA3//PTK7//SALL1//PRDM1//DHRS3//ZFPM1//RBM15//TBX3
GO:0009062	fatty acid catabolic process	Biological process	15	114	1163	18866	2.13445	0.0043129	0.0600488	2.36523	0.0128977	HACL1//PEX13//ACAA1//ACAT2//PEX7//PPARD//ABCD3//MCEE//AKT2//FABP1//ETFDH//ACOX1//CYP4F3//CEL//NUDT7
GO:1990748	cellular detoxification	Biological process	15	114	1163	18866	2.13445	0.0043129	0.0600488	2.36523	0.0128977	MPO//SOD2//GSTM1//PRDX4//TXNRD2//CYGB//FABP1//PRDX5//SESN1//GPX4//HBQ1//GSTK1//CAT//TP53INP1//RGN
GO:0060393	regulation of pathway-restricted SMAD protein phosphorylation	Biological process	10	62	1163	18866	2.61643	0.00437169	0.0606455	2.35935	0.00859845	RBPMS//ENG//INHBC//BMP2//BMP3//ACVR1B//ACVR2A//GDF15//SMAD6//LDLRAD4
GO:0052548	regulation of endopeptidase activity	Biological process	41	434	1163	18866	1.53248	0.00437293	0.0606455	2.35923	0.0352537	NLRP1//HIP1//ACER2//FASLG//MAPT//P2RX1//PMAIP1//PML//BAX//ROBO1//TNFSF10//AIFM1//SPINT2//CST1//AHSG//AMBP//WFDC11//APLP2//APP//SPOCK3//SERPINB6//SERPINF2//C3//LAMTOR5//CSNK2A1//FABP1//PRDX5//ARRB1//USP47//MICAL1//VEGFA//CD44//HERPUD1//TP63//CAST//PICALM//BIN1//BCL2L12//NOL3//PSMB9//PSMB8
GO:0009628	response to abiotic stimulus	Biological process	99	1239	1163	18866	1.29618	0.0044367	0.0614091	2.35294	0.0851247	POSTN//CYGB//FUNDC1//ETS1//P2RX2//ITGA2//ASCL2//PLAT//PLOD1//PML//PSEN2//BMP2//SLC2A1//BNIP3//VEGFA//PLEKHN1//CAT//CAV1//NFAT5//ATF2//MAPK13//MARVELD3//PDPK1//ARRB1//HOXA1//STRBP//DEAF1//DRD1//APP//MEIS2//IFT20//BCL2//TRPV3//TP53INP1//TMEM135//THRA//DDB2//ELANE//MSH6//MAPK8//DUSP1//ASNS//TACR1//CLCN6//FOSB//IGFBP2//MPO//PTCH1//SDF4//BAX//DNMT3A//BABAM1//MAP3K4//TRIM13//GATA3//SLC26A5//MDK//NMT1//…
GO:0009892	negative regulation of metabolic process	Biological process	271	3818	1163	18866	1.15142	0.00451531	0.0623749	2.34531	0.233018	CDK2//DEAF1//ZNF268//PPP1R13L//ATF2//ZNF582//ZNF746//DACH1//ZFPM1//ZNF296//ZNF846//DNMT3A//ELANE//EZH1//BPTF//MTF2//FOXJ1//FOXC2//MGA//CBX7//FOSB//ZBTB20//GATA2//GATA3//FOXP1//HIPK2//HOXB4//HOXB8//HSF4//SNAI3//ID1//ID2//FASLG//IRF3//SP5//SMAD6//MAX//MEIS2//ASCL2//MSX2//ATF3//NFATC2//NFIC//KLF3//ZBTB7A//PAF1//PPARD//BCOR//PPM1A//DMAP1//ZNF248//PTCH1//RARA//DPF2//RNF2//RPS14//RXRA//SALL1//PRDM1//IK…
GO:2000117	negative regulation of cysteine-type endopeptidase activity	Biological process	13	93	1163	18866	2.26757	0.00453539	0.0625299	2.34339	0.011178	LAMTOR5//CSNK2A1//FABP1//PRDX5//ARRB1//USP47//MICAL1//VEGFA//CD44//HERPUD1//CAST//BCL2L12//NOL3
GO:0007420	brain development	Biological process	65	760	1163	18866	1.38739	0.00460278	0.0633353	2.33698	0.0558899	GATA2//BMP2//DRD1//MDK//ATAT1//SDF4//PTPRS//FOXP2//MAFB//SEMA6D//DLL1//ARCN1//BCL2//TBX3//GLUD1//NDRG2//MAPKAP1//CRK//EZH1//FGF13//NF2//RARA//TSC1//ID2//CRTAC1//SHANK3//PEX13//NDEL1//DIXDC1//SYNE2//SUN2//ARL13B//ROBO1//ETS1//BAX//METTL14//SALL1//C21ORF91//PLXNA2//SLC2A1//BNIP3//TMEM14B//TRAPPC9//SEMA7A//APP//NR2F2//AHI1//RIDA//BAIAP2//CSK//CTNND1//BPTF//RAB18//FOXJ1//PHF8//FPGS//ID1//MEIS2//PAFAH…
GO:1902533	positive regulation of intracellular signal transduction	Biological process	86	1055	1163	18866	1.32235	0.00463003	0.0635863	2.33442	0.0739467	CRK//MAP3K3//MAP3K4//MAPK3//MAP3K7//TAOK2//DRD4//SHC2//ARRB1//NTRK3//AVPI1//BMP2//TP73//MADD//MAPKAPK2//GDF15//CD74//CD81//MAPK8IP3//DBNL//F2//IGF1R//MAZ//ROR2//PPARD//PTPN6//UBE3A//CAT//LAMTOR5//STK25//GPR35//ROBO1//TRIM13//TRAF3IP2//PLK2//ECM1//IFIT5//ATP2C1//CCDC22//FASLG//IRF3//PPM1A//TMEM9B//NDFIP1//CARD11//TRIM52//TRIM5//TNFSF10//CSK//IL34//ELANE//VEGFA//ADRA2C//EPHA8//FZD10//VANGL2//TIAM1/…
GO:0019725	cellular homeostasis	Biological process	80	971	1163	18866	1.33651	0.00475008	0.0644724	2.3233	0.0687876	KLF15//TCIRG1//DRD4//ELANE//ATP2C1//CCL14//CAV1//RGN//CCDC22//APP//ISCU//NUBP1//NDFIP1//SLC12A7//CLCN6//CIB2//CMKLR1//FPR3//GATA2//GPR6//GPR35//HCRT//PTGER1//TACR1//CACNA1A//LPAR2//PML//BCL2//TMBIM6//P2RX2//UBE2K//NOL3//SLC4A11//MAPK3//SLC9A3R1//FASLG//POLD4//BAX//KCTD17//HERPUD1//NOX5//MPC2//ARRB1//SYBU//NADK//PRDX4//TXNRD2//PDIA5//PRDX5//MPO//TXNDC12//TXNDC5//SHANK3//PTPN6//ATG5//DRD1//F2//PDPK…
GO:0006479	protein methylation	Biological process	21	184	1163	18866	1.85141	0.00475442	0.0644724	2.3229	0.0180567	BCOR//NTMT1//LCMT1//NSD3//PRMT1//CHTOP//PAF1//KMT5B//FBXO11//SETD1A//KMT2B//SETDB2//SETDB1//CXXC1//GATA3//CTR9//MTF2//EED//EZH1//TET3//HEMK1
GO:0008213	protein alkylation	Biological process	21	184	1163	18866	1.85141	0.00475442	0.0644724	2.3229	0.0180567	BCOR//PRMT1//HEMK1//LCMT1//NTMT1//NSD3//CHTOP//PAF1//KMT5B//FBXO11//SETD1A//KMT2B//SETDB2//SETDB1//CXXC1//GATA3//CTR9//MTF2//EED//EZH1//TET3
GO:0090090	negative regulation of canonical Wnt signaling pathway	Biological process	21	184	1163	18866	1.85141	0.00475442	0.0644724	2.3229	0.0180567	APC2//NOTUM//CTNND1//DVL1//AMFR//GPC3//APC//IGFBP2//MDK//ROR2//PSMB8//PSMB9//PSMD1//BMP2//SNAI2//TLE4//KREMEN1//LZTS2//NKD2//CAV1//SLC9A3R1
GO:1903364	positive regulation of cellular protein catabolic process	Biological process	18	149	1163	18866	1.95969	0.00476207	0.0644724	2.3222	0.0154772	ZER1//PLK2//DVL1//TRIB2//RAD23A//DDRGK1//USP5//NKD2//RNF144A//RGN//CAV1//HERPUD1//EDEM1//CD81//LDLR//CCDC22//UQCC2//VGLL4
GO:0051960	regulation of nervous system development	Biological process	79	957	1163	18866	1.33911	0.00476468	0.0644724	2.32197	0.0679278	VEGFA//ASCL2//ACAP3//NCS1//GATA3//NDEL1//AP2A1//ITGA6//MDK//NME2//NTRK3//ROR2//PTK7//ENC1//PTPRS//TSC1//NF2//BCL2//RARA//PARD3//MYCL//DLL1//BIN1//ID2//NTF4//APP//TP73//DIXDC1//ZNF536//ADRA2C//EIF4G1//GATA2//HOXD3//NBL1//BMP2//TCF4//TCF12//DUOXA1//ARHGEF2//ZFYVE27//DBNL//MAPT//SEMA7A//SHANK3//FGF13//STK24//CERS2//KREMEN1//F2//MBD1//IL34//SEMA3D//SEMA6D//ARNTL//UST//ARHGDIA//STK25//TRAK1//PLXNA2//R…
GO:0009071	serine family amino acid catabolic process	Biological process	4	12	1163	18866	5.40728	0.0047679	0.0644724	2.32167	0.00343938	GLDC//AMT//CDO1//THNSL2
GO:0032259	methylation	Biological process	36	371	1163	18866	1.57409	0.00477675	0.0644724	2.32087	0.0309544	BCOR//RBM15//TRMT1L//DNMT3A//MGMT//HEMK1//DMAP1//PRMT1//LCMT1//NTMT1//NSD3//TRMT61B//TRMT12//GTPBP3//CHTOP//PAF1//KMT5B//FBXO11//SPI1//MBD1//SETD1A//KMT2B//TET3//SETDB2//SETDB1//CXXC1//GATA3//CTR9//MTF2//EED//EZH1//METTL14//RNMT//PEMT//DPH5//PRDM1
GO:0036293	response to decreased oxygen levels	Biological process	36	371	1163	18866	1.57409	0.00477675	0.0644724	2.32087	0.0309544	POSTN//CYGB//FUNDC1//ETS1//P2RX2//ITGA2//ASCL2//PLAT//PLOD1//PML//PSEN2//BMP2//SLC2A1//BNIP3//VEGFA//PLEKHN1//CAT//CAV1//PSMB8//PSMB9//PSMD1//NDRG1//PHB2//DNMT3A//FABP1//HIPK2//PMAIP1//PPARD//BCL2//TSC1//CACNB3//AIFM1//USP19//TMBIM6//NOL3//ADAM15
GO:0010638	positive regulation of organelle organization	Biological process	56	638	1163	18866	1.42386	0.00485493	0.0654026	2.31382	0.0481513	CNOT6L//BAIAP2//BIN1//CHTOP//PAF1//ING2//CLASP1//MAPT//DRG1//AKT2//PHB2//PML//CCT7//DKC1//MAP3K4//MAPK3//ID1//IQGAP2//GMFG//ARRB1//SNAI2//KCTD17//SH2B1//SPHK1//ANAPC11//NF2//SERPINF2//TSC1//CTR9//MTF2//EED//WBP2//GATA3//MFF//BNIP3//PMAIP1//BAX//TNFSF10//SETDB2//SETDB1//MSX2//NMT1//MAPK8//BCL2//TP73//YWHAB//YWHAZ//TP63//VEGFA//STX18//RHOU//UBE2D3//ATG13//SLX4//NTRK3//NSD3
GO:0072329	monocarboxylic acid catabolic process	Biological process	17	138	1163	18866	1.99834	0.00491121	0.0660347	2.30881	0.0146174	HACL1//PEX13//ACAA1//ACAT2//PEX7//PPARD//ABCD3//CEL//NUDT7//HOGA1//MCEE//DCXR//AKT2//FABP1//ETFDH//ACOX1//CYP4F3
GO:0035089	establishment of apical/basal cell polarity	Biological process	5	19	1163	18866	4.26891	0.00496027	0.0665561	2.30449	0.00429923	SH3BP1//PTK7//IFT20//SLC9A3R1//FOXJ1
GO:0031589	cell-substrate adhesion	Biological process	35	359	1163	18866	1.58152	0.00496884	0.0665561	2.30374	0.0300946	BCL2//TSC1//DDR1//POSTN//ACER2//NF2//ADAM15//CDH13//MSLN//ECM2//LYPD3//HOXD3//ITGA6//ITGA2//ITGB2//ITGB5//SIGLEC1//THBS3//TIAM1//CD44//CD63//MERTK//PARVB//LAMB3//ID1//PDPK1//TAOK2//CLASP1//LDB1//VEGFA//CRK//MDK//NEDD9//SMAD6//PPARD
GO:0019637	organophosphate metabolic process	Biological process	86	1058	1163	18866	1.3186	0.00498802	0.0666865	2.30207	0.0739467	PFKL//PYGL//PPCS//ACSS1//SUCLG2//ZBTB7A//AK2//AK3//NME2//ADK//NT5C2//PDE8A//PDE8B//CAD//ENTPD4//PIGC//DPM3//DPM2//AGPAT2//GPX4//LCAT//PLPPR2//PLBD1//PLPP2//CEPT1//CHKA//PCYT2//PLD1//PEMT//STARD10//CSNK2A1//CHPT1//SERINC5//SERINC2//INPP5D//PTPN13//PLEKHA8//NADK2//NADK//SLC25A13//MOCS2//MOCOS//PPARD//NUDT7//NMRK1//NAPRT//PDXK//PDP1//LDLR//PANK1//PANK2//VPS9D1//PIGQ//GPAA1//DCXR//PTPMT1//CRLS1//PARP…
GO:0009152	purine ribonucleotide biosynthetic process	Biological process	20	173	1163	18866	1.87536	0.00500549	0.0667935	2.30055	0.0171969	PPCS//ACSS1//AK2//AK3//NME2//SLC25A13//PDP1//PANK1//PANK2//VPS9D1//HACD2//ACSL5//ADK//SLC25A1//HSD17B8//PPT2//SLC35B3//MPC2//MPC1//PID1
GO:0031669	cellular response to nutrient levels	Biological process	24	221	1163	18866	1.76165	0.00503161	0.0670154	2.29829	0.0206363	ATG5//WDR45//MAX//STK24//SESN1//ATF3//ITFG2//MAPK3//MAPK8//MYBBP1A//SIK1//BHLHA15//ASNS//PMAIP1//BCL2//SLC2A1//TRIM24//SNAI2//IL15//POSTN//TSC1//CACNB3//AIFM1//EIF4G1
GO:0009612	response to mechanical stimulus	Biological process	23	209	1163	18866	1.78518	0.00506888	0.0671874	2.29509	0.0197764	STRBP//SLC26A5//MDK//SHANK3//FOXP2//ITGA2//CACNB3//TMEM120A//ENG//MAPK3//MAPK8//SLC2A1//BNIP3//RIPOR2//POSTN//CLCN6//ETS1//FOSB//IGFBP2//MEIS2//MPO//ASNS//PTCH1
GO:0031532	actin cytoskeleton reorganization	Biological process	14	105	1163	18866	2.16291	0.00507308	0.0671874	2.29473	0.0120378	EFS//NEDD9//IQGAP2//ARHGDIA//MDK//GMFG//TJP1//BAIAP2//NTRK3//ATP2C1//PARVB//PTK7//DTNBP1//FARP2
GO:1902106	negative regulation of leukocyte differentiation	Biological process	14	105	1163	18866	2.16291	0.00507308	0.0671874	2.29473	0.0120378	NME2//RARA//CUL4A//FOXJ1//SOCS1//ID2//CD74//MDK//GATA2//INPP5D//MAFB//ZFPM1//LILRB1//TMEM176B
GO:0030155	regulation of cell adhesion	Biological process	63	736	1163	18866	1.38855	0.00513073	0.0678236	2.28982	0.0541702	BCL2//TSC1//DDR1//POSTN//ACER2//NF2//ADAM15//CDH13//SNAI2//DACT2//DUSP1//ARHGDIA//MDK//PLXNA2//PODXL//CD164//RIPOR2//ECM2//ITGA6//SPINT2//HHLA2//CSK//PDPK1//PTPN6//CARD11//CAV1//GRAP2//FOXJ1//CRK//EPHA8//TESC//FOXC2//ANK3//CD44//CD81//IL15//IGFBP2//LILRB1//NDFIP1//SOCS1//CD74//GATA3//RARA//ITGA2//VEGFA//LRRC32//PRKAR1A//PAG1//BMP2//AP3B1//CLASP1//LDB1//NEDD9//ELANE//NFAT5//ETS1//ITGB2//SERPINF2//…
GO:0019827	stem cell population maintenance	Biological process	19	162	1163	18866	1.90256	0.0052482	0.0692468	2.27999	0.0163371	GATA2//FOXP1//ASCL2//POLR2C//VANGL2//SALL1//SPI1//CUL4A//DLL1//ZNF706//TP63//LEO1//DIS3L2//MTF2//MED15//PAF1//METTL14//TBX3//CTR9
GO:0030029	actin filament-based process	Biological process	68	807	1163	18866	1.3669	0.00536243	0.070622	2.27064	0.0584695	SH3BP1//SH3KBP1//HIP1//MYO1F//BCL2//TPM3//ARHGEF2//VILL//PHACTR3//CRK//FGD5//FOXJ1//FLNB//FSCN2//NF2//PDPK1//ARFGEF3//RHOU//SMTN//TRIP10//TAOK2//SLC9A3R1//GAS7//MICAL1//TNNI2//TNNT3//DBNL//BAIAP2//BIN1//EPB41L1//EPB41L2//EPB41L3//MAPKAP1//SYNE2//SUN2//FRMD3//TJP1//ATP2C1//PARVB//PTK7//DTNBP1//FARP2//SHANK3//ID1//IQGAP2//FZD10//ARHGEF19//VANGL2//DIXDC1//GMFG//ITGB5//ARRB1//KRT8//PRKAR1A//NEDD9//TS…
GO:0006749	glutathione metabolic process	Biological process	9	54	1163	18866	2.70364	0.0053783	0.0706991	2.26936	0.00773861	GSS//CHAC2//ETHE1//HPGDS//GPX4//GSTM1//GSTM4//GSTM5//GSTK1
GO:0032940	secretion by cell	Biological process	112	1436	1163	18866	1.26521	0.00540699	0.0709441	2.26704	0.0963027	DTNBP1//POU2F2//P2RX1//ECM1//AHSG//APLP2//APP//SERPINF2//GTPBP2//STXBP2//VEGFA//CD63//SCAMP5//EXOC7//RAB3IL1//LIN7B//NKD2//SCRN1//SCFD2//DVL1//SVBP//MIA2//RCN3//CANX//ADRA2C//TRH//LILRB1//VAMP1//SDF4//RAB26//FAM3B//GLUD1//PPARD//TBX3//M6PR//MPC2//ARRB1//SYBU//NADK//GATA3//PDPK1//GATA2//TCIRG1//PRDX4//AGPAT2//IQGAP2//PGRMC1//LRG1//COPB1//DEFA1//DSP//ELANE//ALDH3B1//RAB18//NFASC//QPCT//GALNS//OSTF1…
GO:1903827	regulation of cellular protein localization	Biological process	50	560	1163	18866	1.44838	0.00545192	0.0714009	2.26345	0.0429923	NDEL1//DMAP1//CSK//PPM1A//SPIDR//CD81//AKT2//ANK3//ITGB2//MFF//CACNB3//DRD4//NF2//RASSF5//LZTS2//LAMTOR5//F2//NMT1//PMAIP1//MAPK8//BCL2//TP73//YWHAB//YWHAZ//TP63//PID1//TMBIM1//PICALM//TMEM59//CNPY4//PDPK1//PRKCH//STAC//NKD2//SQSTM1//MAPT//RHOU//UBE2D3//ATG13//OS9//EDEM1//FZD9//EPB41L2//APC//CCT7//DKC1//GPC3//DDRGK1//RIPOR2//DVL1
GO:0010466	negative regulation of peptidase activity	Biological process	28	272	1163	18866	1.6699	0.00546782	0.0714766	2.26219	0.0240757	SPINT2//CST1//AHSG//AMBP//WFDC11//APLP2//APP//SPOCK3//SERPINB6//SERPINF2//C3//LAMTOR5//CSNK2A1//FABP1//PRDX5//ARRB1//USP47//MICAL1//VEGFA//CD44//HERPUD1//CAST//BIN1//PICALM//BCL2L12//NOL3//ECM1//GPC3
GO:0070265	necrotic cell death	Biological process	10	64	1163	18866	2.53466	0.00551243	0.0719266	2.25866	0.00859845	BNIP3//RIPK3//ZBP1//FZD9//CAV1//ARHGEF2//FASLG//PYGL//IRF3//BAX
GO:0043393	regulation of protein binding	Biological process	23	211	1163	18866	1.76826	0.0056865	0.0740609	2.24516	0.0197764	ZFPM1//ACE//DVL1//ID1//MAPK8//BAX//TMBIM6//DTNBP1//CAV1//PLK2//AMFR//HIPK2//APP//ARRB1//BMP2//CAPRIN2//TIAM1//DERL1//CRTAC1//ADAM15//MAPK3//RIPOR2//CRK
GO:0043154	negative regulation of cysteine-type endopeptidase activity involved in apoptotic process	Biological process	12	85	1163	18866	2.29014	0.00577898	0.0751268	2.23815	0.0103181	BCL2L12//NOL3//LAMTOR5//CSNK2A1//FABP1//PRDX5//ARRB1//USP47//MICAL1//VEGFA//CD44//HERPUD1
GO:0055074	calcium ion homeostasis	Biological process	43	468	1163	18866	1.49047	0.00584194	0.0758056	2.23344	0.0369733	TCIRG1//DRD4//ELANE//ATP2C1//CCL14//CAV1//RGN//CIB2//CMKLR1//FPR3//GATA2//GPR6//GPR35//HCRT//PTGER1//TACR1//CACNA1A//LPAR2//PML//BCL2//TMBIM6//P2RX2//NOL3//BAX//KCTD17//HERPUD1//PTPN6//ATG5//DRD1//F2//PDPK1//FZD9//GTF2I//BNIP3//APP//CACNB3//TRPV3//NCS1//P2RX1//CACNA1D//CACNB2//FASLG//TRIM24
GO:0051338	regulation of transferase activity	Biological process	83	1022	1163	18866	1.31743	0.00588339	0.0762034	2.23037	0.0713672	CCNL2//CCNT2//CRK//MAP3K3//MAP3K4//MAPK3//MAP3K7//TAOK2//DRD4//SHC2//ARRB1//NTRK3//AVPI1//BMP2//TP73//MADD//MAPKAPK2//GDF15//CD74//CD81//DUSP1//DUSP2//DUSP4//RGS3//CAV1//DVL1//TRIB2//NF2//PDPK1//TESC//PRKRIP1//DTNBP1//ITPRIP//SOCS1//RGN//GMFG//CBLC//ZFYVE28//APP//MAPK8IP3//DBNL//RIPK3//FGF13//VEGFA//ATG13//ADRA2C//MAPKAP1//CDKN1C//CSK//AHSG//MAPT//MERTK//EPHA8//IGF1R//ROR2//DDR1//PRKAR1A//IL34//E…
GO:0007389	pattern specification process	Biological process	42	455	1163	18866	1.4974	0.00590717	0.0763712	2.22862	0.0361135	FOXC2//DLL1//ROR2//PLXNA2//ARL13B//ENG//AHI1//VANGL2//TBX3//SETDB2//BMP2//SMAD6//FOXJ1//ACVR2A//KIF3B//MTF2//MAFB//NTF4//MEIS2//GPC3//RNF2//BPTF//HIPK2//HOXB4//HOXB8//HOXD3//MSX2//NR2F2//LRP5L//PTCH1//TP63//MESP2//ROBO1//WNT8A//NBL1//TTC8//BCOR//C3//GPR161//EED//APC2//APC
GO:0042327	positive regulation of phosphorylation	Biological process	89	1108	1163	18866	1.30302	0.00593322	0.0765679	2.22671	0.0765262	CRK//MAP3K3//MAP3K4//MAPK3//MAP3K7//TAOK2//DRD4//SHC2//ARRB1//NTRK3//AVPI1//BMP2//TP73//MADD//MAPKAPK2//GDF15//CD74//CD81//IL34//PROM2//DVL1//ENG//AKT2//F2//SLCO3A1//APP//PDE8A//C3//VEGFA//CDK2AP1//SQSTM1//ACVR2A//MAPK8IP3//DBNL//SOCS1//UBE2K//TNKS1BP1//SPHK1//RBPMS//INHBC//BMP3//ACVR1B//RIPK3//FGF13//ATG13//ADRA2C//PDPK1//MAPKAP1//STK25//EIF4G1//NTF4//BCL2//CAPRIN2//CAV1//CD44//MERTK//EPHA8//IGF…
GO:0098727	maintenance of cell number	Biological process	19	164	1163	18866	1.87936	0.00598666	0.0771164	2.22282	0.0163371	LEO1//DIS3L2//MTF2//MED15//PAF1//METTL14//TBX3//CTR9//GATA2//FOXP1//ASCL2//POLR2C//VANGL2//SALL1//SPI1//CUL4A//DLL1//ZNF706//TP63
GO:0051701	interaction with host	Biological process	23	212	1163	18866	1.75992	0.00601789	0.0773776	2.22056	0.0197764	HIPK2//RXRA//NTRK3//CAV1//CTNND1//PHB2//DEFA1//TRIM5//TRIM26//CD74//ITGA2//ITGB5//LDLR//CLDN6//CD81//PABPN1//ATG5//SIGLEC1//TNIP1//TRIM13//PML//CHMP2A//EXOC7
GO:0043123	positive regulation of I-kappaB kinase/NF-kappaB signaling	Biological process	21	188	1163	18866	1.81201	0.00607976	0.0779837	2.21611	0.0180567	DDRGK1//TRIM13//LAMTOR5//TRAF3IP2//PLK2//ECM1//IFIT5//ATP2C1//CCDC22//FASLG//IRF3//MAP3K3//PPM1A//TMEM9B//MAP3K7//NDFIP1//CARD11//TRIM52//TRIM5//TNFSF10//CD74
GO:0022029	telencephalon cell migration	Biological process	9	55	1163	18866	2.65448	0.00608712	0.0779837	2.21559	0.00773861	FGF13//PEX13//NDEL1//DIXDC1//SYNE2//SUN2//ARL13B//ROBO1//DRD1
GO:0006874	cellular calcium ion homeostasis	Biological process	42	456	1163	18866	1.49412	0.00613161	0.0784113	2.21243	0.0361135	CIB2//CMKLR1//FPR3//GATA2//GPR6//GPR35//HCRT//PTGER1//TACR1//CACNA1A//LPAR2//PML//BCL2//TMBIM6//P2RX2//CAV1//NOL3//ATP2C1//BAX//KCTD17//HERPUD1//PTPN6//ATG5//DRD1//F2//PDPK1//FZD9//GTF2I//BNIP3//APP//CACNB3//TRPV3//NCS1//P2RX1//CACNA1D//CACNB2//FASLG//TCIRG1//DRD4//ELANE//CCL14//RGN
GO:0021700	developmental maturation	Biological process	29	287	1163	18866	1.63914	0.00614788	0.0784772	2.21127	0.0249355	BCL2//SYP//PICALM//EPHA8//APP//C3//FARP2//ARCN1//BMP2//RAB38//CD63//GATA3//FAM20C//ZBTB7A//THBS3//NFASC//CATSPER2//ROPN1//BHLHA15//GATA2//ID2//IL15//POU2F2//VEGFA//TRPC4AP//MSX2//SYBU//YWHAZ//TCP11
GO:0060389	pathway-restricted SMAD protein phosphorylation	Biological process	10	65	1163	18866	2.49567	0.00616373	0.0785375	2.21016	0.00859845	RBPMS//ENG//INHBC//BMP2//BMP3//ACVR1B//ACVR2A//GDF15//SMAD6//LDLRAD4
GO:0071702	organic substance transport	Biological process	203	2800	1163	18866	1.17608	0.00618978	0.0787273	2.20832	0.174549	PMAIP1//BAX//POU2F2//P2RX1//CD74//RNPS1//U2AF2//CHTOP//SRSF5//TSC1//OS9//TRAK1//YWHAB//YWHAZ//PHB2//DRD1//ARNTL//SPRN//PML//RPAIN//AHCYL1//VPS37A//PARD3//ZDHHC11B//ZDHHC11//TAOK2//SEC61A1//SRP19//RPL28//RPLP2//RPS14//M6PR//AP3B1//ZFYVE16//HACL1//NUDT7//ACAA1//GSTK1//ACOX1//PEX7//PEX13//ZFAND6//UBE2D2//UBE2D3//CAT//TIMM17A//TIMM13//TIMM9//MFF//SLC13A3//SLC25A1//MPC2//MPC1//SLC43A1//ABCA8//CHKA//TE…
GO:0010498	proteasomal protein catabolic process	Biological process	44	483	1163	18866	1.47777	0.00620502	0.0787792	2.20726	0.0378332	PSMB8//PSMB9//ENC1//TRIM13//USP19//OS9//AMFR//JKAMP//TMUB2//DERL1//EDEM1//HERPUD1//CDK2//ANAPC11//PSMD1//AMN1//FBXL7//CUL4A//BTRC//GNA12//UBE2K//RAD23A//RAD23B//DDRGK1//USP7//ZER1//PLK2//DVL1//TRIB2//USP5//NKD2//RNF144A//RCN3//AGAP3//ARNTL//ARRB1//PML//PCNP//UBE2D3//KCTD17//UBXN11//UBR3//CAV1//PMAIP1
GO:0010562	positive regulation of phosphorus metabolic process	Biological process	94	1182	1163	18866	1.29006	0.0062465	0.0790215	2.20436	0.0808255	CRK//MAP3K3//MAP3K4//MAPK3//MAP3K7//TAOK2//DRD4//SHC2//ARRB1//NTRK3//AVPI1//BMP2//TP73//MADD//MAPKAPK2//GDF15//CD74//CD81//IL34//PROM2//DVL1//ENG//AKT2//F2//SLCO3A1//APP//PDE8A//C3//VEGFA//CDK2AP1//SQSTM1//ACVR2A//MAPK8IP3//DBNL//SOCS1//ITGA2//UBE2K//TNKS1BP1//SPHK1//RBPMS//INHBC//BMP3//ACVR1B//RIPK3//RGN//FGF13//ATG13//ADRA2C//PDPK1//MAPKAP1//STK25//EIF4G1//NTF4//BCL2//CAPRIN2//CAV1//CD44//MERTK…
GO:0045937	positive regulation of phosphate metabolic process	Biological process	94	1182	1163	18866	1.29006	0.0062465	0.0790215	2.20436	0.0808255	CRK//MAP3K3//MAP3K4//MAPK3//MAP3K7//TAOK2//DRD4//SHC2//ARRB1//NTRK3//AVPI1//BMP2//TP73//MADD//MAPKAPK2//GDF15//CD74//CD81//IL34//PROM2//DVL1//ENG//AKT2//F2//SLCO3A1//APP//PDE8A//C3//VEGFA//CDK2AP1//SQSTM1//ACVR2A//MAPK8IP3//DBNL//SOCS1//ITGA2//UBE2K//TNKS1BP1//SPHK1//RBPMS//INHBC//BMP3//ACVR1B//RIPK3//RGN//FGF13//ATG13//ADRA2C//PDPK1//MAPKAP1//STK25//EIF4G1//NTF4//BCL2//CAPRIN2//CAV1//CD44//MERTK…
GO:0006919	activation of cysteine-type endopeptidase activity involved in apoptotic process	Biological process	12	86	1163	18866	2.26351	0.00634946	0.0801804	2.19726	0.0103181	BAX//NLRP1//HIP1//ACER2//FASLG//MAPT//P2RX1//PMAIP1//PML//ROBO1//TNFSF10//AIFM1
GO:0006886	intracellular protein transport	Biological process	94	1183	1163	18866	1.28897	0.00639009	0.0805493	2.19449	0.0808255	PMAIP1//BAX//RNPS1//U2AF2//CHTOP//SRSF5//TSC1//OS9//TRAK1//YWHAB//YWHAZ//PHB2//DRD1//ARNTL//SPRN//PML//RPAIN//AHCYL1//VPS37A//PARD3//ZDHHC11B//ZDHHC11//TAOK2//SEC61A1//SRP19//RPL28//RPLP2//RPS14//M6PR//AP3B1//ZFYVE16//HACL1//NUDT7//ACAA1//GSTK1//ACOX1//PEX7//PEX13//ZFAND6//UBE2D2//UBE2D3//CAT//TIMM17A//TIMM13//TIMM9//MFF//PABPN1//DERL1//HERPUD1//NDEL1//SSX2IP//IFT20//KIF3B//RABL2B//DMAP1//AIFM1//…
GO:0010822	positive regulation of mitochondrion organization	Biological process	15	119	1163	18866	2.04477	0.00644123	0.0809202	2.19103	0.0128977	MFF//BNIP3//PMAIP1//BAX//TNFSF10//NMT1//MAPK8//BCL2//TP73//YWHAB//YWHAZ//TP63//RHOU//UBE2D3//ATG13
GO:0044403	symbiotic process	Biological process	80	983	1163	18866	1.32019	0.00644244	0.0809202	2.19095	0.0687876	SUPT16H//COPB1//EIF4G1//NLRP1//SERINC5//AMBP//MAGI3//BIN1//MSH6//CFH//CFI//IRF3//KRT8//VPS29//PML//UCKL1//MAPK3//PSMB8//PSMB9//BAX//RAD23A//BRD2//ACBD3//RBM15//BNIP3//MAP3K7//TP73//TUFM//UBE3A//YWHAB//USP7//DHX58//DERL1//CANX//CUL4A//TRIM5//PRKRA//EED//BTRC//KDM4A//HIPK2//RXRA//NTRK3//VPS37A//CHMP2A//MVB12B//CAV1//LAMTOR5//RPL28//RPLP2//RPS14//CCNT2//TRIM13//CTNND1//PHB2//ATG5//DEFA1//BCL2//TNIP1…
GO:0016477	cell migration	Biological process	126	1650	1163	18866	1.23876	0.00648428	0.0813011	2.18814	0.10834	SEMA3D//SEMA6D//SEMA7A//ACAP3//CRK//FGF13//GATA2//GATA3//MATN2//ASTN1//NTRK3//PEX7//PEX13//BAX//NR2F2//NDEL1//ROBO1//VEGFA//MDK//ELANE//ITGB2//CCL14//ITGA2//PLVAP//ENG//SNAI2//EPHA8//ETS1//FOXC2//FOXP1//SVBP//MARVELD3//CLASP1//CMKLR1//IL34//MAPK3//PML//GNA12//CYGB//DEFA1//PLAT//DDR1//ACE//POSTN//BCL2//PPARD//DIXDC1//SYNE2//SUN2//ARL13B//DRD1//PLXNA2//AKT2//SPATA13//ABI3//LDB1//CDH13//ZNF268//CLDN…
GO:0051726	regulation of cell cycle	Biological process	97	1227	1163	18866	1.28241	0.00649687	0.0813145	2.1873	0.083405	DONSON//TP53BP1//CCNL2//CCNT2//CDK2//PLK2//CNOT6L//PRMT1//PML//PCBP4//BAX//TNKS1BP1//CNOT8//CDKN1C//LAMTOR5//APC//PPM1A//TP73//TP53INP1//WEE1//TAOK2//ZNF268//SIK1//PIM3//PTCH1//CDK11A//AFAP1L2//DCTN2//CEP164//CLASP1//ODF2//INO80//CHMP2A//NUBP1//APP//FBXL7//USP47//PSMB8//PSMB9//PSMD1//PHB2//ATF2//PKP4//KIF3B//RMI2//DACH1//NR2F2//CCNY//LILRB1//GATA3//BMP2//RAD23A//RARA//TBX3//PRKAR1A//SH2B1//SPHK1/…
GO:1900744	regulation of p38MAPK cascade	Biological process	8	46	1163	18866	2.82119	0.00653743	0.0816002	2.18459	0.00687876	PRMT1//MAP3K3//MAP3K4//BMP2//VEGFA//SPHK1//DUSP1//PHLPP1
GO:0001967	suckling behavior	Biological process	4	13	1163	18866	4.99134	0.00655437	0.0816002	2.18347	0.00343938	UBR3//DACH1//APP//PEX13
GO:0016322	neuron remodeling	Biological process	4	13	1163	18866	4.99134	0.00655437	0.0816002	2.18347	0.00343938	EPHA8//APP//C3//FARP2
GO:0070848	response to growth factor	Biological process	63	745	1163	18866	1.37178	0.00666361	0.0825062	2.17629	0.0541702	BMP2//ENG//LRRC32//HIPK2//ID1//ITGB5//SMAD6//PML//PARD3//MAP3K7//GDF15//POLR2C//MAPK3//TIA1//ROR2//TMEM100//UBE2D3//CHRDL1//ACVR2A//ZFYVE16//CDKN1C//LRG1//ING2//FAM89B//ZBTB7A//PDPK1//PPM1A//LDLRAD4//CAV1//GPC3//MSX2//NBL1//CRK//VEGFA//SPHK1//MAPKAPK2//NTRK3//NTF4//FAM20C//SULF2//SPRY4//POSTN//CD44//ZFYVE27//DDC//CAT//URI1//ACVR1B//BAIAP2//PDE8A//SNAI2//CAD//MXRA5//SPINT2//GATA3//DLL1//CD63//ROBO…
GO:1990778	protein localization to cell periphery	Biological process	33	340	1163	18866	1.57447	0.00667294	0.0825062	2.17568	0.0283749	CSK//RAB26//ANK3//RAB34//CAV1//ZFYVE27//AKT2//FGF13//NFASC//EPB41L3//PPIL2//TESC//PTCH1//CACNB2//CACNB3//NKD2//IFT20//SLC9A3R1//CD81//NUBP1//ARL13B//CACNG4//PID1//TMBIM1//PICALM//TMEM59//CNPY4//PDPK1//PRKCH//STAC//SQSTM1//LIN7B//EPB41L2
GO:0003281	ventricular septum development	Biological process	11	76	1163	18866	2.3479	0.00667451	0.0825062	2.17558	0.0094583	ID2//VANGL2//ZFPM1//ROBO1//RBM15//TBX3//GATA3//SMAD6//PTK7//SALL1//PRDM1
GO:0033077	T cell differentiation in thymus	Biological process	11	76	1163	18866	2.3479	0.00667451	0.0825062	2.17558	0.0094583	FOXJ1//CD3D//CD74//ATG5//GATA3//CARD11//RIPK3//NCAPH2//MR1//BCL2//MAFB
GO:0051345	positive regulation of hydrolase activity	Biological process	65	773	1163	18866	1.36406	0.00668559	0.0825062	2.17486	0.0558899	NLRP1//HIP1//ACER2//FASLG//MAPT//P2RX1//PMAIP1//PML//BAX//ROBO1//TNFSF10//AIFM1//PHB2//NTF4//LPAR2//PDPK1//ITGA2//NTRK3//RIPK3//BMP2//RGN//APP//RCN3//CAV1//CHTOP//DNAJB11//ARRB1//FZD10//ACAP3//AGAP3//ALDH1A1//DOCK9//SH3BP1//ARHGAP30//ALS2CL//ITGA6//ARHGDIA//ADAP2//RAP1GAP//RGS3//SMAP1//CCL14//NDEL1//PICALM//ELMOD3//PKP4//VPS9D1//SRGAP3//MSH6//MAPK8//APC2//ARHGEF19//CRK//AKT2//FOXJ1//NEDD9//GMIP//…
GO:0009167	purine ribonucleoside monophosphate metabolic process	Biological process	7	37	1163	18866	3.069	0.00670518	0.0826036	2.17359	0.00601892	ADK//AK2//AK3//MAGI3//CARD11//TJP2//NT5C2
GO:1901135	carbohydrate derivative metabolic process	Biological process	90	1128	1163	18866	1.2943	0.00677155	0.0829903	2.16931	0.0773861	PFKL//PYGL//GPC3//HS3ST6//PPARD//BMP2//NAGK//ST6GAL1//NANS//PPCS//ACSS1//SUCLG2//ZBTB7A//ADK//AK2//AK3//NME2//PDE8A//PDE8B//CAD//ENTPD4//ST3GAL6//ST8SIA5//B3GNT5//B4GALT4//MAN1C1//ALG2//PRKCSH//TET3//TRAK1//PIGC//DPM3//DPM2//ASAH1//NEU1//BAX//SLC25A13//TNIP1//PDP1//BCL2//VANGL2//HS6ST3//PANK1//PANK2//NUDT7//VPS9D1//PIGQ//GPAA1//MUC16//PRELP//DCXR//SPOCK3//CHST9//SULF2//VCAN//UST//IL15//CD44//HACD…
GO:0003206	cardiac chamber morphogenesis	Biological process	16	131	1163	18866	1.98129	0.00677184	0.0829903	2.16929	0.0137575	ENG//SMAD6//MSX2//RARA//ROBO1//ID2//VANGL2//PPP1R13L//GATA3//DSP//FOXC2//RXRA//DHRS3//ZFPM1//RBM15//TBX3
GO:0003231	cardiac ventricle development	Biological process	16	131	1163	18866	1.98129	0.00677184	0.0829903	2.16929	0.0137575	ID2//VANGL2//ENG//PPP1R13L//GATA3//DSP//SMAD6//PTK7//SALL1//PRDM1//FOXC2//RXRA//ZFPM1//ROBO1//RBM15//TBX3
GO:0048562	embryonic organ morphogenesis	Biological process	30	302	1163	18866	1.61144	0.00683997	0.08368	2.16495	0.0257954	ARL13B//ENG//DLL1//AHI1//VANGL2//TBX3//SETDB2//TEAD2//ROR2//TTC39C//TMIE//GATA2//GATA3//MAFB//HOXA1//MAPK3//SALL1//PRKRA//ID2//HIPK2//SP3//SLC39A1//FOXC2//HOXB4//HOXB8//HOXD3//SLC9A3R1//RIPOR2//DVL1//PTK7
GO:0010942	positive regulation of cell death	Biological process	63	746	1163	18866	1.36994	0.00685583	0.0837048	2.16394	0.0541702	BAX//NLRP1//HIP1//ACER2//FASLG//MAPT//P2RX1//PMAIP1//PML//ROBO1//TNFSF10//AIFM1//BNIP3//ARRB1//ZNF268//LILRB1//RNPS1//ARHGEF19//DUSP1//DAPK2//MTCH2//BIN1//APC//INPP5D//ITGA6//NTRK3//MAPK8//PSEN2//BMP2//TIAM1//ZBP1//FZD9//PLEKHN1//SQSTM1//ARHGEF2//FANK1//STK17A//TP53INP1//ATF2//RIPK3//MFF//NMT1//BCL2//TP73//YWHAB//YWHAZ//TP63//ZNF746//ITGB2//PICALM//ATF3//TIA1//SOD2//MYBBP1A//SIK1//MSX2//DEDD2//CA…
GO:0006977	DNA damage response, signal transduction by p53 class mediator resulting in cell cycle arrest	Biological process	9	56	1163	18866	2.60708	0.00686572	0.0837048	2.16331	0.00773861	CDK2//PLK2//CNOT6L//PRMT1//PML//PCBP4//BAX//TNKS1BP1//CNOT8
GO:0060218	hematopoietic stem cell differentiation	Biological process	12	87	1163	18866	2.2375	0.00696352	0.0847508	2.15717	0.0103181	GATA2//GATA3//PSMB8//PSMB9//PSMD1//TCF12//TP73//LDB1//SETD1A//BATF//ACE//HOXB4
GO:0071900	regulation of protein serine/threonine kinase activity	Biological process	47	527	1163	18866	1.44673	0.00704589	0.0855763	2.15206	0.0404127	CCNL2//CCNT2//CRK//MAP3K3//MAP3K4//MAPK3//MAP3K7//TAOK2//DRD4//SHC2//ARRB1//NTRK3//AVPI1//BMP2//TP73//MADD//MAPKAPK2//GDF15//CD74//CD81//DUSP1//DUSP2//DUSP4//RGS3//CAV1//MAPK8IP3//DBNL//TRIB2//CSK//IL34//ELANE//ROBO1//VEGFA//CBLC//PTPN6//SPRY4//DTNBP1//FZD10//ROR2//VANGL2//TIAM1//CDKN1C//APC//NR2F2//CCNY//IGF1R//PRKAR1A
GO:0071705	nitrogen compound transport	Biological process	174	2370	1163	18866	1.19097	0.00705559	0.0855763	2.15147	0.149613	PMAIP1//BAX//POU2F2//P2RX1//CD74//RNPS1//U2AF2//CHTOP//SRSF5//TSC1//OS9//TRAK1//YWHAB//YWHAZ//PHB2//DRD1//ARNTL//SPRN//PML//RPAIN//AHCYL1//VPS37A//PARD3//ZDHHC11B//ZDHHC11//TAOK2//SEC61A1//SRP19//RPL28//RPLP2//RPS14//M6PR//AP3B1//ZFYVE16//HACL1//NUDT7//ACAA1//GSTK1//ACOX1//PEX7//PEX13//ZFAND6//UBE2D2//UBE2D3//CAT//TIMM17A//TIMM13//TIMM9//MFF//SLC43A1//RABL2B//CLTA//COPB1//SCFD2//AP2A1//COPZ1//SEC…
GO:0042158	lipoprotein biosynthetic process	Biological process	13	98	1163	18866	2.15188	0.00708004	0.0857255	2.14996	0.011178	WDR45//NMT1//PPM1A//PPM1B//ATG5//PIGC//DPM3//DPM2//PIGQ//GPAA1//ZDHHC11B//ZDHHC11//LCAT
GO:0002263	cell activation involved in immune response	Biological process	61	720	1163	18866	1.37435	0.00722448	0.0873247	2.14119	0.0524506	APP//MDK//CD74//ZFPM1//LILRB1//ITFG2//DLL1//PDPK1//STXBP2//GATA2//TCIRG1//PRDX4//AGPAT2//IQGAP2//PGRMC1//LRG1//COPB1//DEFA1//DSP//AHSG//ELANE//ALDH3B1//RAB18//NFASC//QPCT//GALNS//OSTF1//DBNL//ACAA1//ITGB2//ASAH1//MPO//NEU1//NME2//P2RX1//PFKL//SERPINB6//PLD1//PSMD1//PTPN6//PYGL//RAB5B//TMBIM1//C3//TXNDC5//CAT//PDXK//NAPRT//GMFG//CD44//CD63//TSC1//BATF//GATA3//MSH6//RARA//KMT5B//TP53BP1//NDFIP1//FO…
GO:0010821	regulation of mitochondrion organization	Biological process	21	191	1163	18866	1.78355	0.00726126	0.0876192	2.13899	0.0180567	PID1//BNIP3//MAPT//TMEM135//MFF//PMAIP1//BAX//TNFSF10//NOL3//NMT1//MAPK8//BCL2//TP73//YWHAB//YWHAZ//TP63//FZD9//RHOU//UBE2D3//ATG13//SQSTM1
GO:0034329	cell junction assembly	Biological process	40	434	1163	18866	1.4951	0.00727544	0.0876404	2.13814	0.0343938	CTNND1//TJP1//PKP4//ITGA6//DRD1//DBNL//SHANK3//CLSTN3//GJB1//NFASC//EPB41L3//LAMB3//ITGA2//PDPK1//BCL2//TAOK2//APP//CLASP1//LDB1//TSC1//VEGFA//NTRK3//CLDN4//APC//PARD3//STRN//CLDN6//MARVELD3//CEL//DVL1//LRFN1//PTPRS//ACE//CAV1//LSR//FGF13//EIF4G1//PRKCH//SNAI2//SH3BP1
GO:0022411	cellular component disassembly	Biological process	50	569	1163	18866	1.42547	0.00734418	0.0882658	2.13406	0.0429923	WDR45//FUNDC1//BNIP3//SQSTM1//ATG5//ATG13//PHB2//DFFB//SUPT16H//HMGA1//APC2//FGF13//CLASP1//APC//ARHGEF2//ETS1//DDR1//DNAJC6//ELANE//BMP1//CAPNS1//CAPNS2//ADAM15//CD44//MICAL1//DEDD2//SH3BP1//SNAI2//IGF1R//VILL//NDEL1//SPTB//DDRGK1//MRPL52//MRPL4//MRPL17//MRPS11//MRPS34//MRPL43//STX5//C1QB//C3//PHF23//AIFM1//BAX//DVL1//WNT8A//CAV1//CHMP2A//CCSAP
GO:0065008	regulation of biological quality	Biological process	287	4102	1163	18866	1.13498	0.00735995	0.0882658	2.13313	0.246776	PTGES3//POLD4//DVL1//DRD1//HCRT//KLF15//BAX//BCL2//PMAIP1//DTNBP1//ACE//SERPINF2//CD74//P2RX2//P2RX1//CAV1//SOD2//POSTN//NR2F2//PRKAR1A//ECE1//SLC16A2//OS9//GPAA1//HSD17B8//TCIRG1//DRD4//ELANE//ATP2C1//CCL14//RGN//CCDC22//APP//ISCU//NUBP1//NDFIP1//SLC12A7//CLCN6//DKC1//TNKS1BP1//CIB2//CMKLR1//FPR3//GATA2//GPR6//GPR35//PTGER1//TACR1//CACNA1A//LPAR2//LIN7B//STXBP2//CDO1//VEGFA//DDR1//CAD//ZFPM1//F2…
GO:0060411	cardiac septum morphogenesis	Biological process	11	77	1163	18866	2.31741	0.00736486	0.0882658	2.13284	0.0094583	ENG//SMAD6//MSX2//RARA//ROBO1//ID2//VANGL2//ZFPM1//RBM15//TBX3//DHRS3
GO:0030036	actin cytoskeleton organization	Biological process	60	707	1163	18866	1.37668	0.00741383	0.0887021	2.12996	0.0515907	SH3BP1//SH3KBP1//HIP1//MYO1F//BCL2//TPM3//ARHGEF2//VILL//GAS7//MICAL1//DBNL//BAIAP2//BIN1//EPB41L1//EPB41L2//EPB41L3//MAPKAP1//FRMD3//TJP1//ATP2C1//PARVB//PTK7//DTNBP1//FARP2//SHANK3//ID1//IQGAP2//FZD10//ARHGEF19//CRK//VANGL2//DIXDC1//TAOK2//GMFG//ITGB5//ARRB1//KRT8//PRKAR1A//TNNT3//FSCN2//NEDD9//TSC1//NF2//SERPINF2//CLASP1//SPTB//EFS//ARHGDIA//MDK//NTRK3//PHACTR3//FGD5//FOXJ1//FLNB//PDPK1//ARFGE…
GO:0006378	mRNA polyadenylation	Biological process	8	47	1163	18866	2.76116	0.00746277	0.088986	2.1271	0.00687876	CPSF6//SUPT5H//ZC3H14//CTR9//AHCYL1//LEO1//APP//PAF1
GO:0030225	macrophage differentiation	Biological process	8	47	1163	18866	2.76116	0.00746277	0.088986	2.1271	0.00687876	APP//GATA2//IL34//ID2//ROR2//IL15//SPI1//VEGFA
GO:1902532	negative regulation of intracellular signal transduction	Biological process	49	556	1163	18866	1.42962	0.00749481	0.0892173	2.12524	0.0421324	DUSP1//DUSP2//DUSP4//RGS3//CAV1//PIK3IP1//SLC9A3R1//ARNTL//TSC1//RIPOR2//VGLL4//DHX58//TNIP1//CCDC22//PPM1A//PPM1B//CARD19//CBLC//PTPN6//SPRY4//NF2//SNAI2//CD44//CD74//AMBP//MARVELD3//MAPKAP1//SH3BP1//IGF1R//PHLPP1//CSK//ARRB1//ATF3//NDRG2//APLP1//ING2//BCL2//BCL2L12//SOD2//NOL3//ARHGEF2//USP47//TXNDC12//TMBIM6//HERPUD1//NONO//SESN1//ITFG2//URI1
GO:0009165	nucleotide biosynthetic process	Biological process	27	266	1163	18866	1.64658	0.00754931	0.0895565	2.12209	0.0232158	PPCS//ACSS1//AK2//AK3//ADK//NME2//CAD//NADK2//NADK//SLC25A13//NMRK1//NAPRT//PDP1//PANK1//PANK2//VPS9D1//PARP10//HACD2//ACSL5//UCKL1//SLC25A1//HSD17B8//PPT2//SLC35B3//MPC2//MPC1//PID1
GO:0010390	histone monoubiquitination	Biological process	6	29	1163	18866	3.35624	0.00756136	0.0895565	2.1214	0.00515907	DDB2//BCOR//RNF2//LEO1//PAF1//CTR9
GO:0048679	regulation of axon regeneration	Biological process	6	29	1163	18866	3.35624	0.00756136	0.0895565	2.1214	0.00515907	NDEL1//CERS2//PTPRS//KREMEN1//NTRK3//STK24
GO:0002376	immune system process	Biological process	234	3287	1163	18866	1.15483	0.00759138	0.0897613	2.11968	0.201204	CD81//APP//ITGB2//MAPT//BAX//MERTK//ID2//SP3//BCL2//C3//GATA3//IL15//MASP1//COLEC11//STXBP2//RIPK3//LILRB1//NONO//ZBP1//TRIM5//CLEC10A//ICAM3//PDPK1//PSMB8//PSMB9//PSMD1//MAP3K7//CARD11//BTRC//MUC16//DEFA1//TRAF3IP2//ZDHHC11//MDK//PLD4//DACT2//PTPN6//STON2//LILRA1//CSK//DBNL//HLA-DQB2//PAG1//PRDM1//TSC1//CD3D//CD74//ZFPM1//ITFG2//DLL1//BATF//SPI1//POU2F2//MR1//TCIRG1//PHB2//IFNLR1//ADAM15//CMKLR1…
GO:0022607	cellular component assembly	Biological process	216	3012	1163	18866	1.16332	0.00762995	0.0900665	2.11748	0.185727	RPS14//MRPS11//TCIRG1//WDR45//TP53INP1//ATG5//ATG13//GEMIN4//COIL//SWI5//UBTF//DDB2//CUL4A//RAD23B//ASF1A//BRD2//NAA60//KAT6A//DNMT3A//SRSF5//NOL3//SRP19//TUBGCP3//CLASP1//NDEL1//CTNND1//TJP1//PKP4//ITGA6//CDK2//SPAG16//DRD1//DBNL//SHANK3//CLSTN3//FBXL7//CNOT6L//PARP10//SMAD6//PPM1A//LDLRAD4//UBE2K//VAMP1//ISCU//NUBP1//GJB1//PAF1//THRA//PARVB//RHOU//CDH13//SPATA13//SH2B1//ABLIM1//SLC9A3R1//GAS7//…
GO:0072431	signal transduction involved in mitotic G1 DNA damage checkpoint	Biological process	9	57	1163	18866	2.56134	0.00771834	0.0905034	2.11248	0.00773861	CDK2//PLK2//CNOT6L//PRMT1//PML//PCBP4//BAX//TNKS1BP1//CNOT8
GO:1902400	intracellular signal transduction involved in G1 DNA damage checkpoint	Biological process	9	57	1163	18866	2.56134	0.00771834	0.0905034	2.11248	0.00773861	CDK2//PLK2//CNOT6L//PRMT1//PML//PCBP4//BAX//TNKS1BP1//CNOT8
GO:0071772	response to BMP	Biological process	19	168	1163	18866	1.83461	0.00771851	0.0905034	2.11247	0.0163371	BMP2//ENG//ID1//SMAD6//ROR2//TMEM100//MAPK3//UBE2D3//CHRDL1//ACVR2A//GDF15//ZFYVE16//GPC3//MSX2//HIPK2//NBL1//PPM1A//SPINT2//GATA3
GO:0071773	cellular response to BMP stimulus	Biological process	19	168	1163	18866	1.83461	0.00771851	0.0905034	2.11247	0.0163371	BMP2//ENG//ID1//SMAD6//ROR2//TMEM100//MAPK3//UBE2D3//CHRDL1//ACVR2A//GDF15//ZFYVE16//GPC3//MSX2//HIPK2//NBL1//PPM1A//SPINT2//GATA3
GO:1901796	regulation of signal transduction by p53 class mediator	Biological process	20	180	1163	18866	1.80243	0.00773106	0.0905034	2.11176	0.0171969	PMAIP1//SNAI2//CD44//CD74//ING2//BCL2//BCL2L12//CDK2//PPP1R13L//CHD3//SUPT16H//RMI2//CSNK2A1//HIPK2//PML//TP73//KAT6A//TP63//TRIM24//TP53INP1
GO:0036507	protein demannosylation	Biological process	5	21	1163	18866	3.86234	0.00783467	0.0911119	2.10598	0.00429923	EDEM1//TRIM13//OS9//AMFR//MAN1C1
GO:0036508	protein alpha-1,2-demannosylation	Biological process	5	21	1163	18866	3.86234	0.00783467	0.0911119	2.10598	0.00429923	EDEM1//TRIM13//OS9//AMFR//MAN1C1
GO:0061003	positive regulation of dendritic spine morphogenesis	Biological process	5	21	1163	18866	3.86234	0.00783467	0.0911119	2.10598	0.00429923	BAIAP2//DBNL//CAPRIN1//CAPRIN2//TIAM1
GO:0061162	establishment of monopolar cell polarity	Biological process	5	21	1163	18866	3.86234	0.00783467	0.0911119	2.10598	0.00429923	FOXJ1//SH3BP1//PTK7//IFT20//SLC9A3R1
GO:0045862	positive regulation of proteolysis	Biological process	35	370	1163	18866	1.5345	0.00786703	0.0913378	2.10419	0.0300946	NLRP1//HIP1//ACER2//FASLG//MAPT//P2RX1//PMAIP1//PML//BAX//ROBO1//TNFSF10//AIFM1//APP//RCN3//CAV1//TIMM17A//NKD2//ZER1//PLK2//DVL1//TRIB2//RAD23A//DDRGK1//USP5//RNF144A//ARRB1//PICALM//TNIP1//RGN//HERPUD1//EDEM1//CLDN4//MAPK3//CCDC22//BTRC
GO:1903311	regulation of mRNA metabolic process	Biological process	33	344	1163	18866	1.55616	0.0079066	0.0916465	2.10201	0.0283749	RNPS1//ZBTB7A//SRSF5//RBM15//RBM4B//NSRP1//AHCYL1//LEO1//PAF1//EIF4G1//SAMD4B//PSMB8//PSMB9//PCBP4//PSMD1//YWHAB//YWHAZ//ZC3H14//MAPKAPK2//PABPN1//TIA1//RBM39//U2AF2//SAFB//CDK11A//CNOT8//RIDA//CNOT6L//METTL14//PLEKHN1//CPSF6//SUPT5H//CTR9
GO:0008283	cell population proliferation	Biological process	152	2047	1163	18866	1.20455	0.00793038	0.0917714	2.10071	0.130696	BAX//NDEL1//IL15//NOX5//NR2F2//CAV1//CDH13//LRG1//ECM1//BMP2//THBS4//VEGFA//FOXP2//TCIRG1//LILRB1//DAGLA//FZD9//CDK2//ZNF268//CSNK2A1//IL34//AKR1C2//DHPS//AKT2//ETS1//F2//PRAME//CNOT6L//CHTOP//DLL1//HIPK2//PRMT1//HSF4//ACER2//IGF1R//FASLG//ARRB1//MAZ//MEIS2//ATF3//NTRK3//PTPN6//RARA//BCL2//CCL14//DDRGK1//TBX3//TIAM1//CAPNS1//CUL4A//CNOT8//CD81//NDRG1//PEMT//DIS3L2//CSK//IFNLR1//DUSP1//GATA3//HMGA…
GO:0051050	positive regulation of transport	Biological process	75	921	1163	18866	1.321	0.0080699	0.0931704	2.09313	0.0644884	DTNBP1//ARRB1//AHI1//VEGFA//CD63//P2RX2//CAV1//ACSL5//AHCYL1//ANK3//C3//PTCH1//TRH//AKT2//GLUD1//PPARD//DRD4//TESC//SLC9A3R1//MPC2//SYBU//NADK//DMAP1//DRD1//P2RX1//GATA2//ITGB2//GPC3//DLL1//CLASP1//NCS1//SCAMP5//ARPP19//KLF15//PPM1A//CPSF6//AP2A1//HIP1//ANKFY1//IRF3//MERTK//AHSG//IL15//MFGE8//F2//PDPK1//BAX//HCRT//CACNA1D//CACNB2//ITGA2//ATG5//CD81//ILDR1//TRPV3//MFF//CACNB3//NMT1//PMAIP1//MAPK8/…
GO:0097237	cellular response to toxic substance	Biological process	15	122	1163	18866	1.99449	0.00807767	0.0931704	2.09271	0.0128977	MPO//SOD2//GSTM1//PRDX4//TXNRD2//CYGB//FABP1//PRDX5//SESN1//GPX4//HBQ1//GSTK1//CAT//TP53INP1//RGN
GO:0010243	response to organonitrogen compound	Biological process	85	1064	1163	18866	1.29592	0.00811006	0.0933914	2.09098	0.0730868	DRD1//DRD4//HDAC9//PTGER1//SLC9A3R1//TCIRG1//BAIAP2//AKT2//FOXC2//APC//IGF1R//PTPRA//NDEL1//ITGA2//CAD//TRIM13//USP19//OS9//AMFR//JKAMP//TMUB2//DERL1//EDEM1//HERPUD1//ASNS//SLC22A6//NLRP1//KLF15//MAX//SLC2A1//TSC1//CAT//TNFSF10//PDPK1//SRSF5//P2RX2//P2RX1//CDO1//GLDC//RCN3//AHCYL1//DNMT3A//CACNG4//MBD1//TIAM1//UBE3A//PEMT//GSS//FOSB//AHSG//PID1//SOCS1//DUSP1//CDH13//DTNBP1//GDF15//CACYBP//NME2//C…
GO:0010862	positive regulation of pathway-restricted SMAD protein phosphorylation	Biological process	8	48	1163	18866	2.70364	0.00848332	0.0967428	2.07143	0.00687876	RBPMS//ENG//INHBC//BMP2//BMP3//ACVR1B//ACVR2A//GDF15
GO:0031952	regulation of protein autophosphorylation	Biological process	8	48	1163	18866	2.70364	0.00848332	0.0967428	2.07143	0.00687876	ENG//GFRA2//VEGFA//TNKS1BP1//TAOK2//CAV1//ACE//PPP2R5E
GO:0033628	regulation of cell adhesion mediated by integrin	Biological process	8	48	1163	18866	2.70364	0.00848332	0.0967428	2.07143	0.00687876	ACER2//SNAI2//FOXC2//PTPN6//PODXL//CRK//EPHA8//TESC
GO:0035088	establishment or maintenance of apical/basal cell polarity	Biological process	8	48	1163	18866	2.70364	0.00848332	0.0967428	2.07143	0.00687876	FOXJ1//PARD3//VANGL2//SH3BP1//PTK7//IFT20//SLC9A3R1//LIN7B
GO:0043631	RNA polyadenylation	Biological process	8	48	1163	18866	2.70364	0.00848332	0.0967428	2.07143	0.00687876	AHCYL1//LEO1//APP//PAF1//CPSF6//SUPT5H//ZC3H14//CTR9
GO:0061245	establishment or maintenance of bipolar cell polarity	Biological process	8	48	1163	18866	2.70364	0.00848332	0.0967428	2.07143	0.00687876	FOXJ1//PARD3//VANGL2//SH3BP1//PTK7//IFT20//SLC9A3R1//LIN7B
GO:0033993	response to lipid	Biological process	74	909	1163	18866	1.32059	0.0085263	0.0970761	2.06924	0.0636285	DEFA1//SAFB//UBE3A//IRF3//MAPK3//TRIM5//SIGIRR//ENG//POSTN//DNMT3A//DUSP1//ETS1//GPX4//IGFBP2//MBD1//PTCH1//RARA//NR2F2//CAT//ELANE//FOXP1//FASLG//SMAD6//MPO//PTGER1//MAPKAPK2//ACER2//RXRA//WNT8A//CATSPER2//CLDN4//FOSB//WBP2//CAV1//DDRGK1//PHB2//TP63//PPARD//CAD//FOXP2//TRERF1//CDO1//MDK//BCL2//NTRK3//KDM5D//ZBTB7A//PIAS2//TRIM24//SNAI2//LILRB1//PAF1//MAPK8//PABPN1//CTR9//FZD10//TESC//PTK7//TEAD2…
GO:0034620	cellular response to unfolded protein	Biological process	17	146	1163	18866	1.88884	0.00857996	0.0975296	2.06651	0.0146174	BHLHA15//AMFR//DERL1//CANX//HERPUD1//PDIA5//TPP1//SEC31A//CXXC1//DNAJB11//EDEM1//ASNS//ATF3//ATF6B//BAX//DDRGK1//TMBIM6
GO:0021885	forebrain cell migration	Biological process	9	58	1163	18866	2.51718	0.00864932	0.0977074	2.06302	0.00773861	FGF13//PEX13//NDEL1//DIXDC1//SYNE2//SUN2//ARL13B//ROBO1//DRD1
GO:0031294	lymphocyte costimulation	Biological process	9	58	1163	18866	2.51718	0.00864932	0.0977074	2.06302	0.00773861	HHLA2//CSK//PDPK1//PTPN6//CARD11//CAV1//GRAP2//CD320//CD81
GO:0002761	regulation of myeloid leukocyte differentiation	Biological process	15	123	1163	18866	1.97827	0.00869123	0.0977074	2.06092	0.0128977	NME2//RARA//CUL4A//TESC//GATA2//IL34//ID2//ROR2//FOXP1//INPP5D//CD74//MAFB//ZFPM1//LILRB1//NDFIP1
GO:0042471	ear morphogenesis	Biological process	15	123	1163	18866	1.97827	0.00869123	0.0977074	2.06092	0.0128977	TTC39C//TMIE//GATA2//GATA3//ROR2//MAFB//HOXA1//MAPK3//SALL1//PRKRA//SLC9A3R1//RIPOR2//DVL1//VANGL2//PTK7
GO:0090316	positive regulation of intracellular protein transport	Biological process	20	182	1163	18866	1.78262	0.00869962	0.0977074	2.0605	0.0171969	DMAP1//PPM1A//CD81//AKT2//ANK3//ITGB2//MFF//CACNB3//NMT1//PMAIP1//MAPK8//BCL2//TP73//YWHAB//YWHAZ//TP63//RHOU//UBE2D3//ATG13//EDEM1
GO:1901293	nucleoside phosphate biosynthetic process	Biological process	27	269	1163	18866	1.62821	0.00871112	0.0977074	2.05993	0.0232158	PPCS//ACSS1//AK2//AK3//ADK//NME2//CAD//NADK2//NADK//SLC25A13//NMRK1//NAPRT//PDP1//PANK1//PANK2//VPS9D1//PARP10//HACD2//ACSL5//UCKL1//SLC25A1//HSD17B8//PPT2//SLC35B3//MPC2//MPC1//PID1
GO:0032874	positive regulation of stress-activated MAPK cascade	Biological process	19	170	1163	18866	1.81303	0.00872526	0.0977074	2.05922	0.0163371	MAPK8IP3//DBNL//FZD10//MAP3K4//ROR2//VANGL2//MAP3K7//TIAM1//MTURN//HIPK2//APP//SERPINF2//TAOK2//PRMT1//MAP3K3//BMP2//VEGFA//SPHK1//STK25
GO:0010917	negative regulation of mitochondrial membrane potential	Biological process	4	14	1163	18866	4.63481	0.00873401	0.0977074	2.05879	0.00343938	MAPT//PMAIP1//BAX//BNIP3
GO:0051645	Golgi localization	Biological process	4	14	1163	18866	4.63481	0.00873401	0.0977074	2.05879	0.00343938	STK25//YWHAZ//SLC9A3R1//ARCN1
GO:0070986	left/right axis specification	Biological process	4	14	1163	18866	4.63481	0.00873401	0.0977074	2.05879	0.00343938	ARL13B//DLL1//AHI1//SETDB2
GO:0030178	negative regulation of Wnt signaling pathway	Biological process	23	219	1163	18866	1.70366	0.00881089	0.0984116	2.05498	0.0197764	BMP2//APC2//NOTUM//CTNND1//DVL1//AMFR//GPC3//APC//IGFBP2//MDK//ROR2//PSMB8//PSMB9//PSMD1//SNAI2//TLE4//KREMEN1//LZTS2//NKD2//CAV1//SLC9A3R1//APCDD1//VGLL4
GO:0007492	endoderm development	Biological process	11	79	1163	18866	2.25874	0.0089115	0.099378	2.05005	0.0094583	DUSP1//DUSP2//DUSP4//LEO1//PAF1//CTR9//COL12A1//ITGB2//ITGB5//LAMB3//BPTF
GO:0070201	regulation of establishment of protein localization	Biological process	56	658	1163	18866	1.38058	0.00896044	0.0997617	2.04767	0.0481513	GLUD1//PPARD//TRH//NDEL1//MPC2//ARRB1//SYBU//NADK//DMAP1//CSK//PFKL//PPM1A//SOCS1//DRD4//DPH3//LRRC32//LGR4//HDAC9//SCAMP5//IRF3//TCIRG1//ADRA2C//ARNTL//SLC2A1//CACNA1A//CACNA1D//UQCC2//TMBIM6//NDFIP1//TIAM1//LRP5L//PIM3//KLF7//SPIDR//CD81//AKT2//ANK3//ITGB2//MFF//CACNB3//NMT1//PMAIP1//MAPK8//BCL2//TP73//YWHAB//YWHAZ//TP63//MAPT//RHOU//UBE2D3//ATG13//OS9//EDEM1//CCT7//DKC1
GO:0042092	type 2 immune response	Biological process	7	39	1163	18866	2.91161	0.00900243	0.0997617	2.04564	0.00601892	ECM1//NDFIP1//CD74//BATF//GATA3//RARA//CD81
GO:1902229	regulation of intrinsic apoptotic signaling pathway in response to DNA damage	Biological process	7	39	1163	18866	2.91161	0.00900243	0.0997617	2.04564	0.00601892	ING2//BCL2//BCL2L12//CD44//CD74//USP47//SNAI2
GO:2000249	regulation of actin cytoskeleton reorganization	Biological process	7	39	1163	18866	2.91161	0.00900243	0.0997617	2.04564	0.00601892	TJP1//BAIAP2//NTRK3//IQGAP2//ARHGDIA//MDK//GMFG
GO:0031124	mRNA 3'-end processing	Biological process	13	101	1163	18866	2.08796	0.00907993	0.100306	2.04192	0.011178	AHCYL1//LEO1//APP//PAF1//CPSF6//SUPT5H//ZC3H14//CTR9//RNPS1//U2AF2//CHTOP//SRSF5//PABPN1
GO:0045639	positive regulation of myeloid cell differentiation	Biological process	13	101	1163	18866	2.08796	0.00907993	0.100306	2.04192	0.011178	TESC//ETS1//GATA2//PRMT1//ID2//INPP5D//SMAP1//ACVR1B//ACVR2A//IL34//ROR2//MTURN//CD74
GO:0007043	cell-cell junction assembly	Biological process	17	147	1163	18866	1.876	0.00916229	0.1009	2.038	0.0146174	GJB1//NFASC//EPB41L3//CLDN4//APC//PARD3//STRN//CLDN6//MARVELD3//ACE//CAV1//LSR//PRKCH//SNAI2//TJP1//CTNND1//PKP4
GO:0046467	membrane lipid biosynthetic process	Biological process	17	147	1163	18866	1.876	0.00916229	0.1009	2.038	0.0146174	PIGC//DPM3//DPM2//PEMT//ST8SIA5//B3GNT5//PIGQ//GPAA1//HACD2//ALDH3B1//PRKD3//CERS2//ACER2//PLPP2//SPHK1//ASAH1//P2RX1
GO:0019693	ribose phosphate metabolic process	Biological process	39	427	1163	18866	1.48162	0.00918969	0.101044	2.0367	0.033534	PYGL//PPCS//ACSS1//PFKL//SUCLG2//ZBTB7A//AK2//AK3//NME2//PDE8A//PDE8B//CAD//ENTPD4//SLC25A13//PDP1//PANK1//PANK2//NUDT7//VPS9D1//HACD2//ACSL5//UCKL1//ADK//ZBTB20//APP//MAGI3//CARD11//TJP2//NT5C2//MCEE//SLC25A1//HSD17B8//PPT2//SULT1A1//SULT1C2//SLC35B3//MPC2//MPC1//PID1
GO:0006986	response to unfolded protein	Biological process	20	183	1163	18866	1.77288	0.00921939	0.101055	2.0353	0.0171969	BHLHA15//AMFR//DERL1//CANX//HERPUD1//BAX//TMBIM6//PDIA5//TPP1//SEC31A//CXXC1//DNAJB11//EDEM1//ASNS//ATF3//ATF6B//DDRGK1//DNAJC4//JKAMP//THBS4
GO:0030177	positive regulation of Wnt signaling pathway	Biological process	20	183	1163	18866	1.77288	0.00921939	0.101055	2.0353	0.0171969	BMP2//GPC3//ARNTL//ROR2//PPM1A//PPM1B//USP47//LGR4//SULF2//PSMB8//PSMB9//PSMD1//PTK7//CAPRIN2//FZD9//CAV1//CSNK2A1//RSPO4//SALL1//DIXDC1
GO:0051092	positive regulation of NF-kappaB transcription factor activity	Biological process	18	159	1163	18866	1.83643	0.00925231	0.101259	2.03375	0.0154772	TRIM13//LAMTOR5//RIPK3//SLCO3A1//APP//ITGB2//ZBTB7A//PRKCH//DDRGK1//MAP3K7//TRAPPC9//CARD11//CAT//TRIM52//TRIM5//CAV1//SPHK1//ARHGEF2
GO:0031647	regulation of protein stability	Biological process	29	296	1163	18866	1.5893	0.00929788	0.101347	2.03162	0.0249355	SERF2//ID1//RAD23A//BMP2//DERL1//ISOC2//BTRC//CCT7//PTGES3//USP19//PHB2//CTNND1//DVL1//HYPK//HIP1//TESC//TSC1//USP7//PRKRA//LSS//NF2//DPM3//USP47//BCL2//DDRGK1//TMEM25//TRIM24//DPM2//CD81
GO:0051348	negative regulation of transferase activity	Biological process	29	296	1163	18866	1.5893	0.00929788	0.101347	2.03162	0.0249355	DUSP1//DUSP2//DUSP4//RGS3//CAV1//DVL1//TRIB2//NF2//PDPK1//TESC//PRKRIP1//DTNBP1//ITPRIP//SOCS1//RGN//GMFG//CBLC//ZFYVE28//CDKN1C//CSK//AHSG//MAPT//PTPN6//SPRY4//PIK3IP1//APC//NR2F2//IGF1R//PRKAR1A
GO:0071363	cellular response to growth factor stimulus	Biological process	60	715	1163	18866	1.36127	0.0093034	0.101347	2.03136	0.0515907	BMP2//ENG//LRRC32//HIPK2//ID1//ITGB5//SMAD6//PML//PARD3//MAP3K7//GDF15//POLR2C//MAPK3//TIA1//ROR2//TMEM100//UBE2D3//CHRDL1//ACVR2A//ZFYVE16//CDKN1C//LRG1//ING2//FAM89B//ZBTB7A//PDPK1//PPM1A//LDLRAD4//CAV1//GPC3//MSX2//NBL1//VEGFA//SPHK1//MAPKAPK2//NTRK3//NTF4//FAM20C//SULF2//SPRY4//POSTN//CD44//ZFYVE27//BAIAP2//PDE8A//SNAI2//CAD//CRK//SPINT2//GATA3//DLL1//CD63//ROBO1//APP//MAPT//UBE3A//DDC//CAT//…
GO:0010256	endomembrane system organization	Biological process	42	468	1163	18866	1.45581	0.00943527	0.102112	2.02525	0.0361135	TMEM170A//SUN2//BAIAP2//ANK3//SLC9A3R1//SEC31A//TMCC1//SEC61A1//ATL2//BHLHA15//CLASP1//TMED3//GOLGB1//USO1//ALS2CL//RAB5B//SQSTM1//ANKLE2//CHMP2A//NDRG1//AKT2//BIN1//VPS37A//EPB41L3//FASLG//SYP//NDEL1//RAB38//BLOC1S1//DTNBP1//AP3B1//ANO7//CAV1//RAB18//ZFYVE27//UBL4A//STX18//STX16//STX5//STK25//YWHAZ//MAPK3
GO:0010951	negative regulation of endopeptidase activity	Biological process	26	258	1163	18866	1.63476	0.00943719	0.102112	2.02516	0.022356	LAMTOR5//CSNK2A1//FABP1//PRDX5//ARRB1//USP47//MICAL1//VEGFA//CD44//HERPUD1//CAST//BIN1//PICALM//BCL2L12//NOL3//SPINT2//CST1//AHSG//AMBP//WFDC11//APLP2//APP//SPOCK3//SERPINB6//SERPINF2//C3
GO:2001234	negative regulation of apoptotic signaling pathway	Biological process	24	233	1163	18866	1.67092	0.00953439	0.102112	2.02071	0.0206363	NOL3//FZD9//FASLG//TMBIM1//ITPRIP//TNFSF10//ARHGEF2//ING2//BCL2//BCL2L12//CD44//CD74//SOD2//USP47//SNAI2//TXNDC12//TMBIM6//HERPUD1//NONO//ITGA6//URI1//CSNK2A1//MAZ//BAX
GO:0006839	mitochondrial transport	Biological process	27	271	1163	18866	1.6162	0.00956418	0.102112	2.01935	0.0232158	PMAIP1//BAX//TIMM17A//TIMM13//TIMM9//MFF//SLC25A1//MPC2//MPC1//SLC25A13//AIFM1//BCL2//BNIP3//PSEN2//NMT1//MAPK8//TP73//YWHAB//YWHAZ//TP63//FZD9//ATF2//RHOU//UBE2D3//ATG13//MTX2//TMEM14B
GO:0002366	leukocyte activation involved in immune response	Biological process	60	716	1163	18866	1.35937	0.00956582	0.102112	2.01928	0.0515907	MDK//CD74//ZFPM1//LILRB1//ITFG2//DLL1//PDPK1//STXBP2//GATA2//TCIRG1//PRDX4//AGPAT2//IQGAP2//PGRMC1//LRG1//COPB1//DEFA1//DSP//AHSG//ELANE//ALDH3B1//RAB18//NFASC//QPCT//GALNS//OSTF1//DBNL//ACAA1//ITGB2//ASAH1//MPO//NEU1//NME2//P2RX1//PFKL//SERPINB6//PLD1//PSMD1//PTPN6//PYGL//RAB5B//TMBIM1//C3//TXNDC5//CAT//PDXK//NAPRT//GMFG//CD44//CD63//TSC1//BATF//GATA3//MSH6//RARA//KMT5B//TP53BP1//NDFIP1//FOXP1//…
GO:1990090	cellular response to nerve growth factor stimulus	Biological process	8	49	1163	18866	2.64846	0.00960478	0.102112	2.01751	0.00687876	NTF4//MAPT//PDPK1//UBE3A//CRK//ID1//APP//NTRK3
GO:0001779	natural killer cell differentiation	Biological process	5	22	1163	18866	3.68678	0.00963373	0.102112	2.01621	0.00429923	PRDM1//IL15//MERTK//ID2//SP3
GO:0006067	ethanol metabolic process	Biological process	5	22	1163	18866	3.68678	0.00963373	0.102112	2.01621	0.00429923	ALDH3B1//SULT1A1//ADH1C//ALDH1A1//ACSS1
GO:0006085	acetyl-CoA biosynthetic process	Biological process	5	22	1163	18866	3.68678	0.00963373	0.102112	2.01621	0.00429923	PDP1//ACSS1//MPC2//MPC1//PPCS
GO:0045061	thymic T cell selection	Biological process	5	22	1163	18866	3.68678	0.00963373	0.102112	2.01621	0.00429923	CD3D//CD74//ATG5//GATA3//CARD11
GO:0060972	left/right pattern formation	Biological process	5	22	1163	18866	3.68678	0.00963373	0.102112	2.01621	0.00429923	ARL13B//DLL1//AHI1//SETDB2//FOXJ1
GO:0061339	establishment or maintenance of monopolar cell polarity	Biological process	5	22	1163	18866	3.68678	0.00963373	0.102112	2.01621	0.00429923	FOXJ1//SH3BP1//PTK7//IFT20//SLC9A3R1
GO:1901685	glutathione derivative metabolic process	Biological process	5	22	1163	18866	3.68678	0.00963373	0.102112	2.01621	0.00429923	HPGDS//GSTM1//GSTM4//GSTM5//GSTK1
GO:1901687	glutathione derivative biosynthetic process	Biological process	5	22	1163	18866	3.68678	0.00963373	0.102112	2.01621	0.00429923	HPGDS//GSTM1//GSTM4//GSTM5//GSTK1
GO:0001676	long-chain fatty acid metabolic process	Biological process	14	113	1163	18866	2.00979	0.00963668	0.102112	2.01607	0.0120378	GPX4//CYP4F3//MAPK3//DAGLA//PTGES3//HPGDS//ACAA1//ACOX1//FADS2//CYP3A4//GSTM4//GSTM1//HACL1//ACSL5
GO:0031102	neuron projection regeneration	Biological process	9	59	1163	18866	2.47452	0.009663	0.102112	2.01489	0.00773861	MAPK8IP3//BCL2//MATN2//STK24//NDEL1//CERS2//PTPRS//KREMEN1//NTRK3
GO:0072413	signal transduction involved in mitotic cell cycle checkpoint	Biological process	9	59	1163	18866	2.47452	0.009663	0.102112	2.01489	0.00773861	CDK2//PLK2//CNOT6L//PRMT1//PML//PCBP4//BAX//TNKS1BP1//CNOT8
GO:0098930	axonal transport	Biological process	9	59	1163	18866	2.47452	0.009663	0.102112	2.01489	0.00773861	TRAK1//BLOC1S1//DTNBP1//AP3B1//KIF3B//NDEL1//MAPT//SYBU//MAPK8IP3
GO:1902402	signal transduction involved in mitotic DNA damage checkpoint	Biological process	9	59	1163	18866	2.47452	0.009663	0.102112	2.01489	0.00773861	CDK2//PLK2//CNOT6L//PRMT1//PML//PCBP4//BAX//TNKS1BP1//CNOT8
GO:1902403	signal transduction involved in mitotic DNA integrity checkpoint	Biological process	9	59	1163	18866	2.47452	0.009663	0.102112	2.01489	0.00773861	CDK2//PLK2//CNOT6L//PRMT1//PML//PCBP4//BAX//TNKS1BP1//CNOT8
GO:0006469	negative regulation of protein kinase activity	Biological process	25	246	1163	18866	1.64856	0.00973671	0.102732	2.01159	0.0214961	DUSP1//DUSP2//DUSP4//RGS3//CAV1//CBLC//ZFYVE28//PTPN6//SPRY4//CDKN1C//APC//NR2F2//IGF1R//DTNBP1//PRKAR1A//DVL1//TRIB2//NF2//PDPK1//TESC//PRKRIP1//ITPRIP//SOCS1//RGN//GMFG
GO:0010769	regulation of cell morphogenesis involved in differentiation	Biological process	30	310	1163	18866	1.56986	0.00975071	0.102732	2.01096	0.0257954	PTPRS//ZFYVE27//DBNL//MAPT//NDEL1//SEMA7A//FGF13//NTRK3//VEGFA//SEMA3D//SEMA6D//UST//ARHGDIA//STK25//TRAK1//PLXNA2//ROBO1//TIAM1//ID1//CAPRIN1//CAPRIN2//SHANK3//UBE3A//BAIAP2//POSTN//CRK//MDK//NEDD9//ZSWIM8//MYCBP2
GO:0003151	outflow tract morphogenesis	Biological process	11	80	1163	18866	2.2305	0.0097733	0.102816	2.00996	0.0094583	ENG//SMAD6//MSX2//RARA//ROBO1//FOXC2//ATF2//ZFPM1//TBX3//VEGFA//DHRS3
GO:0002244	hematopoietic progenitor cell differentiation	Biological process	19	172	1163	18866	1.79195	0.00983516	0.10316	2.00722	0.0163371	BATF//BCL2//SPI1//GATA3//ACE//HOXB4//GATA2//PSMB8//PSMB9//PSMD1//TCF12//TP73//LDB1//SETD1A//DPF2//PLD4//DACT2//PTPN6//STON2
GO:0070304	positive regulation of stress-activated protein kinase signaling cascade	Biological process	19	172	1163	18866	1.79195	0.00983516	0.10316	2.00722	0.0163371	MAPK8IP3//DBNL//STK25//TAOK2//FZD10//MAP3K4//ROR2//VANGL2//MAP3K7//TIAM1//MTURN//HIPK2//APP//SERPINF2//PRMT1//MAP3K3//BMP2//VEGFA//SPHK1
GO:0014706	striated muscle tissue development	Biological process	36	389	1163	18866	1.50125	0.00987472	0.103421	2.00548	0.0309544	ID2//TBX3//ENG//DSP//PPP1R13L//FLNB//NR2F2//CAV1//CCNT2//MSC//IGSF8//FOXP2//ATF3//DLL1//USP19//VEGFA//P2RX2//RIPOR2//HDAC9//BCL2//SIK1//CACYBP//BMP2//TSC1//IFT20//ZFPM1//FOXC2//RXRA//RARA//ATG5//PRKAR1A//TP73//VGLL4//WNT8A//UQCC2//ARNTL
GO:0046907	intracellular transport	Biological process	132	1762	1163	18866	1.21526	0.00995929	0.104152	2.00177	0.1135	PMAIP1//BAX//RNPS1//U2AF2//CHTOP//SRSF5//TSC1//OS9//TRAK1//YWHAB//YWHAZ//PHB2//DRD1//ARNTL//SPRN//PML//RPAIN//AHCYL1//VPS37A//PARD3//ZDHHC11B//ZDHHC11//TAOK2//SEC61A1//SRP19//RPL28//RPLP2//RPS14//M6PR//AP3B1//ZFYVE16//HACL1//NUDT7//ACAA1//GSTK1//ACOX1//PEX7//PEX13//ZFAND6//UBE2D2//UBE2D3//CAT//TIMM17A//TIMM13//TIMM9//MFF//RABL2B//CLTA//COPB1//SCFD2//AP2A1//COPZ1//SEC31A//RAB18//TMED3//RAB38//ARCN…
GO:0009259	ribonucleotide metabolic process	Biological process	38	416	1163	18866	1.4818	0.010016	0.10459	1.9993	0.0326741	PPCS//ACSS1//PFKL//SUCLG2//ZBTB7A//AK2//AK3//NME2//PDE8A//PDE8B//CAD//ENTPD4//SLC25A13//PDP1//PANK1//PANK2//NUDT7//VPS9D1//HACD2//ACSL5//UCKL1//ADK//ZBTB20//APP//MAGI3//CARD11//TJP2//NT5C2//MCEE//SLC25A1//HSD17B8//PPT2//SULT1A1//SULT1C2//SLC35B3//MPC2//MPC1//PID1
GO:0007049	cell cycle	Biological process	140	1882	1163	18866	1.20673	0.0101083	0.105398	1.99532	0.120378	INO80//MSTO1//DONSON//TP53BP1//CCNL2//CCNT2//CDK2//PLK2//PHF8//MAX//RHOU//CUL4A//ACVR1B//CDK14//DCTN2//ARPP19//CCNY//CEP164//FBXL7//CLASP1//ODF2//LCMT1//WEE1//BTRC//NDEL1//ARHGEF2//CDH13//TUBGCP3//DIS3L2//DNMT3A//NEK3//ANAPC11//PPP2R2D//RNF2//NEK4//CDK11A//SETDB2//ANK3//APC//LZTS2//SLX4//MSH6//MSH5//CNOT6L//PRMT1//PML//PCBP4//BAX//TNKS1BP1//CNOT8//CDKN1C//LAMTOR5//PPM1A//TP73//TP53INP1//CHD3//NTM…
GO:1901698	response to nitrogen compound	Biological process	90	1146	1163	18866	1.27397	0.0101336	0.105506	1.99424	0.0773861	DRD1//DRD4//HDAC9//PTGER1//SLC9A3R1//TCIRG1//BAIAP2//AKT2//FOXC2//APC//IGF1R//PTPRA//NDEL1//FUNDC1//TP73//ITGA2//CAD//TRIM13//USP19//OS9//AMFR//JKAMP//TMUB2//DERL1//EDEM1//HERPUD1//ASNS//SLC22A6//NLRP1//KLF15//MAX//SLC2A1//TSC1//CAT//TNFSF10//PDPK1//SRSF5//P2RX2//P2RX1//CDO1//GLDC//RCN3//AHCYL1//DNMT3A//CACNG4//MBD1//TIAM1//UBE3A//PEMT//GSS//FOSB//MAPK3//PMAIP1//AHSG//PID1//SOCS1//DUSP1//CDH13//D…
GO:0001775	cell activation	Biological process	113	1482	1163	18866	1.23689	0.0101552	0.105575	1.99331	0.0971625	CD81//APP//ITGB2//MAPT//BAX//MERTK//ID2//SP3//IL15//MDK//CD74//ZFPM1//LILRB1//ITFG2//DLL1//BCL2//POU2F2//GATA3//F2//SPI1//ADRA2C//GNA12//ARRB1//P2RX1//PDPK1//PRKCH//MAPK3//PTPN6//YWHAZ//TCIRG1//KLF6//ZBTB7A//TPD52//FZD9//CARD11//HDAC9//PKNOX1//CD3D//INPP5D//NFATC2//CD320//HHLA2//CSK//CAV1//GRAP2//PRDM1//RIPK3//NCAPH2//MR1//MAFB//FOXJ1//IGFBP2//CD44//PHB2//FOXP1//NDFIP1//BATF//STXBP2//GATA2//PRDX4…
GO:0060322	head development	Biological process	66	803	1163	18866	1.3333	0.0102735	0.106588	1.98828	0.0567498	RIDA//BAIAP2//CSK//CTNND1//BPTF//RAB18//FOXJ1//PHF8//FPGS//ID1//MEIS2//PAFAH1B3//PCDH18//PTCH1//UBE3A//B3GNT5//SPHK1//SLC23A1//GATA2//BMP2//DRD1//MDK//ATAT1//SDF4//PTPRS//FOXP2//MAFB//SEMA6D//DLL1//ARCN1//BCL2//TBX3//GLUD1//NDRG2//MAPKAP1//CRK//EZH1//FGF13//NF2//RARA//TSC1//ID2//CRTAC1//SHANK3//PEX13//NDEL1//DIXDC1//SYNE2//SUN2//ARL13B//ROBO1//ETS1//BAX//METTL14//SALL1//C21ORF91//PLXNA2//SLC2A1//…
GO:0030183	B cell differentiation	Biological process	16	137	1163	18866	1.89452	0.0102828	0.106588	1.98789	0.0137575	ITFG2//DLL1//BCL2//POU2F2//BAX//PTPN6//CARD11//ID2//INPP5D//TCIRG1//KLF6//ZBTB7A//SP3//TPD52//FZD9//HDAC9
GO:0009069	serine family amino acid metabolic process	Biological process	7	40	1163	18866	2.83882	0.0103456	0.106768	1.98524	0.00601892	CDO1//GLDC//AMT//SERINC5//THNSL2//RIDA//GCAT
GO:0009126	purine nucleoside monophosphate metabolic process	Biological process	7	40	1163	18866	2.83882	0.0103456	0.106768	1.98524	0.00601892	ADK//AK2//AK3//MAGI3//CARD11//TJP2//NT5C2
GO:0071526	semaphorin-plexin signaling pathway	Biological process	7	40	1163	18866	2.83882	0.0103456	0.106768	1.98524	0.00601892	PLXNA2//SEMA3D//SH3BP1//ARHGDIA//SEMA6D//SEMA7A//FARP2
GO:0043967	histone H4 acetylation	Biological process	10	70	1163	18866	2.31741	0.0103623	0.106784	1.98455	0.00859845	JADE2//ARRB1//SPI1//ATG5//BRD8//MORF4L1//ZZZ3//DMAP1//NAA60//KAT6A
GO:0008610	lipid biosynthetic process	Biological process	61	733	1163	18866	1.34998	0.0103842	0.106854	1.98363	0.0524506	PTGES3//CD74//PIGC//DPM3//DPM2//NDUFAB1//ABCD3//HSD17B8//FADS2//CEPT1//CHKA//PCYT2//AGPAT2//PLD1//PEMT//STARD10//CSNK2A1//LCAT//CHPT1//INPP5D//PTPN13//PLEKHA8//ST8SIA5//FDFT1//LSS//ACBD3//ACAT2//PEX7//SERINC5//PPARD//B3GNT5//C3//LDLR//RGN//SIK1//BMP2//SNAI2//CYB5R2//PIGQ//GPAA1//HPGDS//ACSS1//HACD2//ALDH3B1//PRKD3//CERS2//ACER2//PLPP2//SPHK1//PTPMT1//CRLS1//CYP3A4//GPX4//GSTM4//THNSL2//ASAH1//P2R…
GO:0006605	protein targeting	Biological process	40	444	1163	18866	1.46143	0.010453	0.10728	1.98076	0.0343938	VPS37A//PARD3//ZDHHC11B//ZDHHC11//TAOK2//SEC61A1//SRP19//RPL28//RPLP2//RPS14//M6PR//AP3B1//ZFYVE16//HACL1//NUDT7//ACAA1//GSTK1//ACOX1//PEX7//PEX13//ZFAND6//UBE2D2//UBE2D3//CAT//TIMM17A//TIMM13//TIMM9//MFF//AIFM1//SPCS2//AKT2//ANK3//ITGB2//CACNB3//RHOU//ATG13//OS9//TRAK1//YWHAB//YWHAZ
GO:0002682	regulation of immune system process	Biological process	124	1646	1163	18866	1.22206	0.010456	0.10728	1.98063	0.106621	C3//MASP1//COLEC11//RIPK3//LILRB1//NONO//ZBP1//TRIM5//CLEC10A//ICAM3//PDPK1//PSMB8//PSMB9//PSMD1//MAP3K7//CARD11//BTRC//MUC16//TRAF3IP2//ZDHHC11//CMKLR1//FPR3//CD74//FOXJ1//PHLPP1//ITGA2//VEGFA//MDK//PLVAP//NDFIP1//NME2//ECM1//MR1//CD81//PTPN6//CFH//C1QB//CFI//ZFPM1//GATA2//IL34//MAPK3//F2//RARA//CUL4A//TESC//INPP5D//NFATC2//CD320//BCL2//HHLA2//CSK//CAV1//GRAP2//IL15//PRDM1//MAPK8//BAIAP2//CRK//D…
GO:0002828	regulation of type 2 immune response	Biological process	6	31	1163	18866	3.13971	0.0105544	0.107664	1.97657	0.00515907	NDFIP1//CD74//RARA//GATA3//CD81//ECM1
GO:0050686	negative regulation of mRNA processing	Biological process	6	31	1163	18866	3.13971	0.0105544	0.107664	1.97657	0.00515907	RNPS1//U2AF2//PCBP4//SUPT5H//ZC3H14//CTR9
GO:1900745	positive regulation of p38MAPK cascade	Biological process	6	31	1163	18866	3.13971	0.0105544	0.107664	1.97657	0.00515907	PRMT1//MAP3K3//MAP3K4//BMP2//VEGFA//SPHK1
GO:1905476	negative regulation of protein localization to membrane	Biological process	6	31	1163	18866	3.13971	0.0105544	0.107664	1.97657	0.00515907	CSK//PID1//TMBIM1//PICALM//TMEM59//FZD9
GO:0050769	positive regulation of neurogenesis	Biological process	43	485	1163	18866	1.43822	0.0106213	0.10819	1.97382	0.0369733	VEGFA//AP2A1//ITGA6//MDK//NME2//NTRK3//ROR2//PTK7//ENC1//BCL2//ADRA2C//EIF4G1//GATA2//HOXD3//NBL1//RARA//BMP2//TCF4//TCF12//DUOXA1//ARHGEF2//ZFYVE27//DBNL//MAPT//NDEL1//SEMA7A//SHANK3//BIN1//ID2//IL34//TP73//STK25//TRAK1//ARHGDIA//PLXNA2//ROBO1//TIAM1//CAPRIN1//CAPRIN2//PRKCH//C21ORF91//BAIAP2//DVL1
GO:0030900	forebrain development	Biological process	36	391	1163	18866	1.49357	0.0106489	0.108315	1.97269	0.0309544	BMP2//DRD1//MDK//ATAT1//FOXP2//TBX3//CRK//EZH1//FGF13//NF2//PTPRS//RARA//TSC1//ID2//CRTAC1//SHANK3//PEX13//NDEL1//DIXDC1//SYNE2//SUN2//ARL13B//ROBO1//ETS1//BAX//METTL14//SALL1//C21ORF91//GATA2//SLC2A1//BNIP3//TMEM14B//TRAPPC9//SEMA7A//APP//NR2F2
GO:0001836	release of cytochrome c from mitochondria	Biological process	9	60	1163	18866	2.43328	0.0107637	0.109325	1.96804	0.00773861	PMAIP1//MFF//BAX//BNIP3//TNFSF10//NOL3//BCL2//SOD2//FZD9
GO:0050770	regulation of axonogenesis	Biological process	20	186	1163	18866	1.74428	0.0109304	0.110859	1.96136	0.0171969	PTPRS//ZFYVE27//DBNL//MAPT//NDEL1//SEMA7A//FGF13//NTRK3//VEGFA//SEMA3D//SEMA6D//ARHGDIA//STK25//TRAK1//PLXNA2//ROBO1//TIAM1//ZSWIM8//MYCBP2//UST
GO:0009725	response to hormone	Biological process	73	905	1163	18866	1.3085	0.0109649	0.111049	1.95999	0.0627687	THRA//TCIRG1//BAIAP2//AKT2//FOXC2//APC//IGF1R//PTPRA//NDEL1//PPARD//LGR4//RARA//TRH//DEFA1//SAFB//UBE3A//ENG//ASNS//CATSPER2//CLDN4//FOSB//WBP2//CAV1//KLF15//MAX//SLC2A1//TSC1//CAD//CAT//TNFSF10//PDPK1//SRSF5//HDAC9//DUSP1//IGFBP2//DDRGK1//PHB2//TP63//CDO1//AHCYL1//RXRA//GATA3//SMAD6//PID1//AHSG//SOCS1//TRERF1//MDK//BCL2//NTRK3//GDF15//CACYBP//NME2//KDM5D//FOXP1//ZBTB7A//PIAS2//CRK//ITGA2//EPHA8/…
GO:0003205	cardiac chamber development	Biological process	19	174	1163	18866	1.77135	0.0110554	0.111645	1.95643	0.0163371	ENG//SMAD6//MSX2//RARA//ROBO1//ID2//VANGL2//PPP1R13L//GATA3//DSP//PTK7//SALL1//PRDM1//FOXC2//RXRA//DHRS3//ZFPM1//RBM15//TBX3
GO:0051099	positive regulation of binding	Biological process	19	174	1163	18866	1.77135	0.0110554	0.111645	1.95643	0.0163371	PLK2//ACE//AMFR//HIPK2//APP//ARRB1//BMP2//CAPRIN2//TIAM1//DERL1//CAV1//ITGA2//EIF4G1//LAMTOR5//DDRGK1//GATA3//RIPOR2//DPH3//RARA
GO:0031667	response to nutrient levels	Biological process	42	473	1163	18866	1.44042	0.0111932	0.112721	1.95105	0.0361135	GDF15//ATG5//IGFBP2//WDR45//MAX//STK24//EIF4G1//MPO//TMEM135//DNMT3A//PPARD//RARA//CAT//PEMT//SETDB1//ITGA2//SESN1//ATF3//ITFG2//MAPK3//MAPK8//MYBBP1A//SIK1//BHLHA15//ASNS//PMAIP1//BCL2//SLC2A1//HCRT//CAD//LDLR//TRIM24//SNAI2//IL15//POSTN//BNIP3//TSC1//CACNB3//AIFM1//EIF2A//GSS//MBD1
GO:0001934	positive regulation of protein phosphorylation	Biological process	82	1035	1163	18866	1.28521	0.0112078	0.112721	1.95048	0.0705073	CRK//MAP3K3//MAP3K4//MAPK3//MAP3K7//TAOK2//DRD4//SHC2//ARRB1//NTRK3//AVPI1//BMP2//TP73//MADD//MAPKAPK2//GDF15//CD74//CD81//MAPK8IP3//DBNL//SOCS1//UBE2K//APP//TNKS1BP1//SPHK1//RBPMS//ENG//INHBC//BMP3//ACVR1B//ACVR2A//VEGFA//RIPK3//FGF13//ATG13//ADRA2C//PDPK1//MAPKAP1//STK25//EIF4G1//NTF4//BCL2//CAPRIN2//CAV1//CD44//PRKAR1A//IL15//CSK//IL34//ELANE//ROBO1//EPHA8//IGF1R//ROR2//TRIM5//FZD10//VANGL2//T…
GO:0043604	amide biosynthetic process	Biological process	73	906	1163	18866	1.30706	0.0112328	0.112721	1.94951	0.0627687	ASL//DRG2//DRG1//EIF4G1//ELANE//PPCS//ACSS1//TNIP1//LARP4//MRPL52//DHPS//RPL28//RPLP2//RPS14//RRBP1//MRPS11//MRPL43//EIF2A//TSFM//GTPBP2//TUFM//AKT2//MKNK2//APP//ZNF706//TCOF1//TSC1//RBM4B//FARSA//DARS2//AARS2//DALRD3//ASNS//PEMT//GSS//CHAC2//FPGS//PDP1//RIDA//GRB7//CAPRIN1//SAMD4B//RARA//CAPRIN2//TIA1//ENC1//CNOT8//DPH3//DPH5//MRPS34//AGO3//HACD2//ACSL5//ITGA2//PRR16//PLD1//MAPK3//RXRA//CERS2//A…
GO:0015936	coenzyme A metabolic process	Biological process	4	15	1163	18866	4.32582	0.0113375	0.112721	1.94548	0.00343938	PANK1//PPCS//PANK2//NUDT7
GO:0030852	regulation of granulocyte differentiation	Biological process	4	15	1163	18866	4.32582	0.0113375	0.112721	1.94548	0.00343938	RARA//CUL4A//TESC//INPP5D
GO:0045198	establishment of epithelial cell apical/basal polarity	Biological process	4	15	1163	18866	4.32582	0.0113375	0.112721	1.94548	0.00343938	SH3BP1//PTK7//IFT20//SLC9A3R1
GO:0045837	negative regulation of membrane potential	Biological process	4	15	1163	18866	4.32582	0.0113375	0.112721	1.94548	0.00343938	MAPT//PMAIP1//BAX//BNIP3
GO:0048308	organelle inheritance	Biological process	4	15	1163	18866	4.32582	0.0113375	0.112721	1.94548	0.00343938	STX5//STK25//YWHAZ//MAPK3
GO:0048313	Golgi inheritance	Biological process	4	15	1163	18866	4.32582	0.0113375	0.112721	1.94548	0.00343938	STX5//STK25//YWHAZ//MAPK3
GO:0048712	negative regulation of astrocyte differentiation	Biological process	4	15	1163	18866	4.32582	0.0113375	0.112721	1.94548	0.00343938	LDLR//F2//MBD1//NTRK3
GO:1902187	negative regulation of viral release from host cell	Biological process	4	15	1163	18866	4.32582	0.0113375	0.112721	1.94548	0.00343938	TRIM13//PML//TRIM26//TRIM5
GO:0016050	vesicle organization	Biological process	32	340	1163	18866	1.52676	0.0114599	0.11351	1.94082	0.027515	PICALM//STX5//VAMP1//STX16//STX10//ALS2CL//RAB5B//SQSTM1//AP3B1//SYP//AKT2//RAB38//BLOC1S1//DTNBP1//ANKFY1//VPS37A//CHMP2A//TRAPPC5//SEC31A//TRAPPC4//TRAPPC2L//TRAPPC9//USO1//NKD2//FASLG//BCL2//RAB34//SPG11//TMCC1//SPHK1//CAV1//ZFYVE16
GO:0032501	multicellular organismal process	Biological process	529	7970	1163	18866	1.07671	0.0114897	0.11351	1.93969	0.454858	CMKLR1//VCAN//AHSG//HOXB4//PRELP//BMP1//BMP2//BMP3//TBX3//TCOF1//TP63//ROR2//THRA//TCIRG1//ECM1//FOXC2//OSTF1//BCL2//SP3//FZD9//CHRDL1//CALCRL//ENG//ID1//MFGE8//PKNOX1//TMEM100//VEGFA//YWHAZ//NOX5//CAV1//ADAM15//BAX//UBE3A//KMT2B//MAP3K3//SPHK1//RBM15//TEAD2//CST1//MYBBP1A//ASF1A//MSX2//LGR4//RRBP1//SNAI2//CAT//SEMA7A//RAB18//HIPK2//MEIS2//GATA2//ID2//SMAD6//RARA//SALL1//GPC3//PTCH1//DRD1//HCRT//…
GO:0002446	neutrophil mediated immunity	Biological process	44	501	1163	18866	1.42467	0.0114963	0.11351	1.93944	0.0378332	TCIRG1//PRDX4//AGPAT2//IQGAP2//PGRMC1//LRG1//COPB1//DEFA1//DSP//AHSG//ELANE//ALDH3B1//RAB18//NFASC//QPCT//GALNS//OSTF1//DBNL//ACAA1//ITGB2//ASAH1//MPO//NEU1//NME2//P2RX1//PFKL//SERPINB6//PLD1//PSMD1//PTPN6//PYGL//RAB5B//TMBIM1//STXBP2//C3//TXNDC5//CAT//PDXK//NAPRT//GMFG//CD44//CD63//F2//ACE
GO:0006637	acyl-CoA metabolic process	Biological process	13	104	1163	18866	2.02773	0.0114974	0.11351	1.9394	0.011178	PPCS//ACSS1//SUCLG2//PDP1//HACD2//ACSL5//NUDT7//MCEE//SLC25A1//HSD17B8//PPT2//MPC2//MPC1
GO:0035383	thioester metabolic process	Biological process	13	104	1163	18866	2.02773	0.0114974	0.11351	1.9394	0.011178	PPCS//ACSS1//SUCLG2//PDP1//HACD2//ACSL5//NUDT7//MCEE//SLC25A1//HSD17B8//PPT2//MPC2//MPC1
GO:0001704	formation of primary germ layer	Biological process	15	127	1163	18866	1.91597	0.011524	0.113614	1.9384	0.0128977	DUSP1//DUSP2//DUSP4//MESP2//NF2//PRKAR1A//LEO1//PAF1//CTR9//COL12A1//ITGB2//ITGB5//LAMB3//ITGA2//FOXC2
GO:0045333	cellular respiration	Biological process	20	187	1163	18866	1.73496	0.011554	0.113752	1.93727	0.0171969	FH//IDH3G//SDHD//SUCLG2//NDUFA11//NDUFA8//NDUFAB1//NDUFB6//UQCR10//COX8A//COX7A2L//BLOC1S1//PANK2//CAT//MYBBP1A//ETFDH//SLC25A13//ISCU//BNIP3//COQ10A
GO:0006497	protein lipidation	Biological process	12	93	1163	18866	2.09314	0.0116892	0.11405	1.93222	0.0103181	NMT1//PPM1A//PPM1B//ATG5//PIGC//DPM3//DPM2//PIGQ//GPAA1//ZDHHC11B//ZDHHC11//WDR45
GO:0006907	pinocytosis	Biological process	5	23	1163	18866	3.52649	0.0116975	0.11405	1.93191	0.00429923	MAPKAPK2//ANKFY1//PROM2//CAV1//AHSG
GO:0010155	regulation of proton transport	Biological process	5	23	1163	18866	3.52649	0.0116975	0.11405	1.93191	0.00429923	SLC9A3R1//DRD4//TESC//PHB2//TCIRG1
GO:0070584	mitochondrion morphogenesis	Biological process	5	23	1163	18866	3.52649	0.0116975	0.11405	1.93191	0.00429923	POLDIP2//PID1//MFF//BAX//PANK2
GO:1902254	negative regulation of intrinsic apoptotic signaling pathway by p53 class mediator	Biological process	5	23	1163	18866	3.52649	0.0116975	0.11405	1.93191	0.00429923	ING2//BCL2//BCL2L12//CD44//CD74
GO:1903077	negative regulation of protein localization to plasma membrane	Biological process	5	23	1163	18866	3.52649	0.0116975	0.11405	1.93191	0.00429923	CSK//PID1//TMBIM1//PICALM//TMEM59
GO:1904996	positive regulation of leukocyte adhesion to vascular endothelial cell	Biological process	5	23	1163	18866	3.52649	0.0116975	0.11405	1.93191	0.00429923	ELANE//NFAT5//ETS1//ITGB2//MDK
GO:2000756	regulation of peptidyl-lysine acetylation	Biological process	9	61	1163	18866	2.39339	0.0119559	0.116409	1.92242	0.00773861	GATA2//ARRB1//MAPK3//SNAI2//WBP2//GATA3//SPI1//ATG5//KLF15
GO:0006898	receptor-mediated endocytosis	Biological process	31	328	1163	18866	1.53316	0.0119932	0.11659	1.92106	0.0266552	ARRB1//AHI1//VEGFA//CD63//CAV1//CALCRL//LILRB1//ITGB2//SNX1//PICALM//CD81//AP2A1//HIP1//C3//CLTA//DLL1//CANX//DNAJC6//SIGLEC1//LDLR//DRD4//CACNG4//SMAP1//AMBP//DBNL//M6PR//MASP1//COLEC11//COLEC12//APOL1//CD163
GO:0034968	histone lysine methylation	Biological process	14	116	1163	18866	1.95781	0.0120075	0.11659	1.92055	0.0120378	BCOR//NSD3//KMT5B//SETD1A//KMT2B//SETDB2//SETDB1//CXXC1//GATA3//CTR9//MTF2//EED//EZH1//TET3
GO:0072594	establishment of protein localization to organelle	Biological process	50	585	1163	18866	1.38648	0.0120746	0.11708	1.91813	0.0429923	PMAIP1//BAX//PHB2//DRD1//ARNTL//SPRN//PML//RPAIN//SEC61A1//RPL28//RPLP2//RPS14//SRP19//M6PR//AP3B1//ZFYVE16//VPS37A//HACL1//NUDT7//ACAA1//GSTK1//ACOX1//PEX7//PEX13//ZFAND6//UBE2D2//UBE2D3//CAT//TIMM17A//TIMM13//TIMM9//MFF//DMAP1//AIFM1//SPCS2//SPIDR//CACNG4//DRD4//NMT1//MAPK8//BCL2//TP73//YWHAB//YWHAZ//TP63//MAPT//RHOU//ATG13//CCT7//DKC1
GO:0002762	negative regulation of myeloid leukocyte differentiation	Biological process	8	51	1163	18866	2.5446	0.0121731	0.117874	1.9146	0.00687876	RARA//CUL4A//GATA2//INPP5D//MAFB//ZFPM1//LILRB1//NME2
GO:0016032	viral process	Biological process	74	924	1163	18866	1.29915	0.0122683	0.118633	1.91122	0.0636285	HIPK2//RXRA//NTRK3//VPS37A//CHMP2A//MVB12B//CAV1//LAMTOR5//RPL28//RPLP2//RPS14//CCNT2//TRIM13//PHB2//ATG5//BCL2//RAD23A//TNIP1//IFIT5//OAS1//PARP10//SETDB1//TRIM5//TRIM26//CD74//ITGA2//ITGB5//LDLR//CLDN6//CD81//PABPN1//POLR2C//SUPT5H//AP2A1//SIGLEC1//HMGA1//PML//SUPT16H//COPB1//EIF4G1//NLRP1//SERINC5//AMBP//MAGI3//BIN1//MSH6//CFH//CFI//IRF3//KRT8//VPS29//UCKL1//MAPK3//PSMB8//PSMB9//BAX//BRD2//ACB…
GO:0060317	cardiac epithelial to mesenchymal transition	Biological process	6	32	1163	18866	3.0416	0.0123286	0.118781	1.90909	0.00515907	ENG//MSX2//TMEM100//SNAI2//BMP2//ADAM15
GO:0070570	regulation of neuron projection regeneration	Biological process	6	32	1163	18866	3.0416	0.0123286	0.118781	1.90909	0.00515907	STK24//NDEL1//CERS2//PTPRS//KREMEN1//NTRK3
GO:0014013	regulation of gliogenesis	Biological process	15	128	1163	18866	1.901	0.0123341	0.118781	1.90889	0.0128977	ASCL2//BIN1//ID2//BMP2//F2//MBD1//NTRK3//IL34//MDK//TP73//PRKCH//LDLR//CERS2//TIAM1//NF2
GO:0043086	negative regulation of catalytic activity	Biological process	68	839	1163	18866	1.31476	0.0124646	0.119746	1.90432	0.0584695	DUSP1//DUSP2//DUSP4//RGS3//CAV1//DVL1//TRIB2//NF2//PDPK1//TESC//PRKRIP1//DTNBP1//ITPRIP//SOCS1//RGN//GMFG//CBLC//ZFYVE28//ECM1//GPC3//PPP1R37//ARFGEF3//URI1//SPINT2//CST1//AHSG//AMBP//WFDC11//APLP2//APP//SPOCK3//SERPINB6//SERPINF2//C3//ARPP19//PHACTR3//TSC1//CDKN1C//CSK//MAPT//IQGAP2//FZD10//ARRB1//GMIP//LAMTOR5//CSNK2A1//FABP1//PRDX5//USP47//MICAL1//VEGFA//CD44//HERPUD1//PTPN6//SPRY4//PIK3IP1//A…
GO:0048863	stem cell differentiation	Biological process	26	264	1163	18866	1.59761	0.0124683	0.119746	1.90419	0.022356	SEMA3D//SEMA6D//SEMA7A//NTF4//FOXC2//SNAI2//TCOF1//WNT8A//MSI2//BATF//ACE//HOXB4//TP63//MAPK3//GATA2//GATA3//PSMB8//PSMB9//PSMD1//TCF12//TP73//LDB1//SETD1A//TEAD2//MTF2//MSX2
GO:0070988	demethylation	Biological process	10	72	1163	18866	2.25303	0.012545	0.12032	1.90153	0.00859845	KDM4A//PHF8//HSF4//KDM5D//CYP3A4//TET3//CYP3A43//UTY//GATA3//USP7
GO:0044706	multi-multicellular organism process	Biological process	23	226	1163	18866	1.6509	0.0125773	0.120375	1.90041	0.0197764	RXRA//PRDM1//NR2F2//P2RX1//CLDN4//ADRA2C//ETS1//FOSB//AMBP//IGFBP2//ITGA2//RARA//BCL2//SLC2A1//CAD//PPARD//DDR1//ACVR2A//MAPK3//SP3//ARNTL//VEGFA//ACVR1B
GO:0043065	positive regulation of apoptotic process	Biological process	57	684	1163	18866	1.35182	0.0126008	0.120375	1.8996	0.0490112	BAX//NLRP1//HIP1//ACER2//FASLG//MAPT//P2RX1//PMAIP1//PML//ROBO1//TNFSF10//AIFM1//BNIP3//ARRB1//ATF2//MFF//NMT1//MAPK8//BCL2//TP73//YWHAB//YWHAZ//TP63//ATF3//TIA1//SOD2//MYBBP1A//SIK1//STK17A//MSX2//DEDD2//CAV1//RIPK3//PRKRA//SLC9A3R1//ZNF268//LILRB1//RNPS1//ARHGEF19//DUSP1//DAPK2//MTCH2//BIN1//APC//INPP5D//ITGA6//NTRK3//PSEN2//BMP2//TIAM1//ZBP1//FZD9//PLEKHN1//SQSTM1//ARHGEF2//FANK1//TP53INP1
GO:0031099	regeneration	Biological process	21	201	1163	18866	1.69482	0.0126154	0.120375	1.8991	0.0180567	CD81//FPGS//CAD//MAPK8IP3//BCL2//MATN2//MDK//ADAM15//PPARD//STK24//NDEL1//CERS2//PTPRS//KREMEN1//NTRK3//SULF2//PTCH1//SRSF5//RGN//POSTN//FZD9
GO:0060537	muscle tissue development	Biological process	37	409	1163	18866	1.4675	0.012619	0.120375	1.89898	0.0318143	ID2//TBX3//ENG//DSP//PPP1R13L//FLNB//NR2F2//CAV1//CCNT2//MSC//IGSF8//FOXP2//ATF3//DLL1//USP19//VEGFA//P2RX2//RIPOR2//HDAC9//BCL2//PTCH1//SIK1//CACYBP//BMP2//TSC1//IFT20//ZFPM1//FOXC2//RXRA//RARA//ATG5//PRKAR1A//TP73//VGLL4//WNT8A//UQCC2//ARNTL
GO:0060993	kidney morphogenesis	Biological process	12	94	1163	18866	2.07087	0.0126719	0.120716	1.89716	0.0103181	GPC3//PTCH1//BCL2//SALL1//BMP2//FOXJ1//AHI1//GATA3//LZTS2//LGR4//VEGFA//VANGL2
GO:0060284	regulation of cell development	Biological process	78	983	1163	18866	1.28719	0.0127224	0.121034	1.89543	0.0670679	VEGFA//ASCL2//ACAP3//NCS1//GATA3//NDEL1//AP2A1//ITGA6//MDK//NME2//NTRK3//ROR2//PTK7//ENC1//PTPRS//TSC1//NF2//BCL2//MYCL//DLL1//BIN1//ID2//NTF4//APP//TP73//DIXDC1//ZNF536//ADRA2C//EIF4G1//GATA2//HOXD3//NBL1//RARA//BMP2//TCF4//TCF12//DUOXA1//ARHGEF2//ZFYVE27//DBNL//MAPT//SEMA7A//SHANK3//FGF13//STK24//CERS2//KREMEN1//F2//MBD1//IL34//HDAC9//SEMA3D//SEMA6D//ARNTL//UST//ARHGDIA//STK25//TRAK1//PLXNA2//R…
GO:0045787	positive regulation of cell cycle	Biological process	36	396	1163	18866	1.47471	0.0128048	0.121491	1.89263	0.0309544	CDK2//PLK2//CNOT6L//PRMT1//PML//PCBP4//BAX//TNKS1BP1//CNOT8//INO80//APP//PHB2//PKP4//KIF3B//CCNY//CCNT2//SH2B1//SPHK1//ANAPC11//POLDIP2//MEIS2//ASNS//ZNF268//FZD9//MYBBP1A//ID2//TP73//USP19//MSX2//EIF4G1//CUL4A//PAF1//DDRGK1//RAD23A//RARA//TBX3
GO:0070482	response to oxygen levels	Biological process	36	396	1163	18866	1.47471	0.0128048	0.121491	1.89263	0.0309544	POSTN//CYGB//FUNDC1//ETS1//P2RX2//ITGA2//ASCL2//PLAT//PLOD1//PML//PSEN2//BMP2//SLC2A1//BNIP3//VEGFA//PLEKHN1//CAT//CAV1//PSMB8//PSMB9//PSMD1//NDRG1//PHB2//DNMT3A//FABP1//HIPK2//PMAIP1//PPARD//BCL2//TSC1//CACNB3//AIFM1//USP19//TMBIM6//NOL3//ADAM15
GO:0018107	peptidyl-threonine phosphorylation	Biological process	14	117	1163	18866	1.94107	0.0128912	0.122146	1.88971	0.0120378	UBE2K//APP//TNKS1BP1//SPHK1//EIF4G1//PARD3//CLK1//CSNK2A1//HIPK2//PDPK1//MAPK8//BCL2//CAD//ACVR1B
GO:0001701	in utero embryonic development	Biological process	35	383	1163	18866	1.48241	0.0129793	0.122816	1.88675	0.0300946	ELF3//RPL7L1//WDR74//CTR9//SP3//NDEL1//PEMT//AKAP3//BCOR//HS3ST6//BPTF//GATA2//SPINT2//KRT8//PRDM1//NR2F2//ASCL2//UBR3//CHTOP//GATA3//B9D1//SLC39A1//GNA12//PRMT1//NMT1//TMEM100//PTCH1//RBBP6//RXRA//BMP2//TBX3//VEGFA//NSRP1//CUL4A//ACVR1B
GO:0045165	cell fate commitment	Biological process	27	278	1163	18866	1.5755	0.0131023	0.123814	1.88265	0.0232158	APC2//MGA//APC//TBX3//GATA2//GATA3//DLL1//PTCH1//LEO1//PAF1//CTR9//ZFPM1//BCL2//NTF4//WNT8A//FGF13//FOXC2//ID2//NTRK3//ARHGEF2//RARA//NR2F2//BATF//ROR2//PML//PRDM1//BMP2
GO:0048646	anatomical structure formation involved in morphogenesis	Biological process	93	1202	1163	18866	1.2551	0.0131617	0.124209	1.88069	0.0799656	CALCRL//ECM1//ENG//ID1//MFGE8//PKNOX1//TMEM100//VEGFA//YWHAZ//NOX5//CAV1//ADAM15//FOXC2//RBM15//DUSP1//DUSP2//DUSP4//MESP2//NF2//PRKAR1A//LEO1//PAF1//CTR9//DLL1//ROR2//PLXNA2//RPL7L1//WDR74//SP3//DEAF1//SPINT2//VANGL2//PTCH1//RARA//BRD2//TSC1//TEAD2//CDH13//ROBO1//FOXJ1//BMP2//ZFPM1//MSX2//SNAI2//NTF4//HIPK2//AHI1//TCOF1//WNT8A//CD81//PLK2//ATF2//GTF2I//FASLG//PML//THBS4//HOXA1//MAFB//PTPN6//NFAS…
GO:0032091	negative regulation of protein binding	Biological process	13	106	1163	18866	1.98947	0.0133672	0.12598	1.87396	0.011178	CRTAC1//ADAM15//MAPK3//RIPOR2//ZFPM1//ACE//DVL1//ID1//MAPK8//BAX//TMBIM6//DTNBP1//CAV1
GO:0021795	cerebral cortex cell migration	Biological process	7	42	1163	18866	2.70364	0.0134595	0.126681	1.87097	0.00601892	NDEL1//DIXDC1//SYNE2//SUN2//ROBO1//FGF13//PEX13
GO:0030217	T cell differentiation	Biological process	25	253	1163	18866	1.60295	0.0135462	0.126989	1.86818	0.0214961	ZFPM1//GATA3//RIPK3//NCAPH2//MR1//BCL2//MAFB//PRDM1//FOXJ1//SOCS1//TSC1//CD74//CD3D//ATG5//CARD11//IL15//BATF//MDK//NFATC2//RARA//AP3B1//FOXP1//TCIRG1//PKNOX1//SP3
GO:0031668	cellular response to extracellular stimulus	Biological process	25	253	1163	18866	1.60295	0.0135462	0.126989	1.86818	0.0214961	ATG5//WDR45//MAX//STK24//EIF4G1//SESN1//ATF3//ITFG2//MAPK3//MAPK8//MYBBP1A//SIK1//BHLHA15//ASNS//PMAIP1//BCL2//SLC2A1//TRIM24//SNAI2//IL15//POSTN//TSC1//CACNB3//AIFM1//ITGA6
GO:0051924	regulation of calcium ion transport	Biological process	25	253	1163	18866	1.60295	0.0135462	0.126989	1.86818	0.0214961	PML//BCL2//TMBIM6//P2RX2//CAV1//PTPN6//ATG5//DRD1//F2//PDPK1//BAX//LILRB1//HCRT//CACNA1D//CACNB2//TRPV3//PSEN2//CACNB1//CACNB3//DRD4//GPR35//STAC//RGN//BIN1//P2RX1
GO:0006575	cellular modified amino acid metabolic process	Biological process	20	190	1163	18866	1.70756	0.0135967	0.127112	1.86657	0.0171969	SLC16A2//SERINC5//SERINC2//ETHE1//HPGDS//GPX4//GSTM1//GSTM4//GSTM5//GSTK1//GSS//CHAC2//FPGS//PANK2//ALDH7A1//HOGA1//PEMT//SARDH//DUOXA1//GATA3
GO:0031103	axon regeneration	Biological process	8	52	1163	18866	2.49567	0.0136313	0.127112	1.86546	0.00687876	STK24//NDEL1//CERS2//PTPRS//KREMEN1//NTRK3//MAPK8IP3//BCL2
GO:0071622	regulation of granulocyte chemotaxis	Biological process	8	52	1163	18866	2.49567	0.0136313	0.127112	1.86546	0.00687876	CMKLR1//IL34//MDK//MAPK3//DAPK2//THBS4//CD74//RIPOR2
GO:1990089	response to nerve growth factor	Biological process	8	52	1163	18866	2.49567	0.0136313	0.127112	1.86546	0.00687876	NTF4//CRK//ID1//APP//MAPT//NTRK3//PDPK1//UBE3A
GO:0022409	positive regulation of cell-cell adhesion	Biological process	27	279	1163	18866	1.56986	0.0136842	0.127437	1.86378	0.0232158	HHLA2//CSK//PDPK1//PTPN6//CARD11//CAV1//GRAP2//PODXL//ANK3//CD44//CD81//IL15//IGFBP2//SOCS1//GATA3//MDK//CD74//RARA//AP3B1//ELANE//NFAT5//ETS1//ITGB2//SERPINF2//TJP1//LILRB1//ITGA6
GO:0072078	nephron tubule morphogenesis	Biological process	10	73	1163	18866	2.22217	0.0137581	0.127619	1.86144	0.00859845	GPC3//PTCH1//BCL2//SALL1//BMP2//AHI1//GATA3//LZTS2//LGR4//VEGFA
GO:0072401	signal transduction involved in DNA integrity checkpoint	Biological process	10	73	1163	18866	2.22217	0.0137581	0.127619	1.86144	0.00859845	CDK2//PLK2//CNOT6L//PRMT1//PML//PCBP4//BAX//TNKS1BP1//CNOT8//BABAM1
GO:0072422	signal transduction involved in DNA damage checkpoint	Biological process	10	73	1163	18866	2.22217	0.0137581	0.127619	1.86144	0.00859845	CDK2//PLK2//CNOT6L//PRMT1//PML//PCBP4//BAX//TNKS1BP1//CNOT8//BABAM1
GO:0061024	membrane organization	Biological process	75	944	1163	18866	1.28881	0.0139877	0.129573	1.85426	0.0644884	PMAIP1//BAX//PICALM//STX5//VAMP1//STX16//STX10//SH3BP1//ITGB2//MFGE8//TMEM170A//SUN2//MTX2//BAIAP2//ANK3//SLC9A3R1//ANKLE2//CHMP2A//AP3B1//AKT2//NDRG1//BIN1//ANKFY1//NOX5//EPB41L3//TIMM13//TIMM9//NFASC//BCL2//BNIP3//TRAPPC5//SEC31A//TRAPPC4//TRAPPC2L//TRAPPC9//USO1//NKD2//SYP//NDEL1//GATA2//ITGA2//C3//STX18//ANO7//CAV1//DVL1//UBL4A//TMCC1//RAB34//SPG11//CEL//SHANK3//PLEKHA8//NMT1//MAPK8//TP73//YW…
GO:0003272	endocardial cushion formation	Biological process	5	24	1163	18866	3.37955	0.0140421	0.129573	1.85257	0.00429923	ENG//MSX2//TMEM100//SNAI2//ROBO1
GO:0009218	pyrimidine ribonucleotide metabolic process	Biological process	5	24	1163	18866	3.37955	0.0140421	0.129573	1.85257	0.00429923	NME2//CAD//ENTPD4//UCKL1//AK3
GO:2000209	regulation of anoikis	Biological process	5	24	1163	18866	3.37955	0.0140421	0.129573	1.85257	0.00429923	MYBBP1A//SIK1//BCL2//SNAI2//CAV1
GO:1901137	carbohydrate derivative biosynthetic process	Biological process	56	674	1163	18866	1.34781	0.0140622	0.129589	1.85195	0.0481513	PYGL//GPC3//HS3ST6//NAGK//NANS//PPCS//ACSS1//ADK//AK2//AK3//NME2//CAD//ST3GAL6//ST8SIA5//B3GNT5//B4GALT4//MAN1C1//ALG2//TET3//TRAK1//PIGC//DPM3//DPM2//SLC25A13//TNIP1//PDP1//BCL2//VANGL2//HS6ST3//PANK1//PANK2//VPS9D1//PIGQ//GPAA1//ST6GAL1//MUC16//PRELP//DCXR//CHST9//VCAN//UST//HACD2//ACSL5//SLC35C2//UCKL1//SLC25A1//HSD17B8//PPT2//SLC35B3//MPC2//MPC1//ACER2//TMEM59//AP2A1//IL15//PID1
GO:0090092	regulation of transmembrane receptor protein serine/threonine kinase signaling pathway	Biological process	25	254	1163	18866	1.59664	0.0141764	0.130457	1.84843	0.0214961	RBPMS//ENG//INHBC//BMP2//BMP3//ACVR1B//ACVR2A//GDF15//SMAD6//PPM1A//LDLRAD4//CDKN1C//LRG1//HIPK2//ING2//FAM89B//ZBTB7A//PDPK1//CAV1//GPC3//MSX2//NBL1//CHRDL1//SH2B1//DACT2
GO:0007006	mitochondrial membrane organization	Biological process	16	142	1163	18866	1.82781	0.0141934	0.130457	1.84791	0.0137575	PMAIP1//BAX//MTX2//TIMM13//TIMM9//BCL2//BNIP3//AP3B1//NMT1//MAPK8//TP73//YWHAB//YWHAZ//TP63//FZD9//ATF2
GO:0006816	calcium ion transport	Biological process	38	426	1163	18866	1.44702	0.0142776	0.130749	1.84535	0.0326741	PHB2//BHLHA15//PML//BCL2//TMBIM6//P2RX2//CAV1//NOL3//ATP2C1//PTPN6//ATG5//DRD1//F2//PDPK1//BAX//P2RX1//LILRB1//HCRT//CACNA1D//CACNB2//CACNB3//CACNA1A//CATSPER2//TRPV3//NCS1//TRPC4AP//CACNG4//SEC61A1//CACHD1//CACNB1//PSEN2//DRD4//GPR35//STAC//RGN//FASLG//BIN1//CALCRL
GO:0048384	retinoic acid receptor signaling pathway	Biological process	6	33	1163	18866	2.94943	0.0143022	0.130749	1.8446	0.00515907	DHRS3//PRAME//ZNF536//PML//RARA//RXRA
GO:1901797	negative regulation of signal transduction by p53 class mediator	Biological process	6	33	1163	18866	2.94943	0.0143022	0.130749	1.8446	0.00515907	SNAI2//CD44//CD74//ING2//BCL2//BCL2L12
GO:0001666	response to hypoxia	Biological process	33	359	1163	18866	1.49114	0.0143308	0.130749	1.84373	0.0283749	PSMB8//PSMB9//PSMD1//VEGFA//NDRG1//PHB2//DNMT3A//FABP1//HIPK2//PMAIP1//PPARD//BCL2//BNIP3//USP19//TMBIM6//NOL3//ADAM15//POSTN//CYGB//FUNDC1//ETS1//P2RX2//ITGA2//ASCL2//PLAT//PLOD1//PML//PSEN2//BMP2//SLC2A1//PLEKHN1//CAT//CAV1
GO:0035295	tube development	Biological process	89	1148	1163	18866	1.25762	0.0143852	0.130749	1.84208	0.0765262	CALCRL//ECM1//ENG//ID1//MFGE8//PKNOX1//TMEM100//VEGFA//YWHAZ//NOX5//CAV1//ADAM15//FOXC2//RBM15//TEAD2//SMAD6//RARA//SALL1//CAT//GPC3//PTCH1//BCL2//BMP2//DEAF1//SPINT2//VANGL2//BRD2//TSC1//ARL13B//DLL1//AHI1//TBX3//SETDB2//CDH13//ROBO1//PLK2//ATF2//GTF2I//FASLG//PML//THBS4//DVL1//PLXNA2//RIDA//SP3//SLC23A1//FOXJ1//GATA3//ETS1//LRG1//GATA2//HIPK2//ITGB2//PDPK1//C3//SPHK1//FOXP2//SERPINF2//NR2F2//ID…
GO:0002830	positive regulation of type 2 immune response	Biological process	4	16	1163	18866	4.05546	0.0143919	0.130749	1.84188	0.00343938	RARA//GATA3//CD81//CD74
GO:0006544	glycine metabolic process	Biological process	4	16	1163	18866	4.05546	0.0143919	0.130749	1.84188	0.00343938	GLDC//AMT//RIDA//GCAT
GO:0009208	pyrimidine ribonucleoside triphosphate metabolic process	Biological process	4	16	1163	18866	4.05546	0.0143919	0.130749	1.84188	0.00343938	NME2//CAD//UCKL1//AK3
GO:0048311	mitochondrion distribution	Biological process	4	16	1163	18866	4.05546	0.0143919	0.130749	1.84188	0.00343938	BHLHA15//MAPT//TRAK1//MSTO1
GO:0007265	Ras protein signal transduction	Biological process	32	346	1163	18866	1.50029	0.0144892	0.131464	1.83896	0.027515	CDH13//GNA12//ARHGDIA//VANGL2//DBNL//RHOU//TIAM1//FARP2//ARFGEF3//CYTH1//MADD//PLK2//SSX2IP//CRK//SH3BP1//CDC42SE2//ARHGEF2//RIPOR2//GPR35//ARRB1//ROBO1//SQSTM1//LRRC59//MAPKAP1//SPRY4//CDK2//SHC2//PLD1//RERG//RFXANK//GRAP2//SETDB1
GO:0031571	mitotic G1 DNA damage checkpoint	Biological process	9	63	1163	18866	2.31741	0.0146317	0.132417	1.83471	0.00773861	CDK2//PLK2//CNOT6L//PRMT1//PML//PCBP4//BAX//TNKS1BP1//CNOT8
GO:0070059	intrinsic apoptotic signaling pathway in response to endoplasmic reticulum stress	Biological process	9	63	1163	18866	2.31741	0.0146317	0.132417	1.83471	0.00773861	TXNDC12//TMBIM6//HERPUD1//PMAIP1//UBE2K//PML//BAX//BCL2//AIFM1
GO:0007264	small GTPase mediated signal transduction	Biological process	44	509	1163	18866	1.40228	0.0148289	0.134029	1.82889	0.0378332	CDK2//PLK2//SHC2//PLD1//RERG//RFXANK//GRAP2//SETDB1//CDH13//GNA12//ARHGDIA//VANGL2//DBNL//RHOU//TIAM1//FARP2//ARFGEF3//CYTH1//MADD//SSX2IP//CRK//SH3BP1//CDC42SE2//ARHGEF2//RIPOR2//GPR35//ARRB1//ROBO1//SQSTM1//LRRC59//MAPKAP1//SPRY4//ARHGEF19//ARHGAP30//GMIP//RAP1GAP//TRIP10//SRGAP3//RAB18//RGL1//DOCK9//RAB38//DOCK6//USO1
GO:0072659	protein localization to plasma membrane	Biological process	27	281	1163	18866	1.55868	0.0149103	0.134593	1.82651	0.0232158	CSK//RAB26//ANK3//RAB34//PID1//TMBIM1//PICALM//TMEM59//CNPY4//PDPK1//PRKCH//STAC//NKD2//SQSTM1//ZFYVE27//AKT2//FGF13//NFASC//EPB41L3//PPIL2//TESC//PTCH1//CACNB2//CACNB3//IFT20//SLC9A3R1//CD81
GO:0032434	regulation of proteasomal ubiquitin-dependent protein catabolic process	Biological process	15	131	1163	18866	1.85746	0.0150332	0.135084	1.82295	0.0128977	DDRGK1//USP7//ZER1//PLK2//DVL1//TRIB2//RAD23A//USP5//NKD2//RNF144A//HERPUD1//CAV1//GNA12//UBE2K//RAD23B
GO:0030509	BMP signaling pathway	Biological process	17	155	1163	18866	1.77917	0.0150374	0.135084	1.82283	0.0146174	BMP2//ENG//GPC3//MSX2//HIPK2//SMAD6//NBL1//PPM1A//CHRDL1//ID1//ROR2//TMEM100//MAPK3//UBE2D3//ACVR2A//GDF15//ZFYVE16
GO:0051881	regulation of mitochondrial membrane potential	Biological process	10	74	1163	18866	2.19214	0.0150568	0.135084	1.82227	0.00859845	MAPT//PMAIP1//BAX//BNIP3//AKT2//BCL2//FZD9//PID1//PYCR1//PANK2
GO:0072395	signal transduction involved in cell cycle checkpoint	Biological process	10	74	1163	18866	2.19214	0.0150568	0.135084	1.82227	0.00859845	CDK2//PLK2//CNOT6L//PRMT1//PML//PCBP4//BAX//TNKS1BP1//CNOT8//BABAM1
GO:0032092	positive regulation of protein binding	Biological process	11	85	1163	18866	2.0993	0.0150795	0.135084	1.82161	0.0094583	PLK2//ACE//AMFR//HIPK2//APP//ARRB1//BMP2//CAPRIN2//TIAM1//DERL1//CAV1
GO:0072384	organelle transport along microtubule	Biological process	11	85	1163	18866	2.0993	0.0150795	0.135084	1.82161	0.0094583	MAPT//SYBU//SYNE2//SUN2//TRAK1//NDEL1//UXT//BLOC1S1//DTNBP1//AP3B1//KIF3B
GO:2000772	regulation of cellular senescence	Biological process	8	53	1163	18866	2.44858	0.0152129	0.135878	1.81779	0.00687876	PLK2//MAP3K3//BCL2L12//HMGA1//YPEL3//ING2//ARNTL//NEK4
GO:0140352	export from cell	Biological process	112	1489	1163	18866	1.22018	0.0152271	0.135878	1.81738	0.0963027	DTNBP1//POU2F2//P2RX1//ECM1//AHSG//APLP2//APP//SERPINF2//GTPBP2//STXBP2//VEGFA//CD63//SCAMP5//EXOC7//RAB3IL1//LIN7B//NKD2//SCRN1//SCFD2//DVL1//SVBP//MIA2//RCN3//CANX//ADRA2C//TRH//LILRB1//VAMP1//SDF4//RAB26//FAM3B//GLUD1//PPARD//TBX3//MERTK//M6PR//MPC2//ARRB1//SYBU//NADK//GATA3//PDPK1//GATA2//TCIRG1//PRDX4//AGPAT2//IQGAP2//PGRMC1//LRG1//COPB1//DEFA1//DSP//ELANE//ALDH3B1//RAB18//NFASC//QPCT//GALNS…
GO:0008631	intrinsic apoptotic signaling pathway in response to oxidative stress	Biological process	7	43	1163	18866	2.64076	0.0152452	0.135878	1.81687	0.00601892	STK25//SOD2//NOL3//NONO//PML//BCL2//STK24
GO:0045773	positive regulation of axon extension	Biological process	7	43	1163	18866	2.64076	0.0152452	0.135878	1.81687	0.00601892	NTRK3//VEGFA//ZFYVE27//DBNL//MAPT//NDEL1//SEMA7A
GO:0032526	response to retinoic acid	Biological process	13	108	1163	18866	1.95263	0.0154624	0.13764	1.81072	0.011178	FZD10//PHB2//NTRK3//TESC//PTK7//TEAD2//DUSP1//ACER2//IGFBP2//PTCH1//RARA//RXRA//WNT8A
GO:0010564	regulation of cell cycle process	Biological process	64	791	1163	18866	1.31251	0.0155358	0.13812	1.80867	0.0550301	CDK2//PLK2//CNOT6L//PRMT1//PML//PCBP4//BAX//TNKS1BP1//CNOT8//APC//DONSON//TAOK2//DCTN2//CEP164//CLASP1//ODF2//INO80//CHMP2A//NUBP1//APP//FBXL7//USP47//PSMB8//PSMB9//PSMD1//PHB2//PKP4//KIF3B//RMI2//DACH1//PRKAR1A//SH2B1//SPHK1//ANAPC11//MGA//MAX//RNF2//UXT//EED//AKT2//BIN1//ZNF268//FZD9//MYBBP1A//ID2//TP73//BABAM1//USP19//DUSP1//LCMT1//MSX2//EIF4G1//CUL4A//CCSAP//DRG1//BTRC//PLPP2//PAF1//DDRGK1//C…
GO:0031344	regulation of cell projection organization	Biological process	58	706	1163	18866	1.33267	0.0155721	0.138268	1.80765	0.049871	ACAP3//NCS1//GATA3//NDEL1//AP2A1//ITGA6//MDK//NME2//NTRK3//ROR2//PTK7//ENC1//PTPRS//TSC1//APC//PROM2//ITGA2//PLD1//PODXL//KCTD17//ZFYVE27//DBNL//MAPT//SEMA7A//FGF13//STK24//CERS2//KREMEN1//VEGFA//SEMA3D//SEMA6D//UST//ARHGDIA//STK25//TRAK1//PLXNA2//ROBO1//TIAM1//CRK//ID1//CAPRIN1//CAPRIN2//RIPOR2//C21ORF91//SHANK3//PLK2//UBE3A//BAIAP2//DVL1//CAV1//DEF8//SYNE2//IFT20//ATG5//ZSWIM8//MYCBP2//RAP1GAP/…
GO:0002252	immune effector process	Biological process	99	1299	1163	18866	1.23631	0.0157675	0.139717	1.80224	0.0851247	C3//GATA3//MASP1//COLEC11//STXBP2//RIPK3//LILRB1//TRAF3IP2//ZDHHC11//APP//MDK//CD74//ZFPM1//ITFG2//DLL1//POU2F2//ACE//CD81//BTN3A3//GNL1//MPO//MAP3K7//MR1//FOXJ1//PTPN6//CFH//C1QB//CFI//TCIRG1//INPP5D//F2//BAIAP2//CRK//MAPK3//PHB2//IRF3//DHX58//PDPK1//GATA2//PRDX4//AGPAT2//IQGAP2//PGRMC1//LRG1//COPB1//DEFA1//DSP//AHSG//ELANE//ALDH3B1//RAB18//NFASC//QPCT//GALNS//OSTF1//DBNL//ACAA1//ITGB2//ASAH1//N…
GO:0072507	divalent inorganic cation homeostasis	Biological process	44	511	1163	18866	1.39679	0.0157748	0.139717	1.80204	0.0378332	TCIRG1//DRD4//ELANE//ATP2C1//CCL14//CAV1//RGN//CIB2//CMKLR1//FPR3//GATA2//GPR6//GPR35//HCRT//PTGER1//TACR1//CACNA1A//LPAR2//PML//BCL2//TMBIM6//P2RX2//ANK3//NOL3//BAX//KCTD17//HERPUD1//PTPN6//ATG5//DRD1//F2//PDPK1//FZD9//GTF2I//BNIP3//APP//TRIM24//CACNB3//TRPV3//NCS1//P2RX1//CACNA1D//CACNB2//FASLG
GO:0000187	activation of MAPK activity	Biological process	17	156	1163	18866	1.76776	0.0159413	0.141015	1.79748	0.0146174	MAPK8IP3//DBNL//DRD4//SHC2//ARRB1//NTRK3//MAPK3//AVPI1//BMP2//MAP3K7//TP73//MADD//MAPKAPK2//TAOK2//GDF15//CD74//CD81
GO:0001101	response to acid chemical	Biological process	15	132	1163	18866	1.84339	0.0160274	0.141481	1.79514	0.0128977	ATF2//CDO1//PEMT//GSS//ASNS//KRT8//LAMTOR5//DNMT3A//SESN1//SOCS1//CRLS1//VEGFA//TMBIM6//AIFM1//BAIAP2
GO:0043068	positive regulation of programmed cell death	Biological process	57	693	1163	18866	1.33426	0.0160341	0.141481	1.79495	0.0490112	BAX//NLRP1//HIP1//ACER2//FASLG//MAPT//P2RX1//PMAIP1//PML//ROBO1//TNFSF10//AIFM1//BNIP3//ARRB1//ZNF268//LILRB1//RNPS1//ARHGEF19//DUSP1//DAPK2//MTCH2//BIN1//APC//INPP5D//ITGA6//NTRK3//MAPK8//PSEN2//BMP2//TIAM1//ZBP1//FZD9//PLEKHN1//SQSTM1//ARHGEF2//FANK1//STK17A//TP53INP1//ATF2//RIPK3//MFF//NMT1//BCL2//TP73//YWHAB//YWHAZ//TP63//ATF3//TIA1//SOD2//MYBBP1A//SIK1//MSX2//DEDD2//CAV1//PRKRA//SLC9A3R1
GO:0032835	glomerulus development	Biological process	9	64	1163	18866	2.2812	0.0161239	0.141742	1.79253	0.00773861	COL4A4//SULF2//FOXC2//PODXL//FOXJ1//KLF15//LGR4//VANGL2//BCL2
GO:0044783	G1 DNA damage checkpoint	Biological process	9	64	1163	18866	2.2812	0.0161239	0.141742	1.79253	0.00773861	CDK2//PLK2//CNOT6L//PRMT1//PML//PCBP4//BAX//TNKS1BP1//CNOT8
GO:0044819	mitotic G1/S transition checkpoint	Biological process	9	64	1163	18866	2.2812	0.0161239	0.141742	1.79253	0.00773861	CDK2//PLK2//CNOT6L//PRMT1//PML//PCBP4//BAX//TNKS1BP1//CNOT8
GO:0007169	transmembrane receptor protein tyrosine kinase signaling pathway	Biological process	61	750	1163	18866	1.31938	0.0161887	0.142134	1.79079	0.0524506	GRB7//PDPK1//CBLC//ZFYVE28//APP//TCIRG1//BAIAP2//AKT2//FOXC2//APC//IGF1R//PTPRA//NDEL1//POLR2C//MAPK3//TIA1//SLC9A3R1//PDGFRL//GFRA2//SULF2//GDF15//VEGFA//DDR1//FAM20C//SPRY4//CDH13//MVB12B//SH3KBP1//IGFBP2//BMP2//HIP1//FASLG//AFAP1L2//AHSG//PID1//TSC1//SOCS1//PLAT//CRK//SHC2//MAPKAPK2//ZFYVE27//NTF4//AP2A1//EPHA8//NTRK3//PSEN2//ANKS1B//TIAM1//DLL1//CD63//ROBO1//IFT20//GATA3//EFS//MERTK//SH2B1//N…
GO:1902806	regulation of cell cycle G1/S phase transition	Biological process	21	206	1163	18866	1.65368	0.0162772	0.142601	1.78842	0.0180567	CDK2//PLK2//CNOT6L//PRMT1//PML//PCBP4//BAX//TNKS1BP1//CNOT8//EIF4G1//CUL4A//PHB2//PAF1//DDRGK1//ID2//INO80//PTPN6//TMEM14B//BCL2//WEE1//PLPP2
GO:0008361	regulation of cell size	Biological process	19	181	1163	18866	1.70285	0.0163024	0.142601	1.78775	0.0163371	SLC12A7//CLCN6//PTPRS//ZFYVE27//DBNL//MAPT//NDEL1//SEMA7A//TSC1//SLC26A5//PRR16//SHANK3//FGF13//NTRK3//VEGFA//SEMA3D//SEMA6D//LAMTOR5//SLC9A3R1
GO:0050796	regulation of insulin secretion	Biological process	19	181	1163	18866	1.70285	0.0163024	0.142601	1.78775	0.0163371	GLUD1//PPARD//TRH//MPC2//ARRB1//SYBU//NADK//PFKL//TIAM1//LRP5L//PIM3//KLF7//TCIRG1//ADRA2C//ARNTL//SLC2A1//CACNA1A//CACNA1D//UQCC2
GO:0051049	regulation of transport	Biological process	134	1821	1163	18866	1.1937	0.0163292	0.142658	1.78703	0.115219	DTNBP1//SIK1//ARRB1//AHI1//VEGFA//CD63//CD74//TCIRG1//PML//BCL2//TMBIM6//P2RX2//CAV1//ADRA2C//ACSL5//AKT2//AHCYL1//ANK3//SLC2A1//C3//PTCH1//TRH//LILRB1//RAB26//CDH13//BIN1//HIP1//RAB5B//PICALM//STON2//SPHK1//ZFYVE16//VAMP1//GLUD1//PPARD//NDFIP1//SLC9A3R1//DRD4//TESC//NDEL1//CATSPER2//KCNQ2//CACNA1A//SLC26A5//MPC2//SYBU//NADK//DMAP1//CSK//HCRT//DRD1//P2RX1//PDPK1//STXBP2//GATA2//ITGB2//SCAMP5//GPC…
GO:0008344	adult locomotory behavior	Biological process	10	75	1163	18866	2.16291	0.0164446	0.142959	1.78398	0.00859845	DRD1//HIPK2//OXR1//DRD4//HOXB8//ID2//APP//ARCN1//NTF4//TSC1
GO:0045685	regulation of glial cell differentiation	Biological process	10	75	1163	18866	2.16291	0.0164446	0.142959	1.78398	0.00859845	BIN1//ID2//BMP2//F2//MBD1//NTRK3//IL34//MDK//TP73//LDLR
GO:0072088	nephron epithelium morphogenesis	Biological process	10	75	1163	18866	2.16291	0.0164446	0.142959	1.78398	0.00859845	GPC3//PTCH1//BCL2//SALL1//BMP2//AHI1//GATA3//LZTS2//LGR4//VEGFA
GO:1901983	regulation of protein acetylation	Biological process	10	75	1163	18866	2.16291	0.0164446	0.142959	1.78398	0.00859845	GATA2//ARRB1//MAPK3//SNAI2//WBP2//GATA3//SPI1//ARNTL//ATG5//KLF15
GO:0021761	limbic system development	Biological process	13	109	1163	18866	1.93471	0.0165994	0.144127	1.77991	0.011178	DRD1//MDK//ATAT1//CRK//EZH1//FGF13//NF2//PTPRS//RARA//TSC1//ETS1//BAX//TBX3
GO:0097164	ammonium ion metabolic process	Biological process	5	25	1163	18866	3.24437	0.0166828	0.144496	1.77773	0.00429923	TRH//ALDH7A1//CHKA//SARDH//DDC
GO:1904376	negative regulation of protein localization to cell periphery	Biological process	5	25	1163	18866	3.24437	0.0166828	0.144496	1.77773	0.00429923	CSK//PID1//TMBIM1//PICALM//TMEM59
GO:0010035	response to inorganic substance	Biological process	48	569	1163	18866	1.36845	0.017036	0.14725	1.76863	0.0412726	SOD2//TXNRD2//ATF2//NDRG1//BCL2//CRIP1//PTCH1//CAT//ARL13B//IGFBP2//TCIRG1//DNMT3A//APP//MAPT//MPO//SLC26A5//STK25//CRK//DUSP1//UBE3A//STK24//CYB5A//GSS//SLC25A13//AHCYL1//SEC31A//ALG2//CAV1//KRT8//RIPK3//ETS1//FABP1//MAPK13//BNIP3//SPHK1//AIFM1//MAPK3//MAPK8//UBE2D3//FOSB//CACYBP//ID2//ANK3//CDK2//SPIDR//RGN//PDE8A//PYCR1
GO:0001738	morphogenesis of a polarized epithelium	Biological process	16	145	1163	18866	1.79	0.0170426	0.14725	1.76846	0.0137575	VANGL2//PTK7//TP63//IFT20//AHI1//SH3BP1//SLC9A3R1//ARHGEF19//AP2A1//DVL1//ROR2//PSMB8//PSMB9//PSMD1//TIAM1//GPC3
GO:0045197	establishment or maintenance of epithelial cell apical/basal polarity	Biological process	7	44	1163	18866	2.58075	0.017193	0.148187	1.76465	0.00601892	SH3BP1//PTK7//IFT20//SLC9A3R1//LIN7B//PARD3//VANGL2
GO:0060999	positive regulation of dendritic spine development	Biological process	7	44	1163	18866	2.58075	0.017193	0.148187	1.76465	0.00601892	BAIAP2//DBNL//CAPRIN1//CAPRIN2//TIAM1//C21ORF91//SHANK3
GO:0043312	neutrophil degranulation	Biological process	42	487	1163	18866	1.39901	0.0175968	0.151483	1.75457	0.0361135	ITGB2//TCIRG1//PRDX4//AGPAT2//IQGAP2//PGRMC1//LRG1//COPB1//DEFA1//DSP//AHSG//ELANE//ALDH3B1//RAB18//NFASC//QPCT//GALNS//OSTF1//DBNL//ACAA1//ASAH1//MPO//NEU1//NME2//P2RX1//PFKL//SERPINB6//PLD1//PSMD1//PTPN6//PYGL//RAB5B//TMBIM1//STXBP2//C3//TXNDC5//CAT//PDXK//NAPRT//GMFG//CD44//CD63
GO:0009060	aerobic respiration	Biological process	11	87	1163	18866	2.05104	0.0177199	0.151843	1.75154	0.0094583	FH//IDH3G//SDHD//SUCLG2//COX8A//COX7A2L//BNIP3//BLOC1S1//UQCR10//PANK2//CAT
GO:0032436	positive regulation of proteasomal ubiquitin-dependent protein catabolic process	Biological process	11	87	1163	18866	2.05104	0.0177199	0.151843	1.75154	0.0094583	CAV1//HERPUD1//ZER1//PLK2//DVL1//TRIB2//RAD23A//DDRGK1//USP5//NKD2//RNF144A
GO:0045604	regulation of epidermal cell differentiation	Biological process	9	65	1163	18866	2.2461	0.0177246	0.151843	1.75142	0.00773861	DLL1//PTCH1//MYCL//GRHL1//MSX2//TP63//NME2//PRKCH//KLF7
GO:0060675	ureteric bud morphogenesis	Biological process	9	65	1163	18866	2.2461	0.0177246	0.151843	1.75142	0.00773861	GPC3//PTCH1//BCL2//SALL1//BMP2//GATA3//LZTS2//LGR4//VEGFA
GO:0003198	epithelial to mesenchymal transition involved in endocardial cushion formation	Biological process	4	17	1163	18866	3.8169	0.0179199	0.152406	1.74666	0.00343938	ENG//MSX2//TMEM100//SNAI2
GO:0030033	microvillus assembly	Biological process	4	17	1163	18866	3.8169	0.0179199	0.152406	1.74666	0.00343938	PLD1//PODXL//RAP1GAP//SLC9A3R1
GO:0030540	female genitalia development	Biological process	4	17	1163	18866	3.8169	0.0179199	0.152406	1.74666	0.00343938	TP63//MERTK//BAX//TBX3
GO:0099509	regulation of presynaptic cytosolic calcium ion concentration	Biological process	4	17	1163	18866	3.8169	0.0179199	0.152406	1.74666	0.00343938	CACNA1D//CACNB2//NCS1//P2RX1
GO:1900363	regulation of mRNA polyadenylation	Biological process	4	17	1163	18866	3.8169	0.0179199	0.152406	1.74666	0.00343938	CPSF6//SUPT5H//ZC3H14//CTR9
GO:1904380	endoplasmic reticulum mannose trimming	Biological process	4	17	1163	18866	3.8169	0.0179199	0.152406	1.74666	0.00343938	EDEM1//TRIM13//OS9//AMFR
GO:0042542	response to hydrogen peroxide	Biological process	16	146	1163	18866	1.77774	0.0180841	0.1533	1.7427	0.0137575	STK25//RIPK3//ETS1//FABP1//MAPK13//BNIP3//SPHK1//AIFM1//PDE8A//PYCR1//CRK//DUSP1//BCL2//UBE3A//STK24//CAT
GO:0045471	response to ethanol	Biological process	14	122	1163	18866	1.86152	0.0180868	0.1533	1.74264	0.0120378	DRD4//DNMT3A//SPI1//TP53INP1//CDO1//PEMT//GATA3//NTRK3//SDF4//DMAP1//RARA//TUFM//CAT//SETDB1
GO:0070588	calcium ion transmembrane transport	Biological process	29	312	1163	18866	1.5078	0.0180958	0.1533	1.74242	0.0249355	PHB2//BHLHA15//NOL3//PTPN6//ATG5//DRD1//F2//PDPK1//BAX//CACNB3//TRPV3//PSEN2//CACNB1//CACNB2//DRD4//GPR35//STAC//RGN//FASLG//BIN1//CATSPER2//NCS1//TRPC4AP//ATP2C1//CACNG4//SEC61A1//CACHD1//CACNA1A//CACNA1D
GO:2001235	positive regulation of apoptotic signaling pathway	Biological process	19	183	1163	18866	1.68423	0.0181119	0.1533	1.74204	0.0163371	PMAIP1//MFF//BAX//BNIP3//TNFSF10//NMT1//MAPK8//BCL2//TP73//YWHAB//YWHAZ//TP63//ATF3//DEDD2//PML//CAV1//RIPK3//PRKRA//SLC9A3R1
GO:0042119	neutrophil activation	Biological process	43	502	1163	18866	1.38952	0.0182621	0.154386	1.73845	0.0369733	TCIRG1//PRDX4//AGPAT2//IQGAP2//PGRMC1//LRG1//COPB1//DEFA1//DSP//AHSG//ELANE//ALDH3B1//RAB18//NFASC//QPCT//GALNS//OSTF1//DBNL//ACAA1//ITGB2//ASAH1//MPO//NEU1//NME2//P2RX1//PFKL//SERPINB6//PLD1//PSMD1//PTPN6//PYGL//RAB5B//TMBIM1//STXBP2//C3//TXNDC5//CAT//PDXK//NAPRT//GMFG//CD44//CD63//IL15
GO:0007565	female pregnancy	Biological process	20	196	1163	18866	1.65529	0.0185325	0.156399	1.73207	0.0171969	RXRA//PRDM1//NR2F2//PPARD//DDR1//MAPK3//SP3//VEGFA//ACVR1B//CLDN4//ADRA2C//ETS1//FOSB//AMBP//IGFBP2//ITGA2//RARA//BCL2//SLC2A1//CAD
GO:0030856	regulation of epithelial cell differentiation	Biological process	18	171	1163	18866	1.70756	0.0185456	0.156399	1.73176	0.0154772	DLL1//TBX3//CAV1//AHI1//ID1//TMEM100//KLF7//PTCH1//MYCL//GRHL1//MSX2//TP63//NME2//PRKCH//GATA3//FOXJ1//VEGFA//ARNTL
GO:0055082	cellular chemical homeostasis	Biological process	66	827	1163	18866	1.29461	0.0185667	0.156399	1.73127	0.0567498	KLF15//TCIRG1//DRD4//ELANE//ATP2C1//CCL14//CAV1//RGN//CCDC22//APP//ISCU//NUBP1//NDFIP1//CIB2//CMKLR1//FPR3//GATA2//GPR6//GPR35//HCRT//PTGER1//TACR1//CACNA1A//LPAR2//PML//BCL2//TMBIM6//P2RX2//NOL3//SLC4A11//MAPK3//SLC9A3R1//FASLG//BAX//KCTD17//HERPUD1//NOX5//MPC2//ARRB1//SYBU//NADK//PTPN6//ATG5//DRD1//F2//PDPK1//SLC9A8//SLC9A3//FZD9//GTF2I//BNIP3//CACNB3//TIAM1//LRP5L//PIM3//KLF7//ZBTB20//IGF1R//N…
GO:0035065	regulation of histone acetylation	Biological process	8	55	1163	18866	2.35954	0.0187677	0.157904	1.72659	0.00687876	ARRB1//MAPK3//SNAI2//WBP2//GATA3//SPI1//ATG5//GATA2
GO:0003203	endocardial cushion morphogenesis	Biological process	6	35	1163	18866	2.78089	0.0188875	0.158163	1.72382	0.00515907	ENG//MSX2//TMEM100//SNAI2//ROBO1//BMP2
GO:0033144	negative regulation of intracellular steroid hormone receptor signaling pathway	Biological process	6	35	1163	18866	2.78089	0.0188875	0.158163	1.72382	0.00515907	PHB2//TP63//FOXP1//ZBTB7A//PIAS2//ARNTL
GO:0072525	pyridine-containing compound biosynthetic process	Biological process	6	35	1163	18866	2.78089	0.0188875	0.158163	1.72382	0.00515907	NADK2//NADK//NMRK1//NAPRT//PDXK//PARP10
GO:0001501	skeletal system development	Biological process	44	517	1163	18866	1.38058	0.0189106	0.158163	1.7233	0.0378332	ROR2//BMP1//THRA//NAB1//PEX7//BMP2//ECM1//MSX2//SULF2//RARA//THBS3//MDK//SNAI2//ZFPM1//PTPN6//FOXP1//FAM20C//HOXB4//LRP5L//SLC39A1//HOXA1//FOXC2//HOXB8//HOXD3//PRKRA//DEAF1//SP3//ACVR2A//MAPK3//BMP3//DDRGK1//CD44//ENG//SP5//DHRS3//RGN//LILRB1//CMKLR1//VCAN//AHSG//PRELP//TBX3//TCOF1//TP63
GO:0010975	regulation of neuron projection development	Biological process	44	517	1163	18866	1.38058	0.0189106	0.158163	1.7233	0.0378332	AP2A1//ITGA6//MDK//NME2//NTRK3//ROR2//PTK7//ENC1//PTPRS//TSC1//ZFYVE27//DBNL//MAPT//NDEL1//SEMA7A//FGF13//STK24//CERS2//KREMEN1//VEGFA//SEMA3D//SEMA6D//UST//ARHGDIA//STK25//TRAK1//PLXNA2//ROBO1//TIAM1//CRK//ID1//CAPRIN1//CAPRIN2//C21ORF91//SHANK3//PLK2//UBE3A//BAIAP2//DVL1//ZSWIM8//MYCBP2//ACAP3//NCS1//GATA3
GO:0032388	positive regulation of intracellular transport	Biological process	22	222	1163	18866	1.60757	0.0190647	0.159146	1.71977	0.0189166	DMAP1//PPM1A//CPSF6//CD81//AKT2//ANK3//ITGB2//MFF//CACNB3//NMT1//PMAIP1//MAPK8//BCL2//TP73//YWHAB//YWHAZ//TP63//STX18//RHOU//UBE2D3//ATG13//EDEM1
GO:0046328	regulation of JNK cascade	Biological process	19	184	1163	18866	1.67508	0.0190732	0.159146	1.71958	0.0163371	MAPK8IP3//DBNL//DTNBP1//FZD10//MAP3K4//ROR2//VANGL2//MAP3K7//TIAM1//AMBP//MARVELD3//MTURN//HIPK2//APP//SERPINF2//TAOK2//PHLPP1//MAGI3//IGF1R
GO:0051098	regulation of binding	Biological process	33	367	1163	18866	1.45864	0.0191893	0.159841	1.71694	0.0283749	ZFPM1//ACE//DVL1//ID1//MAPK8//BAX//TMBIM6//DTNBP1//CAV1//PLK2//AMFR//HIPK2//APP//ARRB1//BMP2//CAPRIN2//TIAM1//DERL1//ITGA2//CRK//DPH3//RARA//CRTAC1//ADAM15//ID2//EIF4G1//LAMTOR5//DDRGK1//MAPK3//ZBTB7A//MSX2//GATA3//RIPOR2
GO:0071695	anatomical structure maturation	Biological process	23	235	1163	18866	1.58767	0.0192017	0.159841	1.71666	0.0197764	BCL2//EPHA8//APP//C3//FARP2//ARCN1//BMP2//GATA3//FAM20C//ZBTB7A//THBS3//NFASC//CATSPER2//ROPN1//BHLHA15//GATA2//ID2//IL15//POU2F2//VEGFA//TRPC4AP//MSX2//TCP11
GO:0002283	neutrophil activation involved in immune response	Biological process	42	490	1163	18866	1.39044	0.0192952	0.160362	1.71455	0.0361135	TCIRG1//PRDX4//AGPAT2//IQGAP2//PGRMC1//LRG1//COPB1//DEFA1//DSP//AHSG//ELANE//ALDH3B1//RAB18//NFASC//QPCT//GALNS//OSTF1//DBNL//ACAA1//ITGB2//ASAH1//MPO//NEU1//NME2//P2RX1//PFKL//SERPINB6//PLD1//PSMD1//PTPN6//PYGL//RAB5B//TMBIM1//STXBP2//C3//TXNDC5//CAT//PDXK//NAPRT//GMFG//CD44//CD63
GO:0070266	necroptotic process	Biological process	7	45	1163	18866	2.5234	0.0193098	0.160362	1.71422	0.00601892	RIPK3//ZBP1//FZD9//CAV1//ARHGEF2//FASLG//PYGL
GO:0072171	mesonephric tubule morphogenesis	Biological process	9	66	1163	18866	2.21207	0.019438	0.161192	1.71135	0.00773861	GPC3//PTCH1//BCL2//SALL1//BMP2//GATA3//LZTS2//LGR4//VEGFA
GO:0006164	purine nucleotide biosynthetic process	Biological process	20	197	1163	18866	1.64689	0.0194756	0.161192	1.71051	0.0171969	PPCS//ACSS1//AK2//AK3//ADK//NME2//SLC25A13//PDP1//PANK1//PANK2//VPS9D1//HACD2//ACSL5//SLC25A1//HSD17B8//PPT2//SLC35B3//MPC2//MPC1//PID1
GO:0061333	renal tubule morphogenesis	Biological process	10	77	1163	18866	2.10673	0.0195011	0.161192	1.70994	0.00859845	GPC3//PTCH1//BCL2//SALL1//BMP2//AHI1//GATA3//LZTS2//LGR4//VEGFA
GO:0072028	nephron morphogenesis	Biological process	10	77	1163	18866	2.10673	0.0195011	0.161192	1.70994	0.00859845	GPC3//PTCH1//BCL2//SALL1//BMP2//AHI1//GATA3//LZTS2//LGR4//VEGFA
GO:0000188	inactivation of MAPK activity	Biological process	5	26	1163	18866	3.11958	0.0196333	0.161717	1.70701	0.00429923	DUSP1//DUSP2//DUSP4//RGS3//CAV1
GO:0044068	modulation by symbiont of host cellular process	Biological process	5	26	1163	18866	3.11958	0.0196333	0.161717	1.70701	0.00429923	NTRK3//PHB2//PABPN1//ATG5//TNIP1
GO:0090023	positive regulation of neutrophil chemotaxis	Biological process	5	26	1163	18866	3.11958	0.0196333	0.161717	1.70701	0.00429923	DAPK2//MDK//THBS4//CD74//RIPOR2
GO:0045807	positive regulation of endocytosis	Biological process	12	100	1163	18866	1.94662	0.0199524	0.164154	1.7	0.0103181	ARRB1//AHI1//VEGFA//CD63//AP2A1//HIP1//C3//ANKFY1//GATA2//ITGA2//GPC3//DLL1
GO:0001840	neural plate development	Biological process	3	10	1163	18866	4.86655	0.0202165	0.164221	1.69429	0.00257954	PTCH1//DVL1//VANGL2
GO:0002934	desmosome organization	Biological process	3	10	1163	18866	4.86655	0.0202165	0.164221	1.69429	0.00257954	SNAI2//DSP//GRHL1
GO:0015937	coenzyme A biosynthetic process	Biological process	3	10	1163	18866	4.86655	0.0202165	0.164221	1.69429	0.00257954	PANK1//PPCS//PANK2
GO:0035878	nail development	Biological process	3	10	1163	18866	4.86655	0.0202165	0.164221	1.69429	0.00257954	MSX2//RSPO4//ITGA6
GO:0045654	positive regulation of megakaryocyte differentiation	Biological process	3	10	1163	18866	4.86655	0.0202165	0.164221	1.69429	0.00257954	MTURN//GATA2//TESC
GO:0046710	GDP metabolic process	Biological process	3	10	1163	18866	4.86655	0.0202165	0.164221	1.69429	0.00257954	MAGI3//CARD11//TJP2
GO:0050861	positive regulation of B cell receptor signaling pathway	Biological process	3	10	1163	18866	4.86655	0.0202165	0.164221	1.69429	0.00257954	FOXP1//PRKCH//CD81
GO:0098722	asymmetric stem cell division	Biological process	3	10	1163	18866	4.86655	0.0202165	0.164221	1.69429	0.00257954	FGF13//ING2//ARHGEF2
GO:0099612	protein localization to axon	Biological process	3	10	1163	18866	4.86655	0.0202165	0.164221	1.69429	0.00257954	NFASC//EPB41L3//ANK3
GO:1990416	cellular response to brain-derived neurotrophic factor stimulus	Biological process	3	10	1163	18866	4.86655	0.0202165	0.164221	1.69429	0.00257954	MAPT//PDPK1//UBE3A
GO:2000288	positive regulation of myoblast proliferation	Biological process	3	10	1163	18866	4.86655	0.0202165	0.164221	1.69429	0.00257954	ATF2//MEIS2//PPARD
GO:0098656	anion transmembrane transport	Biological process	29	315	1163	18866	1.49344	0.0203138	0.164822	1.69221	0.0249355	SLC25A1//MPC2//MPC1//ACSL5//AKT2//SLC35C2//SLC25A13//SLC23A1//ABCD3//SLC2A1//SLC13A3//SLC4A11//EMB//SLC43A1//SLC16A2//SLC16A11//SLC26A9//SLC26A5//SLC12A7//CLCN6//CLDN4//GABRD//ANO7//FXYD3//APOL1//SLC35B3//SLC9A8//SLC9A3//SLC22A6
GO:0072503	cellular divalent inorganic cation homeostasis	Biological process	42	492	1163	18866	1.38479	0.0204988	0.165807	1.68827	0.0361135	TCIRG1//DRD4//ELANE//ATP2C1//CCL14//CAV1//RGN//CIB2//CMKLR1//FPR3//GATA2//GPR6//GPR35//HCRT//PTGER1//TACR1//CACNA1A//LPAR2//PML//BCL2//TMBIM6//P2RX2//NOL3//BAX//KCTD17//HERPUD1//PTPN6//ATG5//DRD1//F2//PDPK1//FZD9//GTF2I//BNIP3//APP//CACNB3//TRPV3//NCS1//P2RX1//CACNA1D//CACNB2//FASLG
GO:0045597	positive regulation of cell differentiation	Biological process	80	1034	1163	18866	1.25507	0.0205002	0.165807	1.68824	0.0687876	VEGFA//MDK//BMP2//TIAM1//PRKCH//AP2A1//ITGA6//NME2//NTRK3//ROR2//PTK7//ENC1//BCL2//TESC//AHI1//IL15//SOCS1//INPP5D//GATA3//CD74//CMKLR1//ID2//PPARD//SNAI2//TMEM100//PTCH1//RARA//ETS1//GATA2//PRMT1//SMAP1//ACVR1B//ACVR2A//IL34//MTURN//RIPOR2//ADRA2C//EIF4G1//HOXD3//NBL1//TCF4//TCF12//DUOXA1//ARHGEF2//MSX2//FAM20C//TP63//ZFYVE27//DBNL//MAPT//NDEL1//SEMA7A//SHANK3//BIN1//TP73//STK25//TRAK1//ARHGDIA/…
GO:0010959	regulation of metal ion transport	Biological process	35	396	1163	18866	1.43375	0.0205207	0.165807	1.68781	0.0300946	SIK1//PML//BCL2//TMBIM6//P2RX2//CAV1//AHCYL1//ANK3//SLC9A3R1//DRD4//TESC//HCRT//DRD1//PTPN6//ATG5//F2//PDPK1//BAX//P2RX1//LILRB1//CACNA1D//CACNB2//TRPV3//PSEN2//CD63//BIN1//CACNB1//CACNB3//GPR35//STAC//RGN//ISCU//FGF13//FXYD3//FXYD4
GO:0090150	establishment of protein localization to membrane	Biological process	31	342	1163	18866	1.4704	0.0205292	0.165807	1.68763	0.0266552	PMAIP1//BAX//VPS37A//PARD3//ZDHHC11B//ZDHHC11//TAOK2//SEC61A1//SRP19//RPL28//RPLP2//RPS14//CSK//RAB26//ANK3//RAB34//TIMM13//TIMM9//UBL4A//AP3B1//AKT2//ITGB2//MFF//CACNB3//NMT1//MAPK8//BCL2//TP73//YWHAB//YWHAZ//TP63
GO:0008625	extrinsic apoptotic signaling pathway via death domain receptors	Biological process	11	89	1163	18866	2.00495	0.0206897	0.166913	1.68425	0.0094583	FASLG//MADD//TNFSF10//TMBIM1//ITPRIP//ARHGEF2//PMAIP1//ATF3//DEDD2//BAX//BCL2
GO:0031295	T cell costimulation	Biological process	8	56	1163	18866	2.31741	0.0207514	0.167219	1.68295	0.00687876	CD81//HHLA2//CSK//PDPK1//PTPN6//CARD11//CAV1//GRAP2
GO:0009636	response to toxic substance	Biological process	24	250	1163	18866	1.5573	0.0210079	0.169093	1.67762	0.0206363	MPO//SOD2//DDC//GSTM1//PRDX4//TXNRD2//CYGB//FABP1//PRDX5//SESN1//GPX4//HBQ1//GSTK1//CAT//TP53INP1//RGN//CHKA//DNMT3A//ASNS//MAPK3//BAX//BCL2//AIFM1//SLC23A1
GO:0010970	transport along microtubule	Biological process	17	161	1163	18866	1.71287	0.0211088	0.16929	1.67554	0.0146174	APP//SPG11//TRAK1//BLOC1S1//DTNBP1//AP3B1//KIF3B//NDEL1//MAPT//SYBU//SYNE2//SUN2//SSX2IP//IFT20//RABL2B//UXT//MAPK8IP3
GO:0032870	cellular response to hormone stimulus	Biological process	52	633	1163	18866	1.3326	0.0211651	0.16929	1.67438	0.044712	THRA//TCIRG1//BAIAP2//AKT2//FOXC2//APC//IGF1R//PTPRA//NDEL1//PPARD//LGR4//RARA//TRH//DEFA1//SAFB//UBE3A//PDPK1//SRSF5//HDAC9//DDRGK1//PHB2//TP63//WBP2//AHCYL1//RXRA//PID1//AHSG//TSC1//SOCS1//TRERF1//GDF15//KDM5D//FOXP1//ZBTB7A//PIAS2//EPHA8//CSK//MAX//CAV1//PRKAR1A//URI1//TRIM24//AKR1C2//BRD8//USO1//AIFM1//CRK//ARNTL//DUSP1//FOSB//IGFBP2//ASNS
GO:0051223	regulation of protein transport	Biological process	52	633	1163	18866	1.3326	0.0211651	0.16929	1.67438	0.044712	GLUD1//PPARD//TRH//NDEL1//MPC2//ARRB1//SYBU//NADK//DMAP1//CSK//PFKL//PPM1A//SOCS1//DRD4//DPH3//LRRC32//LGR4//HDAC9//SCAMP5//IRF3//TCIRG1//ADRA2C//ARNTL//SLC2A1//CACNA1A//CACNA1D//UQCC2//TMBIM6//NDFIP1//TIAM1//LRP5L//PIM3//KLF7//CD81//AKT2//ANK3//ITGB2//MFF//CACNB3//NMT1//PMAIP1//MAPK8//BCL2//TP73//YWHAB//YWHAZ//TP63//RHOU//UBE2D3//ATG13//OS9//EDEM1
GO:0030433	ubiquitin-dependent ERAD pathway	Biological process	10	78	1163	18866	2.07972	0.0211763	0.16929	1.67415	0.00859845	EDEM1//HERPUD1//CAV1//TRIM13//USP19//OS9//AMFR//JKAMP//TMUB2//DERL1
GO:0060395	SMAD protein signal transduction	Biological process	10	78	1163	18866	2.07972	0.0211763	0.16929	1.67415	0.00859845	RBPMS//SH2B1//FAM89B//HIPK2//INHBC//SMAD6//ROR2//BMP2//BMP3//GDF15
GO:0060998	regulation of dendritic spine development	Biological process	10	78	1163	18866	2.07972	0.0211763	0.16929	1.67415	0.00859845	C21ORF91//SHANK3//PLK2//PTPRS//UBE3A//BAIAP2//DBNL//CAPRIN1//CAPRIN2//TIAM1
GO:0009991	response to extracellular stimulus	Biological process	43	507	1163	18866	1.37582	0.021205	0.169328	1.67356	0.0369733	GDF15//ATG5//IGFBP2//WDR45//MAX//STK24//GSS//MBD1//ITGA6//EIF4G1//MPO//TMEM135//DNMT3A//PPARD//RARA//CAT//PEMT//SETDB1//ITGA2//SESN1//ATF3//ITFG2//MAPK3//MAPK8//MYBBP1A//SIK1//BHLHA15//ASNS//PMAIP1//BCL2//SLC2A1//HCRT//CAD//LDLR//TRIM24//SNAI2//IL15//POSTN//BNIP3//TSC1//CACNB3//AIFM1//EIF2A
GO:0031060	regulation of histone methylation	Biological process	9	67	1163	18866	2.17905	0.021268	0.169448	1.67227	0.00773861	BCOR//CHTOP//PAF1//GATA3//CTR9//KMT2B//MTF2//EED//NSD3
GO:1903672	positive regulation of sprouting angiogenesis	Biological process	9	67	1163	18866	2.17905	0.021268	0.169448	1.67227	0.00773861	PLK2//FOXC2//GATA2//MAP3K3//VEGFA//HDAC9//DLL1//PDPK1//TJP1
GO:0044773	mitotic DNA damage checkpoint	Biological process	12	101	1163	18866	1.92735	0.0214184	0.170454	1.66921	0.0103181	CDK2//PLK2//CNOT6L//PRMT1//PML//PCBP4//BAX//TNKS1BP1//CNOT8//DONSON//TAOK2//ATF2
GO:1901385	regulation of voltage-gated calcium channel activity	Biological process	6	36	1163	18866	2.70364	0.021518	0.170953	1.6672	0.00515907	DRD4//GPR35//CACNB3//STAC//CACNB2//CACNB1
GO:0002274	myeloid leukocyte activation	Biological process	54	662	1163	18866	1.32323	0.0215575	0.170953	1.6664	0.0464316	APP//ITGB2//MAPT//FOXP1//IL15//BATF//SPI1//CD74//PDPK1//STXBP2//GATA2//TCIRG1//PRDX4//AGPAT2//IQGAP2//PGRMC1//LRG1//COPB1//DEFA1//DSP//AHSG//ELANE//ALDH3B1//RAB18//NFASC//QPCT//GALNS//OSTF1//DBNL//ACAA1//ASAH1//MPO//NEU1//NME2//P2RX1//PFKL//SERPINB6//PLD1//PSMD1//PTPN6//PYGL//RAB5B//TMBIM1//C3//TXNDC5//CAT//PDXK//NAPRT//GMFG//CD44//CD63//NDRG1//SPHK1//LDLR
GO:0014014	negative regulation of gliogenesis	Biological process	7	46	1163	18866	2.46854	0.0216023	0.170953	1.6655	0.00601892	ASCL2//F2//MBD1//NTRK3//ID2//LDLR//CERS2
GO:0032570	response to progesterone	Biological process	7	46	1163	18866	2.46854	0.0216023	0.170953	1.6655	0.00601892	TRERF1//CATSPER2//CLDN4//FOSB//WBP2//UBE3A//CAV1
GO:0035987	endodermal cell differentiation	Biological process	7	46	1163	18866	2.46854	0.0216023	0.170953	1.6655	0.00601892	LEO1//PAF1//CTR9//COL12A1//ITGB2//ITGB5//LAMB3
GO:0051480	regulation of cytosolic calcium ion concentration	Biological process	32	357	1163	18866	1.45406	0.0216998	0.171375	1.66354	0.027515	CIB2//CMKLR1//FPR3//GATA2//GPR6//GPR35//HCRT//PTGER1//TACR1//CACNA1A//LPAR2//PML//BCL2//TMBIM6//P2RX2//CAV1//NOL3//PTPN6//ATG5//DRD1//F2//PDPK1//BAX//GTF2I//CACNB3//TRPV3//NCS1//P2RX1//FZD9//CACNA1D//CACNB2//FASLG
GO:0051650	establishment of vesicle localization	Biological process	21	212	1163	18866	1.60688	0.0217192	0.171375	1.66316	0.0180567	CLASP1//AP3B1//PICALM//MYO1F//DCTN2//TRAK1//NDEL1//TRAPPC5//SEC31A//TRAPPC4//TRAPPC2L//STX5//TRAPPC9//USO1//TMEM230//SPG11//BLOC1S1//DTNBP1//KIF3B//SYBU//TCIRG1
GO:0015718	monocarboxylic acid transport	Biological process	18	174	1163	18866	1.67812	0.0217283	0.171375	1.66297	0.0154772	MPC2//MPC1//ACSL5//AKT2//TRH//RXRA//SLCO3A1//PPARD//FABP1//ABCD3//SLC2A1//STARD10//SLC9A3R1//EMB//ACE//DRD4//SLC16A11//SLC16A2
GO:0061577	calcium ion transmembrane transport via high voltage-gated calcium channel	Biological process	4	18	1163	18866	3.60485	0.0219406	0.172087	1.65875	0.00343938	CACNB1//BIN1//CACNB2//CACNB3
GO:0071786	endoplasmic reticulum tubular network organization	Biological process	4	18	1163	18866	3.60485	0.0219406	0.172087	1.65875	0.00343938	ZFYVE27//ATL2//TMEM170A//RAB18
GO:0097107	postsynaptic density assembly	Biological process	4	18	1163	18866	3.60485	0.0219406	0.172087	1.65875	0.00343938	NTRK3//LRFN1//PTPRS//SHANK3
GO:1905276	regulation of epithelial tube formation	Biological process	4	18	1163	18866	3.60485	0.0219406	0.172087	1.65875	0.00343938	GATA3//DVL1//VANGL2//PTK7
GO:1990000	amyloid fibril formation	Biological process	4	18	1163	18866	3.60485	0.0219406	0.172087	1.65875	0.00343938	LDLR//APP//RIPK3//MAPT
GO:0032147	activation of protein kinase activity	Biological process	30	331	1163	18866	1.47026	0.0224149	0.175613	1.64946	0.0257954	CRK//MAP3K3//MAP3K4//MAPK3//MAP3K7//TAOK2//DRD4//SHC2//ARRB1//NTRK3//AVPI1//BMP2//TP73//MADD//MAPKAPK2//GDF15//CD74//CD81//MAPK8IP3//DBNL//SOCS1//ADRA2C//PDPK1//MAPKAP1//PRKAR1A//PHB2//RIPK3//FGF13//VEGFA//ATG13
GO:0036230	granulocyte activation	Biological process	43	509	1163	18866	1.37041	0.0224834	0.175954	1.64814	0.0369733	IL15//TCIRG1//PRDX4//AGPAT2//IQGAP2//PGRMC1//LRG1//COPB1//DEFA1//DSP//AHSG//ELANE//ALDH3B1//RAB18//NFASC//QPCT//GALNS//OSTF1//DBNL//ACAA1//ITGB2//ASAH1//MPO//NEU1//NME2//P2RX1//PFKL//SERPINB6//PLD1//PSMD1//PTPN6//PYGL//RAB5B//TMBIM1//STXBP2//C3//TXNDC5//CAT//PDXK//NAPRT//GMFG//CD44//CD63
GO:0090087	regulation of peptide transport	Biological process	54	664	1163	18866	1.31925	0.022684	0.177327	1.64428	0.0464316	CD74//GLUD1//PPARD//TRH//NDEL1//MPC2//ARRB1//SYBU//NADK//DMAP1//CSK//PFKL//PPM1A//SOCS1//DRD4//DPH3//LRRC32//LGR4//HDAC9//SCAMP5//IRF3//TCIRG1//ADRA2C//ARNTL//SLC2A1//CACNA1A//CACNA1D//UQCC2//TMBIM6//NDFIP1//TIAM1//LRP5L//PIM3//KLF7//CD81//ILDR1//AKT2//ANK3//ITGB2//MFF//CACNB3//NMT1//PMAIP1//MAPK8//BCL2//TP73//YWHAB//YWHAZ//TP63//RHOU//UBE2D3//ATG13//OS9//EDEM1
GO:0071902	positive regulation of protein serine/threonine kinase activity	Biological process	31	345	1163	18866	1.45761	0.0228686	0.177489	1.64076	0.0266552	CRK//MAP3K3//MAP3K4//MAPK3//MAP3K7//TAOK2//DRD4//SHC2//ARRB1//NTRK3//AVPI1//BMP2//TP73//MADD//MAPKAPK2//GDF15//CD74//CD81//MAPK8IP3//DBNL//CSK//IL34//ELANE//ROBO1//VEGFA//FZD10//ROR2//VANGL2//TIAM1//CCNY//CCNT2
GO:1901568	fatty acid derivative metabolic process	Biological process	18	175	1163	18866	1.66853	0.022877	0.177489	1.6406	0.0154772	PTGES3//CD74//CYP4F3//CPA1//MAPKAPK2//PTGR2//AKR1C2//HPGDS//GSTM1//ACOX1//GPX4//MAPK3//DAGLA//HACD2//ACSL5//SLC25A1//HSD17B8//PPT2
GO:0061005	cell differentiation involved in kidney development	Biological process	8	57	1163	18866	2.27675	0.0228792	0.177489	1.64056	0.00687876	SALL1//PODXL//FOXJ1//FOXC2//KLF15//GATA3//LGR4//PTCH1
GO:0061178	regulation of insulin secretion involved in cellular response to glucose stimulus	Biological process	8	57	1163	18866	2.27675	0.0228792	0.177489	1.64056	0.00687876	MPC2//ARRB1//SYBU//NADK//PIM3//KLF7//TIAM1//LRP5L
GO:0003148	outflow tract septum morphogenesis	Biological process	5	27	1163	18866	3.00404	0.0229059	0.177489	1.64005	0.00429923	ENG//SMAD6//MSX2//RARA//ROBO1
GO:0007026	negative regulation of microtubule depolymerization	Biological process	5	27	1163	18866	3.00404	0.0229059	0.177489	1.64005	0.00429923	APC2//FGF13//CLASP1//APC//ARHGEF2
GO:0060544	regulation of necroptotic process	Biological process	5	27	1163	18866	3.00404	0.0229059	0.177489	1.64005	0.00429923	RIPK3//ZBP1//FZD9//CAV1//ARHGEF2
GO:0062098	regulation of programmed necrotic cell death	Biological process	5	27	1163	18866	3.00404	0.0229059	0.177489	1.64005	0.00429923	RIPK3//ZBP1//FZD9//CAV1//ARHGEF2
GO:0120192	tight junction assembly	Biological process	10	79	1163	18866	2.0534	0.0229538	0.177539	1.63915	0.00859845	CLDN4//APC//PARD3//STRN//CLDN6//MARVELD3//LSR//PRKCH//SNAI2//TJP1
GO:2000060	positive regulation of ubiquitin-dependent protein catabolic process	Biological process	12	102	1163	18866	1.90845	0.0229626	0.177539	1.63898	0.0103181	ZER1//PLK2//DVL1//TRIB2//RAD23A//DDRGK1//USP5//NKD2//RNF144A//CAV1//HERPUD1//CCDC22
GO:0098754	detoxification	Biological process	15	138	1163	18866	1.76324	0.0230916	0.178341	1.63655	0.0128977	MPO//SOD2//GSTM1//PRDX4//TXNRD2//CYGB//FABP1//PRDX5//SESN1//GPX4//HBQ1//GSTK1//CAT//TP53INP1//RGN
GO:0010948	negative regulation of cell cycle process	Biological process	32	359	1163	18866	1.44596	0.0232722	0.179404	1.63316	0.027515	CDK2//PLK2//CNOT6L//PRMT1//PML//PCBP4//BAX//TNKS1BP1//CNOT8//APC//DONSON//TAOK2//NUBP1//FBXL7//USP47//PSMB8//PSMB9//PSMD1//PRKAR1A//MGA//MAX//RNF2//UXT//EED//ZNF268//FZD9//BABAM1//DUSP1//LCMT1//CHMP2A//BCL2//WEE1
GO:0018210	peptidyl-threonine modification	Biological process	14	126	1163	18866	1.80243	0.0232801	0.179404	1.63301	0.0120378	UBE2K//APP//TNKS1BP1//SPHK1//EIF4G1//PARD3//CLK1//CSNK2A1//HIPK2//PDPK1//MAPK8//BCL2//CAD//ACVR1B
GO:0009416	response to light stimulus	Biological process	29	319	1163	18866	1.47471	0.0235982	0.181657	1.62712	0.0249355	ARRB1//HOXA1//DEAF1//DRD1//APP//MEIS2//IFT20//DDB2//ELANE//MSH6//PML//MAPK8//CAT//SDF4//BCL2//MAP3K4//NMT1//INO80//USP47//MAPK13//BAX//TP53INP1//SIK1//ID2//RBM4B//AKT2//CRIP1//DUSP1//ASNS
GO:0010952	positive regulation of peptidase activity	Biological process	20	201	1163	18866	1.61411	0.0236244	0.181661	1.62664	0.0171969	NLRP1//HIP1//ACER2//FASLG//MAPT//P2RX1//PMAIP1//PML//BAX//ROBO1//TNFSF10//AIFM1//ARRB1//PICALM//CLDN4//MAPK3//DDRGK1//APP//RCN3//CAV1
GO:0042110	T cell activation	Biological process	41	483	1163	18866	1.37701	0.0236982	0.18203	1.62529	0.0352537	BAX//IL15//MDK//CD74//ZFPM1//LILRB1//GATA3//TCIRG1//PKNOX1//SP3//CD3D//HHLA2//CSK//PDPK1//PTPN6//CARD11//CAV1//GRAP2//RIPK3//NCAPH2//MR1//BCL2//MAFB//PRDM1//FOXJ1//CD81//IGFBP2//NDFIP1//SOCS1//TSC1//ATG5//BATF//NFATC2//RARA//LRRC32//PRKAR1A//PAG1//AP3B1//FOXP1//RIPOR2//CD44
GO:0033273	response to vitamin	Biological process	11	91	1163	18866	1.96088	0.0240106	0.183829	1.6196	0.0094583	DNMT3A//PPARD//RARA//CAT//ITGA2//TRIM24//SNAI2//IL15//POSTN//PEMT//SETDB1
GO:0042475	odontogenesis of dentin-containing tooth	Biological process	11	91	1163	18866	1.96088	0.0240106	0.183829	1.6196	0.0094583	APCDD1//BMP2//TCIRG1//MSX2//FAM20C//ATF2//ITGA6//NF2//NFIC//BAX//TP63
GO:0045682	regulation of epidermis development	Biological process	11	91	1163	18866	1.96088	0.0240106	0.183829	1.6196	0.0094583	KLF7//DLL1//PTCH1//MYCL//GRHL1//MSX2//TP63//NME2//PRKCH//PPARD//NAB1
GO:0070849	response to epidermal growth factor	Biological process	7	47	1163	18866	2.41602	0.0240767	0.184095	1.6184	0.00601892	BAIAP2//ID1//PDE8A//PDPK1//SNAI2//CAD//MAPK3
GO:0018209	peptidyl-serine modification	Biological process	30	333	1163	18866	1.46143	0.0240974	0.184095	1.61803	0.0257954	CDK2//PLK2//CLK1//CSNK2A1//AKT2//MKNK2//HIPK2//MAST4//PDPK1//PRKCH//MAPK3//MAPK8//MAPK13//BCL2//MAPKAPK2//SPOCK3//BAX//CAV1//EIF4G1//APP//ARRB1//NTF4//NTRK3//CAPRIN2//VEGFA//MAPKAP1//TNKS1BP1//CD44//NTMT1//DRD1
GO:0009150	purine ribonucleotide metabolic process	Biological process	35	401	1163	18866	1.41587	0.0242144	0.184789	1.61593	0.0300946	PPCS//ACSS1//PFKL//SUCLG2//ZBTB7A//AK2//AK3//NME2//PDE8A//PDE8B//SLC25A13//PDP1//PANK1//PANK2//NUDT7//VPS9D1//HACD2//ACSL5//ADK//ZBTB20//APP//MAGI3//CARD11//TJP2//NT5C2//MCEE//SLC25A1//HSD17B8//PPT2//SULT1A1//SULT1C2//SLC35B3//MPC2//MPC1//PID1
GO:0090050	positive regulation of cell migration involved in sprouting angiogenesis	Biological process	6	37	1163	18866	2.63057	0.024385	0.185889	1.61288	0.00515907	PLK2//FOXC2//GATA2//MAP3K3//VEGFA//HDAC9
GO:0018108	peptidyl-tyrosine phosphorylation	Biological process	33	374	1163	18866	1.43134	0.0244415	0.186106	1.61187	0.0283749	CBLC//ZFYVE28//APP//IL15//SOCS1//IGF1R//MAPK3//DDR1//NF2//CAV1//ITGB2//THBS4//VEGFA//ARHGEF2//CD44//CD74//CD81//PTPN6//IL34//ACE//NEDD9//AFAP1L2//MERTK//CLK1//CLK3//CSK//EPHA8//HIPK2//NTRK3//ROR2//SCYL1//WEE1//BAZ1B
GO:0043401	steroid hormone mediated signaling pathway	Biological process	15	139	1163	18866	1.75056	0.0244661	0.186106	1.61144	0.0128977	DEFA1//SAFB//UBE3A//DDRGK1//PHB2//TP63//WBP2//TRERF1//KDM5D//FOXP1//ZBTB7A//PIAS2//ARNTL//PPARD//RXRA
GO:0035335	peptidyl-tyrosine dephosphorylation	Biological process	12	103	1163	18866	1.88992	0.0245873	0.186626	1.60929	0.0103181	PTPMT1//DUSP1//DUSP2//DUSP4//HACD2//PTPN6//PTPN7//PTPN13//PTPRA//PTPRS//PTP4A2//DNAJC6
GO:0042472	inner ear morphogenesis	Biological process	12	103	1163	18866	1.88992	0.0245873	0.186626	1.60929	0.0103181	TTC39C//SLC9A3R1//RIPOR2//HOXA1//DVL1//VANGL2//PTK7//TMIE//GATA2//GATA3//ROR2//MAFB
GO:1903052	positive regulation of proteolysis involved in cellular protein catabolic process	Biological process	14	127	1163	18866	1.78823	0.0247366	0.187411	1.60666	0.0120378	ZER1//PLK2//DVL1//TRIB2//RAD23A//DDRGK1//USP5//NKD2//RNF144A//CAV1//HERPUD1//EDEM1//CCDC22//RGN
GO:0120035	regulation of plasma membrane bounded cell projection organization	Biological process	56	696	1163	18866	1.30521	0.024766	0.187411	1.60614	0.0481513	ACAP3//NCS1//GATA3//NDEL1//AP2A1//ITGA6//MDK//NME2//NTRK3//ROR2//PTK7//ENC1//PTPRS//TSC1//APC//PLD1//PODXL//KCTD17//ZFYVE27//DBNL//MAPT//SEMA7A//FGF13//STK24//CERS2//KREMEN1//VEGFA//SEMA3D//SEMA6D//UST//ARHGDIA//STK25//TRAK1//PLXNA2//ROBO1//TIAM1//CRK//ID1//CAPRIN1//CAPRIN2//RIPOR2//C21ORF91//SHANK3//PLK2//UBE3A//BAIAP2//DVL1//CAV1//DEF8//SYNE2//IFT20//ATG5//ZSWIM8//MYCBP2//RAP1GAP//CD44
GO:0001764	neuron migration	Biological process	17	164	1163	18866	1.68153	0.0247705	0.187411	1.60607	0.0146174	DRD1//VEGFA//MDK//ARHGEF2//ACAP3//CRK//FGF13//GATA2//GATA3//MATN2//ASTN1//NTRK3//PEX7//PEX13//BAX//NR2F2//NDEL1
GO:0031623	receptor internalization	Biological process	13	115	1163	18866	1.83377	0.0247997	0.187432	1.60555	0.011178	ARRB1//AHI1//VEGFA//CD63//CAV1//DRD4//CACNG4//CALCRL//LILRB1//ITGB2//SNX1//PICALM//CD81
GO:0044085	cellular component biogenesis	Biological process	226	3257	1163	18866	1.12562	0.0250525	0.18914	1.60115	0.194325	RPS14//MRPS11//TCIRG1//WDR45//TP53INP1//ATG5//ATG13//GEMIN4//COIL//NOP14//DKC1//RPUSD2//NOL10//RPL7L1//SWI5//UBTF//DDB2//CUL4A//RAD23B//ASF1A//BRD2//NAA60//KAT6A//DNMT3A//RPP38//POP5//WDR74//SRSF5//NOL3//TSC1//SRP19//TUBGCP3//CLASP1//NDEL1//CTNND1//TJP1//PKP4//ITGA6//CDK2//SPAG16//DRD1//DBNL//SHANK3//CLSTN3//FBXL7//CNOT6L//PARP10//SMAD6//PPM1A//LDLRAD4//UBE2K//VAMP1//ISCU//NUBP1//GJB1//PAF1//THRA…
GO:0045055	regulated exocytosis	Biological process	63	797	1163	18866	1.28228	0.0251254	0.189487	1.59989	0.0541702	P2RX1//ECM1//AHSG//APLP2//APP//SERPINF2//GTPBP2//STXBP2//VEGFA//CD63//VAMP1//SDF4//PDPK1//GATA2//TCIRG1//PRDX4//AGPAT2//IQGAP2//PGRMC1//LRG1//COPB1//DEFA1//DSP//ELANE//ALDH3B1//RAB18//NFASC//QPCT//GALNS//OSTF1//DBNL//ACAA1//ITGB2//ASAH1//MPO//NEU1//NME2//PFKL//SERPINB6//PLD1//PSMD1//PTPN6//PYGL//RAB5B//TMBIM1//C3//TXNDC5//CAT//PDXK//NAPRT//GMFG//CD44//SCAMP5//CACNA1D//CACNB2//MICAL1//DRD1//DVL1//…
GO:0046128	purine ribonucleoside metabolic process	Biological process	8	58	1163	18866	2.2375	0.025156	0.189516	1.59936	0.00687876	ADK//NME2//MAGI3//CARD11//TJP2//AK3//NT5C2//PEMT
GO:0002444	myeloid leukocyte mediated immunity	Biological process	46	555	1163	18866	1.34451	0.0251993	0.18964	1.59861	0.0395529	C3//ACE//PDPK1//STXBP2//GATA2//TCIRG1//PRDX4//AGPAT2//IQGAP2//PGRMC1//LRG1//COPB1//DEFA1//DSP//AHSG//ELANE//ALDH3B1//RAB18//NFASC//QPCT//GALNS//OSTF1//DBNL//ACAA1//ITGB2//ASAH1//MPO//NEU1//NME2//P2RX1//PFKL//SERPINB6//PLD1//PSMD1//PTPN6//PYGL//RAB5B//TMBIM1//TXNDC5//CAT//PDXK//NAPRT//GMFG//CD44//CD63//F2
GO:0006887	exocytosis	Biological process	71	914	1163	18866	1.26012	0.0257964	0.193816	1.58844	0.061049	P2RX1//ECM1//AHSG//APLP2//APP//SERPINF2//GTPBP2//STXBP2//VEGFA//CD63//SCFD2//VAMP1//SDF4//RAB26//PDPK1//GATA2//TCIRG1//PRDX4//AGPAT2//IQGAP2//PGRMC1//LRG1//COPB1//DEFA1//DSP//ELANE//ALDH3B1//RAB18//NFASC//QPCT//GALNS//OSTF1//DBNL//ACAA1//ITGB2//ASAH1//MPO//NEU1//NME2//PFKL//SERPINB6//PLD1//PSMD1//PTPN6//PYGL//RAB5B//TMBIM1//C3//TXNDC5//CAT//PDXK//NAPRT//GMFG//CD44//STEAP2//CLASP1//NCS1//SCAMP5//C…
GO:1905897	regulation of response to endoplasmic reticulum stress	Biological process	11	92	1163	18866	1.93957	0.0258092	0.193816	1.58823	0.0094583	BAX//TXNDC12//TMBIM6//HERPUD1//PMAIP1//CAV1//ATF6B//DDRGK1//OS9//EDEM1//USP19
GO:0009308	amine metabolic process	Biological process	15	140	1163	18866	1.73805	0.0259008	0.193885	1.58669	0.0128977	TRH//PSMB8//PSMB9//PSMD1//CHKA//DHPS//SAT2//DRD1//DRD4//SARDH//ALDH7A1//ITGB2//DDC//SULT1A1//SULT1C2
GO:0009411	response to UV	Biological process	15	140	1163	18866	1.73805	0.0259008	0.193885	1.58669	0.0128977	SDF4//CAT//BCL2//MAP3K4//INO80//USP47//MAPK13//BAX//TP53INP1//DDB2//CRIP1//ELANE//MSH6//PML//MAPK8
GO:0048284	organelle fusion	Biological process	15	140	1163	18866	1.73805	0.0259008	0.193885	1.58669	0.0128977	STX5//VAMP1//STX16//STX10//MFF//BAX//PID1//BNIP3//AKT2//ANKFY1//NKD2//USO1//RAB34//SPG11//SPHK1
GO:0050920	regulation of chemotaxis	Biological process	22	229	1163	18866	1.55843	0.0260884	0.194581	1.58355	0.0189166	MDK//CMKLR1//IL34//MAPK3//VEGFA//SEMA3D//SEMA6D//SEMA7A//ELANE//ROBO1//CDH13//ITGA2//NTRK3//DAPK2//THBS4//CD74//RIPOR2//DUSP1//NBL1//ZSWIM8//MYCBP2//TIAM1
GO:1904062	regulation of cation transmembrane transport	Biological process	31	349	1163	18866	1.44091	0.0263074	0.194581	1.57992	0.0266552	TCIRG1//SLC9A3R1//DRD4//TESC//PTPN6//ATG5//DRD1//F2//PDPK1//BAX//SLC43A1//PSEN2//CACNA1D//CD63//BIN1//CAV1//CACNB1//CACNB2//CACNB3//GPR35//STAC//RGN//ANK3//ISCU//PHB2//FGF13//APP//CACNG4//SHANK3//FXYD3//FXYD4
GO:0030518	intracellular steroid hormone receptor signaling pathway	Biological process	13	116	1163	18866	1.81796	0.0264143	0.194581	1.57816	0.011178	DEFA1//SAFB//UBE3A//DDRGK1//PHB2//TP63//WBP2//TRERF1//KDM5D//FOXP1//ZBTB7A//PIAS2//ARNTL
GO:0006670	sphingosine metabolic process	Biological process	4	19	1163	18866	3.41512	0.0264686	0.194581	1.57727	0.00343938	ACER2//ASAH1//SPHK1//PLPP2
GO:0010759	positive regulation of macrophage chemotaxis	Biological process	4	19	1163	18866	3.41512	0.0264686	0.194581	1.57727	0.00343938	CMKLR1//IL34//MDK//MAPK3
GO:0033189	response to vitamin A	Biological process	4	19	1163	18866	3.41512	0.0264686	0.194581	1.57727	0.00343938	DNMT3A//PPARD//RARA//CAT
GO:0060749	mammary gland alveolus development	Biological process	4	19	1163	18866	3.41512	0.0264686	0.194581	1.57727	0.00343938	ID2//PHB2//VEGFA//DDR1
GO:0061377	mammary gland lobule development	Biological process	4	19	1163	18866	3.41512	0.0264686	0.194581	1.57727	0.00343938	PHB2//ID2//VEGFA//DDR1
GO:0034311	diol metabolic process	Biological process	5	28	1163	18866	2.89676	0.0265115	0.194581	1.57657	0.00429923	PLPP2//SPHK1//PCBD2//ACER2//ASAH1
GO:0045686	negative regulation of glial cell differentiation	Biological process	5	28	1163	18866	2.89676	0.0265115	0.194581	1.57657	0.00429923	F2//MBD1//NTRK3//ID2//LDLR
GO:0048753	pigment granule organization	Biological process	5	28	1163	18866	2.89676	0.0265115	0.194581	1.57657	0.00429923	RAB38//BLOC1S1//DTNBP1//AP3B1//BCL2
GO:0090200	positive regulation of release of cytochrome c from mitochondria	Biological process	5	28	1163	18866	2.89676	0.0265115	0.194581	1.57657	0.00429923	PMAIP1//MFF//BAX//BNIP3//TNFSF10
GO:0007191	adenylate cyclase-activating dopamine receptor signaling pathway	Biological process	3	11	1163	18866	4.42414	0.0265451	0.194581	1.57602	0.00257954	DRD1//PTGER1//SLC9A3R1
GO:0043589	skin morphogenesis	Biological process	3	11	1163	18866	4.42414	0.0265451	0.194581	1.57602	0.00257954	ITGA6//ITGA2//TP63
GO:0046051	UTP metabolic process	Biological process	3	11	1163	18866	4.42414	0.0265451	0.194581	1.57602	0.00257954	NME2//CAD//AK3
GO:0048102	autophagic cell death	Biological process	3	11	1163	18866	4.42414	0.0265451	0.194581	1.57602	0.00257954	PHB2//BNIP3//TP53INP1
GO:0061085	regulation of histone H3-K27 methylation	Biological process	3	11	1163	18866	4.42414	0.0265451	0.194581	1.57602	0.00257954	MTF2//EED//GATA3
GO:0090557	establishment of endothelial intestinal barrier	Biological process	3	11	1163	18866	4.42414	0.0265451	0.194581	1.57602	0.00257954	PTPRS//TJP1//TJP2
GO:1902065	response to L-glutamate	Biological process	3	11	1163	18866	4.42414	0.0265451	0.194581	1.57602	0.00257954	BAIAP2//TMBIM6//AIFM1
GO:1902474	positive regulation of protein localization to synapse	Biological process	3	11	1163	18866	4.42414	0.0265451	0.194581	1.57602	0.00257954	DVL1//MAPT//CLSTN3
GO:0051346	negative regulation of hydrolase activity	Biological process	40	473	1163	18866	1.37183	0.026581	0.194643	1.57543	0.0343938	ECM1//GPC3//PPP1R37//ARFGEF3//URI1//SPINT2//CST1//AHSG//AMBP//WFDC11//APLP2//APP//SPOCK3//SERPINB6//SERPINF2//C3//ARPP19//PHACTR3//RGN//TSC1//IQGAP2//FZD10//ARRB1//GMIP//LAMTOR5//CSNK2A1//FABP1//PRDX5//USP47//MICAL1//VEGFA//CD44//HERPUD1//HDAC9//TMBIM6//CAST//BIN1//PICALM//BCL2L12//NOL3
GO:0008089	anterograde axonal transport	Biological process	7	48	1163	18866	2.36569	0.026739	0.19481	1.57286	0.00601892	BLOC1S1//DTNBP1//AP3B1//TRAK1//MAPK8IP3//SYBU//KIF3B
GO:0016574	histone ubiquitination	Biological process	7	48	1163	18866	2.36569	0.026739	0.19481	1.57286	0.00601892	LEO1//PAF1//CTR9//DDB2//BCOR//RNF2//TRIP12
GO:0042220	response to cocaine	Biological process	7	48	1163	18866	2.36569	0.026739	0.19481	1.57286	0.00601892	DRD1//DRD4//DNMT3A//CACNG4//MBD1//TIAM1//UBE3A
GO:0061001	regulation of dendritic spine morphogenesis	Biological process	7	48	1163	18866	2.36569	0.026739	0.19481	1.57286	0.00601892	UBE3A//BAIAP2//DBNL//CAPRIN1//CAPRIN2//TIAM1//SHANK3
GO:0090596	sensory organ morphogenesis	Biological process	25	269	1163	18866	1.50761	0.0267419	0.19481	1.57281	0.0214961	HIPK2//AHI1//TTC39C//FSCN2//PRDM1//VEGFA//TMIE//GATA2//GATA3//ROR2//MAFB//HOXA1//MAPK3//SALL1//PRKRA//FASLG//BAX//BCL2//SP3//DLL1//SLC9A3R1//RIPOR2//DVL1//VANGL2//PTK7
GO:0021766	hippocampus development	Biological process	10	81	1163	18866	2.0027	0.0268281	0.195237	1.57141	0.00859845	DRD1//MDK//ATAT1//CRK//EZH1//FGF13//NF2//PTPRS//RARA//TSC1
GO:0018212	peptidyl-tyrosine modification	Biological process	33	377	1163	18866	1.41995	0.0270112	0.196367	1.56846	0.0283749	CBLC//ZFYVE28//APP//IL15//SOCS1//MERTK//CLK1//CLK3//CSK//EPHA8//HIPK2//NTRK3//ROR2//SCYL1//PTPN6//WEE1//BAZ1B//IGF1R//MAPK3//DDR1//NF2//CAV1//ITGB2//THBS4//VEGFA//ARHGEF2//CD44//CD74//CD81//IL34//ACE//NEDD9//AFAP1L2
GO:0006470	protein dephosphorylation	Biological process	29	323	1163	18866	1.45645	0.0272832	0.19814	1.56411	0.0249355	ARPP19//PHACTR3//PPP1R37//URI1//RGN//ANKLE2//YWHAB//PTPMT1//DUSP1//DUSP2//DUSP4//HACD2//PTPN6//PTPN7//PTPN13//PTPRA//PTPRS//PTP4A2//DNAJC6//PDP1//PPM1A//PPM1B//PPP2R3A//PPP2R5E//PPP2R2D//TSC1//PHLPP1//BCL2//BTRC
GO:0014070	response to organic cyclic compound	Biological process	73	946	1163	18866	1.25179	0.0273851	0.198544	1.56249	0.0627687	DRD1//PTGER1//SLC9A3R1//DRD4//SLC26A5//DEFA1//SAFB//UBE3A//CAD//ASNS//SLC22A6//ENG//POSTN//DNMT3A//DUSP1//ETS1//GPX4//IGFBP2//MBD1//PTCH1//RARA//NR2F2//CAT//CATSPER2//CLDN4//FOSB//WBP2//CAV1//DDRGK1//PHB2//TP63//P2RX2//P2RX1//FOXP2//CACNG4//TIAM1//MAPK3//PMAIP1//PPARD//RXRA//TRERF1//CDO1//MDK//BCL2//NTRK3//DTNBP1//KDM5D//FOXP1//ZBTB7A//PIAS2//TRIM24//SNAI2//IL15//CIB2//APP//IRF3//COLEC12//URI1//I…
GO:0035967	cellular response to topologically incorrect protein	Biological process	17	166	1163	18866	1.66127	0.027465	0.198544	1.56122	0.0146174	BHLHA15//AMFR//DERL1//CANX//HERPUD1//BAX//TMBIM6//PDIA5//TPP1//SEC31A//CXXC1//DNAJB11//EDEM1//ASNS//ATF3//ATF6B//DDRGK1
GO:0006084	acetyl-CoA metabolic process	Biological process	6	38	1163	18866	2.56134	0.0274962	0.198544	1.56073	0.00515907	PPCS//ACSS1//PDP1//NUDT7//MPC2//MPC1
GO:0030224	monocyte differentiation	Biological process	6	38	1163	18866	2.56134	0.0274962	0.198544	1.56073	0.00515907	FOXP1//INPP5D//IL34//CD74//SP3//VEGFA
GO:1903131	mononuclear cell differentiation	Biological process	6	38	1163	18866	2.56134	0.0274962	0.198544	1.56073	0.00515907	SP3//VEGFA//FOXP1//INPP5D//IL34//CD74
GO:0072359	circulatory system development	Biological process	90	1196	1163	18866	1.22071	0.0275076	0.198544	1.56055	0.0773861	CALCRL//ECM1//ENG//ID1//MFGE8//PKNOX1//TMEM100//VEGFA//YWHAZ//NOX5//CAV1//ADAM15//MAP3K3//TBX3//SPHK1//FOXC2//RBM15//TEAD2//B9D1//ARL13B//DLL1//AHI1//VANGL2//SETDB2//CDH13//ROBO1//MESP2//PTCH1//BMP2//SMAD6//MSX2//RARA//ID2//ATF2//ZFPM1//DHRS3//PRDM1//GATA3//SNAI2//PPP1R13L//DSP//PTK7//SALL1//CRIP1//DVL1//ECE1//FOXJ1//CACYBP//MBD1//NTRK3//PPARD//BCOR//ADAP2//CAD//HDAC9//PLK2//GTF2I//FASLG//PML//TH…
GO:0072080	nephron tubule development	Biological process	11	93	1163	18866	1.91871	0.0277033	0.199608	1.55747	0.0094583	GPC3//PTCH1//BCL2//SALL1//BMP2//AHI1//GATA3//LZTS2//DLL1//LGR4//VEGFA
GO:0016236	macroautophagy	Biological process	28	310	1163	18866	1.4652	0.0277398	0.199608	1.5569	0.0240757	TCIRG1//WDR45//TP53INP1//ATG5//ATG13//PHB2//SQSTM1//TRIM13//SESN1//BNIP3//SUPT5H//MAP3K7//TSC1//LAMTOR5//EXOC7//MAPK8//CAPNS1//POLDIP2//DDRGK1//LGALS8//PHF23//MAPK3//TBC1D14//IFT20//VPS37A//FUNDC1//CSNK2A1//CHMP2A
GO:0018105	peptidyl-serine phosphorylation	Biological process	28	310	1163	18866	1.4652	0.0277398	0.199608	1.5569	0.0240757	BAX//CAV1//EIF4G1//APP//ARRB1//NTF4//NTRK3//BCL2//CAPRIN2//VEGFA//MAPKAP1//TNKS1BP1//CD44//DRD1//CDK2//PLK2//CLK1//CSNK2A1//AKT2//MKNK2//HIPK2//MAST4//PDPK1//PRKCH//MAPK3//MAPK8//MAPK13//MAPKAPK2
GO:0045017	glycerolipid biosynthetic process	Biological process	25	270	1163	18866	1.50202	0.0278136	0.199732	1.55574	0.0214961	PIGC//DPM3//DPM2//CEPT1//CHKA//PCYT2//AGPAT2//PLD1//PEMT//STARD10//CSNK2A1//LCAT//CHPT1//INPP5D//PTPN13//PLEKHA8//C3//LDLR//RGN//SIK1//PIGQ//GPAA1//PTPMT1//CRLS1//RAB38
GO:0051091	positive regulation of DNA-binding transcription factor activity	Biological process	25	270	1163	18866	1.50202	0.0278136	0.199732	1.55574	0.0214961	VEGFA//TRIM13//LAMTOR5//RIPK3//SLCO3A1//APP//ITGB2//ZBTB7A//PRKCH//DDRGK1//MAP3K7//TRAPPC9//CARD11//CAT//TRIM52//TRIM5//CAV1//SPHK1//ARHGEF2//PHB2//ATF2//HIPK2//TP53BP1//TRIM26//FANK1
GO:0048469	cell maturation	Biological process	18	179	1163	18866	1.63125	0.0279388	0.200427	1.55379	0.0154772	BCL2//EPHA8//APP//C3//FARP2//FAM20C//ZBTB7A//NFASC//CATSPER2//ROPN1//TCP11//BHLHA15//GATA2//GATA3//ID2//IL15//POU2F2//VEGFA
GO:0009314	response to radiation	Biological process	38	447	1163	18866	1.37904	0.0280166	0.200781	1.55259	0.0326741	ARRB1//HOXA1//DEAF1//DRD1//APP//MEIS2//IFT20//DDB2//ELANE//MSH6//PML//MAPK8//DUSP1//ASNS//CAT//SDF4//DNMT3A//BABAM1//BCL2//MAP3K4//TRIM13//GATA3//BAX//NMT1//INO80//USP47//MAPK13//TP53INP1//SIK1//ID2//RBM4B//SPIDR//SWI5//SNAI2//TNKS1BP1//TP53BP1//AKT2//CRIP1
GO:0035966	response to topologically incorrect protein	Biological process	20	205	1163	18866	1.58262	0.0284174	0.203447	1.54642	0.0171969	DNAJC4//JKAMP//THBS4//DERL1//HERPUD1//BHLHA15//AMFR//CANX//BAX//TMBIM6//PDIA5//TPP1//SEC31A//CXXC1//DNAJB11//EDEM1//ASNS//ATF3//ATF6B//DDRGK1
GO:0007411	axon guidance	Biological process	26	284	1163	18866	1.4851	0.0285639	0.204288	1.54418	0.022356	APP//ROBO1//MYCBP2//VANGL2//VEGFA//SEMA3D//SEMA6D//SEMA7A//PTCH1//PLXNA2//ZSWIM8//EMB//DVL1//EPHA8//NFASC//GATA3//GFRA2//GRB7//SH3KBP1//MATN2//MAPK3//PTPRA//RAP1GAP//SPTB//SHANK3//KLF7
GO:0120193	tight junction organization	Biological process	10	82	1163	18866	1.97827	0.0289309	0.206704	1.53864	0.00859845	CLDN4//APC//PARD3//STRN//CLDN6//MARVELD3//LSR//PRKCH//SNAI2//TJP1
GO:0051094	positive regulation of developmental process	Biological process	108	1467	1163	18866	1.19425	0.0290765	0.207534	1.53646	0.0928633	VEGFA//FOXJ1//BMP2//MDK//TIAM1//PRKCH//AP2A1//ITGA6//NME2//NTRK3//ROR2//PTK7//ENC1//BCL2//FAM20C//FZD9//ACVR2A//TESC//AHI1//PARD3//IL15//FOXC2//ROBO1//NR2C2//SOCS1//PPARD//INPP5D//GATA3//CD74//ZNF268//PPP1R13L//HSF4//NF2//SERPINF2//CMKLR1//ID2//SNAI2//TMEM100//PTCH1//RARA//ETS1//GATA2//PRMT1//SMAP1//ACVR1B//IL34//MTURN//RIPOR2//ADRA2C//EIF4G1//HOXD3//NBL1//TCF4//TCF12//DUOXA1//ARHGEF2//MSX2//TP63…
GO:0002067	glandular epithelial cell differentiation	Biological process	7	49	1163	18866	2.31741	0.0295947	0.21017	1.52879	0.00601892	RARA//DLL1//PDPK1//BMP2//RXRA//TP63//ARNTL
GO:0006692	prostanoid metabolic process	Biological process	7	49	1163	18866	2.31741	0.0295947	0.21017	1.52879	0.00601892	PTGES3//CD74//PTGR2//AKR1C2//HPGDS//GSTM1//ACOX1
GO:0006693	prostaglandin metabolic process	Biological process	7	49	1163	18866	2.31741	0.0295947	0.21017	1.52879	0.00601892	PTGES3//CD74//HPGDS//PTGR2//AKR1C2//GSTM1//ACOX1
GO:0047496	vesicle transport along microtubule	Biological process	7	49	1163	18866	2.31741	0.0295947	0.21017	1.52879	0.00601892	BLOC1S1//DTNBP1//AP3B1//KIF3B//SYBU//TRAK1//NDEL1
GO:0061136	regulation of proteasomal protein catabolic process	Biological process	19	193	1163	18866	1.59697	0.0295947	0.21017	1.52879	0.0163371	GNA12//UBE2K//RAD23A//RAD23B//DDRGK1//USP7//ZER1//PLK2//DVL1//TRIB2//USP5//NKD2//RNF144A//USP19//HERPUD1//CAV1//OS9//EDEM1//BTRC
GO:0097485	neuron projection guidance	Biological process	26	285	1163	18866	1.47989	0.029662	0.210436	1.5278	0.022356	EMB//DVL1//EPHA8//SEMA3D//NFASC//GATA3//GFRA2//GRB7//SH3KBP1//MATN2//MAPK3//PTPRA//RAP1GAP//ROBO1//SPTB//SEMA6D//SEMA7A//SHANK3//KLF7//APP//MYCBP2//VANGL2//VEGFA//PTCH1//PLXNA2//ZSWIM8
GO:0002683	negative regulation of immune system process	Biological process	39	463	1163	18866	1.36642	0.0298069	0.211211	1.52568	0.033534	LILRB1//FOXJ1//NME2//NDFIP1//CD74//PTPN6//RARA//CUL4A//INPP5D//DHX58//SOCS1//ID2//MDK//LEO1//DLL1//HOXB8//MEIS2//PAF1//RBM15//CTR9//LDB1//MAFB//GATA2//PRMT1//CRK//LRRC32//PRKAR1A//PPM1B//AMBP//PAG1//TMBIM6//MERTK//ZFPM1//DUSP1//NBL1//RIPOR2//LDLR//DPF2//TMEM176B
GO:0007029	endoplasmic reticulum organization	Biological process	9	71	1163	18866	2.05629	0.0298311	0.211211	1.52533	0.00773861	TMEM170A//RAB18//ZFYVE27//UBL4A//STX18//ATL2//SEC31A//TMCC1//SEC61A1
GO:0033559	unsaturated fatty acid metabolic process	Biological process	13	118	1163	18866	1.78715	0.0298727	0.211294	1.52472	0.011178	PTGES3//CD74//FADS2//PTGR2//AKR1C2//HPGDS//GSTM1//ACOX1//GPX4//CYP4F3//MAPK3//DAGLA//ACAA1
GO:0000278	mitotic cell cycle	Biological process	80	1053	1163	18866	1.23243	0.0299122	0.211362	1.52415	0.0687876	INO80//MSTO1//CDK2//PLK2//PHF8//MAX//RHOU//CUL4A//ACVR1B//CDK14//DCTN2//ARPP19//CCNY//CEP164//FBXL7//CLASP1//ODF2//LCMT1//WEE1//BTRC//NDEL1//ARHGEF2//ANK3//APC//LZTS2//CNOT6L//PRMT1//PML//PCBP4//BAX//TNKS1BP1//CNOT8//SUN2//KIF3B//NCAPH2//CHMP2A//ANKLE2//DONSON//TAOK2//ZNF268//SIK1//PIM3//PTCH1//TP73//CDK11A//AFAP1L2//PPP2R2D//APP//USP47//PSMB8//PSMB9//PSMD1//PHB2//ATF2//PTPN6//SH2B1//SPHK1//ANAPC…
GO:0019395	fatty acid oxidation	Biological process	12	106	1163	18866	1.83643	0.029966	0.21153	1.52337	0.0103181	HACL1//PEX13//ACAA1//ACAT2//PEX7//PPARD//ABCD3//AKT2//FABP1//ETFDH//ACOX1//CYGB
GO:0043966	histone H3 acetylation	Biological process	8	60	1163	18866	2.16291	0.0301743	0.212788	1.52036	0.00687876	LDB1//WBP2//GATA3//JADE2//SPI1//MAP3K7//NAA60//KAT6A
GO:0071496	cellular response to external stimulus	Biological process	29	326	1163	18866	1.44305	0.0303272	0.212884	1.51817	0.0249355	ATG5//WDR45//MAX//STK24//ITGA6//EIF4G1//SESN1//ATF3//ITFG2//MAPK3//MAPK8//MYBBP1A//SIK1//BHLHA15//ASNS//PMAIP1//BCL2//SLC2A1//TRIM24//SNAI2//ENG//ITGA2//BNIP3//RIPOR2//IL15//POSTN//TSC1//CACNB3//AIFM1
GO:0001835	blastocyst hatching	Biological process	5	29	1163	18866	2.79687	0.0304594	0.212884	1.51628	0.00429923	PEMT//AKAP3//BCOR//HS3ST6//CTR9
GO:0006517	protein deglycosylation	Biological process	5	29	1163	18866	2.79687	0.0304594	0.212884	1.51628	0.00429923	EDEM1//TRIM13//OS9//AMFR//MAN1C1
GO:0019048	modulation by virus of host process	Biological process	5	29	1163	18866	2.79687	0.0304594	0.212884	1.51628	0.00429923	NTRK3//PHB2//PABPN1//HIPK2//RXRA
GO:0031365	N-terminal protein amino acid modification	Biological process	5	29	1163	18866	2.79687	0.0304594	0.212884	1.51628	0.00429923	NAA60//NTMT1//NMT1//PPM1A//PPM1B
GO:0035188	hatching	Biological process	5	29	1163	18866	2.79687	0.0304594	0.212884	1.51628	0.00429923	PEMT//AKAP3//BCOR//HS3ST6//CTR9
GO:0070076	histone lysine demethylation	Biological process	5	29	1163	18866	2.79687	0.0304594	0.212884	1.51628	0.00429923	PHF8//HSF4//KDM4A//KDM5D//UTY
GO:0071624	positive regulation of granulocyte chemotaxis	Biological process	5	29	1163	18866	2.79687	0.0304594	0.212884	1.51628	0.00429923	DAPK2//MDK//THBS4//CD74//RIPOR2
GO:0071684	organism emergence from protective structure	Biological process	5	29	1163	18866	2.79687	0.0304594	0.212884	1.51628	0.00429923	PEMT//AKAP3//BCOR//HS3ST6//CTR9
GO:0009117	nucleotide metabolic process	Biological process	44	534	1163	18866	1.33663	0.030581	0.213523	1.51455	0.0378332	PPCS//ACSS1//PFKL//SUCLG2//ZBTB7A//AK2//AK3//NME2//ADK//NT5C2//PDE8A//PDE8B//CAD//ENTPD4//NADK2//NADK//SLC25A13//NMRK1//NAPRT//PDP1//PANK1//PANK2//NUDT7//VPS9D1//PARP10//HACD2//ACSL5//UCKL1//SMUG1//ZBTB20//APP//MAGI3//CARD11//TJP2//MCEE//SLC25A1//HSD17B8//PPT2//SULT1A1//SULT1C2//SLC35B3//MPC2//MPC1//PID1
GO:0048736	appendage development	Biological process	18	181	1163	18866	1.61322	0.0307644	0.214379	1.51195	0.0154772	PTCH1//MSX2//TBX3//TP63//GPC3//RSPO4//ITGA6//ECE1//B9D1//GNA12//ROR2//SALL1//SLC39A1//RARA//NR2F2//KREMEN1//PLXNA2//BAX
GO:0060173	limb development	Biological process	18	181	1163	18866	1.61322	0.0307644	0.214379	1.51195	0.0154772	PTCH1//MSX2//TBX3//TP63//GPC3//RSPO4//ITGA6//ECE1//B9D1//GNA12//ROR2//SALL1//PLXNA2//BAX//SLC39A1//RARA//NR2F2//KREMEN1
GO:0001662	behavioral fear response	Biological process	6	39	1163	18866	2.49567	0.0308587	0.214824	1.51062	0.00515907	DEAF1//DRD1//DRD4//EIF4G1//MDK//BCL2
GO:2001021	negative regulation of response to DNA damage stimulus	Biological process	10	83	1163	18866	1.95444	0.031148	0.216624	1.50657	0.00859845	SNAI2//CD44//CD74//ING2//BCL2//BCL2L12//USP47//RMI2//TP53BP1//TRIP12
GO:0008360	regulation of cell shape	Biological process	16	156	1163	18866	1.66378	0.0313645	0.217889	1.50356	0.0137575	PARVB//BAIAP2//CRK//FGD5//F2//EPB41L3//GNA12//SH3KBP1//ITGB2//SLC26A5//PLXNA2//CDC42SE2//RHOU//VEGFA//TAOK2//SLC9A3R1
GO:0006518	peptide metabolic process	Biological process	70	909	1163	18866	1.24921	0.0314667	0.217889	1.50215	0.0601892	ACE//DRG2//DRG1//EIF4G1//ELANE//TNIP1//LARP4//MRPL52//DHPS//RPL28//RPLP2//RPS14//RRBP1//MRPS11//MRPL43//EIF2A//TSFM//GTPBP2//TUFM//AKT2//MKNK2//APP//ZNF706//TCOF1//TSC1//RBM4B//FARSA//DARS2//AARS2//DALRD3//SPCS2//ETHE1//HPGDS//GPX4//GSTM1//GSTM4//GSTM5//GSTK1//GSS//CHAC2//ECE1//RIDA//GRB7//CAPRIN1//SAMD4B//RARA//CAPRIN2//TIA1//ENC1//CNOT8//DPH3//DPH5//MRPS34//AGO3//TPP1//ITGA2//PRR16//PLD1//MAPK3…
GO:0002320	lymphoid progenitor cell differentiation	Biological process	4	20	1163	18866	3.24437	0.031515	0.217889	1.50148	0.00343938	GATA3//BATF//BCL2//SPI1
GO:0008356	asymmetric cell division	Biological process	4	20	1163	18866	3.24437	0.031515	0.217889	1.50148	0.00343938	FGF13//ING2//ARHGEF2//PARD3
GO:0045056	transcytosis	Biological process	4	20	1163	18866	3.24437	0.031515	0.217889	1.50148	0.00343938	PICALM//MAL2//IGF1R//USO1
GO:0072311	glomerular epithelial cell differentiation	Biological process	4	20	1163	18866	3.24437	0.031515	0.217889	1.50148	0.00343938	PODXL//FOXJ1//FOXC2//KLF15
GO:0051640	organelle localization	Biological process	52	649	1163	18866	1.29975	0.0316811	0.218823	1.4992	0.044712	NDEL1//ARHGEF2//CLASP1//SCFD2//STXBP2//DCTN2//CHMP2A//SYNE2//SUN2//SLC9A3R1//AP3B1//PICALM//MAPT//SYBU//MYO1F//USO1//BLOC1S1//DEF8//RAB34//PDPK1//GATA2//TRAK1//UXT//TRAPPC5//SEC31A//TRAPPC4//TRAPPC2L//STX5//TRAPPC9//STX16//STX10//MSTO1//BHLHA15//TMEM230//SPG11//DTNBP1//NUBP1//PLXNA2//IFT20//STK25//ARCN1//BIN1//TCIRG1//PARD3//YWHAZ//PEX13//KIF3B//CEP164//B9D1//ODF2//AHI1//PSEN2
GO:0061326	renal tubule development	Biological process	11	95	1163	18866	1.87832	0.0317879	0.219346	1.49774	0.0094583	GPC3//PTCH1//BCL2//SALL1//BMP2//AHI1//GATA3//LZTS2//DLL1//LGR4//VEGFA
GO:0007050	cell cycle arrest	Biological process	22	234	1163	18866	1.52513	0.032207	0.221799	1.49205	0.0189166	CDK2//PLK2//CNOT6L//PRMT1//PML//PCBP4//BAX//TNKS1BP1//CNOT8//AKT2//BIN1//ZNF268//FZD9//MYBBP1A//ID2//TP73//DUSP1//CDKN1C//LAMTOR5//APC//PPM1A//TP53INP1
GO:0106106	cold-induced thermogenesis	Biological process	15	144	1163	18866	1.68978	0.0322706	0.221799	1.49119	0.0128977	PEMT//CMKLR1//FH//HCRT//APC//IGF1R//THRA//VEGFA//CAV1//ALDH1A1//FOXC2//ID1//IL15//ARNTL//LGR4
GO:0120161	regulation of cold-induced thermogenesis	Biological process	15	144	1163	18866	1.68978	0.0322706	0.221799	1.49119	0.0128977	PEMT//CMKLR1//FH//HCRT//APC//IGF1R//THRA//VEGFA//CAV1//ALDH1A1//FOXC2//ID1//IL15//ARNTL//LGR4
GO:0009123	nucleoside monophosphate metabolic process	Biological process	9	72	1163	18866	2.02773	0.0323005	0.221799	1.49079	0.00773861	ADK//CAD//UCKL1//AK2//AK3//MAGI3//CARD11//TJP2//NT5C2
GO:0019226	transmission of nerve impulse	Biological process	9	72	1163	18866	2.02773	0.0323005	0.221799	1.49079	0.00773861	NTRK3//DRD1//ANK3//P2RX1//HCRT//ITGA2//GPR35//NFASC//CACNG4
GO:0046649	lymphocyte activation	Biological process	60	765	1163	18866	1.2723	0.0323723	0.222076	1.48983	0.0515907	CD81//BAX//MERTK//ID2//SP3//IL15//MDK//CD74//ZFPM1//LILRB1//ITFG2//DLL1//BCL2//POU2F2//GATA3//SPI1//ITGB2//TCIRG1//KLF6//ZBTB7A//TPD52//FZD9//CARD11//HDAC9//PKNOX1//CD3D//INPP5D//NFATC2//CD320//HHLA2//CSK//PDPK1//PTPN6//CAV1//GRAP2//PRDM1//RIPK3//NCAPH2//MR1//MAFB//FOXJ1//IGFBP2//CD44//PHB2//NDFIP1//SOCS1//TSC1//ATG5//BATF//MSH6//RARA//KMT5B//TP53BP1//LRRC32//PRKAR1A//PAG1//SH3KBP1//AP3B1//FOXP1/…
GO:0007219	Notch signaling pathway	Biological process	19	195	1163	18866	1.58059	0.0324316	0.222266	1.48903	0.0163371	RBM15//POSTN//PSEN2//ROBO1//GATA2//DLL1//ARRB1//ZBTB7A//ELF3//SLC35C2//TP63//SNAI2//MESP2//FOXC2//HOXD3//APP//MDK//TMEM100//BMP2
GO:0072522	purine-containing compound biosynthetic process	Biological process	20	208	1163	18866	1.55979	0.0324681	0.222301	1.48854	0.0171969	PPCS//ACSS1//ADK//AK2//AK3//NME2//SLC25A13//PDP1//PANK1//PANK2//VPS9D1//HACD2//ACSL5//SLC25A1//HSD17B8//PPT2//SLC35B3//MPC2//MPC1//PID1
GO:0031648	protein destabilization	Biological process	7	50	1163	18866	2.27106	0.0326489	0.223322	1.48613	0.00601892	SERF2//ID1//RAD23A//BMP2//DERL1//ISOC2//BTRC
GO:0006873	cellular ion homeostasis	Biological process	54	679	1163	18866	1.2901	0.0327113	0.223533	1.4853	0.0464316	TCIRG1//DRD4//ELANE//ATP2C1//CCL14//CAV1//RGN//CCDC22//APP//ISCU//NUBP1//NDFIP1//CIB2//CMKLR1//FPR3//GATA2//GPR6//GPR35//HCRT//PTGER1//TACR1//CACNA1A//LPAR2//PML//BCL2//TMBIM6//P2RX2//NOL3//SLC4A11//MAPK3//SLC9A3R1//FASLG//BAX//KCTD17//HERPUD1//NOX5//PTPN6//ATG5//DRD1//F2//PDPK1//SLC9A8//SLC9A3//FZD9//GTF2I//BNIP3//CACNB3//RAB38//TRPV3//NCS1//P2RX1//CACNA1D//CACNB2//UBE3A
GO:0042278	purine nucleoside metabolic process	Biological process	8	61	1163	18866	2.12745	0.0329243	0.22412	1.48248	0.00687876	ADK//NME2//MAGI3//CARD11//TJP2//AK3//NT5C2//PEMT
GO:0042733	embryonic digit morphogenesis	Biological process	8	61	1163	18866	2.12745	0.0329243	0.22412	1.48248	0.00687876	MSX2//BAX//ECE1//B9D1//GNA12//ROR2//SALL1//TBX3
GO:0090342	regulation of cell aging	Biological process	8	61	1163	18866	2.12745	0.0329243	0.22412	1.48248	0.00687876	NEK4//ING2//ARNTL//PLK2//MAP3K3//BCL2L12//HMGA1//YPEL3
GO:1902041	regulation of extrinsic apoptotic signaling pathway via death domain receptors	Biological process	8	61	1163	18866	2.12745	0.0329243	0.22412	1.48248	0.00687876	FASLG//TMBIM1//ITPRIP//TNFSF10//ARHGEF2//PMAIP1//ATF3//MADD
GO:0043271	negative regulation of ion transport	Biological process	16	157	1163	18866	1.65318	0.0330074	0.224469	1.48139	0.0137575	BCL2//TMBIM6//AKT2//TRH//LILRB1//SLC9A3R1//SLC26A5//HCRT//SLC43A1//BIN1//CAV1//DRD4//GPR35//CACNB3//ANK3//ISCU
GO:0018022	peptidyl-lysine methylation	Biological process	14	132	1163	18866	1.7205	0.0330502	0.224544	1.48083	0.0120378	BCOR//NSD3//KMT5B//SETD1A//KMT2B//SETDB2//SETDB1//CXXC1//GATA3//CTR9//MTF2//EED//EZH1//TET3
GO:0043299	leukocyte degranulation	Biological process	44	537	1163	18866	1.32916	0.0331263	0.224844	1.47983	0.0378332	PDPK1//STXBP2//GATA2//TCIRG1//PRDX4//AGPAT2//IQGAP2//PGRMC1//LRG1//COPB1//DEFA1//DSP//AHSG//ELANE//ALDH3B1//RAB18//NFASC//QPCT//GALNS//OSTF1//DBNL//ACAA1//ITGB2//ASAH1//MPO//NEU1//NME2//P2RX1//PFKL//SERPINB6//PLD1//PSMD1//PTPN6//PYGL//RAB5B//TMBIM1//C3//TXNDC5//CAT//PDXK//NAPRT//GMFG//CD44//CD63
GO:0051347	positive regulation of transferase activity	Biological process	55	694	1163	18866	1.28559	0.0331964	0.225104	1.47891	0.0472915	CRK//MAP3K3//MAP3K4//MAPK3//MAP3K7//TAOK2//DRD4//SHC2//ARRB1//NTRK3//AVPI1//BMP2//TP73//MADD//MAPKAPK2//GDF15//CD74//CD81//MAPK8IP3//DBNL//SOCS1//RIPK3//FGF13//VEGFA//ATG13//ADRA2C//PDPK1//MAPKAP1//MERTK//EPHA8//IGF1R//ROR2//DDR1//PRKAR1A//CSK//IL34//ELANE//ROBO1//FZD10//VANGL2//TIAM1//CCNY//CCNT2//PTGES3//DKC1//ACE//NEDD9//AFAP1L2//F2//SERINC5//SERINC2//PABPN1//BTRC//MAPT//PHB2
GO:0022407	regulation of cell-cell adhesion	Biological process	37	439	1163	18866	1.36722	0.033364	0.225542	1.47672	0.0318143	SPINT2//NF2//PODXL//ITGA6//HHLA2//CSK//PDPK1//PTPN6//CARD11//CAV1//GRAP2//FOXJ1//ANK3//CD44//CD81//IL15//IGFBP2//LILRB1//NDFIP1//SOCS1//CD74//GATA3//MDK//RARA//LRRC32//PRKAR1A//PAG1//BMP2//AP3B1//ELANE//RIPOR2//NFAT5//ETS1//ITGB2//VEGFA//SERPINF2//TJP1
GO:0030279	negative regulation of ossification	Biological process	10	84	1163	18866	1.93117	0.0334821	0.225542	1.47519	0.00859845	ECM1//AHSG//BCOR//ID1//ID2//SMAD6//PTCH1//MDK//BCL2//KREMEN1
GO:1903039	positive regulation of leukocyte cell-cell adhesion	Biological process	22	235	1163	18866	1.51864	0.0335503	0.225542	1.4743	0.0189166	HHLA2//CSK//PDPK1//PTPN6//CARD11//CAV1//GRAP2//CD81//IL15//IGFBP2//SOCS1//GATA3//MDK//CD74//RARA//AP3B1//CD44//ELANE//NFAT5//ETS1//ITGB2//LILRB1
GO:0007346	regulation of mitotic cell cycle	Biological process	53	666	1163	18866	1.29093	0.0337696	0.225542	1.47147	0.0455718	CDK2//PLK2//CNOT6L//PRMT1//PML//PCBP4//BAX//TNKS1BP1//CNOT8//WEE1//APC//DONSON//TAOK2//DCTN2//CEP164//CLASP1//ODF2//APP//FBXL7//USP47//PSMB8//PSMB9//PSMD1//PHB2//ATF2//SH2B1//SPHK1//ANAPC11//CDKN1C//SLC9A3R1//POLDIP2//MEIS2//ASNS//DUSP1//LCMT1//EIF4G1//CUL4A//CCSAP//CHMP2A//DRG1//BTRC//ID2//INO80//PTPN6//TMEM14B//BCL2//ZNF268//SIK1//PIM3//PTCH1//TP73//CDK11A//AFAP1L2
GO:0030003	cellular cation homeostasis	Biological process	53	666	1163	18866	1.29093	0.0337696	0.225542	1.47147	0.0455718	TCIRG1//DRD4//ELANE//ATP2C1//CCL14//CAV1//RGN//CCDC22//APP//ISCU//NUBP1//NDFIP1//CIB2//CMKLR1//FPR3//GATA2//GPR6//GPR35//HCRT//PTGER1//TACR1//CACNA1A//LPAR2//PML//BCL2//TMBIM6//P2RX2//NOL3//MAPK3//BAX//KCTD17//HERPUD1//NOX5//FASLG//PTPN6//ATG5//DRD1//F2//PDPK1//SLC9A8//SLC9A3//FZD9//GTF2I//BNIP3//CACNB3//RAB38//TRPV3//NCS1//P2RX1//CACNA1D//CACNB2//UBE3A//SLC4A11
GO:0043433	negative regulation of DNA-binding transcription factor activity	Biological process	18	183	1163	18866	1.59559	0.0337973	0.225542	1.47112	0.0154772	CCDC22//CMKLR1//MTURN//FOXJ1//ARRB1//USP7//CAT//PARP10//SIK1//MSX2//TONSL//PHB2//ID1//ID2//PTCH1//SIGIRR//RNF2//BTRC
GO:0002713	negative regulation of B cell mediated immunity	Biological process	3	12	1163	18866	4.05546	0.0338042	0.225542	1.47103	0.00257954	FOXJ1//PTPN6//NDFIP1
GO:0002890	negative regulation of immunoglobulin mediated immune response	Biological process	3	12	1163	18866	4.05546	0.0338042	0.225542	1.47103	0.00257954	FOXJ1//PTPN6//NDFIP1
GO:0006069	ethanol oxidation	Biological process	3	12	1163	18866	4.05546	0.0338042	0.225542	1.47103	0.00257954	ADH1C//ALDH1A1//ACSS1
GO:0033523	histone H2B ubiquitination	Biological process	3	12	1163	18866	4.05546	0.0338042	0.225542	1.47103	0.00257954	CTR9//LEO1//PAF1
GO:0042178	xenobiotic catabolic process	Biological process	3	12	1163	18866	4.05546	0.0338042	0.225542	1.47103	0.00257954	ACAA1//GSTM1//GSTM4
GO:0070202	regulation of establishment of protein localization to chromosome	Biological process	3	12	1163	18866	4.05546	0.0338042	0.225542	1.47103	0.00257954	CCT7//DKC1//SPIDR
GO:0072178	nephric duct morphogenesis	Biological process	3	12	1163	18866	4.05546	0.0338042	0.225542	1.47103	0.00257954	AHI1//GATA3//GPC3
GO:0072584	caveolin-mediated endocytosis	Biological process	3	12	1163	18866	4.05546	0.0338042	0.225542	1.47103	0.00257954	PROM2//MAPK3//CAV1
GO:0097340	inhibition of cysteine-type endopeptidase activity	Biological process	3	12	1163	18866	4.05546	0.0338042	0.225542	1.47103	0.00257954	BCL2L12//NOL3//CAST
GO:0097341	zymogen inhibition	Biological process	3	12	1163	18866	4.05546	0.0338042	0.225542	1.47103	0.00257954	CAST//BCL2L12//NOL3
GO:0099151	regulation of postsynaptic density assembly	Biological process	3	12	1163	18866	4.05546	0.0338042	0.225542	1.47103	0.00257954	NTRK3//LRFN1//PTPRS
GO:0051962	positive regulation of nervous system development	Biological process	45	552	1163	18866	1.32243	0.0338683	0.225757	1.47021	0.038693	VEGFA//AP2A1//ITGA6//MDK//NME2//NTRK3//ROR2//PTK7//ENC1//BCL2//PARD3//ADRA2C//EIF4G1//GATA2//HOXD3//NBL1//RARA//BMP2//TCF4//TCF12//DUOXA1//ARHGEF2//ZFYVE27//DBNL//MAPT//NDEL1//SEMA7A//SHANK3//BIN1//ID2//IL34//TP73//STK25//TRAK1//ARHGDIA//PLXNA2//ROBO1//TIAM1//CAPRIN1//CAPRIN2//CLSTN3//PRKCH//C21ORF91//BAIAP2//DVL1
GO:0044774	mitotic DNA integrity checkpoint	Biological process	12	108	1163	18866	1.80243	0.033993	0.226374	1.46861	0.0103181	CDK2//PLK2//CNOT6L//PRMT1//PML//PCBP4//BAX//TNKS1BP1//CNOT8//DONSON//TAOK2//ATF2
GO:0002209	behavioral defense response	Biological process	6	40	1163	18866	2.43328	0.0344787	0.228961	1.46245	0.00515907	DEAF1//DRD1//DRD4//EIF4G1//MDK//BCL2
GO:0010939	regulation of necrotic cell death	Biological process	6	40	1163	18866	2.43328	0.0344787	0.228961	1.46245	0.00515907	BNIP3//RIPK3//ZBP1//FZD9//CAV1//ARHGEF2
GO:1902895	positive regulation of pri-miRNA transcription by RNA polymerase II	Biological process	6	40	1163	18866	2.43328	0.0344787	0.228961	1.46245	0.00515907	ETS1//GATA2//GATA3//SMAD6//BMP2//SPI1
GO:0007519	skeletal muscle tissue development	Biological process	16	158	1163	18866	1.64272	0.0347125	0.229731	1.45951	0.0137575	MSC//ATF3//DLL1//USP19//P2RX2//RIPOR2//HDAC9//BCL2//UQCC2//ARNTL//FLNB//NR2F2//CAV1//CCNT2//IGSF8//FOXP2
GO:0016577	histone demethylation	Biological process	5	30	1163	18866	2.70364	0.0347575	0.229731	1.45895	0.00429923	PHF8//HSF4//KDM4A//KDM5D//UTY
GO:0035066	positive regulation of histone acetylation	Biological process	5	30	1163	18866	2.70364	0.0347575	0.229731	1.45895	0.00429923	WBP2//GATA3//ARRB1//MAPK3//SNAI2
GO:0090314	positive regulation of protein targeting to membrane	Biological process	5	30	1163	18866	2.70364	0.0347575	0.229731	1.45895	0.00429923	AKT2//ANK3//ITGB2//MFF//CACNB3
GO:1902186	regulation of viral release from host cell	Biological process	5	30	1163	18866	2.70364	0.0347575	0.229731	1.45895	0.00429923	TRIM13//PML//TRIM26//TRIM5//CHMP2A
GO:1902036	regulation of hematopoietic stem cell differentiation	Biological process	9	73	1163	18866	1.99995	0.034908	0.230473	1.45707	0.00773861	GATA2//GATA3//PSMB8//PSMB9//PSMD1//TCF12//TP73//LDB1//SETD1A
GO:0044242	cellular lipid catabolic process	Biological process	22	236	1163	18866	1.51221	0.034935	0.230473	1.45674	0.0189166	HACL1//PEX13//ACAA1//ACAT2//PEX7//PPARD//ABCD3//NEU1//CEL//NUDT7//PLBD1//LDLR//FABP1//MCEE//AKT2//ETFDH//ACOX1//CYP4F3//DAGLA//ACER2//ASAH1//SPHK1
GO:0034764	positive regulation of transmembrane transport	Biological process	20	210	1163	18866	1.54494	0.0353981	0.23331	1.45102	0.0171969	ACSL5//C3//DRD4//TESC//SLC9A3R1//ARPP19//AKT2//GPC3//KLF15//DRD1//F2//PDPK1//BAX//STAC//CACNB2//CACNB3//RGN//ANK3//CACNG4//SHANK3
GO:0010976	positive regulation of neuron projection development	Biological process	26	290	1163	18866	1.45437	0.0356419	0.234164	1.44804	0.022356	ZFYVE27//DBNL//MAPT//NDEL1//SEMA7A//NTRK3//VEGFA//STK25//TRAK1//ARHGDIA//PLXNA2//ROBO1//TIAM1//CAPRIN1//CAPRIN2//C21ORF91//SHANK3//BAIAP2//DVL1//AP2A1//ITGA6//MDK//NME2//ROR2//PTK7//ENC1
GO:1902105	regulation of leukocyte differentiation	Biological process	26	290	1163	18866	1.45437	0.0356419	0.234164	1.44804	0.022356	NDFIP1//NME2//RARA//CUL4A//TESC//PRDM1//IL15//FOXJ1//GATA3//SOCS1//PTPN6//CARD11//ID2//INPP5D//CD74//MDK//NFATC2//GATA2//IL34//ROR2//FOXP1//MAFB//AP3B1//ZFPM1//LILRB1//TMEM176B
GO:0002065	columnar/cuboidal epithelial cell differentiation	Biological process	13	121	1163	18866	1.74284	0.0356603	0.234164	1.44781	0.011178	RARA//DLL1//PDPK1//MYCL//SLC9A3R1//RIPOR2//BMP2//RXRA//TP63//B9D1//PRDM1//FAM20C//ARNTL
GO:0043410	positive regulation of MAPK cascade	Biological process	45	554	1163	18866	1.31766	0.0356604	0.234164	1.44781	0.038693	CRK//MAP3K3//MAP3K4//MAPK3//MAP3K7//TAOK2//DRD4//SHC2//ARRB1//NTRK3//AVPI1//BMP2//TP73//MADD//MAPKAPK2//GDF15//CD74//CD81//MAPK8IP3//DBNL//STK25//CSK//IL34//ELANE//ROBO1//VEGFA//FZD10//ROR2//VANGL2//TIAM1//MTURN//HIPK2//APP//SERPINF2//PHB2//PDE8A//CCL14//SEMA7A//CD44//PRMT1//SPHK1//ADRA2C//EPHA8//IGF1R//TRIM5
GO:0060997	dendritic spine morphogenesis	Biological process	8	62	1163	18866	2.09314	0.0358399	0.235125	1.44563	0.00687876	SHANK3//UBE3A//BAIAP2//DBNL//CAPRIN1//CAPRIN2//TIAM1//DVL1
GO:1902893	regulation of pri-miRNA transcription by RNA polymerase II	Biological process	7	51	1163	18866	2.22653	0.0359064	0.235316	1.44483	0.00601892	PPARD//ETS1//GATA2//GATA3//SMAD6//BMP2//SPI1
GO:0006970	response to osmotic stress	Biological process	10	85	1163	18866	1.90845	0.0359357	0.235316	1.44447	0.00859845	ITGA2//PDPK1//BAX//SERPINB6//SLC2A1//ARHGEF2//NFAT5//ATF2//MAPK13//MARVELD3
GO:0055080	cation homeostasis	Biological process	58	741	1163	18866	1.26973	0.0361029	0.236028	1.44246	0.049871	TCIRG1//DRD4//ELANE//ATP2C1//CCL14//CAV1//RGN//CCDC22//APP//ISCU//NUBP1//NDFIP1//CIB2//CMKLR1//FPR3//GATA2//GPR6//GPR35//HCRT//PTGER1//TACR1//CACNA1A//LPAR2//PML//BCL2//TMBIM6//P2RX2//ANK3//NOL3//SLC4A11//MAPK3//BAX//KCTD17//HERPUD1//NOX5//FASLG//PTPN6//ATG5//DRD1//F2//PDPK1//SLC9A8//SLC9A3//FZD9//GTF2I//BNIP3//STEAP2//PICALM//TRIM24//SLC12A7//CACNB3//RAB38//TRPV3//NCS1//P2RX1//CACNA1D//CACNB2//U…
GO:0033138	positive regulation of peptidyl-serine phosphorylation	Biological process	12	109	1163	18866	1.78589	0.0361448	0.236028	1.44195	0.0103181	EIF4G1//APP//ARRB1//NTF4//NTRK3//BCL2//CAPRIN2//VEGFA//MAPKAP1//TNKS1BP1//CAV1//CD44
GO:0090630	activation of GTPase activity	Biological process	12	109	1163	18866	1.78589	0.0361448	0.236028	1.44195	0.0103181	APC2//ARHGEF19//CRK//AKT2//FOXJ1//NEDD9//NTRK3//GMIP//TBC1D14//TIAM1//TSC1//NDEL1
GO:0036473	cell death in response to oxidative stress	Biological process	11	97	1163	18866	1.83959	0.036283	0.236275	1.4403	0.0094583	PML//BCL2//STK24//STK25//SOD2//NOL3//OXR1//TSC1//PDE8A//PYCR1//NONO
GO:1990823	response to leukemia inhibitory factor	Biological process	11	97	1163	18866	1.83959	0.036283	0.236275	1.4403	0.0094583	MTF2//CACYBP//GLDC//ILDR1//RNF138//MPC1//PML//TLE4//EED//RNMT//MSC
GO:1990830	cellular response to leukemia inhibitory factor	Biological process	11	97	1163	18866	1.83959	0.036283	0.236275	1.4403	0.0094583	MTF2//CACYBP//GLDC//ILDR1//RNF138//MPC1//PML//TLE4//EED//RNMT//MSC
GO:0006753	nucleoside phosphate metabolic process	Biological process	44	541	1163	18866	1.31934	0.0367716	0.239084	1.43449	0.0378332	PPCS//ACSS1//PFKL//SUCLG2//ZBTB7A//AK2//AK3//NME2//ADK//NT5C2//PDE8A//PDE8B//CAD//ENTPD4//NADK2//NADK//SLC25A13//NUDT7//NMRK1//NAPRT//PDP1//PANK1//PANK2//VPS9D1//PARP10//HACD2//ACSL5//UCKL1//SMUG1//ZBTB20//APP//MAGI3//CARD11//TJP2//MCEE//SLC25A1//HSD17B8//PPT2//SULT1A1//SULT1C2//SLC35B3//MPC2//MPC1//PID1
GO:0002693	positive regulation of cellular extravasation	Biological process	4	21	1163	18866	3.08987	0.0370869	0.239084	1.43078	0.00343938	ELANE//MDK//RIPOR2//PLVAP
GO:0009110	vitamin biosynthetic process	Biological process	4	21	1163	18866	3.08987	0.0370869	0.239084	1.43078	0.00343938	PDXK//SNAI2//RGN//CYP3A4
GO:0010847	regulation of chromatin assembly	Biological process	4	21	1163	18866	3.08987	0.0370869	0.239084	1.43078	0.00343938	PHF8//SETDB2//SETDB1//PARP10
GO:0046519	sphingoid metabolic process	Biological process	4	21	1163	18866	3.08987	0.0370869	0.239084	1.43078	0.00343938	PLPP2//SPHK1//ACER2//ASAH1
GO:0060216	definitive hemopoiesis	Biological process	4	21	1163	18866	3.08987	0.0370869	0.239084	1.43078	0.00343938	ZFPM1//GATA2//HOXB4//SP3
GO:0070734	histone H3-K27 methylation	Biological process	4	21	1163	18866	3.08987	0.0370869	0.239084	1.43078	0.00343938	GATA3//MTF2//EED//EZH1
GO:0072111	cell proliferation involved in kidney development	Biological process	4	21	1163	18866	3.08987	0.0370869	0.239084	1.43078	0.00343938	GPC3//BMP2//PTCH1//GATA3
GO:0080182	histone H3-K4 trimethylation	Biological process	4	21	1163	18866	3.08987	0.0370869	0.239084	1.43078	0.00343938	TET3//CTR9//SETD1A//KMT2B
GO:0098698	postsynaptic specialization assembly	Biological process	4	21	1163	18866	3.08987	0.0370869	0.239084	1.43078	0.00343938	SHANK3//NTRK3//LRFN1//PTPRS
GO:1904886	beta-catenin destruction complex disassembly	Biological process	4	21	1163	18866	3.08987	0.0370869	0.239084	1.43078	0.00343938	DVL1//APC//WNT8A//CAV1
GO:0070838	divalent metal ion transport	Biological process	39	471	1163	18866	1.34321	0.0373918	0.240829	1.42722	0.033534	CALCRL//ATP2C1//PSEN2//CACNA1A//CACNA1D//CACNB3//CAV1//PHB2//BHLHA15//PML//BCL2//TMBIM6//P2RX2//NOL3//PTPN6//ATG5//DRD1//F2//PDPK1//BAX//P2RX1//LILRB1//HCRT//CACNB2//CATSPER2//TRPV3//NCS1//TRPC4AP//CACNG4//SEC61A1//CACHD1//CACNB1//SLC39A1//DRD4//GPR35//STAC//RGN//FASLG//BIN1
GO:0033674	positive regulation of kinase activity	Biological process	49	613	1163	18866	1.29669	0.0374455	0.240955	1.4266	0.0421324	CRK//MAP3K3//MAP3K4//MAPK3//MAP3K7//TAOK2//DRD4//SHC2//ARRB1//NTRK3//AVPI1//BMP2//TP73//MADD//MAPKAPK2//GDF15//CD74//CD81//MAPK8IP3//DBNL//SOCS1//RIPK3//FGF13//VEGFA//ATG13//ADRA2C//PDPK1//MAPKAP1//PRKAR1A//CSK//IL34//ELANE//ROBO1//FZD10//ROR2//VANGL2//TIAM1//EPHA8//CCNY//CCNT2//ACE//NEDD9//AFAP1L2//F2//MAPT//PHB2//MERTK//IGF1R//DDR1
GO:0006635	fatty acid beta-oxidation	Biological process	9	74	1163	18866	1.97293	0.0376567	0.242093	1.42416	0.00773861	AKT2//FABP1//ETFDH//ACAA1//ACOX1//ACAT2//PEX7//PPARD//ABCD3
GO:0006690	icosanoid metabolic process	Biological process	13	122	1163	18866	1.72856	0.0377562	0.242292	1.42301	0.011178	PTGES3//CD74//CPA1//CYP4F3//MAPKAPK2//PTGR2//AKR1C2//HPGDS//GSTM1//ACOX1//GPX4//MAPK3//DAGLA
GO:0051928	positive regulation of calcium ion transport	Biological process	13	122	1163	18866	1.72856	0.0377562	0.242292	1.42301	0.011178	P2RX2//CAV1//DRD1//F2//PDPK1//BAX//TRPV3//STAC//CACNB2//CACNB3//RGN//HCRT//CACNA1D
GO:0030890	positive regulation of B cell proliferation	Biological process	6	41	1163	18866	2.37393	0.0383615	0.245031	1.4161	0.00515907	NFATC2//CD320//BCL2//CARD11//CD74//CD81
GO:0031062	positive regulation of histone methylation	Biological process	6	41	1163	18866	2.37393	0.0383615	0.245031	1.4161	0.00515907	CTR9//MTF2//EED//NSD3//CHTOP//PAF1
GO:0038083	peptidyl-tyrosine autophosphorylation	Biological process	6	41	1163	18866	2.37393	0.0383615	0.245031	1.4161	0.00515907	CAV1//ACE//VEGFA//IGF1R//MAPK3//DDR1
GO:0042596	fear response	Biological process	6	41	1163	18866	2.37393	0.0383615	0.245031	1.4161	0.00515907	DEAF1//DRD1//DRD4//EIF4G1//MDK//BCL2
GO:0072524	pyridine-containing compound metabolic process	Biological process	6	41	1163	18866	2.37393	0.0383615	0.245031	1.4161	0.00515907	NADK2//NADK//NMRK1//NAPRT//PDXK//PARP10
GO:1901800	positive regulation of proteasomal protein catabolic process	Biological process	12	110	1163	18866	1.76966	0.0383913	0.245031	1.41577	0.0103181	ZER1//PLK2//DVL1//TRIB2//RAD23A//DDRGK1//USP5//NKD2//RNF144A//CAV1//HERPUD1//EDEM1
GO:1901532	regulation of hematopoietic progenitor cell differentiation	Biological process	10	86	1163	18866	1.88626	0.0385115	0.245405	1.41441	0.00859845	GATA2//GATA3//PSMB8//PSMB9//PSMD1//TCF12//TP73//LDB1//SETD1A//DPF2
GO:0030278	regulation of ossification	Biological process	20	212	1163	18866	1.53036	0.0385194	0.245405	1.41432	0.0171969	SMAD6//MDK//BCL2//KREMEN1//ECM1//AHSG//FAM20C//BMP2//FZD9//ACVR2A//BCOR//TCIRG1//SNAI2//ID1//ID2//PTCH1//MSX2//TP63//MAPK3//DHRS3
GO:0050954	sensory perception of mechanical stimulus	Biological process	17	173	1163	18866	1.59405	0.0386338	0.245911	1.41303	0.0146174	P2RX2//TMIE//TIMM13//TIMM9//HOXA1//SLC26A5//ALDH7A1//SERPINB6//SNAI2//ZNF354A//CACNA1D//FBXO11//SLC9A3R1//RIPOR2//ITGA2//CACNB3//TMEM120A
GO:0032101	regulation of response to external stimulus	Biological process	82	1097	1163	18866	1.21257	0.0390935	0.248613	1.4079	0.0705073	C3//NONO//ZBP1//TRIM5//CLEC10A//ICAM3//PDPK1//PSMB8//PSMB9//PSMD1//MAP3K7//CARD11//BTRC//MUC16//TRAF3IP2//LILRB1//ZDHHC11//MDK//CD81//F2//CMKLR1//IL34//MAPK3//NMT1//CAV1//SIGIRR//VEGFA//DHX58//PLAT//SERPINF2//PPARD//CRK//STK24//NDEL1//CERS2//PTPRS//KREMEN1//NTRK3//SEMA3D//SEMA6D//SEMA7A//PPM1B//IFNLR1//IL15//AHSG//NLRP1//FOXP1//GPX4//IRF3//DUOXA1//CALCRL//ELANE//ETS1//GATA3//NDFIP1//TNIP1//ITGA2/…
GO:0055065	metal ion homeostasis	Biological process	52	658	1163	18866	1.28197	0.0391809	0.248622	1.40693	0.044712	TCIRG1//DRD4//ELANE//ATP2C1//CCL14//CAV1//RGN//CCDC22//APP//ISCU//NUBP1//NDFIP1//CIB2//CMKLR1//FPR3//GATA2//GPR6//GPR35//HCRT//PTGER1//TACR1//CACNA1A//LPAR2//PML//BCL2//TMBIM6//P2RX2//ANK3//NOL3//BAX//KCTD17//HERPUD1//NOX5//PTPN6//ATG5//DRD1//F2//PDPK1//FZD9//GTF2I//BNIP3//STEAP2//PICALM//TRIM24//SLC12A7//CACNB3//TRPV3//NCS1//P2RX1//CACNA1D//CACNB2//FASLG
GO:0033059	cellular pigmentation	Biological process	7	52	1163	18866	2.18371	0.0393714	0.248622	1.40482	0.00601892	DCTN2//RAB38//BLOC1S1//DTNBP1//AP3B1//CD63//BCL2
GO:0048260	positive regulation of receptor-mediated endocytosis	Biological process	7	52	1163	18866	2.18371	0.0393714	0.248622	1.40482	0.00601892	ARRB1//AHI1//VEGFA//CD63//AP2A1//HIP1//C3
GO:0072132	mesenchyme morphogenesis	Biological process	7	52	1163	18866	2.18371	0.0393714	0.248622	1.40482	0.00601892	ENG//MSX2//TMEM100//SNAI2//BMP2//ROBO1//FOXC2
GO:0031114	regulation of microtubule depolymerization	Biological process	5	31	1163	18866	2.61643	0.0394119	0.248622	1.40437	0.00429923	APC2//FGF13//CLASP1//APC//ARHGEF2
GO:0099068	postsynapse assembly	Biological process	5	31	1163	18866	2.61643	0.0394119	0.248622	1.40437	0.00429923	CEL//SHANK3//NTRK3//LRFN1//PTPRS
GO:1902253	regulation of intrinsic apoptotic signaling pathway by p53 class mediator	Biological process	5	31	1163	18866	2.61643	0.0394119	0.248622	1.40437	0.00429923	ING2//BCL2//BCL2L12//CD44//CD74
GO:1902624	positive regulation of neutrophil migration	Biological process	5	31	1163	18866	2.61643	0.0394119	0.248622	1.40437	0.00429923	DAPK2//MDK//THBS4//CD74//RIPOR2
GO:1904292	regulation of ERAD pathway	Biological process	5	31	1163	18866	2.61643	0.0394119	0.248622	1.40437	0.00429923	HERPUD1//CAV1//OS9//EDEM1//USP19
GO:0031644	regulation of nervous system process	Biological process	15	148	1163	18866	1.64411	0.0397151	0.250312	1.40104	0.0128977	PARD3//ADRA2C//TMEM100//HCRT//ITGA2//TMEM25//APP//DLGAP4//CACNG4//NPTX2//GPR35//CACNB3//BAIAP2//DVL1//SHANK3
GO:2001020	regulation of response to DNA damage stimulus	Biological process	21	226	1163	18866	1.50734	0.0397945	0.250588	1.40018	0.0180567	WRNIP1//SPIDR//PMAIP1//SNAI2//CD44//CD74//BABAM1//GTF2I//ING2//BCL2//BCL2L12//USP47//CUL4A//RMI2//TP53BP1//PML//TRIP12//MGMT//KMT5B//MAPT//NEK4
GO:0006875	cellular metal ion homeostasis	Biological process	47	587	1163	18866	1.29885	0.039899	0.251022	1.39904	0.0404127	TCIRG1//DRD4//ELANE//ATP2C1//CCL14//CAV1//RGN//CCDC22//APP//ISCU//NUBP1//NDFIP1//CIB2//CMKLR1//FPR3//GATA2//GPR6//GPR35//HCRT//PTGER1//TACR1//CACNA1A//LPAR2//PML//BCL2//TMBIM6//P2RX2//NOL3//BAX//KCTD17//HERPUD1//NOX5//PTPN6//ATG5//DRD1//F2//PDPK1//FZD9//GTF2I//BNIP3//CACNB3//TRPV3//NCS1//P2RX1//CACNA1D//CACNB2//FASLG
GO:0007254	JNK cascade	Biological process	20	213	1163	18866	1.52318	0.0401537	0.251951	1.39627	0.0171969	MAPK8IP3//DBNL//MAPK8//DTNBP1//FZD10//MAP3K4//ROR2//VANGL2//MAP3K7//TIAM1//PHLPP1//MAGI3//IGF1R//AMBP//MARVELD3//MTURN//HIPK2//APP//SERPINF2//TAOK2
GO:0030073	insulin secretion	Biological process	20	213	1163	18866	1.52318	0.0401537	0.251951	1.39627	0.0171969	GLUD1//PPARD//TRH//MPC2//ARRB1//SYBU//NADK//PFKL//TCIRG1//ADRA2C//ARNTL//SLC2A1//CACNA1A//CACNA1D//UQCC2//TIAM1//LRP5L//PIM3//KLF7//FAM3B
GO:0090276	regulation of peptide hormone secretion	Biological process	20	213	1163	18866	1.52318	0.0401537	0.251951	1.39627	0.0171969	GLUD1//PPARD//TRH//MPC2//ARRB1//SYBU//NADK//PFKL//TCIRG1//ADRA2C//ARNTL//SLC2A1//CACNA1A//CACNA1D//UQCC2//TIAM1//LRP5L//PIM3//KLF7//ILDR1
GO:0035239	tube morphogenesis	Biological process	72	951	1163	18866	1.22815	0.040402	0.25306	1.3936	0.0619089	CALCRL//ECM1//ENG//ID1//MFGE8//PKNOX1//TMEM100//VEGFA//YWHAZ//NOX5//CAV1//ADAM15//FOXC2//RBM15//TEAD2//GPC3//PTCH1//BCL2//SALL1//BMP2//DEAF1//SPINT2//VANGL2//RARA//BRD2//TSC1//ARL13B//DLL1//AHI1//TBX3//SETDB2//CDH13//ROBO1//PLK2//ATF2//GTF2I//FASLG//PML//THBS4//ETS1//LRG1//GATA2//HIPK2//ITGB2//PDPK1//C3//SPHK1//SERPINF2//NR2F2//ID2//HOXA1//LDLR//PRDM1//TP63//MSX2//DDR1//BTRC//LRP5L//GATA3//LZTS2/…
GO:0009755	hormone-mediated signaling pathway	Biological process	19	200	1163	18866	1.54107	0.0404022	0.25306	1.3936	0.0163371	THRA//DEFA1//SAFB//UBE3A//DDRGK1//PHB2//TP63//WBP2//PPARD//RXRA//TRERF1//KDM5D//FOXP1//ZBTB7A//PIAS2//ARNTL//LGR4//RARA//TRH
GO:0043409	negative regulation of MAPK cascade	Biological process	18	187	1163	18866	1.56146	0.0405156	0.253307	1.39238	0.0154772	DUSP1//DUSP2//DUSP4//RGS3//CAV1//CBLC//PTPN6//SPRY4//AMBP//MARVELD3//IGF1R//TNIP1//CSK//ARRB1//ATF3//NDRG2//SLC9A3R1//NF2
GO:0033143	regulation of intracellular steroid hormone receptor signaling pathway	Biological process	9	75	1163	18866	1.94662	0.0405492	0.253307	1.39202	0.00773861	DDRGK1//PHB2//TP63//WBP2//KDM5D//FOXP1//ZBTB7A//PIAS2//ARNTL
GO:0035019	somatic stem cell population maintenance	Biological process	9	75	1163	18866	1.94662	0.0405492	0.253307	1.39202	0.00773861	TP63//GATA2//FOXP1//ASCL2//POLR2C//VANGL2//SALL1//SPI1//CUL4A
GO:0034440	lipid oxidation	Biological process	12	111	1163	18866	1.75371	0.0407342	0.253565	1.39004	0.0103181	HACL1//PEX13//ACAA1//ACAT2//PEX7//PPARD//ABCD3//CYGB//ACOX1//AKT2//FABP1//ETFDH
GO:0042303	molting cycle	Biological process	12	111	1163	18866	1.75371	0.0407342	0.253565	1.39004	0.0103181	APCDD1//LGR4//VANGL2//ACVR1B//FARP2//BCL2//TP63//PPP1R13L//ARNTL//TRPV3//TRPC4AP//MSX2
GO:0042633	hair cycle	Biological process	12	111	1163	18866	1.75371	0.0407342	0.253565	1.39004	0.0103181	APCDD1//LGR4//VANGL2//ACVR1B//FARP2//BCL2//TP63//ARNTL//TRPV3//TRPC4AP//MSX2//PPP1R13L
GO:0098732	macromolecule deacylation	Biological process	12	111	1163	18866	1.75371	0.0407342	0.253565	1.39004	0.0103181	LYPLAL1//MORF4L1//RCOR3//TRERF1//HDAC9//MAPK8//ING2//NEK3//PPT2//VEGFA//MAPT//NOTUM
GO:0051301	cell division	Biological process	48	603	1163	18866	1.29129	0.0415406	0.256998	1.38153	0.0412726	ANK3//APC//LZTS2//PARD3//TP63//DIXDC1//PLK2//PKP4//KIF3B//FGF13//HOXB4//VANGL2//ING2//DLL1//MDK//THBS4//VEGFA//CAT//PTCH1//ARHGEF2//NOX5//CHMP2A//CDK2//NUDC//STAG2//ARPP19//PMF1//CLTA//CCSAP//DIS3L2//EPB41L2//CCNY//CEP164//ANKLE2//FBXL7//CLASP1//BABAM1//LIG1//NEDD9//NEK3//ANAPC11//CDK14//INO80//PPP2R2D//NEK4//WEE1//SETDB2//CCNT2
GO:0033365	protein localization to organelle	Biological process	74	982	1163	18866	1.22242	0.0415685	0.256998	1.38124	0.0636285	PMAIP1//BAX//PHB2//DRD1//ARNTL//SPRN//PML//RPAIN//SEC61A1//RPL28//RPLP2//RPS14//SRP19//OS9//GPAA1//M6PR//AP3B1//ZFYVE16//VPS37A//HACL1//NUDT7//ACAA1//GSTK1//ACOX1//PEX7//PEX13//ZFAND6//UBE2D2//UBE2D3//CAT//TIMM17A//TIMM13//TIMM9//MFF//IFT20//DVL1//ZBTB7A//PAF1//DMAP1//AIFM1//SPCS2//LAMTOR5//CD81//ROPN1//TPP1//SPIDR//MTCH2//DDRGK1//DCTN2//UBL4A//SUN2//ARL13B//CACNG4//DRD4//NF2//RASSF5//LZTS2//F2//…
GO:0007183	SMAD protein complex assembly	Biological process	3	13	1163	18866	3.7435	0.0419791	0.256998	1.37697	0.00257954	SMAD6//PPM1A//LDLRAD4
GO:0010623	programmed cell death involved in cell development	Biological process	3	13	1163	18866	3.7435	0.0419791	0.256998	1.37697	0.00257954	BAX//FASLG//BCL2
GO:0016264	gap junction assembly	Biological process	3	13	1163	18866	3.7435	0.0419791	0.256998	1.37697	0.00257954	ACE//CAV1//GJB1
GO:0018202	peptidyl-histidine modification	Biological process	3	13	1163	18866	3.7435	0.0419791	0.256998	1.37697	0.00257954	DPH3//DPH5//NME2
GO:0031953	negative regulation of protein autophosphorylation	Biological process	3	13	1163	18866	3.7435	0.0419791	0.256998	1.37697	0.00257954	CAV1//ENG//GFRA2
GO:0032530	regulation of microvillus organization	Biological process	3	13	1163	18866	3.7435	0.0419791	0.256998	1.37697	0.00257954	PLD1//PODXL//RAP1GAP
GO:0036109	alpha-linolenic acid metabolic process	Biological process	3	13	1163	18866	3.7435	0.0419791	0.256998	1.37697	0.00257954	ACAA1//ACOX1//FADS2
GO:0048548	regulation of pinocytosis	Biological process	3	13	1163	18866	3.7435	0.0419791	0.256998	1.37697	0.00257954	ANKFY1//PROM2//CAV1
GO:0048711	positive regulation of astrocyte differentiation	Biological process	3	13	1163	18866	3.7435	0.0419791	0.256998	1.37697	0.00257954	BIN1//ID2//BMP2
GO:0060100	positive regulation of phagocytosis, engulfment	Biological process	3	13	1163	18866	3.7435	0.0419791	0.256998	1.37697	0.00257954	GATA2//ITGA2//C3
GO:0060340	positive regulation of type I interferon-mediated signaling pathway	Biological process	3	13	1163	18866	3.7435	0.0419791	0.256998	1.37697	0.00257954	UBE2K//IRF3//ZBP1
GO:0061000	negative regulation of dendritic spine development	Biological process	3	13	1163	18866	3.7435	0.0419791	0.256998	1.37697	0.00257954	UBE3A//PLK2//PTPRS
GO:0090179	planar cell polarity pathway involved in neural tube closure	Biological process	3	13	1163	18866	3.7435	0.0419791	0.256998	1.37697	0.00257954	DVL1//VANGL2//PTK7
GO:0099150	regulation of postsynaptic specialization assembly	Biological process	3	13	1163	18866	3.7435	0.0419791	0.256998	1.37697	0.00257954	NTRK3//LRFN1//PTPRS
GO:0150052	regulation of postsynapse assembly	Biological process	3	13	1163	18866	3.7435	0.0419791	0.256998	1.37697	0.00257954	NTRK3//LRFN1//PTPRS
GO:1901387	positive regulation of voltage-gated calcium channel activity	Biological process	3	13	1163	18866	3.7435	0.0419791	0.256998	1.37697	0.00257954	CACNB2//CACNB3//STAC
GO:1905155	positive regulation of membrane invagination	Biological process	3	13	1163	18866	3.7435	0.0419791	0.256998	1.37697	0.00257954	GATA2//ITGA2//C3
GO:0007204	positive regulation of cytosolic calcium ion concentration	Biological process	28	322	1163	18866	1.41059	0.0420138	0.256998	1.37661	0.0240757	PML//BCL2//TMBIM6//P2RX2//CAV1//NOL3//PTPN6//ATG5//DRD1//F2//PDPK1//BAX//GPR35//CACNB3//TRPV3//CACNA1D//CACNB2//FASLG//CIB2//CMKLR1//FPR3//GATA2//GPR6//HCRT//PTGER1//TACR1//CACNA1A//LPAR2
GO:2001236	regulation of extrinsic apoptotic signaling pathway	Biological process	16	162	1163	18866	1.60216	0.0421774	0.257292	1.37492	0.0137575	FASLG//MADD//TNFSF10//TMBIM1//ITPRIP//ARHGEF2//PMAIP1//ATF3//ITGA6//NOL3//DEDD2//PML//CAV1//BCL2//SNAI2//BCL2L12
GO:1905268	negative regulation of chromatin organization	Biological process	8	64	1163	18866	2.02773	0.0421821	0.257292	1.37487	0.00687876	BCOR//ASF1A//HMGA1//MTF2//PHF8//SPI1//TRIP12//ATG5
GO:0001736	establishment of planar polarity	Biological process	13	124	1163	18866	1.70068	0.0422077	0.257292	1.37461	0.011178	VANGL2//ARHGEF19//AP2A1//DVL1//ROR2//PSMB8//PSMB9//PSMD1//TIAM1//PTK7//GPC3//TP63//IFT20
GO:0007164	establishment of tissue polarity	Biological process	13	124	1163	18866	1.70068	0.0422077	0.257292	1.37461	0.011178	VANGL2//PTK7//TP63//IFT20//ARHGEF19//AP2A1//DVL1//ROR2//PSMB8//PSMB9//PSMD1//TIAM1//GPC3
GO:0040007	growth	Biological process	74	983	1163	18866	1.22118	0.042349	0.25793	1.37316	0.0636285	EPB41L3//NUBP1//CHPT1//CDK11A//DDR1//URI1//TAOK2//CLSTN3//CTR9//NDEL1//PTK7//VANGL2//ECM1//MSX2//RARA//THBS3//CD81//CSNK2A1//EIF4G1//F2//INO80//USP47//BCL2//SPHK1//PML//PPARD//SMARCA2//CAPRIN2//RERG//ADAM15//ACVR1B//VGLL4//SERTAD2//PTPRS//PPP1R13L//RBBP6//DLL1//BRD8//MORF4L1//PRAME//IGFBP2//ING2//NEDD9//DMAP1//SAFB//SOCS1//APP//PTCH1//GDF15//MDK//ZFYVE27//DBNL//MAPT//SEMA7A//GPC3//FOXC2//GATA3//D…
GO:0016049	cell growth	Biological process	40	490	1163	18866	1.32423	0.0426622	0.259614	1.36996	0.0343938	EPB41L3//NUBP1//CHPT1//CDK11A//DDR1//URI1//TAOK2//CLSTN3//CSNK2A1//EIF4G1//F2//INO80//USP47//BCL2//SPHK1//PML//PPARD//SMARCA2//CAPRIN2//RERG//ADAM15//ACVR1B//VGLL4//SERTAD2//PTPRS//ZFYVE27//DBNL//MAPT//NDEL1//SEMA7A//DVL1//APP//FGF13//SPG11//NTRK3//VEGFA//SEMA3D//SEMA6D//POSTN//TIAM1
GO:0032964	collagen biosynthetic process	Biological process	7	53	1163	18866	2.14251	0.0430477	0.261247	1.36605	0.00601892	CYGB//PPARD//ENG//F2//ITGA2//SERPINF2//RCN3
GO:0061614	pri-miRNA transcription by RNA polymerase II	Biological process	7	53	1163	18866	2.14251	0.0430477	0.261247	1.36605	0.00601892	PPARD//ETS1//GATA2//GATA3//SMAD6//BMP2//SPI1
GO:0043547	positive regulation of GTPase activity	Biological process	34	406	1163	18866	1.35848	0.0431842	0.261247	1.36468	0.0292347	APC2//ARHGEF19//CRK//AKT2//FOXJ1//NEDD9//NTRK3//GMIP//TBC1D14//TIAM1//TSC1//NDEL1//FZD10//ACAP3//AGAP3//ALDH1A1//DOCK9//SH3BP1//ARHGAP30//ALS2CL//ITGA6//ARHGDIA//ARRB1//ADAP2//RAP1GAP//RGS3//SMAP1//CCL14//PICALM//ELMOD3//PKP4//RGN//VPS9D1//SRGAP3
GO:0034312	diol biosynthetic process	Biological process	4	22	1163	18866	2.94943	0.0431876	0.261247	1.36464	0.00343938	PCBD2//ACER2//ASAH1//SPHK1
GO:0045655	regulation of monocyte differentiation	Biological process	4	22	1163	18866	2.94943	0.0431876	0.261247	1.36464	0.00343938	INPP5D//IL34//CD74//FOXP1
GO:0051291	protein heterooligomerization	Biological process	4	22	1163	18866	2.94943	0.0431876	0.261247	1.36464	0.00343938	CPSF6//FARSA//HSD17B8//TMEM120A
GO:0001558	regulation of cell growth	Biological process	35	420	1163	18866	1.35182	0.0431895	0.261247	1.36462	0.0300946	CSNK2A1//EIF4G1//F2//INO80//USP47//BCL2//SPHK1//PML//PPARD//SMARCA2//CAPRIN2//RERG//ADAM15//ACVR1B//VGLL4//SERTAD2//PTPRS//ZFYVE27//DBNL//MAPT//NDEL1//SEMA7A//FGF13//NTRK3//VEGFA//SEMA3D//SEMA6D//EPB41L3//NUBP1//CHPT1//CDK11A//DDR1//URI1//TAOK2//CLSTN3
GO:0033555	multicellular organismal response to stress	Biological process	9	76	1163	18866	1.92101	0.0435883	0.263433	1.36063	0.00773861	DEAF1//DRD1//DRD4//EIF4G1//MDK//BCL2//TACR1//P2RX2//THBS4
GO:0030219	megakaryocyte differentiation	Biological process	11	100	1163	18866	1.7844	0.0438328	0.264206	1.3582	0.0094583	ZFPM1//PTPN6//AGO3//PRMT1//RBM15//SETD1A//KMT2B//MTURN//GATA2//TESC//SP3
GO:0036503	ERAD pathway	Biological process	11	100	1163	18866	1.7844	0.0438328	0.264206	1.3582	0.0094583	TRIM13//USP19//OS9//AMFR//JKAMP//TMUB2//DERL1//EDEM1//HERPUD1//CAV1//RCN3
GO:0035148	tube formation	Biological process	15	150	1163	18866	1.62218	0.0438659	0.264206	1.35787	0.0128977	DEAF1//SPINT2//VANGL2//PTCH1//RARA//BRD2//TSC1//TEAD2//GATA3//HOXA1//PODXL//DVL1//PTK7//VEGFA//YWHAZ
GO:0090263	positive regulation of canonical Wnt signaling pathway	Biological process	15	150	1163	18866	1.62218	0.0438659	0.264206	1.35787	0.0128977	GPC3//ARNTL//ROR2//PPM1A//PPM1B//USP47//LGR4//SULF2//PSMB8//PSMB9//PSMD1//PTK7//CAPRIN2//FZD9//CAV1
GO:0007179	transforming growth factor beta receptor signaling pathway	Biological process	19	202	1163	18866	1.52582	0.0439596	0.264545	1.35695	0.0163371	ENG//CDKN1C//LRG1//HIPK2//ING2//FAM89B//SMAD6//ZBTB7A//PDPK1//PPM1A//LDLRAD4//CAV1//LRRC32//ID1//ITGB5//PML//PARD3//MAP3K7//GDF15
GO:0046470	phosphatidylcholine metabolic process	Biological process	10	88	1163	18866	1.84339	0.0440386	0.264794	1.35617	0.00859845	CEPT1//PEMT//STARD10//CHKA//CSNK2A1//LCAT//CHPT1//LDLR//PLBD1//RAB38
GO:0006665	sphingolipid metabolic process	Biological process	16	163	1163	18866	1.59233	0.0442102	0.265099	1.35448	0.0137575	PLPP2//SPHK1//PEMT//ASAH1//NEU1//BAX//ST8SIA5//HACD2//ALDH3B1//PRKD3//CERS2//ACER2//P2RX1//SERINC5//SERINC2//TEX2
GO:0009267	cellular response to starvation	Biological process	16	163	1163	18866	1.59233	0.0442102	0.265099	1.35448	0.0137575	ATG5//SESN1//ATF3//ITFG2//MAPK3//MAPK8//MYBBP1A//SIK1//BHLHA15//ASNS//PMAIP1//BCL2//SLC2A1//WDR45//MAX//STK24
GO:0006482	protein demethylation	Biological process	5	32	1163	18866	2.53466	0.0444273	0.265099	1.35235	0.00429923	KDM4A//PHF8//HSF4//KDM5D//UTY
GO:0006506	GPI anchor biosynthetic process	Biological process	5	32	1163	18866	2.53466	0.0444273	0.265099	1.35235	0.00429923	PIGC//DPM2//PIGQ//GPAA1//DPM3
GO:0008214	protein dealkylation	Biological process	5	32	1163	18866	2.53466	0.0444273	0.265099	1.35235	0.00429923	KDM4A//PHF8//HSF4//KDM5D//UTY
GO:0019359	nicotinamide nucleotide biosynthetic process	Biological process	5	32	1163	18866	2.53466	0.0444273	0.265099	1.35235	0.00429923	NADK2//NADK//NMRK1//NAPRT//PARP10
GO:0019363	pyridine nucleotide biosynthetic process	Biological process	5	32	1163	18866	2.53466	0.0444273	0.265099	1.35235	0.00429923	NADK2//NADK//NMRK1//NAPRT//PARP10
GO:0042744	hydrogen peroxide catabolic process	Biological process	5	32	1163	18866	2.53466	0.0444273	0.265099	1.35235	0.00429923	PRDX4//PRDX5//HBQ1//MPO//CAT
GO:0046949	fatty-acyl-CoA biosynthetic process	Biological process	5	32	1163	18866	2.53466	0.0444273	0.265099	1.35235	0.00429923	HACD2//ACSL5//SLC25A1//HSD17B8//PPT2
GO:0006281	DNA repair	Biological process	45	563	1163	18866	1.29659	0.0446428	0.26616	1.35025	0.038693	SLX4//MSH6//MSH5//DDB2//RAD23B//CUL4A//MORF4L1//SPIDR//SWI5//TONSL//RNF138//INO80//WRNIP1//POLD4//LIG1//POLR2C//USP7//SMUG1//HMGA1//USP47//RAD23A//TP73//BABAM1//TNKS1BP1//TP53BP1//MGMT//FAAP20//PARP10//UBE2L6//POLDIP2//ZBTB7A//GTF2I//RMI2//PML//TRIP12//KMT5B//CDK2//SUPT16H//FH//CEP164//ASF1A//NONO//DMAP1//UBE2D3//RPAIN
GO:0098771	inorganic ion homeostasis	Biological process	58	751	1163	18866	1.25282	0.0447703	0.26663	1.34901	0.049871	TCIRG1//DRD4//ELANE//ATP2C1//CCL14//CAV1//RGN//CCDC22//APP//ISCU//NUBP1//NDFIP1//CIB2//CMKLR1//FPR3//GATA2//GPR6//GPR35//HCRT//PTGER1//TACR1//CACNA1A//LPAR2//PML//BCL2//TMBIM6//P2RX2//ANK3//NOL3//MAPK3//SLC9A3R1//FASLG//BAX//KCTD17//HERPUD1//NOX5//PTPN6//ATG5//DRD1//F2//PDPK1//SLC9A8//SLC9A3//FZD9//GTF2I//BNIP3//SLC12A7//STEAP2//PICALM//TRIM24//CACNB3//RAB38//TRPV3//NCS1//P2RX1//CACNA1D//CACNB2//…
GO:0051648	vesicle localization	Biological process	21	229	1163	18866	1.48759	0.0447971	0.26663	1.34875	0.0180567	CLASP1//AP3B1//PICALM//MYO1F//USO1//DCTN2//TRAK1//NDEL1//TRAPPC5//SEC31A//TRAPPC4//TRAPPC2L//STX5//TRAPPC9//TMEM230//SPG11//BLOC1S1//DTNBP1//TCIRG1//KIF3B//SYBU
GO:0002275	myeloid cell activation involved in immune response	Biological process	44	549	1163	18866	1.30011	0.0449779	0.26748	1.347	0.0378332	PDPK1//STXBP2//GATA2//TCIRG1//PRDX4//AGPAT2//IQGAP2//PGRMC1//LRG1//COPB1//DEFA1//DSP//AHSG//ELANE//ALDH3B1//RAB18//NFASC//QPCT//GALNS//OSTF1//DBNL//ACAA1//ITGB2//ASAH1//MPO//NEU1//NME2//P2RX1//PFKL//SERPINB6//PLD1//PSMD1//PTPN6//PYGL//RAB5B//TMBIM1//C3//TXNDC5//CAT//PDXK//NAPRT//GMFG//CD44//CD63
GO:0072511	divalent inorganic cation transport	Biological process	39	478	1163	18866	1.32354	0.0451655	0.26837	1.34519	0.033534	CALCRL//ATP2C1//PSEN2//CACNA1A//CACNA1D//CACNB3//CAV1//PHB2//BHLHA15//PML//BCL2//TMBIM6//P2RX2//NOL3//PTPN6//ATG5//DRD1//F2//PDPK1//BAX//P2RX1//LILRB1//HCRT//CACNB2//CATSPER2//TRPV3//NCS1//TRPC4AP//CACNG4//SEC61A1//CACHD1//CACNB1//SLC39A1//DRD4//GPR35//STAC//RGN//FASLG//BIN1
GO:0035773	insulin secretion involved in cellular response to glucose stimulus	Biological process	8	65	1163	18866	1.99653	0.0456147	0.270811	1.3409	0.00687876	MPC2//ARRB1//SYBU//NADK//TIAM1//LRP5L//PIM3//KLF7
GO:0000077	DNA damage checkpoint	Biological process	15	151	1163	18866	1.61144	0.0460525	0.272951	1.33675	0.0128977	CDK2//PLK2//CNOT6L//PRMT1//PML//PCBP4//BAX//TNKS1BP1//CNOT8//DONSON//TAOK2//ATF2//BABAM1//CUL4A//TP53BP1
GO:0035567	non-canonical Wnt signaling pathway	Biological process	15	151	1163	18866	1.61144	0.0460525	0.272951	1.33675	0.0128977	VANGL2//AGO3//ROR2//MAP3K7//FZD10//ARHGEF19//AP2A1//DVL1//PSMB8//PSMB9//PSMD1//TIAM1//PTK7//GPC3//FZD9
GO:0099111	microtubule-based transport	Biological process	18	190	1163	18866	1.53681	0.0461542	0.273324	1.33579	0.0154772	APP//SPG11//TRAK1//BLOC1S1//DTNBP1//AP3B1//KIF3B//NDEL1//MAPT//SYBU//SYNE2//SUN2//SSX2IP//IFT20//RABL2B//UXT//SLC9A3R1//MAPK8IP3
GO:0042060	wound healing	Biological process	43	536	1163	18866	1.30138	0.0464336	0.274648	1.33317	0.0369733	ZFPM1//F2//P2RX2//DOCK9//SH2B1//GATA2//GATA3//GNA12//ITGA2//P2RX1//AK3//PLAT//PRKAR1A//DOCK6//MICAL1//DTNBP1//AP3B1//ENTPD1//MERTK//ADRA2C//ARRB1//PDPK1//PRKCH//MAPK3//PTPN6//YWHAZ//CAV1//MSX2//FOXC2//SERPINF2//DDR1//CD44//ETS1//VEGFA//CRK//CLDN4//CLASP1//POSTN//ARHGEF19//DSP//PPARD//VANGL2//PTK7
GO:0046474	glycerophospholipid biosynthetic process	Biological process	21	230	1163	18866	1.48112	0.0465618	0.274648	1.33197	0.0180567	PIGC//DPM3//DPM2//CEPT1//CHKA//PCYT2//AGPAT2//PLD1//PEMT//STARD10//CSNK2A1//LCAT//CHPT1//INPP5D//PTPN13//PLEKHA8//PIGQ//GPAA1//PTPMT1//CRLS1//RAB38
GO:0097191	extrinsic apoptotic signaling pathway	Biological process	21	230	1163	18866	1.48112	0.0465618	0.274648	1.33197	0.0180567	DEDD2//FASLG//BAX//BCL2//MKNK2//MADD//TNFSF10//TMBIM1//ITPRIP//ARHGEF2//PMAIP1//ATF3//BCL2L12//ITGA6//NOL3//PML//CAV1//SNAI2//KRT8//PDPK1//ACVR1B
GO:0006906	vesicle fusion	Biological process	11	101	1163	18866	1.76674	0.0465723	0.274648	1.33187	0.0094583	AKT2//VAMP1//ANKFY1//NKD2//STX5//USO1//RAB34//SPG11//SPHK1//STX16//STX10
GO:0010522	regulation of calcium ion transport into cytosol	Biological process	11	101	1163	18866	1.76674	0.0465723	0.274648	1.33187	0.0094583	BCL2//TMBIM6//P2RX2//CAV1//PTPN6//ATG5//DRD1//F2//PDPK1//BAX//PML
GO:0070830	bicellular tight junction assembly	Biological process	9	77	1163	18866	1.89606	0.0467763	0.275621	1.32997	0.00773861	PRKCH//SNAI2//TJP1//CLDN4//APC//PARD3//STRN//CLDN6//MARVELD3
GO:0061462	protein localization to lysosome	Biological process	6	43	1163	18866	2.26351	0.0469335	0.275886	1.32852	0.00515907	M6PR//AP3B1//ZFYVE16//CACNG4//LAMTOR5//CD81
GO:0071364	cellular response to epidermal growth factor stimulus	Biological process	6	43	1163	18866	2.26351	0.0469335	0.275886	1.32852	0.00515907	BAIAP2//ID1//PDE8A//PDPK1//SNAI2//CAD
GO:0030857	negative regulation of epithelial cell differentiation	Biological process	7	54	1163	18866	2.10283	0.0469386	0.275886	1.32847	0.00601892	ID1//DLL1//MSX2//TP63//VEGFA//TBX3//CAV1
GO:0006400	tRNA modification	Biological process	10	89	1163	18866	1.82268	0.0469941	0.275983	1.32796	0.00859845	DPH3//GTPBP3//TRMT1L//DUS1L//OSGEPL1//TRMT61B//TRMT12//TRIT1//ANKRD16//AARS2
GO:1903708	positive regulation of hemopoiesis	Biological process	19	204	1163	18866	1.51086	0.0477376	0.280116	1.32114	0.0163371	TESC//IL15//SOCS1//INPP5D//GATA3//MDK//CD74//RARA//ETS1//GATA2//PRMT1//ID2//SMAP1//ACVR1B//ACVR2A//IL34//ROR2//MTURN//AP3B1
GO:0030855	epithelial cell differentiation	Biological process	61	798	1163	18866	1.24002	0.0477775	0.280117	1.32078	0.0524506	ID1//TP63//RARA//DLL1//PDPK1//FLNB//SALL1//DACT2//PTCH1//ENG//DSP//ASAH1//GATA3//TBX3//CAV1//AHI1//KRTAP10-10//KRT8//KRT13//PKP4//SH3BP1//PTK7//IFT20//SLC9A3R1//TMEM100//KLF7//MYCL//GRHL1//MSX2//NME2//PRKCH//RIPOR2//BMP2//THRA//RXRA//B9D1//PRDM1//AKT2//SPINT2//NR2F2//ID2//KAZN//LCE1A//CAPNS1//NF2//NTRK3//ITGA2//FAM20C//PODXL//FOXJ1//FOXC2//KLF15//PTPRS//TJP1//TJP2//VEGFA//ARNTL//TPP1//AKR1C2//ELF…
GO:0006520	cellular amino acid metabolic process	Biological process	29	340	1163	18866	1.38363	0.0480755	0.281631	1.31808	0.0249355	CDO1//FARSA//DARS2//AARS2//DALRD3//PSMB8//PSMB9//PSMD1//ASNS//FPGS//GLUD1//CAD//GLDC//AMT//ALDH7A1//PYCR1//SERINC5//HIBADH//ENOSF1//THNSL2//HOGA1//RIDA//GCAT//ASL//PEMT//SARDH//DDC//GSS//SLC16A2
GO:1903169	regulation of calcium ion transmembrane transport	Biological process	15	152	1163	18866	1.60084	0.0483148	0.282672	1.31592	0.0128977	PTPN6//ATG5//DRD1//F2//PDPK1//BAX//PSEN2//CACNB1//CACNB2//CACNB3//DRD4//GPR35//STAC//RGN//BIN1
GO:0043200	response to amino acid	Biological process	12	114	1163	18866	1.70756	0.0483579	0.282672	1.31553	0.0103181	LAMTOR5//DNMT3A//SESN1//SOCS1//CRLS1//TMBIM6//AIFM1//BAIAP2//CDO1//PEMT//GSS//ASNS
GO:0048738	cardiac muscle tissue development	Biological process	21	231	1163	18866	1.47471	0.0483761	0.282672	1.31537	0.0180567	ID2//TBX3//ENG//DSP//PPP1R13L//VEGFA//SIK1//CACYBP//BMP2//TSC1//IFT20//ZFPM1//FOXC2//RXRA//RARA//ATG5//PRKAR1A//TP73//VGLL4//WNT8A//DLL1
GO:0048771	tissue remodeling	Biological process	17	178	1163	18866	1.54928	0.0484135	0.282672	1.31503	0.0146174	ACE//FOXC2//BAX//ATG5//THBS4//IL15//TCIRG1//TPP1//CSK//INPP5D//DEF8//LGR4//LRP5L//MDK//ELF3//CAV1//TMBIM1
GO:0002684	positive regulation of immune system process	Biological process	82	1110	1163	18866	1.19837	0.0490264	0.284514	1.30957	0.0705073	C3//MASP1//COLEC11//NONO//ZBP1//TRIM5//CLEC10A//ICAM3//PDPK1//PSMB8//PSMB9//PSMD1//MAP3K7//CARD11//BTRC//MUC16//CMKLR1//FPR3//CD74//ITGA2//VEGFA//MDK//PLVAP//MR1//CD81//FOXJ1//CFH//C1QB//CFI//IL34//MAPK3//F2//TESC//NFATC2//CD320//BCL2//HHLA2//CSK//PTPN6//CAV1//GRAP2//IL15//BAIAP2//CRK//IGFBP2//STXBP2//GATA2//ITGB2//SOCS1//INPP5D//GATA3//RARA//ETS1//PRMT1//ID2//SMAP1//ACVR1B//ACVR2A//ROR2//MTURN//…
GO:0007623	circadian rhythm	Biological process	20	218	1163	18866	1.48824	0.0490912	0.284514	1.309	0.0171969	PHLPP1//MYBBP1A//MYCBP2//ID1//ID2//ARNTL//PML//LGR4//RBM4B//DRD4//NONO//MAPK8//UBE3A//USP7//BTRC//SIK1//CLDN4//DDC//NTRK3//HEBP1
GO:0032922	circadian regulation of gene expression	Biological process	8	66	1163	18866	1.96628	0.0492252	0.284514	1.30781	0.00687876	MYBBP1A//MYCBP2//ID1//ID2//ARNTL//PML//LGR4//RBM4B
GO:0042490	mechanoreceptor differentiation	Biological process	8	66	1163	18866	1.96628	0.0492252	0.284514	1.30781	0.00687876	MYCL//DLL1//SLC9A3R1//RIPOR2//VANGL2//IFT20//NTF4//NTRK3
GO:0033108	mitochondrial respiratory chain complex assembly	Biological process	11	102	1163	18866	1.74941	0.0494262	0.284514	1.30604	0.0094583	NDUFA11//NDUFA8//NDUFAB1//NDUFB6//ECSIT//FOXRED1//SMIM20//COA5//UQCR10//UQCC2//AIFM1
GO:0060996	dendritic spine development	Biological process	11	102	1163	18866	1.74941	0.0494262	0.284514	1.30604	0.0094583	DVL1//SHANK3//C21ORF91//PLK2//PTPRS//UBE3A//BAIAP2//DBNL//CAPRIN1//CAPRIN2//TIAM1
GO:1903076	regulation of protein localization to plasma membrane	Biological process	11	102	1163	18866	1.74941	0.0494262	0.284514	1.30604	0.0094583	CSK//PID1//TMBIM1//PICALM//TMEM59//CNPY4//PDPK1//PRKCH//STAC//NKD2//SQSTM1
GO:0014066	regulation of phosphatidylinositol 3-kinase signaling	Biological process	13	127	1163	18866	1.6605	0.0495555	0.284514	1.30491	0.011178	PIK3IP1//SLC9A3R1//F2//IGF1R//MAZ//NTRK3//ROR2//PPARD//PTPN6//UBE3A//CAT//MAPK3//PTPN13
GO:0002691	regulation of cellular extravasation	Biological process	5	33	1163	18866	2.45785	0.0498068	0.284514	1.30271	0.00429923	PLVAP//ELANE//MDK//RIPOR2//RIPK3
GO:0006505	GPI anchor metabolic process	Biological process	5	33	1163	18866	2.45785	0.0498068	0.284514	1.30271	0.00429923	PIGC//DPM3//DPM2//PIGQ//GPAA1
GO:0010955	negative regulation of protein processing	Biological process	5	33	1163	18866	2.45785	0.0498068	0.284514	1.30271	0.00429923	SERPINF2//CAST//BCL2L12//NOL3//TMEM59
GO:0021988	olfactory lobe development	Biological process	5	33	1163	18866	2.45785	0.0498068	0.284514	1.30271	0.00429923	ID2//CRTAC1//ROBO1//SALL1//SEMA7A
GO:0061311	cell surface receptor signaling pathway involved in heart development	Biological process	5	33	1163	18866	2.45785	0.0498068	0.284514	1.30271	0.00429923	BMP2//MSX2//SNAI2//WNT8A//VANGL2
GO:0090022	regulation of neutrophil chemotaxis	Biological process	5	33	1163	18866	2.45785	0.0498068	0.284514	1.30271	0.00429923	DAPK2//MDK//THBS4//CD74//RIPOR2
GO:1903318	negative regulation of protein maturation	Biological process	5	33	1163	18866	2.45785	0.0498068	0.284514	1.30271	0.00429923	SERPINF2//TMEM59//CAST//BCL2L12//NOL3
GO:1905048	regulation of metallopeptidase activity	Biological process	5	33	1163	18866	2.45785	0.0498068	0.284514	1.30271	0.00429923	PICALM//CLDN4//MAPK3//DDRGK1//SVBP
GO:2000758	positive regulation of peptidyl-lysine acetylation	Biological process	5	33	1163	18866	2.45785	0.0498068	0.284514	1.30271	0.00429923	ARRB1//MAPK3//SNAI2//WBP2//GATA3
GO:0009147	pyrimidine nucleoside triphosphate metabolic process	Biological process	4	23	1163	18866	2.82119	0.0498171	0.284514	1.30262	0.00343938	NME2//CAD//UCKL1//AK3
GO:0010288	response to lead ion	Biological process	4	23	1163	18866	2.82119	0.0498171	0.284514	1.30262	0.00343938	DNMT3A//APP//MAPT//CAT
GO:0010866	regulation of triglyceride biosynthetic process	Biological process	4	23	1163	18866	2.82119	0.0498171	0.284514	1.30262	0.00343938	LDLR//RGN//SIK1//C3
GO:0034643	establishment of mitochondrion localization, microtubule-mediated	Biological process	4	23	1163	18866	2.82119	0.0498171	0.284514	1.30262	0.00343938	MAPT//SYBU//UXT//TRAK1
GO:0035162	embryonic hemopoiesis	Biological process	4	23	1163	18866	2.82119	0.0498171	0.284514	1.30262	0.00343938	GATA2//ZFPM1//VEGFA//GATA3
GO:0045649	regulation of macrophage differentiation	Biological process	4	23	1163	18866	2.82119	0.0498171	0.284514	1.30262	0.00343938	GATA2//IL34//ID2//ROR2
GO:0047497	mitochondrion transport along microtubule	Biological process	4	23	1163	18866	2.82119	0.0498171	0.284514	1.30262	0.00343938	MAPT//SYBU//TRAK1//UXT
GO:0071404	cellular response to low-density lipoprotein particle stimulus	Biological process	4	23	1163	18866	2.82119	0.0498171	0.284514	1.30262	0.00343938	CDH13//ITGB2//LDLR//CD81
GO:0072010	glomerular epithelium development	Biological process	4	23	1163	18866	2.82119	0.0498171	0.284514	1.30262	0.00343938	FOXC2//PODXL//FOXJ1//KLF15
GO:1902001	fatty acid transmembrane transport	Biological process	4	23	1163	18866	2.82119	0.0498171	0.284514	1.30262	0.00343938	ACSL5//AKT2//ABCD3//SLC2A1
GO:0045860	positive regulation of protein kinase activity	Biological process	43	539	1163	18866	1.29414	0.0499733	0.285175	1.30126	0.0369733	CRK//MAP3K3//MAP3K4//MAPK3//MAP3K7//TAOK2//DRD4//SHC2//ARRB1//NTRK3//AVPI1//BMP2//TP73//MADD//MAPKAPK2//GDF15//CD74//CD81//MAPK8IP3//DBNL//SOCS1//RIPK3//FGF13//VEGFA//ATG13//ADRA2C//PDPK1//MAPKAP1//PRKAR1A//CSK//IL34//ELANE//ROBO1//FZD10//ROR2//VANGL2//TIAM1//CCNY//CCNT2//ACE//NEDD9//AFAP1L2//PHB2

## Sheet: Downregulation mRNA
Supplementary Table S6_2. GO enrichment analysis of downregulated mRNAs
GO.ID	Term	Ontology	Count	Pop.Hits	List.Total	Pop.Total	Fold.Enrichment	Pvalue	FDR	Enrichment.Score	Gene.Ratio	GENES
GO:0007155	cell adhesion	Biological process	12	1474	45	18866	3.41312	0.000125414	0.463068	3.90165	0.266667	TNFRSF12A//FAT3//GCNT2//CLDN6//SIRPB1//SOX2//PLAUR//S100A8//MPZ//MMP12//PARD3B//FOLR3
GO:0022610	biological adhesion	Biological process	12	1481	45	18866	3.39698	0.000131199	0.463068	3.88207	0.266667	TNFRSF12A//PARD3B//FOLR3//CLDN6//FAT3//GCNT2//SIRPB1//SOX2//PLAUR//S100A8//MPZ//MMP12
GO:0042447	hormone catabolic process	Biological process	2	11	45	18866	76.2263	0.000301822	0.710187	3.52025	0.0444444	HSD17B6//IDE
GO:0050729	positive regulation of inflammatory response	Biological process	4	158	45	18866	10.6138	0.000540096	0.915278	3.26753	0.0888889	OSM//FABP4//S100A8//S100A12
GO:0002031	G protein-coupled receptor internalization	Biological process	2	17	45	18866	49.3229	0.000739556	0.915278	3.13103	0.0444444	GTF2H2//ARR3
GO:0098609	cell-cell adhesion	Biological process	8	884	45	18866	3.79407	0.00103681	0.915278	2.9843	0.177778	FAT3//CLDN6//SIRPB1//SOX2//PLAUR//GCNT2//S100A8//MPZ
GO:0002029	desensitization of G protein-coupled receptor signaling pathway	Biological process	2	21	45	18866	39.928	0.00113505	0.915278	2.94498	0.0444444	GTF2H2//ARR3
GO:0022401	negative adaptation of signaling pathway	Biological process	2	21	45	18866	39.928	0.00113505	0.915278	2.94498	0.0444444	GTF2H2//ARR3
GO:0023058	adaptation of signaling pathway	Biological process	2	22	45	18866	38.1131	0.00124667	0.915278	2.90425	0.0444444	GTF2H2//ARR3
GO:0051716	cellular response to stimulus	Biological process	29	7748	45	18866	1.56919	0.00129661	0.915278	2.88719	0.644444	GTF2H2//ARR3//S100A8//S100A12//PTGS1//SIRPB1//FCGR1A//PLAUR//TFF1//FAM83D//TRIM55//FCGR3A//GCNT2//OR1C1//OR5AN1//OR4F5//SORBS2//IDE//CEP55//OSM//SOX2//TNFRSF12A//PIK3C3//TREM1//MMP12//MT1A//FABP4//APOBEC3A//DYNAP
GO:0031349	positive regulation of defense response	Biological process	5	385	45	18866	5.44473	0.00215452	1	2.66665	0.111111	OSM//FABP4//S100A8//S100A12//MMP12
GO:0023052	signaling	Biological process	26	6784	45	18866	1.60677	0.00229691	1	2.63886	0.577778	GTF2H2//ARR3//S100A8//SIRPB1//FCGR1A//PLAUR//TFF1//FAM83D//TRIM55//FCGR3A//GCNT2//OR1C1//OR5AN1//OR4F5//SORBS2//MPZ//IDE//CEP55//OSM//SOX2//TNFRSF12A//PIK3C3//TREM1//S100A12//SLC4A10//MMP12
GO:0002526	acute inflammatory response	Biological process	3	111	45	18866	11.3309	0.00234997	1	2.62894	0.0666667	OSM//TREM1//S100A8
GO:0001932	regulation of protein phosphorylation	Biological process	10	1499	45	18866	2.79683	0.00236741	1	2.62573	0.222222	PLAUR//FABP4//DYNAP//OSM//S100A12//SOX2//FCGR1A//FAM83D//GCNT2//ARR3
GO:0007154	cell communication	Biological process	26	6803	45	18866	1.60229	0.00240358	1	2.61914	0.577778	GTF2H2//ARR3//S100A8//SIRPB1//FCGR1A//PLAUR//TFF1//FAM83D//TRIM55//FCGR3A//GCNT2//OR1C1//OR5AN1//OR4F5//SORBS2//MPZ//IDE//CEP55//OSM//SOX2//TNFRSF12A//PIK3C3//TREM1//S100A12//SLC4A10//MMP12
GO:0002252	immune effector process	Biological process	9	1299	45	18866	2.9047	0.00313784	1	2.50337	0.2	FCGR1A//FCGR3A//SIRPB1//FOLR3//PLAUR//S100A8//S100A12//MMP12//APOBEC3A
GO:0071466	cellular response to xenobiotic stimulus	Biological process	3	123	45	18866	10.2255	0.00314291	1	2.50267	0.0666667	PTGS1//S100A12//APOBEC3A
GO:0006882	cellular zinc ion homeostasis	Biological process	2	37	45	18866	22.6619	0.00351355	1	2.45425	0.0444444	S100A8//MT1A
GO:0009410	response to xenobiotic stimulus	Biological process	3	130	45	18866	9.67487	0.00367273	1	2.43501	0.0666667	PTGS1//S100A12//APOBEC3A
GO:0019433	triglyceride catabolic process	Biological process	2	38	45	18866	22.0655	0.00370314	1	2.43143	0.0444444	FABP4//FABP2
GO:0055069	zinc ion homeostasis	Biological process	2	39	45	18866	21.4997	0.00389741	1	2.40922	0.0444444	MT1A//S100A8
GO:0042221	response to chemical	Biological process	20	4785	45	18866	1.75233	0.0041309	1	2.38396	0.444444	S100A12//PTGS1//PLAUR//GCNT2//IDE//MT1A//TFF1//S100A8//OSM//SOX2//TNFRSF12A//PIK3C3//OR5AN1//OR1C1//OR4F5//FCGR1A//MMP12//FABP4//APOBEC3A//DYNAP
GO:0007165	signal transduction	Biological process	24	6272	45	18866	1.60425	0.00424823	1	2.37179	0.533333	GTF2H2//ARR3//S100A8//SIRPB1//FCGR1A//FCGR3A//GCNT2//OR1C1//OR5AN1//OR4F5//SORBS2//IDE//CEP55//OSM//SOX2//FAM83D//TNFRSF12A//PIK3C3//TREM1//PLAUR//S100A12//MMP12//TFF1//TRIM55
GO:0050832	defense response to fungus	Biological process	2	41	45	18866	20.4509	0.0042999	1	2.36654	0.0444444	S100A8//S100A12
GO:0022409	positive regulation of cell-cell adhesion	Biological process	4	279	45	18866	6.01067	0.00433191	1	2.36332	0.0888889	PLAUR//GCNT2//SIRPB1//SOX2
GO:0042325	regulation of phosphorylation	Biological process	10	1669	45	18866	2.51195	0.0051446	1	2.28865	0.222222	ARR3//PLAUR//FABP4//DYNAP//OSM//S100A12//SOX2//FCGR1A//FAM83D//GCNT2
GO:0044419	interspecies interaction between organisms	Biological process	12	2250	45	18866	2.23597	0.00531328	1	2.27464	0.266667	FABP4//RTN3//GTF2H2//S100A8//S100A12//APOBEC3A//SIRPB1//TREM1//IDE//CLDN6//MMP12//FCGR1A
GO:0046461	neutral lipid catabolic process	Biological process	2	48	45	18866	17.4685	0.00585275	1	2.23264	0.0444444	FABP4//FABP2
GO:0046464	acylglycerol catabolic process	Biological process	2	48	45	18866	17.4685	0.00585275	1	2.23264	0.0444444	FABP4//FABP2
GO:0043312	neutrophil degranulation	Biological process	5	487	45	18866	4.30436	0.0058626	1	2.23191	0.111111	SIRPB1//FOLR3//PLAUR//S100A8//S100A12
GO:0002283	neutrophil activation involved in immune response	Biological process	5	490	45	18866	4.278	0.00601436	1	2.22081	0.111111	SIRPB1//FOLR3//PLAUR//S100A8//S100A12
GO:0006468	protein phosphorylation	Biological process	11	2014	45	18866	2.28982	0.00656433	1	2.18281	0.244444	ARR3//PLAUR//FABP4//DYNAP//OSM//S100A12//SOX2//FCGR1A//FAM83D//GCNT2//PIK3C3
GO:0002446	neutrophil mediated immunity	Biological process	5	501	45	18866	4.18408	0.00659467	1	2.18081	0.111111	SIRPB1//FOLR3//PLAUR//S100A8//S100A12
GO:0042119	neutrophil activation	Biological process	5	502	45	18866	4.17574	0.00664931	1	2.17722	0.111111	SIRPB1//FOLR3//PLAUR//S100A8//S100A12
GO:0051179	localization	Biological process	25	6865	45	18866	1.52675	0.0066978	1	2.17407	0.555556	GTF2H2//ARR3//S100A8//S100A12//NXF3//MMP12//IDE//SLC4A10//PIK3C3//FCGR1A//TNFRSF12A//PARD3B//FOLR3//FABP4//RTN3//FAM83D//GCNT2//FCGR3A//SIRPB1//PLAUR//CEP55//OSM//TREM1//PSG1//FABP2
GO:0051234	establishment of localization	Biological process	21	5352	45	18866	1.64502	0.00682472	1	2.16591	0.466667	GTF2H2//ARR3//S100A8//NXF3//MMP12//IDE//SLC4A10//PIK3C3//FCGR1A//FOLR3//FABP4//RTN3//FCGR3A//SIRPB1//PLAUR//S100A12//CEP55//OSM//FAM83D//PARD3B//FABP2
GO:0036230	granulocyte activation	Biological process	5	509	45	18866	4.11831	0.0070408	1	2.15238	0.111111	SIRPB1//FOLR3//PLAUR//S100A8//S100A12
GO:0045744	negative regulation of G protein-coupled receptor signaling pathway	Biological process	2	53	45	18866	15.8205	0.00709613	1	2.14898	0.0444444	GTF2H2//ARR3
GO:0009620	response to fungus	Biological process	2	54	45	18866	15.5276	0.00735795	1	2.13324	0.0444444	S100A8//S100A12
GO:0010043	response to zinc ion	Biological process	2	54	45	18866	15.5276	0.00735795	1	2.13324	0.0444444	MT1A//S100A8
GO:0050896	response to stimulus	Biological process	31	9398	45	18866	1.38291	0.00745835	1	2.12736	0.688889	GTF2H2//ARR3//S100A8//TREM1//S100A12//OSM//PTGS1//PLAUR//FCGR1A//FCGR3A//SIRPB1//TFF1//FAM83D//TRIM55//GCNT2//OR1C1//OR5AN1//OR4F5//SORBS2//IDE//SLC4A10//SOX2//FABP4//MT1A//CEP55//TNFRSF12A//PIK3C3//MMP12//FOLR3//APOBEC3A//DYNAP
GO:0040007	growth	Biological process	7	983	45	18866	2.98546	0.00818056	1	2.08722	0.155556	S100A8//SLC4A10//OSM//SOX2//TNFRSF12A//MT1A//SORBS2
GO:0032103	positive regulation of response to external stimulus	Biological process	5	529	45	18866	3.96261	0.00824841	1	2.08363	0.111111	OSM//FABP4//S100A8//S100A12//MMP12
GO:0045087	innate immune response	Biological process	7	996	45	18866	2.9465	0.00876522	1	2.05724	0.155556	FCGR1A//MMP12//SIRPB1//APOBEC3A//TREM1//S100A8//S100A12
GO:0043299	leukocyte degranulation	Biological process	5	537	45	18866	3.90358	0.00876964	1	2.05702	0.111111	SIRPB1//FOLR3//PLAUR//S100A8//S100A12
GO:2001235	positive regulation of apoptotic signaling pathway	Biological process	3	183	45	18866	6.87286	0.00944957	1	2.02459	0.0666667	PLAUR//TNFRSF12A//S100A8
GO:0006952	defense response	Biological process	10	1824	45	18866	2.29849	0.00951286	1	2.02169	0.222222	S100A8//TREM1//OSM//PTGS1//S100A12//APOBEC3A//SIRPB1//MMP12//FABP4//FCGR1A
GO:0002275	myeloid cell activation involved in immune response	Biological process	5	549	45	18866	3.81826	0.00959389	1	2.01801	0.111111	SIRPB1//FOLR3//PLAUR//S100A8//S100A12
GO:0002444	myeloid leukocyte mediated immunity	Biological process	5	555	45	18866	3.77698	0.0100255	1	1.99889	0.111111	SIRPB1//FOLR3//PLAUR//S100A8//S100A12
GO:0001934	positive regulation of protein phosphorylation	Biological process	7	1035	45	18866	2.83547	0.010706	1	1.97037	0.155556	DYNAP//OSM//S100A12//SOX2//FCGR1A//GCNT2//PLAUR
GO:0048015	phosphatidylinositol-mediated signaling	Biological process	3	192	45	18866	6.55069	0.0107611	1	1.96814	0.0666667	CEP55//OSM//PIK3C3
GO:0016192	vesicle-mediated transport	Biological process	11	2156	45	18866	2.139	0.0108182	1	1.96585	0.244444	GTF2H2//ARR3//PIK3C3//FCGR1A//FCGR3A//SIRPB1//FOLR3//PLAUR//S100A8//S100A12//RTN3
GO:0010038	response to metal ion	Biological process	4	366	45	18866	4.58191	0.0111019	1	1.9546	0.0888889	TFF1//S100A8//MT1A//FABP4
GO:0019220	regulation of phosphate metabolic process	Biological process	10	1869	45	18866	2.24315	0.0112093	1	1.95042	0.222222	ARR3//PLAUR//FABP4//DYNAP//OSM//S100A12//SOX2//FCGR1A//FAM83D//GCNT2
GO:0051174	regulation of phosphorus metabolic process	Biological process	10	1870	45	18866	2.24195	0.0112495	1	1.94887	0.222222	ARR3//PLAUR//FABP4//DYNAP//OSM//S100A12//SOX2//FCGR1A//FAM83D//GCNT2
GO:0048017	inositol lipid-mediated signaling	Biological process	3	196	45	18866	6.41701	0.0113762	1	1.944	0.0666667	CEP55//OSM//PIK3C3
GO:0010812	negative regulation of cell-substrate adhesion	Biological process	2	68	45	18866	12.3307	0.0114685	1	1.94049	0.0444444	MMP12//GCNT2
GO:0006954	inflammatory response	Biological process	6	803	45	18866	3.13259	0.0115405	1	1.93778	0.133333	S100A8//TREM1//OSM//FABP4//S100A12//PTGS1
GO:0006950	response to stress	Biological process	17	4162	45	18866	1.71244	0.0121354	1	1.91594	0.377778	GTF2H2//S100A8//TREM1//OSM//PTGS1//S100A12//PLAUR//SOX2//MT1A//MMP12//TFF1//PIK3C3//APOBEC3A//SIRPB1//FABP4//FCGR1A//TNFRSF12A
GO:0031399	regulation of protein modification process	Biological process	10	1917	45	18866	2.18698	0.013267	1	1.87723	0.222222	ARR3//PLAUR//FABP4//DYNAP//OSM//S100A12//SOX2//FCGR1A//FAM83D//GCNT2
GO:0046503	glycerolipid catabolic process	Biological process	2	74	45	18866	11.3309	0.0134759	1	1.87044	0.0444444	FABP4//FABP2
GO:0051301	cell division	Biological process	5	603	45	18866	3.47632	0.0139722	1	1.85474	0.111111	CEP55//PIK3C3//OSM//PARD3B//FAM83D
GO:0043281	regulation of cysteine-type endopeptidase activity involved in apoptotic process	Biological process	3	215	45	18866	5.84992	0.0145733	1	1.83644	0.0666667	S100A8//PLAUR//SOX2
GO:0042327	positive regulation of phosphorylation	Biological process	7	1108	45	18866	2.64866	0.0151627	1	1.81922	0.155556	PLAUR//DYNAP//OSM//S100A12//SOX2//FCGR1A//GCNT2
GO:0006955	immune response	Biological process	11	2306	45	18866	1.99987	0.0173898	1	1.75971	0.244444	TREM1//S100A8//FCGR1A//FCGR3A//SIRPB1//FOLR3//PLAUR//S100A12//APOBEC3A//MMP12//OSM
GO:0002376	immune system process	Biological process	14	3287	45	18866	1.78565	0.0177044	1	1.75192	0.311111	FCGR1A//S100A8//S100A12//FCGR3A//OSM//TREM1//IDE//SIRPB1//FOLR3//PLAUR//APOBEC3A//MMP12//PSG1//MFAP5
GO:0050727	regulation of inflammatory response	Biological process	4	425	45	18866	3.94583	0.0182838	1	1.73793	0.0888889	OSM//FABP4//S100A8//S100A12
GO:0045785	positive regulation of cell adhesion	Biological process	4	428	45	18866	3.91817	0.018711	1	1.7279	0.0888889	SIRPB1//SOX2//PLAUR//GCNT2
GO:0051247	positive regulation of protein metabolic process	Biological process	9	1724	45	18866	2.18863	0.0188952	1	1.72365	0.2	PLAUR//S100A8//DYNAP//OSM//S100A12//SOX2//IDE//FCGR1A//GCNT2
GO:2000116	regulation of cysteine-type endopeptidase activity	Biological process	3	239	45	18866	5.26248	0.0192719	1	1.71507	0.0666667	S100A8//SOX2//PLAUR
GO:0009611	response to wounding	Biological process	5	656	45	18866	3.19546	0.019428	1	1.71157	0.111111	PLAUR//MMP12//S100A8//TNFRSF12A//SOX2
GO:0002274	myeloid leukocyte activation	Biological process	5	662	45	18866	3.1665	0.020123	1	1.69631	0.111111	SIRPB1//FOLR3//PLAUR//S100A8//S100A12
GO:0022407	regulation of cell-cell adhesion	Biological process	4	439	45	18866	3.81999	0.0203307	1	1.69185	0.0888889	SIRPB1//SOX2//PLAUR//GCNT2
GO:0010562	positive regulation of phosphorus metabolic process	Biological process	7	1182	45	18866	2.48284	0.0209136	1	1.67957	0.155556	PLAUR//DYNAP//OSM//S100A12//SOX2//FCGR1A//GCNT2
GO:0045937	positive regulation of phosphate metabolic process	Biological process	7	1182	45	18866	2.48284	0.0209136	1	1.67957	0.155556	PLAUR//DYNAP//OSM//S100A12//SOX2//FCGR1A//GCNT2
GO:0070887	cellular response to chemical stimulus	Biological process	14	3371	45	18866	1.74115	0.0217622	1	1.6623	0.311111	S100A12//PTGS1//GCNT2//IDE//OSM//SOX2//S100A8//TNFRSF12A//FCGR1A//MMP12//MT1A//FABP4//APOBEC3A//DYNAP
GO:0002474	antigen processing and presentation of peptide antigen via MHC class I	Biological process	2	99	45	18866	8.46958	0.0233112	1	1.63243	0.0444444	FCGR1A//IDE
GO:0006547	histidine metabolic process	Biological process	1	10	45	18866	41.9244	0.0236036	1	1.62702	0.0222222	HAL
GO:0010992	ubiquitin recycling	Biological process	1	10	45	18866	41.9244	0.0236036	1	1.62702	0.0222222	IDE
GO:0021859	pyramidal neuron differentiation	Biological process	1	10	45	18866	41.9244	0.0236036	1	1.62702	0.0222222	SLC4A10
GO:0051541	elastin metabolic process	Biological process	1	10	45	18866	41.9244	0.0236036	1	1.62702	0.0222222	MMP12
GO:0070383	DNA cytosine deamination	Biological process	1	10	45	18866	41.9244	0.0236036	1	1.62702	0.0222222	APOBEC3A
GO:0090673	endothelial cell-matrix adhesion	Biological process	1	10	45	18866	41.9244	0.0236036	1	1.62702	0.0222222	MMP12
GO:0098542	defense response to other organism	Biological process	7	1213	45	18866	2.41938	0.023729	1	1.62472	0.155556	S100A8//S100A12//APOBEC3A//SIRPB1//TREM1//MMP12//FCGR1A
GO:0022600	digestive system process	Biological process	2	102	45	18866	8.22048	0.0246419	1	1.60833	0.0444444	TFF1//FABP2
GO:0032268	regulation of cellular protein metabolic process	Biological process	12	2754	45	18866	1.82677	0.0247755	1	1.60598	0.266667	ARR3//PLAUR//FABP4//S100A8//DYNAP//OSM//S100A12//SOX2//IDE//FCGR1A//FAM83D//GCNT2
GO:0030593	neutrophil chemotaxis	Biological process	2	103	45	18866	8.14067	0.0250923	1	1.60046	0.0444444	S100A8//S100A12
GO:0006702	androgen biosynthetic process	Biological process	1	11	45	18866	38.1131	0.0259338	1	1.58613	0.0222222	HSD17B6
GO:0019371	cyclooxygenase pathway	Biological process	1	11	45	18866	38.1131	0.0259338	1	1.58613	0.0222222	PTGS1
GO:0016310	phosphorylation	Biological process	11	2455	45	18866	1.87849	0.0265763	1	1.5755	0.244444	ARR3//PLAUR//PIK3C3//FABP4//DYNAP//OSM//S100A12//SOX2//FCGR1A//FAM83D//GCNT2
GO:0002366	leukocyte activation involved in immune response	Biological process	5	716	45	18866	2.92768	0.0271277	1	1.56659	0.111111	SIRPB1//FOLR3//PLAUR//S100A8//S100A12
GO:0048584	positive regulation of response to stimulus	Biological process	11	2465	45	18866	1.87087	0.0273014	1	1.56381	0.244444	OSM//FCGR1A//FCGR3A//S100A12//SOX2//PLAUR//FABP4//S100A8//GCNT2//MMP12//TNFRSF12A
GO:0002263	cell activation involved in immune response	Biological process	5	720	45	18866	2.91142	0.0277016	1	1.55749	0.111111	SIRPB1//FOLR3//PLAUR//S100A8//S100A12
GO:0098742	cell-cell adhesion via plasma-membrane adhesion molecules	Biological process	3	277	45	18866	4.54055	0.0282412	1	1.54912	0.0666667	FAT3//CLDN6//MPZ
GO:0006216	cytidine catabolic process	Biological process	1	12	45	18866	34.937	0.0282585	1	1.54885	0.0222222	APOBEC3A
GO:0009972	cytidine deamination	Biological process	1	12	45	18866	34.937	0.0282585	1	1.54885	0.0222222	APOBEC3A
GO:0016554	cytidine to uridine editing	Biological process	1	12	45	18866	34.937	0.0282585	1	1.54885	0.0222222	APOBEC3A
GO:0034497	protein localization to phagophore assembly site	Biological process	1	12	45	18866	34.937	0.0282585	1	1.54885	0.0222222	PIK3C3
GO:0046087	cytidine metabolic process	Biological process	1	12	45	18866	34.937	0.0282585	1	1.54885	0.0222222	APOBEC3A
GO:0051095	regulation of helicase activity	Biological process	1	12	45	18866	34.937	0.0282585	1	1.54885	0.0222222	GTF2H2
GO:0006641	triglyceride metabolic process	Biological process	2	110	45	18866	7.62263	0.0283383	1	1.54763	0.0444444	FABP4//FABP2
GO:0031401	positive regulation of protein modification process	Biological process	7	1262	45	18866	2.32544	0.0287045	1	1.54205	0.155556	PLAUR//DYNAP//OSM//S100A12//SOX2//FCGR1A//GCNT2
GO:0030155	regulation of cell adhesion	Biological process	5	736	45	18866	2.84813	0.0300755	1	1.52179	0.111111	GCNT2//SIRPB1//SOX2//PLAUR//MMP12
GO:0021984	adenohypophysis development	Biological process	1	13	45	18866	32.2496	0.0305778	1	1.51459	0.0222222	SOX2
GO:0035641	locomotory exploration behavior	Biological process	1	13	45	18866	32.2496	0.0305778	1	1.51459	0.0222222	SLC4A10
GO:0043201	response to leucine	Biological process	1	13	45	18866	32.2496	0.0305778	1	1.51459	0.0222222	PIK3C3
GO:0060340	positive regulation of type I interferon-mediated signaling pathway	Biological process	1	13	45	18866	32.2496	0.0305778	1	1.51459	0.0222222	MMP12
GO:0031623	receptor internalization	Biological process	2	115	45	18866	7.29121	0.0307547	1	1.51209	0.0444444	GTF2H2//ARR3
GO:0046916	cellular transition metal ion homeostasis	Biological process	2	116	45	18866	7.22835	0.0312475	1	1.50518	0.0444444	MT1A//S100A8
GO:0031347	regulation of defense response	Biological process	5	749	45	18866	2.79869	0.0320972	1	1.49353	0.111111	OSM//MMP12//FABP4//S100A8//S100A12
GO:0006805	xenobiotic metabolic process	Biological process	2	118	45	18866	7.10584	0.0322426	1	1.49157	0.0444444	PTGS1//S100A12
GO:0043408	regulation of MAPK cascade	Biological process	5	752	45	18866	2.78753	0.0325757	1	1.48711	0.111111	S100A12//OSM//SOX2//FAM83D//GCNT2
GO:0051707	response to other organism	Biological process	8	1591	45	18866	2.10808	0.0327151	1	1.48525	0.177778	FABP4//S100A8//S100A12//APOBEC3A//SIRPB1//TREM1//MMP12//FCGR1A
GO:0021781	glial cell fate commitment	Biological process	1	14	45	18866	29.946	0.0328917	1	1.48291	0.0222222	SOX2
GO:0036092	phosphatidylinositol-3-phosphate biosynthetic process	Biological process	1	14	45	18866	29.946	0.0328917	1	1.48291	0.0222222	PIK3C3
GO:0045006	DNA deamination	Biological process	1	14	45	18866	29.946	0.0328917	1	1.48291	0.0222222	APOBEC3A
GO:0046131	pyrimidine ribonucleoside metabolic process	Biological process	1	14	45	18866	29.946	0.0328917	1	1.48291	0.0222222	APOBEC3A
GO:0046133	pyrimidine ribonucleoside catabolic process	Biological process	1	14	45	18866	29.946	0.0328917	1	1.48291	0.0222222	APOBEC3A
GO:0050872	white fat cell differentiation	Biological process	1	14	45	18866	29.946	0.0328917	1	1.48291	0.0222222	FABP4
GO:0052803	imidazole-containing compound metabolic process	Biological process	1	14	45	18866	29.946	0.0328917	1	1.48291	0.0222222	HAL
GO:0070486	leukocyte aggregation	Biological process	1	14	45	18866	29.946	0.0328917	1	1.48291	0.0222222	S100A8
GO:0071285	cellular response to lithium ion	Biological process	1	14	45	18866	29.946	0.0328917	1	1.48291	0.0222222	FABP4
GO:0043207	response to external biotic stimulus	Biological process	8	1593	45	18866	2.10543	0.032928	1	1.48243	0.177778	FABP4//S100A8//S100A12//APOBEC3A//SIRPB1//TREM1//MMP12//FCGR1A
GO:0050900	leukocyte migration	Biological process	4	516	45	18866	3.24996	0.0340912	1	1.46736	0.0888889	S100A8//S100A12//TREM1//PSG1
GO:1990266	neutrophil migration	Biological process	2	122	45	18866	6.87286	0.03427	1	1.46509	0.0444444	S100A8//S100A12
GO:0051246	regulation of protein metabolic process	Biological process	12	2891	45	18866	1.74021	0.0347829	1	1.45863	0.266667	ARR3//PLAUR//FABP4//S100A8//DYNAP//OSM//FAM83D//SOX2//S100A12//IDE//FCGR1A//GCNT2
GO:0001711	endodermal cell fate commitment	Biological process	1	15	45	18866	27.9496	0.0352002	1	1.45345	0.0222222	SOX2
GO:0010273	detoxification of copper ion	Biological process	1	15	45	18866	27.9496	0.0352002	1	1.45345	0.0222222	MT1A
GO:0060339	negative regulation of type I interferon-mediated signaling pathway	Biological process	1	15	45	18866	27.9496	0.0352002	1	1.45345	0.0222222	MMP12
GO:1990169	stress response to copper ion	Biological process	1	15	45	18866	27.9496	0.0352002	1	1.45345	0.0222222	MT1A
GO:0009607	response to biotic stimulus	Biological process	8	1625	45	18866	2.06397	0.0364663	1	1.43811	0.177778	FABP4//S100A8//S100A12//APOBEC3A//SIRPB1//TREM1//MMP12//FCGR1A
GO:0014066	regulation of phosphatidylinositol 3-kinase signaling	Biological process	2	127	45	18866	6.60227	0.0368725	1	1.4333	0.0444444	OSM//CEP55
GO:0071621	granulocyte chemotaxis	Biological process	2	127	45	18866	6.60227	0.0368725	1	1.4333	0.0444444	S100A8//S100A12
GO:0002523	leukocyte migration involved in inflammatory response	Biological process	1	16	45	18866	26.2028	0.0375034	1	1.42593	0.0222222	S100A8
GO:0017014	protein nitrosylation	Biological process	1	16	45	18866	26.2028	0.0375034	1	1.42593	0.0222222	S100A8
GO:0018119	peptidyl-cysteine S-nitrosylation	Biological process	1	16	45	18866	26.2028	0.0375034	1	1.42593	0.0222222	S100A8
GO:0034116	positive regulation of heterotypic cell-cell adhesion	Biological process	1	16	45	18866	26.2028	0.0375034	1	1.42593	0.0222222	GCNT2
GO:0045869	negative regulation of single stranded viral RNA replication via double stranded DNA intermediate	Biological process	1	16	45	18866	26.2028	0.0375034	1	1.42593	0.0222222	APOBEC3A
GO:0048172	regulation of short-term neuronal synaptic plasticity	Biological process	1	16	45	18866	26.2028	0.0375034	1	1.42593	0.0222222	SLC4A10
GO:0051238	sequestering of metal ion	Biological process	1	16	45	18866	26.2028	0.0375034	1	1.42593	0.0222222	S100A8
GO:0042060	wound healing	Biological process	4	536	45	18866	3.12869	0.0383784	1	1.41591	0.0888889	PLAUR//MMP12//TNFRSF12A//S100A8
GO:0032270	positive regulation of cellular protein metabolic process	Biological process	8	1646	45	18866	2.03764	0.038926	1	1.40976	0.177778	PLAUR//S100A8//DYNAP//OSM//S100A12//SOX2//FCGR1A//GCNT2
GO:0016477	cell migration	Biological process	8	1650	45	18866	2.0327	0.0394071	1	1.40443	0.177778	S100A8//S100A12//TNFRSF12A//GCNT2//MMP12//TREM1//PSG1//FAM83D
GO:0002483	antigen processing and presentation of endogenous peptide antigen	Biological process	1	17	45	18866	24.6614	0.0398011	1	1.40011	0.0222222	IDE
GO:0008340	determination of adult lifespan	Biological process	1	17	45	18866	24.6614	0.0398011	1	1.40011	0.0222222	IDE
GO:0019885	antigen processing and presentation of endogenous peptide antigen via MHC class I	Biological process	1	17	45	18866	24.6614	0.0398011	1	1.40011	0.0222222	IDE
GO:0061687	detoxification of inorganic compound	Biological process	1	17	45	18866	24.6614	0.0398011	1	1.40011	0.0222222	MT1A
GO:0061952	midbody abscission	Biological process	1	17	45	18866	24.6614	0.0398011	1	1.40011	0.0222222	CEP55
GO:0097501	stress response to metal ion	Biological process	1	17	45	18866	24.6614	0.0398011	1	1.40011	0.0222222	MT1A
GO:2001267	regulation of cysteine-type endopeptidase activity involved in apoptotic signaling pathway	Biological process	1	17	45	18866	24.6614	0.0398011	1	1.40011	0.0222222	PLAUR
GO:0045055	regulated exocytosis	Biological process	5	797	45	18866	2.63014	0.0402992	1	1.3947	0.111111	SIRPB1//FOLR3//PLAUR//S100A8//S100A12
GO:0046718	viral entry into host cell	Biological process	2	134	45	18866	6.25738	0.0406401	1	1.39105	0.0444444	IDE//CLDN6
GO:0032740	positive regulation of interleukin-17 production	Biological process	1	18	45	18866	23.2914	0.0420935	1	1.37579	0.0222222	OSM
GO:0035313	wound healing, spreading of epidermal cells	Biological process	1	18	45	18866	23.2914	0.0420935	1	1.37579	0.0222222	MMP12
GO:0071786	endoplasmic reticulum tubular network organization	Biological process	1	18	45	18866	23.2914	0.0420935	1	1.37579	0.0222222	RTN3
GO:0019730	antimicrobial humoral response	Biological process	2	137	45	18866	6.12036	0.0422978	1	1.37368	0.0444444	S100A12//S100A8
GO:0019221	cytokine-mediated signaling pathway	Biological process	5	808	45	18866	2.59433	0.0423449	1	1.3732	0.111111	TNFRSF12A//OSM//FCGR1A//MMP12//SOX2
GO:0043410	positive regulation of MAPK cascade	Biological process	4	554	45	18866	3.02704	0.0424927	1	1.37169	0.0888889	S100A12//GCNT2//OSM//SOX2
GO:0006638	neutral lipid metabolic process	Biological process	2	138	45	18866	6.07601	0.0428559	1	1.36799	0.0444444	FABP4//FABP2
GO:0006639	acylglycerol metabolic process	Biological process	2	138	45	18866	6.07601	0.0428559	1	1.36799	0.0444444	FABP4//FABP2
GO:0055076	transition metal ion homeostasis	Biological process	2	138	45	18866	6.07601	0.0428559	1	1.36799	0.0444444	MT1A//S100A8
GO:0098754	detoxification	Biological process	2	138	45	18866	6.07601	0.0428559	1	1.36799	0.0444444	MT1A//PTGS1
GO:0006898	receptor-mediated endocytosis	Biological process	3	328	45	18866	3.83455	0.0432168	1	1.36435	0.0666667	GTF2H2//ARR3//FCGR1A
GO:0048583	regulation of response to stimulus	Biological process	16	4403	45	18866	1.52349	0.0434061	1	1.36245	0.355556	GTF2H2//ARR3//OSM//CEP55//FAM83D//FCGR1A//FCGR3A//PLAUR//S100A12//SOX2//MMP12//FABP4//S100A8//TREM1//GCNT2//TNFRSF12A
GO:0002433	immune response-regulating cell surface receptor signaling pathway involved in phagocytosis	Biological process	2	139	45	18866	6.03229	0.0434169	1	1.36234	0.0444444	FCGR1A//FCGR3A
GO:0038096	Fc-gamma receptor signaling pathway involved in phagocytosis	Biological process	2	139	45	18866	6.03229	0.0434169	1	1.36234	0.0444444	FCGR1A//FCGR3A
GO:0009967	positive regulation of signal transduction	Biological process	8	1687	45	18866	1.98812	0.0440514	1	1.35604	0.177778	OSM//S100A12//SOX2//PLAUR//GCNT2//MMP12//TNFRSF12A//S100A8
GO:0045091	regulation of single stranded viral RNA replication via double stranded DNA intermediate	Biological process	1	19	45	18866	22.0655	0.0443805	1	1.35281	0.0222222	APOBEC3A
GO:0098856	intestinal lipid absorption	Biological process	1	19	45	18866	22.0655	0.0443805	1	1.35281	0.0222222	FABP2
GO:0007586	digestion	Biological process	2	141	45	18866	5.94673	0.0445471	1	1.35118	0.0444444	TFF1//FABP2
GO:0032101	regulation of response to external stimulus	Biological process	6	1097	45	18866	2.29304	0.0447659	1	1.34905	0.133333	OSM//PLAUR//MMP12//FABP4//S100A8//S100A12
GO:0038094	Fc-gamma receptor signaling pathway	Biological process	2	142	45	18866	5.90485	0.0451163	1	1.34567	0.0444444	FCGR1A//FCGR3A
GO:0040011	locomotion	Biological process	9	2016	45	18866	1.87163	0.0458746	1	1.33843	0.2	S100A8//S100A12//TNFRSF12A//PLAUR//FAM83D//GCNT2//MMP12//TREM1//PSG1
GO:0010035	response to inorganic substance	Biological process	4	569	45	18866	2.94724	0.0461069	1	1.33623	0.0888889	MT1A//TFF1//S100A8//FABP4
GO:0002544	chronic inflammatory response	Biological process	1	20	45	18866	20.9622	0.0466622	1	1.33104	0.0222222	S100A8
GO:0039692	single stranded viral RNA replication via double stranded DNA intermediate	Biological process	1	20	45	18866	20.9622	0.0466622	1	1.33104	0.0222222	APOBEC3A
GO:0002431	Fc receptor mediated stimulatory signaling pathway	Biological process	2	145	45	18866	5.78268	0.0468403	1	1.32938	0.0444444	FCGR1A//FCGR3A
GO:0019058	viral life cycle	Biological process	3	341	45	18866	3.68837	0.0475619	1	1.32274	0.0666667	APOBEC3A//IDE//CLDN6
GO:0044409	entry into host	Biological process	2	147	45	18866	5.70401	0.0480029	1	1.31873	0.0444444	IDE//CLDN6
GO:0016042	lipid catabolic process	Biological process	3	343	45	18866	3.66686	0.048249	1	1.31651	0.0666667	HSD17B6//FABP4//FABP2
GO:0008277	regulation of G protein-coupled receptor signaling pathway	Biological process	2	148	45	18866	5.66547	0.0485883	1	1.31347	0.0444444	GTF2H2//ARR3
GO:0006293	nucleotide-excision repair, preincision complex stabilization	Biological process	1	21	45	18866	19.964	0.0489385	1	1.31035	0.0222222	GTF2H2
GO:0006295	nucleotide-excision repair, DNA incision, 3'-to lesion	Biological process	1	21	45	18866	19.964	0.0489385	1	1.31035	0.0222222	GTF2H2
GO:0016553	base conversion or substitution editing	Biological process	1	21	45	18866	19.964	0.0489385	1	1.31035	0.0222222	APOBEC3A
GO:0016973	poly(A)+ mRNA export from nucleus	Biological process	1	21	45	18866	19.964	0.0489385	1	1.31035	0.0222222	NXF3
GO:0030277	maintenance of gastrointestinal epithelium	Biological process	1	21	45	18866	19.964	0.0489385	1	1.31035	0.0222222	TFF1
GO:0060216	definitive hemopoiesis	Biological process	1	21	45	18866	19.964	0.0489385	1	1.31035	0.0222222	MFAP5
GO:0032501	multicellular organismal process	Biological process	25	7970	45	18866	1.31507	0.0494088	1	1.3062	0.555556	TNFRSF12A//SOX2//FABP4//S100A8//FAM83D//FAT3//GCNT2//OSM//CEP55//FOLR3//PSG1//PLAUR//ARR3//SLC4A10//OR1C1//PTGS1//IDE//TFF1//MPZ//MFAP5//S100A12//OR5AN1//OR4F5//SORBS2//FABP2
GO:0097530	granulocyte migration	Biological process	2	150	45	18866	5.58993	0.0497667	1	1.30306	0.0444444	S100A8//S100A12
GO:0006810	transport	Biological process	18	5224	45	18866	1.44456	0.0499132	1	1.30178	0.4	GTF2H2//ARR3//S100A8//NXF3//MMP12//IDE//SLC4A10//PIK3C3//FCGR1A//FOLR3//FABP4//RTN3//FCGR3A//SIRPB1//PLAUR//S100A12//OSM//FABP2
GO:0005886	plasma membrane	Cellular component	23	5698	47	19559	1.67979	0.00323876	1	2.48962	0.489362	SIRPB1//FCGR1A//FCGR3A//MPZ//PLAUR//IDE//SLC4A10//PARD3B//SORBS2//CLDN6//FOLR3//CEP55//RTN3//FAT3//OR1C1//DYNAP//OR5AN1//TNFRSF12A//TREM1//S100A8//S100A12//OR4F5//C2ORF88
GO:0071944	cell periphery	Cellular component	23	5813	47	19559	1.64656	0.00427556	1	2.36901	0.489362	RTN3//SIRPB1//FAT3//FCGR1A//FCGR3A//OR1C1//DYNAP//OR5AN1//MPZ//TNFRSF12A//PLAUR//TREM1//CEP55//SLC4A10//S100A8//S100A12//OR4F5//C2ORF88//SORBS2//CLDN6//PARD3B//IDE//FOLR3
GO:0045171	intercellular bridge	Cellular component	2	71	47	19559	11.7225	0.0126401	1	1.89825	0.0425532	CEP55//FAM83D
GO:0005576	extracellular region	Cellular component	18	4665	47	19559	1.60572	0.0190595	1	1.71989	0.382979	MFAP5//RTN3//IDE//MMP12//OSM//S100A8//S100A12//TFF1//CEP55//FAM83D//FABP4//FCGR3A//PTGS1//TUBB1//FOLR3//PLAUR//TREM1//PSG1
GO:0001750	photoreceptor outer segment	Cellular component	2	89	47	19559	9.35166	0.0193827	1	1.71259	0.0425532	ARR3//PTGS1
GO:0009986	cell surface	Cellular component	6	912	47	19559	2.73782	0.02127	1	1.67223	0.12766	FCGR3A//IDE//FOLR3//SIRPB1//TNFRSF12A//PLAUR
GO:0001527	microfibril	Cellular component	1	10	47	19559	41.6149	0.0237771	1	1.62384	0.0212766	MFAP5
GO:0044754	autolysosome	Cellular component	1	10	47	19559	41.6149	0.0237771	1	1.62384	0.0212766	PIK3C3
GO:0098590	plasma membrane region	Cellular component	7	1235	47	19559	2.35874	0.0270286	1	1.56818	0.148936	IDE//SLC4A10//PARD3B//SORBS2//CLDN6//CEP55//PLAUR
GO:0000439	transcription factor TFIIH core complex	Cellular component	1	12	47	19559	34.6791	0.0284657	1	1.54568	0.0212766	GTF2H2
GO:0005675	transcription factor TFIIH holo complex	Cellular component	1	13	47	19559	32.0115	0.0308017	1	1.51143	0.0212766	GTF2H2
GO:0097733	photoreceptor cell cilium	Cellular component	2	117	47	19559	7.11366	0.0321969	1	1.49219	0.0425532	ARR3//PTGS1
GO:0005923	bicellular tight junction	Cellular component	2	122	47	19559	6.82211	0.0347571	1	1.45896	0.0425532	PARD3B//CLDN6
GO:0019898	extrinsic component of membrane	Cellular component	3	306	47	19559	4.07989	0.0370869	1	1.43078	0.0638298	PIK3C3//FOLR3//PLAUR
GO:0005767	secondary lysosome	Cellular component	1	16	47	19559	26.0093	0.0377768	1	1.42277	0.0212766	PIK3C3
GO:0071437	invadopodium	Cellular component	1	16	47	19559	26.0093	0.0377768	1	1.42277	0.0212766	PLAUR
GO:0070160	tight junction	Cellular component	2	129	47	19559	6.45192	0.0384701	1	1.41488	0.0425532	PARD3B//CLDN6
GO:0034774	secretory granule lumen	Cellular component	3	322	47	19559	3.87716	0.0421113	1	1.3756	0.0638298	FOLR3//S100A8//S100A12
GO:0097440	apical dendrite	Cellular component	1	18	47	19559	23.1194	0.0423995	1	1.37264	0.0212766	SLC4A10
GO:0005777	peroxisome	Cellular component	2	137	47	19559	6.07517	0.0428904	1	1.36764	0.0425532	IDE//PIK3C3
GO:0042579	microbody	Cellular component	2	137	47	19559	6.07517	0.0428904	1	1.36764	0.0425532	IDE//PIK3C3
GO:0060205	cytoplasmic vesicle lumen	Cellular component	3	326	47	19559	3.82959	0.0434187	1	1.36232	0.0638298	S100A8//S100A12//FOLR3
GO:0097731	9+0 non-motile cilium	Cellular component	2	139	47	19559	5.98775	0.0440241	1	1.35631	0.0425532	ARR3//PTGS1
GO:0031983	vesicle lumen	Cellular component	3	328	47	19559	3.80624	0.0440801	1	1.35576	0.0638298	S100A8//S100A12//FOLR3
GO:0016327	apicolateral plasma membrane	Cellular component	1	19	47	19559	21.9026	0.0447028	1	1.34967	0.0212766	CLDN6
GO:0031362	anchored component of external side of plasma membrane	Cellular component	1	19	47	19559	21.9026	0.0447028	1	1.34967	0.0212766	FOLR3
GO:0043296	apical junction complex	Cellular component	2	143	47	19559	5.82026	0.0463247	1	1.33419	0.0425532	PARD3B//CLDN6
GO:0032806	carboxy-terminal domain protein kinase complex	Cellular component	1	21	47	19559	19.8166	0.049293	1	1.30722	0.0212766	GTF2H2
GO:0036041	long-chain fatty acid binding	Molecular function	3	15	46	18352	79.7913	6.56585e-06	0.00855531	5.18271	0.0652174	S100A8//FABP4//FABP2
GO:0005504	fatty acid binding	Molecular function	3	39	46	18352	30.689	0.000126437	0.0823739	3.89812	0.0652174	FABP4//FABP2//S100A8
GO:0019864	IgG binding	Molecular function	2	11	46	18352	72.5375	0.000333227	0.108549	3.47726	0.0434783	FCGR1A//FCGR3A
GO:0050786	RAGE receptor binding	Molecular function	2	11	46	18352	72.5375	0.000333227	0.108549	3.47726	0.0434783	S100A8//S100A12
GO:0033293	monocarboxylic acid binding	Molecular function	3	72	46	18352	16.6232	0.000778757	0.190803	3.1086	0.0652174	FABP4//FABP2//S100A8
GO:0008270	zinc ion binding	Molecular function	8	819	46	18352	3.89701	0.000878601	0.190803	3.05621	0.173913	APOBEC3A//GTF2H2//IDE//MMP12//MT1A//S100A8//S100A12//TRIM55
GO:0019865	immunoglobulin binding	Molecular function	2	24	46	18352	33.2464	0.00163786	0.304876	2.78572	0.0434783	FCGR1A//FCGR3A
GO:0031406	carboxylic acid binding	Molecular function	4	212	46	18352	7.52748	0.00193233	0.314729	2.71392	0.0869565	FABP4//FABP2//FOLR3//S100A8
GO:0043177	organic acid binding	Molecular function	4	224	46	18352	7.12422	0.00236003	0.34168	2.62708	0.0869565	FABP4//FABP2//FOLR3//S100A8
GO:0046914	transition metal ion binding	Molecular function	8	1090	46	18352	2.92812	0.00524097	0.682899	2.28059	0.173913	S100A12//APOBEC3A//GTF2H2//IDE//MMP12//MT1A//S100A8//TRIM55
GO:0001618	virus receptor activity	Molecular function	2	74	46	18352	10.7826	0.0148052	1	1.82959	0.0434783	IDE//CLDN6
GO:0140272	exogenous protein binding	Molecular function	2	74	46	18352	10.7826	0.0148052	1	1.82959	0.0434783	IDE//CLDN6
GO:0048306	calcium-dependent protein binding	Molecular function	2	85	46	18352	9.38721	0.0192314	1	1.71599	0.0434783	S100A8//S100A12
GO:0016303	1-phosphatidylinositol-3-kinase activity	Molecular function	1	10	46	18352	39.8957	0.0247906	1	1.60571	0.0217391	PIK3C3
GO:0140036	ubiquitin-dependent protein binding	Molecular function	1	10	46	18352	39.8957	0.0247906	1	1.60571	0.0217391	IDE
GO:0005200	structural constituent of cytoskeleton	Molecular function	2	104	46	18352	7.67224	0.0280015	1	1.55282	0.0434783	TUBB1//SORBS2
GO:0038023	signaling receptor activity	Molecular function	8	1479	46	18352	2.15798	0.0291017	1	1.53608	0.173913	FCGR1A//FCGR3A//OR1C1//OR5AN1//OR4F5//PLAUR//FOLR3//TREM1
GO:0060089	molecular transducer activity	Molecular function	8	1479	46	18352	2.15798	0.0291017	1	1.53608	0.173913	FCGR1A//FCGR3A//OR1C1//OR5AN1//OR4F5//PLAUR//FOLR3//TREM1
GO:0004126	cytidine deaminase activity	Molecular function	1	12	46	18352	33.2464	0.029676	1	1.52759	0.0217391	APOBEC3A
GO:0004303	estradiol 17-beta-dehydrogenase activity	Molecular function	1	12	46	18352	33.2464	0.029676	1	1.52759	0.0217391	HSD17B6
GO:0005542	folic acid binding	Molecular function	1	12	46	18352	33.2464	0.029676	1	1.52759	0.0217391	FOLR3
GO:0035004	phosphatidylinositol 3-kinase activity	Molecular function	1	12	46	18352	33.2464	0.029676	1	1.52759	0.0217391	PIK3C3
GO:0035325	Toll-like receptor binding	Molecular function	1	12	46	18352	33.2464	0.029676	1	1.52759	0.0217391	S100A8
GO:0140035	ubiquitination-like modification-dependent protein binding	Molecular function	1	12	46	18352	33.2464	0.029676	1	1.52759	0.0217391	IDE
GO:0004222	metalloendopeptidase activity	Molecular function	2	108	46	18352	7.38808	0.0300183	1	1.52261	0.0434783	IDE//MMP12
GO:0005452	inorganic anion exchanger activity	Molecular function	1	13	46	18352	30.689	0.0321098	1	1.49336	0.0217391	SLC4A10
GO:0016840	carbon-nitrogen lyase activity	Molecular function	1	13	46	18352	30.689	0.0321098	1	1.49336	0.0217391	HAL
GO:0005198	structural molecule activity	Molecular function	5	730	46	18352	2.73258	0.0351208	1	1.45444	0.108696	TUBB1//SORBS2//MFAP5//MPZ//CLDN6
GO:0052742	phosphatidylinositol kinase activity	Molecular function	1	16	46	18352	24.9348	0.0393752	1	1.40478	0.0217391	PIK3C3
GO:0005324	long-chain fatty acid transporter activity	Molecular function	1	17	46	18352	23.468	0.0417852	1	1.37898	0.0217391	FABP4
GO:0004745	retinol dehydrogenase activity	Molecular function	1	20	46	18352	19.9478	0.0489796	1	1.30998	0.0217391	HSD17B6
