# Supplementary material for: N6-Methyladenosine Methylomic Landscape of Ureteral Deficiency in Reflux Uropathy and Obstructive Uropathy
Source: Front Med (Lausanne). 2022 Jun 20;9:924579. doi: 10.3389/fmed.2022.924579 (PMC9251069; doi:10.3389/fmed.2022.924579)
Supplement: Supplementary file 7 [file Table_7.XLSX]

## Sheet: Sheet3
Supplementary Table S7. KEGG enrichment analysis of differentially methylated mRNAs
#Column "PathwayID" stands for Pathway identifiers used in KEGG
#Column "Definition" stands for the definition of the PathwayID
#Column "OriginalWebSite"stands for The map's website,the nodes with red frame and red symbol are associated with the DE genes, green nodes have no significance
#Column "p-value"
"Fisher-Pvalue" stands for the enrichment p-value of the PathwayID used Fisher's exact test
#Column "SelectionCounts" stands for the Count of the DE genes' entities directly associated with the listed PathwayID
#Column "SelectionSize" stands for the total number of the DE genes' entities
#Column "Count" stands for the count of the chosen background population genes' entities associated with the listed PathwayID
#Column "Size" stands for the total number of chosen background population genes' entities
#Column "FDR" stands for the false discovery rate of the PathwayID
#Column "Enrichment_Score" stands for the Enrichment Score value of the PathwayID, it equals "-log10(Pvalue)"
#Column "GeneRatio" stands for the Gene Ratio value of the PathwayID, it equals "SelectionCounts/SelectionSize"
#Column "GENES" stands for the DE genes associated with the PathwayID

## Sheet: Upregulated
Supplementary Table S7_1. KEGG enrichment analysis of upregulated mRNAs
PathwayID	Definition	OriginalWebSite	Fisher-Pvalue	SelectionCounts	SelectionSize	Count	Size	FDR	Enrichment_Score	GeneRatio	Genes
hsa04010	MAPK signaling pathway - Homo sapiens (human)	http://www.genome.jp/kegg-bin/show_pathway?hsa04010+208+408+1386+773+776+782+783+784+27092+1398+1843+1844+1846+51295+356+2317+2768+3480+4215+4216+6885+5603+5595+5599+23162+9261+4137+4149+2872+4909+5494+5495+5778+9344+7422	0.00107496	35	559	294	8070	0.220559	2.96861	0.062612	AKT2//ARRB1//ATF2//CACNA1A//CACNA1D//CACNB1//CACNB2//CACNB3//CACNG4//CRK//DUSP1//DUSP2//DUSP4//ECSIT//FASLG//FLNB//GNA12//IGF1R//MAP3K3//MAP3K4//MAP3K7//MAPK13//MAPK3//MAPK8//MAPK8IP3//MAPKAPK2//MAPT//MAX//MKNK2//NTF4//PPM1A//PPM1B//PTPN7//TAOK2//VEGFA
hsa04722	Neurotrophin signaling pathway - Homo sapiens (human)	http://www.genome.jp/kegg-bin/show_pathway?hsa04722+208+396+581+596+1398+356+4215+5603+5595+5599+9261+4909+4916+5170+5664+25970+25759+7161	0.00130896	18	559	119	8070	0.220559	2.88307	0.0322	AKT2//ARHGDIA//BAX//BCL2//CRK//FASLG//MAP3K3//MAPK13//MAPK3//MAPK8//MAPKAPK2//NTF4//NTRK3//PDPK1//PSEN2//SH2B1//SHC2//TP73
hsa04520	Adherens junction - Homo sapiens (human)	http://www.genome.jp/kegg-bin/show_pathway?hsa04520+10458+1457+1500+9855+3480+6885+5595+56288+5777+6591+117178+7082	0.0032024	12	559	71	8070	0.242608	2.49452	0.021467	BAIAP2//CSNK2A1//CTNND1//FARP2//IGF1R//MAP3K7//MAPK3//PARD3//PTPN6//SNAI2//SSX2IP//TJP1
hsa04141	Protein processing in endoplasmic reticulum - Homo sapiens (human)	http://www.genome.jp/kegg-bin/show_pathway?hsa04141+267+1388+581+596+821+79139+51726+285126+9695+9709+57134+5599+10956+5589+5886+5887+6238+22872+29927+81567+7322+7323	0.00344005	22	559	171	8070	0.242608	2.46344	0.039356	AMFR//ATF6B//BAX//BCL2//CANX//DERL1//DNAJB11//DNAJC5G//EDEM1//HERPUD1//MAN1C1//MAPK8//OS9//PRKCSH//RAD23A//RAD23B//RRBP1//SEC31A//SEC61A1//TXNDC5//UBE2D2//UBE2D3
hsa00630	Glyoxylate and dicarboxylate metabolism - Homo sapiens (human)	http://www.genome.jp/kegg-bin/show_pathway?hsa00630+39+84532+275+847+2731+112817+84693	0.00369092	7	559	30	8070	0.242608	2.43287	0.012522	ACAT2//ACSS1//AMT//CAT//GLDC//HOGA1//MCEE
hsa04550	Signaling pathways regulating pluripotency of stem cells - Homo sapiens (human)	http://www.genome.jp/kegg-bin/show_pathway?hsa04550+91+92+208+324+10297+1855+11211+8326+3198+3397+3398+3480+3626+7994+5603+5595+9869+6926+7478	0.00444218	19	559	143	8070	0.242608	2.3524	0.033989	ACVR1B//ACVR2A//AKT2//APC//APC2//DVL1//FZD10//FZD9//HOXA1//ID1//ID2//IGF1R//INHBC//KAT6A//MAPK13//MAPK3//SETDB1//TBX3//WNT8A
hsa00440	Phosphonate and phosphinate metabolism - Homo sapiens (human)	http://www.genome.jp/kegg-bin/show_pathway?hsa00440+10390+56994+5833	0.00564381	3	559	6	8070	0.242608	2.24843	0.005367	CEPT1//CHPT1//PCYT2
hsa04390	Hippo signaling pathway - Homo sapiens (human)	http://www.genome.jp/kegg-bin/show_pathway?hsa04390+324+10297+650+8945+1855+11211+8326+3397+3398+3689+4771+85409+56288+55844+6591+8463+7161+7478+7529+7534	0.00575923	20	559	157	8070	0.242608	2.23964	0.035778	APC//APC2//BMP2//BTRC//DVL1//FZD10//FZD9//ID1//ID2//ITGB2//NF2//NKD2//PARD3//PPP2R2D//SNAI2//TEAD2//TP73//WNT8A//YWHAB//YWHAZ
hsa04071	Sphingolipid signaling pathway - Homo sapiens (human)	http://www.genome.jp/kegg-bin/show_pathway?hsa04071+340485+208+427+581+596+29956+2768+5603+5595+5599+5170+5337+55844+5523+5529+8877	0.00772689	16	559	119	8070	0.289329	2.11199	0.028623	ACER2//AKT2//ASAH1//BAX//BCL2//CERS2//GNA12//MAPK13//MAPK3//MAPK8//PDPK1//PLD1//PPP2R2D//PPP2R3A//PPP2R5E//SPHK1
hsa00310	Lysine degradation - Homo sapiens (human)	http://www.genome.jp/kegg-bin/show_pathway?hsa00310+39+501+2145+9757+51111+54904+5351+9739+9869+83852	0.0106966	10	559	63	8070	0.29527	1.97076	0.017889	ACAT2//ALDH7A1//EZH1//KMT2B//KMT5B//NSD3//PLOD1//SETD1A//SETDB1//SETDB2
hsa05217	Basal cell carcinoma - Homo sapiens (human)	http://www.genome.jp/kegg-bin/show_pathway?hsa05217+324+10297+581+650+1643+1855+11211+8326+5727+7478	0.0106966	10	559	63	8070	0.29527	1.97076	0.017889	APC//APC2//BAX//BMP2//DDB2//DVL1//FZD10//FZD9//PTCH1//WNT8A
hsa01524	Platinum drug resistance - Homo sapiens (human)	http://www.genome.jp/kegg-bin/show_pathway?hsa01524+208+581+596+356+2944+2948+2949+5595+2956+5170+5366	0.0111905	11	559	73	8070	0.29527	1.95115	0.019678	AKT2//BAX//BCL2//FASLG//GSTM1//GSTM4//GSTM5//MAPK3//MSH6//PDPK1//PMAIP1
hsa04146	Peroxisome - Homo sapiens (human)	http://www.genome.jp/kegg-bin/show_pathway?hsa04146+5825+30+51+51703+847+373156+26061+283927+5194+5191+25824+6648	0.0113902	12	559	83	8070	0.29527	1.94347	0.021467	ABCD3//ACAA1//ACOX1//ACSL5//CAT//GSTK1//HACL1//NUDT7//PEX13//PEX7//PRDX5//SOD2
hsa04310	Wnt signaling pathway - Homo sapiens (human)	http://www.genome.jp/kegg-bin/show_pathway?hsa04310+324+10297+8945+27101+1457+1855+11211+8326+55366+6885+5599+4773+85409+147111+5467+4920+343637+57216+7478	0.0144285	19	559	160	8070	0.347314	1.84078	0.033989	APC//APC2//BTRC//CACYBP//CSNK2A1//DVL1//FZD10//FZD9//LGR4//MAP3K7//MAPK8//NFATC2//NKD2//NOTUM//PPARD//ROR2//RSPO4//VANGL2//WNT8A
hsa00480	Glutathione metabolism - Homo sapiens (human)	http://www.genome.jp/kegg-bin/show_pathway?hsa00480+494143+2879+2937+373156+2944+2948+2949+27306+51060	0.0155962	9	559	57	8070	0.350395	1.80698	0.0161	CHAC2//GPX4//GSS//GSTK1//GSTM1//GSTM4//GSTM5//HPGDS//TXNDC12
hsa05200	Pathways in cancer - Homo sapiens (human)	http://www.genome.jp/kegg-bin/show_pathway?hsa05200+208+324+10297+581+596+650+1017+1286+1398+1438+23604+1643+28514+1855+2113+2147+356+2271+11211+8326+2768+2944+2948+2949+3480+3600+3673+3655+3914+9170+5595+5599+4149+2956+5337+5366+5371+5467+5727+5731+5914+83593+6256+6513+6688+7170+10587+7422+7478	0.0222503	49	559	531	8070	0.468646	1.65267	0.087657	AKT2//APC//APC2//BAX//BCL2//BMP2//CDK2//COL4A4//CRK//CSF2RA//DAPK2//DDB2//DLL1//DVL1//ETS1//F2//FASLG//FH//FZD10//FZD9//GNA12//GSTM1//GSTM4//GSTM5//IGF1R//IL15//ITGA2//ITGA6//LAMB3//LPAR2//MAPK3//MAPK8//MAX//MSH6//PLD1//PMAIP1//PML//PPARD//PTCH1//PTGER1//RARA//RASSF5//RXRA//SLC2A1//SPI1//TPM3//TXNRD2//VEGFA//WNT8A
hsa05204	Chemical carcinogenesis - Homo sapiens (human)	http://www.genome.jp/kegg-bin/show_pathway?hsa05204+126+1646+221+1576+64816+373156+2944+2948+2949+27306+6817	0.027302	11	559	83	8070	0.541222	1.5638	0.019678	ADH1C//AKR1C2//ALDH3B1//CYP3A4//CYP3A43//GSTK1//GSTM1//GSTM4//GSTM5//HPGDS//SULT1A1
hsa04120	Ubiquitin mediated proteolysis - Homo sapiens (human)	http://www.genome.jp/kegg-bin/show_pathway?hsa04120+51529+8945+23624+8451+1643+9063+5371+23759+9616+8651+9320+7322+7323+3093+9246+7337	0.0322825	16	559	140	8070	0.585125	1.49103	0.028623	ANAPC11//BTRC//CBLC//CUL4A//DDB2//PIAS2//PML//PPIL2//RNF7//SOCS1//TRIP12//UBE2D2//UBE2D3//UBE2K//UBE2L6//UBE3A
hsa01200	Carbon metabolism - Homo sapiens (human)	http://www.genome.jp/kegg-bin/show_pathway?hsa01200+39+51+84532+275+847+2271+2731+2746+3421+84693+5211+9104+6392+8801	0.0329892	14	559	118	8070	0.585125	1.48163	0.025045	ACAT2//ACOX1//ACSS1//AMT//CAT//FH//GLDC//GLUD1//IDH3G//MCEE//PFKL//RGN//SDHD//SUCLG2
hsa04068	FoxO signaling pathway - Homo sapiens (human)	http://www.genome.jp/kegg-bin/show_pathway?hsa04068+208+664+847+1017+356+3480+5603+5595+5599+5170+10769+3276+6648+8743+7874	0.0368434	15	559	131	8070	0.605584	1.43364	0.026834	AKT2//BNIP3//CAT//CDK2//FASLG//IGF1R//MAPK13//MAPK3//MAPK8//PDPK1//PLK2//PRMT1//SOD2//TNFSF10//USP7
hsa04728	Dopaminergic synapse - Homo sapiens (human)	http://www.genome.jp/kegg-bin/show_pathway?hsa04728+208+406+408+1386+1388+773+776+1644+1812+1815+5603+5599+55844+5523+5529	0.0390332	15	559	132	8070	0.605584	1.40857	0.026834	AKT2//ARNTL//ARRB1//ATF2//ATF6B//CACNA1A//CACNA1D//DDC//DRD1//DRD4//MAPK13//MAPK8//PPP2R2D//PPP2R3A//PPP2R5E
hsa01212	Fatty acid metabolism - Homo sapiens (human)	http://www.genome.jp/kegg-bin/show_pathway?hsa01212+30+39+51+51703+9415+201562+7923+9374	0.0413539	8	559	57	8070	0.605584	1.38348	0.014311	ACAA1//ACAT2//ACOX1//ACSL5//FADS2//HACD2//HSD17B8//PPT2
hsa04211	Longevity regulating pathway - Homo sapiens (human)	http://www.genome.jp/kegg-bin/show_pathway?hsa04211+208+1386+1388+9776+9474+581+847+3480+27244+6648+7248	0.0426829	11	559	89	8070	0.605584	1.36975	0.019678	AKT2//ATF2//ATF6B//ATG13//ATG5//BAX//CAT//IGF1R//SESN1//SOD2//TSC1
hsa04144	Endocytosis - Homo sapiens (human)	http://www.genome.jp/kegg-bin/show_pathway?hsa04144+116983+116988+160+408+274+857+23624+27243+1211+9267+9829+3480+3949+89853+56288+5337+5371+5869+30011+60682+6642+51699+137492+9765+118813	0.0431277	25	559	252	8070	0.605584	1.36524	0.044723	ACAP3//AGAP3//AP2A1//ARRB1//BIN1//CAV1//CBLC//CHMP2A//CLTA//CYTH1//DNAJC6//IGF1R//LDLR//MVB12B//PARD3//PLD1//PML//RAB5B//SH3KBP1//SMAP1//SNX1//VPS29//VPS37A//ZFYVE16//ZFYVE27
hsa05205	Proteoglycans in cancer - Homo sapiens (human)	http://www.genome.jp/kegg-bin/show_pathway?hsa05205+208+288+857+960+967+356+2317+11211+8326+2719+3480+3673+3693+5603+5595+5170+5727+5777+7074+7422+7478	0.0453649	21	559	205	8070	0.611519	1.34328	0.037567	AKT2//ANK3//CAV1//CD44//CD63//FASLG//FLNB//FZD10//FZD9//GPC3//IGF1R//ITGA2//ITGB5//MAPK13//MAPK3//PDPK1//PTCH1//PTPN6//TIAM1//VEGFA//WNT8A
hsa04370	VEGF signaling pathway - Homo sapiens (human)	http://www.genome.jp/kegg-bin/show_pathway?hsa04370+208+5603+5595+9261+4773+25759+8877+7422	0.0492562	8	559	59	8070	0.628196	1.30754	0.014311	AKT2//MAPK13//MAPK3//MAPKAPK2//NFATC2//SHC2//SPHK1//VEGFA

## Sheet: Downregulated
Supplementary Table S7_2. KEGG enrichment analysis of downregulated mRNAs
PathwayID	Definition	OriginalWebSite	Fisher-Pvalue	SelectionCounts	SelectionSize	Count	Size	FDR	Enrichment_Score	GeneRatio	Genes
hsa04145	Phagosome - Homo sapiens (human)	http://www.genome.jp/kegg-bin/show_pathway?hsa04145+2209+2214+5289+81027	0.00226416	4	30	152	8070	0.763021	2.64509	0.133333	FCGR1A//FCGR3A//PIK3C3//TUBB1
hsa04380	Osteoclast differentiation - Homo sapiens (human)	http://www.genome.jp/kegg-bin/show_pathway?hsa04380+2209+2214+10326	0.0115783	3	30	128	8070	1	1.93636	0.1	FCGR1A//FCGR3A//SIRPB1
hsa04923	Regulation of lipolysis in adipocytes - Homo sapiens (human)	http://www.genome.jp/kegg-bin/show_pathway?hsa04923+2167+5742	0.0187859	2	30	57	8070	1	1.72617	0.066667	FABP4//PTGS1
hsa05152	Tuberculosis - Homo sapiens (human)	http://www.genome.jp/kegg-bin/show_pathway?hsa05152+2209+2214+5289	0.028493	3	30	180	8070	1	1.54526	0.1	FCGR1A//FCGR3A//PIK3C3
hsa05140	Leishmaniasis - Homo sapiens (human)	http://www.genome.jp/kegg-bin/show_pathway?hsa05140+2209+2214	0.0329018	2	30	77	8070	1	1.48278	0.066667	FCGR1A//FCGR3A
hsa03320	PPAR signaling pathway - Homo sapiens (human)	http://www.genome.jp/kegg-bin/show_pathway?hsa03320+2169+2167	0.0336907	2	30	78	8070	1	1.47249	0.066667	FABP2//FABP4
hsa05010	Alzheimer disease - Homo sapiens (human)	http://www.genome.jp/kegg-bin/show_pathway?hsa05010+3416+5289+10313+81027	0.0460947	4	30	369	8070	1	1.33635	0.133333	IDE//PIK3C3//RTN3//TUBB1
hsa05150	Staphylococcus aureus infection - Homo sapiens (human)	http://www.genome.jp/kegg-bin/show_pathway?hsa05150+2209+2214	0.0491054	2	30	96	8070	1	1.30887	0.066667	FCGR1A//FCGR3A
