# Supplementary material for: N6-Methyladenosine Methylomic Landscape of Ureteral Deficiency in Reflux Uropathy and Obstructive Uropathy
Source: Front Med (Lausanne). 2022 Jun 20;9:924579. doi: 10.3389/fmed.2022.924579 (PMC9251069; doi:10.3389/fmed.2022.924579)
Supplement: Supplementary file 8 [file Table_8.XLSX]

## Sheet: RBPs hyper
Supplementary Table S8_1.The RNA-Binding Proteins (RBPs) predited to bind the hyper m6A methylated mRNA between M group and V group
chromosome	Start	End	ID	Type	supportNum	supportList	support	supportNum	pubmedIds	pubmedIDS	geneName	Foldchage	LgF group	geneType	region	sequence	RBPname	ClipExpNum	ClipExpLIst	RBPtype
chr9	99403684	99403685	m6A_site_453175	0	-	m6A_site_453175	m6A	1	GSM2203044	27773535	AAED1	1.60113	2	protein_coding,L1	utr3,exon	TTCTGACAGTATATAAGGGGACAGGAGAACAACACAAGACC	TNRC6A	1	ENCSR218NAB	-
chr9	99403684	99403685	m6A_site_453175	0	-	m6A_site_453175	m6A	1	GSM2203044	27773535	AAED1	1.60113	2	protein_coding,L1	utr3,exon	TTCTGACAGTATATAAGGGGACAGGAGAACAACACAAGACC	CPSF6	1	ENCSR532VUB	-
chr9	99404074	99404075	m6A_site_453178	0	-	m6A_site_453178	m6A	1	GSM1339429	24981863	AAED1	1.60113	2	protein_coding	cds	TGTAGGAGTTCAGCATGTGAACTTTACAAACAGACCTTCAG	TROVE2	1	ENCSR539ZTS	-
chr9	99403684	99403685	m6A_site_453175	0	-	m6A_site_453175	m6A	1	GSM2203044	27773535	AAED1	1.60113	2	protein_coding,L1	utr3,exon	TTCTGACAGTATATAAGGGGACAGGAGAACAACACAAGACC	HNRNPUL1	1	ENCSR755TJC	-
chr9	99404065	99404066	m6A_site_453177	0	-	m6A_site_453177	m6A	1	GSM1339429	24981863	AAED1	1.60113	2	protein_coding	cds	TCAGCATGTGAACTTTACAAACAGACCTTCAGTTATCCATG	m6A-antibody	1	GSE63753	-
chr9	99403684	99403685	m6A_site_453175	0	-	m6A_site_453175	m6A	1	GSM2203044	27773535	AAED1	1.60113	2	protein_coding,L1	utr3,exon	TTCTGACAGTATATAAGGGGACAGGAGAACAACACAAGACC	FBL	1	GSE43666	-
chr9	99403684	99403685	m6A_site_453175	0	-	m6A_site_453175	m6A	1	GSM2203044	27773535	AAED1	1.60113	2	protein_coding,L1	utr3,exon	TTCTGACAGTATATAAGGGGACAGGAGAACAACACAAGACC	ILF3	1	ENCSR438KWZ	-
chr9	99404065	99404066	m6A_site_453177	0	-	m6A_site_453177	m6A	1	GSM1339429	24981863	AAED1	1.60113	2	protein_coding	cds	TCAGCATGTGAACTTTACAAACAGACCTTCAGTTATCCATG	FXR1	1	ENCSR774RFN	-
chr9	99403684	99403685	m6A_site_453175	0	-	m6A_site_453175	m6A	1	GSM2203044	27773535	AAED1	1.60113	2	protein_coding,L1	utr3,exon	TTCTGACAGTATATAAGGGGACAGGAGAACAACACAAGACC	NOP58	1	GSE43666	-
chr9	99404009	99404010	m6A_site_453176	0	-	m6A_site_453176	m6A	1	GSM1339429	24981863	AAED1	1.60113	2	protein_coding	utr3	ACTCAGTCACTTTCAACTGGACCTTCTGGAATGTGACCTTC	SRSF9	1	GSE71096	-
chr9	99404009	99404010	m6A_site_453176	0	-	m6A_site_453176	m6A	1	GSM1339429	24981863	AAED1	1.60113	2	protein_coding	utr3	ACTCAGTCACTTTCAACTGGACCTTCTGGAATGTGACCTTC	SRSF7	1	GSE71096	-
chr9	99404065	99404066	m6A_site_453177	0	-	m6A_site_453177	m6A	1	GSM1339429	24981863	AAED1	1.60113	2	protein_coding	cds	TCAGCATGTGAACTTTACAAACAGACCTTCAGTTATCCATG	UPF1	1	GSE47976	-
chr9	99404065	99404066	m6A_site_453177	0	-	m6A_site_453177	m6A	1	GSM1339429	24981863	AAED1	1.60113	2	protein_coding	cds	TCAGCATGTGAACTTTACAAACAGACCTTCAGTTATCCATG	TROVE2	1	ENCSR539ZTS	-
chr9	99403676	99403677	m6A_site_453174	0	-	m6A_site_453174	m6A	1	GSM2203044	27773535	AAED1	1.60113	2	protein_coding,L1	utr3,exon	GTATATAAGGGGACAGGAGAACAACACAAGACCATTATATT	RBFOX2	1	GSE60385	-
chr9	99404065	99404066	m6A_site_453177	0	-	m6A_site_453177	m6A	1	GSM1339429	24981863	AAED1	1.60113	2	protein_coding	cds	TCAGCATGTGAACTTTACAAACAGACCTTCAGTTATCCATG	CPSF6	1	ENCSR532VUB	-
chr9	99403676	99403677	m6A_site_453174	0	-	m6A_site_453174	m6A	1	GSM2203044	27773535	AAED1	1.60113	2	protein_coding,L1	utr3,exon	GTATATAAGGGGACAGGAGAACAACACAAGACCATTATATT	NOP58	1	GSE43666	-
chr9	99404065	99404066	m6A_site_453177	0	-	m6A_site_453177	m6A	1	GSM1339429	24981863	AAED1	1.60113	2	protein_coding	cds	TCAGCATGTGAACTTTACAAACAGACCTTCAGTTATCCATG	SND1	1	ENCSR128VXC	-
chr9	99403684	99403685	m6A_site_453175	0	-	m6A_site_453175	m6A	1	GSM2203044	27773535	AAED1	1.60113	2	protein_coding,L1	utr3,exon	TTCTGACAGTATATAAGGGGACAGGAGAACAACACAAGACC	AGO	1	GSE78059	-
chr9	99403684	99403685	m6A_site_453175	0	-	m6A_site_453175	m6A	1	GSM2203044	27773535	AAED1	1.60113	2	protein_coding,L1	utr3,exon	TTCTGACAGTATATAAGGGGACAGGAGAACAACACAAGACC	FXR1	1	ENCSR774RFN	-
chr9	99404074	99404075	m6A_site_453178	0	-	m6A_site_453178	m6A	1	GSM1339429	24981863	AAED1	1.60113	2	protein_coding	cds	TGTAGGAGTTCAGCATGTGAACTTTACAAACAGACCTTCAG	UPF1	1	GSE47976	-
chr4	57250418	57250419	m6A_site_348864	0	-	m6A_site_348864	m6A	3	GSM1135032,GSM928399,GSM928401	2428460000000000	AASDH	2.35981	3	protein_coding,protein_coding,protein_coding,nonsense_mediated_decay,processed_transcript,retained_intron	intron,cds,utr5,cds,intron,exon	GGCTGCCTCCTGTTATATGGACAGAGTAGCTGTATGTTTTG	AGO	1	GSE78059	-
chr4	57250475	57250476	m6A_site_348865	0	-	m6A_site_348865	m6A	2	GSM928399,GSM928401	22608085	AASDH	2.35981	3	protein_coding,protein_coding,nonsense_mediated_decay,retained_intron,processed_transcript	intron,utr5,utr5,exon,intron	ACAAATTGATGTTTAGATAAACTTCAGTGAAATGACTCTTC	nELAVL	2	GSE53695,GSE53696	-
chr4	57244598	57244599	m6A_site_348861	0	-	m6A_site_348861	m6A	1	GSM928399	22608085	AASDH	2.35981	3	nonsense_mediated_decay,processed_transcript,protein_coding,protein_coding,nonsense_mediated_decay	intron,exon,cds,utr5,utr3	TTTTCATGAAACATTATTGAACTATGATACATTTACAGTGG	WDR33	1	GSE61123	-
chr4	57215442	57215443	m6A_site_348846	0	-	m6A_site_348846	m6A	47	GSE65380,GSM1135032,GSM1135032,GSM1135036,GSM1135037,GSM1166139,GSM1166141,GSM1166142,GSM1166144,GSM1272358,GSM1272366,GSM1272368,GSM1339395,GSM1339401,GSM1339403,GSM1339405,GSM1339407,GSM1339415,GSM1339417,GSM1339421,GSM1339423,GSM1339425,GSM1339429,GSM1339435,GSM1339437,GSM1339439,GSM1339441,GSM2010450,GSM2010452,GSM2203052,GSM2203060,GSM2203063,GSM2203064,GSM2460345,GSM2460347,GSM2460348,GSM24…	2.42846e+55	AASDH	2.35981	3	nonsense_mediated_decay,protein_coding	utr3,cds	ATGTGTATCTAAGTGTGGAAACTTTATTGTGGTGGGTAAGT	U2AF2	1	PubMed-23374342	-
chr4	57253535	57253536	m6A_site_348866	0	-	m6A_site_348866	m6A	4	GSM1339409,GSM1339413,GSM1339423,GSM1339435	24981863	AASDH	2.35981	3	protein_coding,retained_intron,nonsense_mediated_decay,processed_transcript	utr5,exon,utr5,exon	GATCAAACCTAATCCGCGAGACTTGCTAAGTGAGTCGCGGC	DDX3X	1	ENCSR930BZL	-
chr4	57244552	57244553	m6A_site_348859	0	-	m6A_site_348859	m6A	3	GSM1339415,GSM928399,GSM928401	2498190000000000	AASDH	2.35981	3	nonsense_mediated_decay,processed_transcript,protein_coding,protein_coding,nonsense_mediated_decay	intron,exon,cds,utr5,utr3	AATGACCTAGTGCTCTTCAGACTTCACTGGAAAAATACTGA	FBL	1	GSE43666	-
chr4	57244576	57244577	m6A_site_348860	0	-	m6A_site_348860	m6A	2	GSM1339415,GSM928399	2498190000000000	AASDH	2.35981	3	nonsense_mediated_decay,nonsense_mediated_decay,protein_coding,protein_coding,processed_transcript	intron,utr3,utr5,cds,exon	TATGATACATTTACAGTGGAACATAATGACCTAGTGCTCTT	MOV10	1	GSE48245	-
chr4	57253535	57253536	m6A_site_348866	0	-	m6A_site_348866	m6A	4	GSM1339409,GSM1339413,GSM1339423,GSM1339435	24981863	AASDH	2.35981	3	protein_coding,retained_intron,nonsense_mediated_decay,processed_transcript	utr5,exon,utr5,exon	GATCAAACCTAATCCGCGAGACTTGCTAAGTGAGTCGCGGC	PRPF8	1	ENCSR121NVA	-
chr4	57244598	57244599	m6A_site_348861	0	-	m6A_site_348861	m6A	1	GSM928399	22608085	AASDH	2.35981	3	nonsense_mediated_decay,processed_transcript,protein_coding,protein_coding,nonsense_mediated_decay	intron,exon,cds,utr5,utr3	TTTTCATGAAACATTATTGAACTATGATACATTTACAGTGG	AGO	1	GSE78059	-
chr4	57215631	57215632	m6A_site_348848	0	-	m6A_site_348848	m6A	46	GSE65380,GSM1135025,GSM1135032,GSM1135032,GSM1135036,GSM1135037,GSM1166139,GSM1166140,GSM1166141,GSM1166142,GSM1166143,GSM1166144,GSM1272366,GSM1272368,GSM1339401,GSM1339403,GSM1339405,GSM1339407,GSM1339413,GSM1339415,GSM1339417,GSM1339421,GSM1339423,GSM1339425,GSM1339427,GSM1339435,GSM1339439,GSM2010450,GSM2010452,GSM2203060,GSM2203063,GSM2203064,GSM2283213,GSM2460345,GSM2460347,GSM2460352,GSM24…	2.42846e+63	AASDH	2.35981	3	nonsense_mediated_decay,protein_coding	utr3,cds	ACATGTGAGGTGGAGGTCAGACACAGGCAAATGTGTAGATG	HNRNPA1	1	ENCSR769UEW	-
chr4	57215941	57215942	m6A_site_348853	0	-	m6A_site_348853	m6A	34	GSE65380,GSM1135032,GSM1135032,GSM1135036,GSM1135037,GSM1166139,GSM1166141,GSM1339401,GSM1339405,GSM1339407,GSM1339413,GSM1339415,GSM1339417,GSM1339421,GSM1339423,GSM1339425,GSM1339427,GSM1339439,GSM1339441,GSM2010450,GSM2010452,GSM2203060,GSM2203063,GSM2203064,GSM2460345,GSM2460347,GSM2460352,GSM2460354,GSM2460356,GSM2460360,GSM2483507,GSM928399,GSM928401,GSM928403	2.42846e+39	AASDH	2.35981	3	protein_coding,nonsense_mediated_decay	cds,utr3	ATCAAGAGGAAGCCAGTGGAACATCTTTACATCAGAAAGCC	SRSF1	1	ENCSR989VIY	-
chr4	57244526	57244527	m6A_site_348858	0	-	m6A_site_348858	m6A	4	GSM1339415,GSM1339441,GSM928399,GSM928401	2498190000000000	AASDH	2.35981	3	nonsense_mediated_decay,protein_coding,protein_coding,nonsense_mediated_decay,processed_transcript	utr3,cds,utr5,intron,exon	CTGGAAAAATACTGAGGTGAACTTGATGCTAAATGATGGAA	NOP58	1	GSE43666	-
chr4	57215117	57215118	m6A_site_348844	0	-	m6A_site_348844	m6A	12	GSE65380,GSM1166139,GSM2203044,GSM2203047,GSM2203055,GSM2203056,GSM2203060,GSM2203063,GSM2203064,GSM2460347,GSM2460354,GSM928399	2.42096e+23	AASDH	2.35981	3	protein_coding,nonsense_mediated_decay,protein_coding	utr3,intron,intron	TGTATCACAAATACCCCAAAACTCAACAACCTAGAACAACA	NOP58	1	GSE43666	-
chr4	57216031	57216032	m6A_site_348855	0	-	m6A_site_348855	m6A	15	GSE65380,GSM1135032,GSM1135032,GSM1135036,GSM1135037,GSM1166139,GSM1166141,GSM1339401,GSM1339405,GSM1339407,GSM1339413,GSM1339417,GSM1339439,GSM928399,GSM928401	2.42846e+31	AASDH	2.35981	3	nonsense_mediated_decay,protein_coding	utr3,cds	TTTATAATCACATCCTTCAAACAGTGGTTCCAGATGAAGAT	IGF2BP2	1	GSE21918	-
chr4	57253549	57253550	m6A_site_348867	0	-	m6A_site_348867	m6A	4	GSM1339409,GSM1339413,GSM1339423,GSM1339435	24981863	AASDH	2.35981	3	retained_intron,nonsense_mediated_decay,processed_transcript,protein_coding	exon,utr5,exon,utr5	AAAGGGCCGAATGCGATCAAACCTAATCCGCGAGACTTGCT	AGO1-4	1	GSE57855	-
chr4	57250475	57250476	m6A_site_348865	0	-	m6A_site_348865	m6A	2	GSM928399,GSM928401	22608085	AASDH	2.35981	3	protein_coding,protein_coding,nonsense_mediated_decay,retained_intron,processed_transcript	intron,utr5,utr5,exon,intron	ACAAATTGATGTTTAGATAAACTTCAGTGAAATGACTCTTC	CPSF2	1	GSE60385	-
chr4	57215117	57215118	m6A_site_348844	0	-	m6A_site_348844	m6A	12	GSE65380,GSM1166139,GSM2203044,GSM2203047,GSM2203055,GSM2203056,GSM2203060,GSM2203063,GSM2203064,GSM2460347,GSM2460354,GSM928399	2.42096e+23	AASDH	2.35981	3	protein_coding,nonsense_mediated_decay,protein_coding	utr3,intron,intron	TGTATCACAAATACCCCAAAACTCAACAACCTAGAACAACA	NOP56	1	GSE43666	-
chr4	57250356	57250357	m6A_site_348863	0	-	m6A_site_348863	m6A	1	GSM928399	22608085	AASDH	2.35981	3	nonsense_mediated_decay,protein_coding,protein_coding,processed_transcript,protein_coding,retained_intron	cds,utr5,intron,intron,cds,exon	CAGTTTACTACACCTACAAGACTGTGGTTAATGCTGCTTCT	FUS	1	GSE50178	-
chr4	57215941	57215942	m6A_site_348853	0	-	m6A_site_348853	m6A	34	GSE65380,GSM1135032,GSM1135032,GSM1135036,GSM1135037,GSM1166139,GSM1166141,GSM1339401,GSM1339405,GSM1339407,GSM1339413,GSM1339415,GSM1339417,GSM1339421,GSM1339423,GSM1339425,GSM1339427,GSM1339439,GSM1339441,GSM2010450,GSM2010452,GSM2203060,GSM2203063,GSM2203064,GSM2460345,GSM2460347,GSM2460352,GSM2460354,GSM2460356,GSM2460360,GSM2483507,GSM928399,GSM928401,GSM928403	2.42846e+39	AASDH	2.35981	3	protein_coding,nonsense_mediated_decay	cds,utr3	ATCAAGAGGAAGCCAGTGGAACATCTTTACATCAGAAAGCC	AGO2	2	GSE28859,GSE32109	-
chr4	57216031	57216032	m6A_site_348855	0	-	m6A_site_348855	m6A	15	GSE65380,GSM1135032,GSM1135032,GSM1135036,GSM1135037,GSM1166139,GSM1166141,GSM1339401,GSM1339405,GSM1339407,GSM1339413,GSM1339417,GSM1339439,GSM928399,GSM928401	2.42846e+31	AASDH	2.35981	3	nonsense_mediated_decay,protein_coding	utr3,cds	TTTATAATCACATCCTTCAAACAGTGGTTCCAGATGAAGAT	SRSF1	1	GSE71096	-
chr4	57244552	57244553	m6A_site_348859	0	-	m6A_site_348859	m6A	3	GSM1339415,GSM928399,GSM928401	2498190000000000	AASDH	2.35981	3	nonsense_mediated_decay,processed_transcript,protein_coding,protein_coding,nonsense_mediated_decay	intron,exon,cds,utr5,utr3	AATGACCTAGTGCTCTTCAGACTTCACTGGAAAAATACTGA	RBM6	1	GSE48066	-
chr4	57215668	57215669	m6A_site_348849	0	-	m6A_site_348849	m6A	38	GSE65380,GSM1135025,GSM1135032,GSM1135032,GSM1135037,GSM1166139,GSM1166141,GSM1166142,GSM1166143,GSM1166144,GSM1272366,GSM1339405,GSM1339413,GSM1339415,GSM1339417,GSM1339421,GSM1339423,GSM1339425,GSM1339427,GSM1339435,GSM1339439,GSM2010450,GSM2010452,GSM2203060,GSM2203063,GSM2203064,GSM2283213,GSM2460345,GSM2460347,GSM2460352,GSM2460354,GSM2460358,GSM2460360,GSM2483507,GSM908333,GSM928399,GSM9284…	2.42846e+63	AASDH	2.35981	3	nonsense_mediated_decay,protein_coding	utr3,cds	AGGGGAAACCTGCGATAGGGACTCAGAAAATGGAGTTACAT	SRSF1	1	ENCSR989VIY	-
chr4	57215681	57215682	m6A_site_348850	0	-	m6A_site_348850	m6A	39	GSE65380,GSM1135025,GSM1135032,GSM1135032,GSM1135037,GSM1166139,GSM1166141,GSM1166142,GSM1166143,GSM1166144,GSM1272366,GSM1339405,GSM1339413,GSM1339415,GSM1339417,GSM1339419,GSM1339421,GSM1339423,GSM1339425,GSM1339427,GSM1339435,GSM1339439,GSM2010450,GSM2010452,GSM2203060,GSM2203063,GSM2203064,GSM2283213,GSM2460345,GSM2460347,GSM2460352,GSM2460354,GSM2460358,GSM2460360,GSM2483507,GSM908333,GSM928…	2.42846e+63	AASDH	2.35981	3	nonsense_mediated_decay,protein_coding	utr3,cds	AAAGTTTCTGAAGAGGGGAAACCTGCGATAGGGACTCAGAA	nELAVL	1	GSE53695	-
chr4	57250418	57250419	m6A_site_348864	0	-	m6A_site_348864	m6A	3	GSM1135032,GSM928399,GSM928401	2428460000000000	AASDH	2.35981	3	protein_coding,protein_coding,protein_coding,nonsense_mediated_decay,processed_transcript,retained_intron	intron,cds,utr5,cds,intron,exon	GGCTGCCTCCTGTTATATGGACAGAGTAGCTGTATGTTTTG	EIF4A3	1	GSE40778	-
chr4	57244435	57244436	m6A_site_348857	0	-	m6A_site_348857	m6A	2	GSM2203056,GSM928399	2777350000000000	AASDH	2.35981	3	processed_transcript,nonsense_mediated_decay,protein_coding,nonsense_mediated_decay	exon,intron,cds,utr3	AATGAAGAAAAAGCAGAAGAACACATGGATCTGAGGCTAAA	NOP58	1	GSE43666	-
chr4	57253549	57253550	m6A_site_348867	0	-	m6A_site_348867	m6A	4	GSM1339409,GSM1339413,GSM1339423,GSM1339435	24981863	AASDH	2.35981	3	retained_intron,nonsense_mediated_decay,processed_transcript,protein_coding	exon,utr5,exon,utr5	AAAGGGCCGAATGCGATCAAACCTAATCCGCGAGACTTGCT	EIF4A3	1	GSE40778	-
chr4	57244598	57244599	m6A_site_348861	0	-	m6A_site_348861	m6A	1	GSM928399	22608085	AASDH	2.35981	3	nonsense_mediated_decay,processed_transcript,protein_coding,protein_coding,nonsense_mediated_decay	intron,exon,cds,utr5,utr3	TTTTCATGAAACATTATTGAACTATGATACATTTACAGTGG	MOV10	1	GSE48245	-
chr4	57253535	57253536	m6A_site_348866	0	-	m6A_site_348866	m6A	4	GSM1339409,GSM1339413,GSM1339423,GSM1339435	24981863	AASDH	2.35981	3	protein_coding,retained_intron,nonsense_mediated_decay,processed_transcript	utr5,exon,utr5,exon	GATCAAACCTAATCCGCGAGACTTGCTAAGTGAGTCGCGGC	EIF4A3	1	GSE40778	-
chr4	57211343	57211344	m6A_site_348842	0	-	m6A_site_348842	m6A	2	GSM1339415,GSM2203063	2498190000000000	AASDH	2.35981	3	protein_coding,protein_coding,nonsense_mediated_decay,nonsense_mediated_decay	intron,cds,intron,utr3	ACCATGGATCCAACCACAGGACTCATTTACATTGGATCTCA	NOP58	1	GSE43666	-
chr4	57215631	57215632	m6A_site_348848	0	-	m6A_site_348848	m6A	46	GSE65380,GSM1135025,GSM1135032,GSM1135032,GSM1135036,GSM1135037,GSM1166139,GSM1166140,GSM1166141,GSM1166142,GSM1166143,GSM1166144,GSM1272366,GSM1272368,GSM1339401,GSM1339403,GSM1339405,GSM1339407,GSM1339413,GSM1339415,GSM1339417,GSM1339421,GSM1339423,GSM1339425,GSM1339427,GSM1339435,GSM1339439,GSM2010450,GSM2010452,GSM2203060,GSM2203063,GSM2203064,GSM2283213,GSM2460345,GSM2460347,GSM2460352,GSM24…	2.42846e+63	AASDH	2.35981	3	nonsense_mediated_decay,protein_coding	utr3,cds	ACATGTGAGGTGGAGGTCAGACACAGGCAAATGTGTAGATG	AGO	1	GSE78059	-
chr4	57215442	57215443	m6A_site_348846	0	-	m6A_site_348846	m6A	47	GSE65380,GSM1135032,GSM1135032,GSM1135036,GSM1135037,GSM1166139,GSM1166141,GSM1166142,GSM1166144,GSM1272358,GSM1272366,GSM1272368,GSM1339395,GSM1339401,GSM1339403,GSM1339405,GSM1339407,GSM1339415,GSM1339417,GSM1339421,GSM1339423,GSM1339425,GSM1339429,GSM1339435,GSM1339437,GSM1339439,GSM1339441,GSM2010450,GSM2010452,GSM2203052,GSM2203060,GSM2203063,GSM2203064,GSM2460345,GSM2460347,GSM2460348,GSM24…	2.42846e+55	AASDH	2.35981	3	nonsense_mediated_decay,protein_coding	utr3,cds	ATGTGTATCTAAGTGTGGAAACTTTATTGTGGTGGGTAAGT	EIF4A3	1	GSE40778	-
chr4	57215941	57215942	m6A_site_348853	0	-	m6A_site_348853	m6A	34	GSE65380,GSM1135032,GSM1135032,GSM1135036,GSM1135037,GSM1166139,GSM1166141,GSM1339401,GSM1339405,GSM1339407,GSM1339413,GSM1339415,GSM1339417,GSM1339421,GSM1339423,GSM1339425,GSM1339427,GSM1339439,GSM1339441,GSM2010450,GSM2010452,GSM2203060,GSM2203063,GSM2203064,GSM2460345,GSM2460347,GSM2460352,GSM2460354,GSM2460356,GSM2460360,GSM2483507,GSM928399,GSM928401,GSM928403	2.42846e+39	AASDH	2.35981	3	protein_coding,nonsense_mediated_decay	cds,utr3	ATCAAGAGGAAGCCAGTGGAACATCTTTACATCAGAAAGCC	IGF2BP1	1	GSE21918	-
chr4	57211343	57211344	m6A_site_348842	0	-	m6A_site_348842	m6A	2	GSM1339415,GSM2203063	2498190000000000	AASDH	2.35981	3	protein_coding,protein_coding,nonsense_mediated_decay,nonsense_mediated_decay	intron,cds,intron,utr3	ACCATGGATCCAACCACAGGACTCATTTACATTGGATCTCA	AGO2	1	GSE41437	-
chr4	57253549	57253550	m6A_site_348867	0	-	m6A_site_348867	m6A	4	GSM1339409,GSM1339413,GSM1339423,GSM1339435	24981863	AASDH	2.35981	3	retained_intron,nonsense_mediated_decay,processed_transcript,protein_coding	exon,utr5,exon,utr5	AAAGGGCCGAATGCGATCAAACCTAATCCGCGAGACTTGCT	SRSF9	1	ENCSR773KRC	-
chr4	57215776	57215777	m6A_site_348851	0	-	m6A_site_348851	m6A	35	GSE65380,GSM1135025,GSM1135032,GSM1135032,GSM1135037,GSM1166142,GSM1166144,GSM1272366,GSM1339409,GSM1339413,GSM1339415,GSM1339417,GSM1339419,GSM1339421,GSM1339423,GSM1339425,GSM1339427,GSM1339435,GSM1339439,GSM1339441,GSM2010450,GSM2010452,GSM2203060,GSM2203063,GSM2203064,GSM2283213,GSM2460345,GSM2460347,GSM2460352,GSM2460354,GSM2460358,GSM2460360,GSM928399,GSM928401,GSM928403	2.42846e+55	AASDH	2.35981	3	protein_coding,nonsense_mediated_decay	cds,utr3	CTTCTGACTCAGTTTCACAGACCAACATTCAAAATTTGAAA	FUS	1	GSE50178	-
chr4	57215668	57215669	m6A_site_348849	0	-	m6A_site_348849	m6A	38	GSE65380,GSM1135025,GSM1135032,GSM1135032,GSM1135037,GSM1166139,GSM1166141,GSM1166142,GSM1166143,GSM1166144,GSM1272366,GSM1339405,GSM1339413,GSM1339415,GSM1339417,GSM1339421,GSM1339423,GSM1339425,GSM1339427,GSM1339435,GSM1339439,GSM2010450,GSM2010452,GSM2203060,GSM2203063,GSM2203064,GSM2283213,GSM2460345,GSM2460347,GSM2460352,GSM2460354,GSM2460358,GSM2460360,GSM2483507,GSM908333,GSM928399,GSM9284…	2.42846e+63	AASDH	2.35981	3	nonsense_mediated_decay,protein_coding	utr3,cds	AGGGGAAACCTGCGATAGGGACTCAGAAAATGGAGTTACAT	CPSF2	1	GSE60385	-
chr4	57244526	57244527	m6A_site_348858	0	-	m6A_site_348858	m6A	4	GSM1339415,GSM1339441,GSM928399,GSM928401	2498190000000000	AASDH	2.35981	3	nonsense_mediated_decay,protein_coding,protein_coding,nonsense_mediated_decay,processed_transcript	utr3,cds,utr5,intron,exon	CTGGAAAAATACTGAGGTGAACTTGATGCTAAATGATGGAA	AGO	1	GSE78059	-
chr4	57244552	57244553	m6A_site_348859	0	-	m6A_site_348859	m6A	3	GSM1339415,GSM928399,GSM928401	2498190000000000	AASDH	2.35981	3	nonsense_mediated_decay,processed_transcript,protein_coding,protein_coding,nonsense_mediated_decay	intron,exon,cds,utr5,utr3	AATGACCTAGTGCTCTTCAGACTTCACTGGAAAAATACTGA	SRSF1	1	ENCSR432XUP	-
chr4	57244552	57244553	m6A_site_348859	0	-	m6A_site_348859	m6A	3	GSM1339415,GSM928399,GSM928401	2498190000000000	AASDH	2.35981	3	nonsense_mediated_decay,processed_transcript,protein_coding,protein_coding,nonsense_mediated_decay	intron,exon,cds,utr5,utr3	AATGACCTAGTGCTCTTCAGACTTCACTGGAAAAATACTGA	AGO	1	GSE78059	-
chr4	57244576	57244577	m6A_site_348860	0	-	m6A_site_348860	m6A	2	GSM1339415,GSM928399	2498190000000000	AASDH	2.35981	3	nonsense_mediated_decay,nonsense_mediated_decay,protein_coding,protein_coding,processed_transcript	intron,utr3,utr5,cds,exon	TATGATACATTTACAGTGGAACATAATGACCTAGTGCTCTT	AGO	1	GSE78059	-
chr4	57211343	57211344	m6A_site_348842	0	-	m6A_site_348842	m6A	2	GSM1339415,GSM2203063	2498190000000000	AASDH	2.35981	3	protein_coding,protein_coding,nonsense_mediated_decay,nonsense_mediated_decay	intron,cds,intron,utr3	ACCATGGATCCAACCACAGGACTCATTTACATTGGATCTCA	EIF4A3	1	GSE40778	-
chr4	57215442	57215443	m6A_site_348846	0	-	m6A_site_348846	m6A	47	GSE65380,GSM1135032,GSM1135032,GSM1135036,GSM1135037,GSM1166139,GSM1166141,GSM1166142,GSM1166144,GSM1272358,GSM1272366,GSM1272368,GSM1339395,GSM1339401,GSM1339403,GSM1339405,GSM1339407,GSM1339415,GSM1339417,GSM1339421,GSM1339423,GSM1339425,GSM1339429,GSM1339435,GSM1339437,GSM1339439,GSM1339441,GSM2010450,GSM2010452,GSM2203052,GSM2203060,GSM2203063,GSM2203064,GSM2460345,GSM2460347,GSM2460348,GSM24…	2.42846e+55	AASDH	2.35981	3	nonsense_mediated_decay,protein_coding	utr3,cds	ATGTGTATCTAAGTGTGGAAACTTTATTGTGGTGGGTAAGT	CPSF2	1	GSE60385	-
chr4	57244526	57244527	m6A_site_348858	0	-	m6A_site_348858	m6A	4	GSM1339415,GSM1339441,GSM928399,GSM928401	2498190000000000	AASDH	2.35981	3	nonsense_mediated_decay,protein_coding,protein_coding,nonsense_mediated_decay,processed_transcript	utr3,cds,utr5,intron,exon	CTGGAAAAATACTGAGGTGAACTTGATGCTAAATGATGGAA	WDR33	1	GSE61123	-
chr4	57215681	57215682	m6A_site_348850	0	-	m6A_site_348850	m6A	39	GSE65380,GSM1135025,GSM1135032,GSM1135032,GSM1135037,GSM1166139,GSM1166141,GSM1166142,GSM1166143,GSM1166144,GSM1272366,GSM1339405,GSM1339413,GSM1339415,GSM1339417,GSM1339419,GSM1339421,GSM1339423,GSM1339425,GSM1339427,GSM1339435,GSM1339439,GSM2010450,GSM2010452,GSM2203060,GSM2203063,GSM2203064,GSM2283213,GSM2460345,GSM2460347,GSM2460352,GSM2460354,GSM2460358,GSM2460360,GSM2483507,GSM908333,GSM928…	2.42846e+63	AASDH	2.35981	3	nonsense_mediated_decay,protein_coding	utr3,cds	AAAGTTTCTGAAGAGGGGAAACCTGCGATAGGGACTCAGAA	AGO	1	GSE78059	-
chr4	57244435	57244436	m6A_site_348857	0	-	m6A_site_348857	m6A	2	GSM2203056,GSM928399	2777350000000000	AASDH	2.35981	3	processed_transcript,nonsense_mediated_decay,protein_coding,nonsense_mediated_decay	exon,intron,cds,utr3	AATGAAGAAAAAGCAGAAGAACACATGGATCTGAGGCTAAA	BUD13	1	ENCSR830BSQ	-
chr4	57215117	57215118	m6A_site_348844	0	-	m6A_site_348844	m6A	12	GSE65380,GSM1166139,GSM2203044,GSM2203047,GSM2203055,GSM2203056,GSM2203060,GSM2203063,GSM2203064,GSM2460347,GSM2460354,GSM928399	2.42096e+23	AASDH	2.35981	3	protein_coding,nonsense_mediated_decay,protein_coding	utr3,intron,intron	TGTATCACAAATACCCCAAAACTCAACAACCTAGAACAACA	RBM10	1	GSE48066	-
chr4	57244526	57244527	m6A_site_348858	0	-	m6A_site_348858	m6A	4	GSM1339415,GSM1339441,GSM928399,GSM928401	2498190000000000	AASDH	2.35981	3	nonsense_mediated_decay,protein_coding,protein_coding,nonsense_mediated_decay,processed_transcript	utr3,cds,utr5,intron,exon	CTGGAAAAATACTGAGGTGAACTTGATGCTAAATGATGGAA	CPSF2	1	GSE60385	-
chr4	57250475	57250476	m6A_site_348865	0	-	m6A_site_348865	m6A	2	GSM928399,GSM928401	22608085	AASDH	2.35981	3	protein_coding,protein_coding,nonsense_mediated_decay,retained_intron,processed_transcript	intron,utr5,utr5,exon,intron	ACAAATTGATGTTTAGATAAACTTCAGTGAAATGACTCTTC	EIF4A3	1	GSE40778	-
chr4	57204699	57204700	m6A_site_348840	0	-	m6A_site_348840	m6A	12	GSM1339399,GSM1339415,GSM1339417,GSM1339421,GSM1339427,GSM1339439,GSM1339441,GSM2203052,GSM2203063,GSM2203064,GSM928399,GSM928401	2.49819e+23	AASDH	2.35981	3	nonsense_mediated_decay,protein_coding,protein_coding	utr3,utr3,cds	ATCTTGGAATCTCAGAGTGGACAATTGCAAAGTGTTTATGA	nELAVL	1	GSE53695	-
chr4	57215975	57215976	m6A_site_348854	0	-	m6A_site_348854	m6A	32	GSE65380,GSM1135032,GSM1135032,GSM1135036,GSM1135037,GSM1166139,GSM1166141,GSM1166143,GSM1339401,GSM1339405,GSM1339407,GSM1339413,GSM1339415,GSM1339417,GSM1339421,GSM1339423,GSM1339425,GSM1339427,GSM1339439,GSM2010450,GSM2010452,GSM2203060,GSM2203063,GSM2203064,GSM2460345,GSM2460347,GSM2460354,GSM2460356,GSM2483507,GSM928399,GSM928401,GSM928403	2.42846e+39	AASDH	2.35981	3	nonsense_mediated_decay,protein_coding	utr3,cds	AGTTGTGCCACAAAAAGGAAACTCAGCGACATTAATCAAGA	NOP58	1	GSE43666	-
chr19	57911318	57911319	m6A_site_251926	0	+	m6A_site_251926	m6A	3	GSM1339415,GSM1339421,GSM928399	2498190000000000	AC003002.6	1.69273	2	protein_coding,protein_coding,protein_coding,processed_transcript	intron,intron,utr3,intron	TTATGCAACTAATCTCCAGAACATTTTTCCTCTTACCAAGA	nELAVL	2	GSE53695,GSE53696	-
chr19	57910082	57910083	m6A_site_251904	0	+	m6A_site_251904	m6A	65	GSE37003,GSE65380,GSM1135020,GSM1135021,GSM1135024,GSM1135025,GSM1135028,GSM1135029,GSM1135032,GSM1135032,GSM1135036,GSM1135037,GSM1166139,GSM1166140,GSM1166143,GSM1272358,GSM1272360,GSM1272362,GSM1272364,GSM1272366,GSM1272368,GSM1339393,GSM1339395,GSM1339397,GSM1339399,GSM1339401,GSM1339403,GSM1339405,GSM1339409,GSM1339411,GSM1339413,GSM1339415,GSM1339417,GSM1339421,GSM1339423,GSM1339425,GSM1339…	2.42846e+47	AC003002.6	1.69273	2	protein_coding,protein_coding,retained_intron,protein_coding,processed_transcript	intron,intron,exon,cds,intron	GATACCTTCATTTGGGAAGAACCACAGAGTTCACATGGCAG	ZC3H7B	1	GSE38201	-
chr19	57910800	57910801	m6A_site_251920	0	+	m6A_site_251920	m6A	4	GSE65380,GSM2010450,GSM2010452,GSM928399	22608085	AC003002.6	1.69273	2	protein_coding,protein_coding,protein_coding,processed_transcript	intron,intron,cds,intron	TACAACTCCAGCCTTGTTAAACATTGGAGAAATCACACTGG	RBM10	1	GSE48066	-
chr19	57910408	57910409	m6A_site_251913	0	+	m6A_site_251913	m6A	37	GSE65380,GSM1135020,GSM1135021,GSM1135032,GSM1135032,GSM1135036,GSM1135037,GSM1166139,GSM1166141,GSM1339393,GSM1339399,GSM1339401,GSM1339403,GSM1339405,GSM1339407,GSM1339415,GSM1339417,GSM1339421,GSM1339423,GSM1339427,GSM1339435,GSM1339437,GSM1339441,GSM1828594,GSM2010450,GSM2010452,GSM2010454,GSM2010456,GSM2203060,GSM2460352,GSM2460354,GSM2460356,GSM2460358,GSM2460360,GSM908333,GSM928399,GSM9284…	2.42846e+55	AC003002.6	1.69273	2	protein_coding,protein_coding,protein_coding,processed_transcript	intron,intron,cds,intron	CAGTTCACACTAGTGAAAGGACTTATGAGTGCAGAGAATGT	AGO1-4	1	GSE64676	-
chr19	57910228	57910229	m6A_site_251908	0	+	m6A_site_251908	m6A	76	GSE37003,GSE65380,GSM1135020,GSM1135021,GSM1135024,GSM1135025,GSM1135028,GSM1135029,GSM1135032,GSM1135032,GSM1135036,GSM1135037,GSM1166139,GSM1166140,GSM1166141,GSM1166142,GSM1166143,GSM1166144,GSM1272358,GSM1272360,GSM1272362,GSM1272364,GSM1272366,GSM1272368,GSM1339393,GSM1339395,GSM1339397,GSM1339399,GSM1339401,GSM1339403,GSM1339405,GSM1339407,GSM1339409,GSM1339411,GSM1339413,GSM1339415,GSM1339…	2.42846e+63	AC003002.6	1.69273	2	protein_coding,protein_coding,protein_coding,processed_transcript	intron,intron,cds,intron	AGGACAGAGAAGCCTTTCAGACTGGACAAAATGATTACAAA	EIF4A3	1	GSE40778	-
chr19	57910211	57910212	m6A_site_251907	0	+	m6A_site_251907	m6A	76	GSE37003,GSE65380,GSM1135020,GSM1135021,GSM1135024,GSM1135025,GSM1135028,GSM1135029,GSM1135032,GSM1135032,GSM1135036,GSM1135037,GSM1166139,GSM1166140,GSM1166141,GSM1166142,GSM1166143,GSM1166144,GSM1272358,GSM1272360,GSM1272362,GSM1272364,GSM1272366,GSM1272368,GSM1339393,GSM1339395,GSM1339397,GSM1339399,GSM1339401,GSM1339403,GSM1339405,GSM1339407,GSM1339409,GSM1339411,GSM1339413,GSM1339415,GSM1339…	2.42846e+63	AC003002.6	1.69273	2	processed_transcript,protein_coding,protein_coding,protein_coding	intron,intron,intron,cds	GCCATACAGGGACACAGAGGACAGAGAAGCCTTTCAGACTG	HNRNPU	1	ENCSR240MVJ	-
chr19	57910082	57910083	m6A_site_251904	0	+	m6A_site_251904	m6A	65	GSE37003,GSE65380,GSM1135020,GSM1135021,GSM1135024,GSM1135025,GSM1135028,GSM1135029,GSM1135032,GSM1135032,GSM1135036,GSM1135037,GSM1166139,GSM1166140,GSM1166143,GSM1272358,GSM1272360,GSM1272362,GSM1272364,GSM1272366,GSM1272368,GSM1339393,GSM1339395,GSM1339397,GSM1339399,GSM1339401,GSM1339403,GSM1339405,GSM1339409,GSM1339411,GSM1339413,GSM1339415,GSM1339417,GSM1339421,GSM1339423,GSM1339425,GSM1339…	2.42846e+47	AC003002.6	1.69273	2	protein_coding,protein_coding,retained_intron,protein_coding,processed_transcript	intron,intron,exon,cds,intron	GATACCTTCATTTGGGAAGAACCACAGAGTTCACATGGCAG	EIF4A3	1	GSE40778	-
chr19	57910632	57910633	m6A_site_251917	0	+	m6A_site_251917	m6A	10	GSE65380,GSM1135036,GSM1339407,GSM1339415,GSM2010450,GSM2010452,GSM2010454,GSM2203060,GSM928399,GSM928401	2.42846e+31	AC003002.6	1.69273	2	processed_transcript,protein_coding,protein_coding,protein_coding	intron,cds,intron,intron	GACAGCTCCACACTCATTAAACATCAGAGAGTTCACACCGG	HNRNPUL1	1	ENCSR755TJC	-
chr19	57910082	57910083	m6A_site_251904	0	+	m6A_site_251904	m6A	65	GSE37003,GSE65380,GSM1135020,GSM1135021,GSM1135024,GSM1135025,GSM1135028,GSM1135029,GSM1135032,GSM1135032,GSM1135036,GSM1135037,GSM1166139,GSM1166140,GSM1166143,GSM1272358,GSM1272360,GSM1272362,GSM1272364,GSM1272366,GSM1272368,GSM1339393,GSM1339395,GSM1339397,GSM1339399,GSM1339401,GSM1339403,GSM1339405,GSM1339409,GSM1339411,GSM1339413,GSM1339415,GSM1339417,GSM1339421,GSM1339423,GSM1339425,GSM1339…	2.42846e+47	AC003002.6	1.69273	2	protein_coding,protein_coding,retained_intron,protein_coding,processed_transcript	intron,intron,exon,cds,intron	GATACCTTCATTTGGGAAGAACCACAGAGTTCACATGGCAG	SRSF9	1	ENCSR773KRC	-
chr19	57910082	57910083	m6A_site_251904	0	+	m6A_site_251904	m6A	65	GSE37003,GSE65380,GSM1135020,GSM1135021,GSM1135024,GSM1135025,GSM1135028,GSM1135029,GSM1135032,GSM1135032,GSM1135036,GSM1135037,GSM1166139,GSM1166140,GSM1166143,GSM1272358,GSM1272360,GSM1272362,GSM1272364,GSM1272366,GSM1272368,GSM1339393,GSM1339395,GSM1339397,GSM1339399,GSM1339401,GSM1339403,GSM1339405,GSM1339409,GSM1339411,GSM1339413,GSM1339415,GSM1339417,GSM1339421,GSM1339423,GSM1339425,GSM1339…	2.42846e+47	AC003002.6	1.69273	2	protein_coding,protein_coding,retained_intron,protein_coding,processed_transcript	intron,intron,exon,cds,intron	GATACCTTCATTTGGGAAGAACCACAGAGTTCACATGGCAG	CNBP	1	GSE76193	-
chr19	57910464	57910465	m6A_site_251914	0	+	m6A_site_251914	m6A	24	GSE65380,GSM1135032,GSM1135032,GSM1135036,GSM1135037,GSM1166139,GSM1339393,GSM1339405,GSM1339415,GSM1339417,GSM1339427,GSM1339435,GSM1339441,GSM1828594,GSM2010450,GSM2010452,GSM2010454,GSM2010456,GSM2203060,GSM2460354,GSM2460356,GSM908333,GSM928399,GSM928401	2.42846e+55	AC003002.6	1.69273	2	protein_coding,protein_coding,processed_transcript,protein_coding	intron,intron,intron,cds	TACAACTACCGACTCATGAGACATAAGCGAGTTCACACTGG	FMR1	1	GSE39682	-
chr19	57910968	57910969	m6A_site_251922	0	+	m6A_site_251922	m6A	4	GSE65380,GSM2010450,GSM2010452,GSM928399	22608085	AC003002.6	1.69273	2	protein_coding,protein_coding,protein_coding,processed_transcript	intron,cds,intron,intron	TACAACTCCAACCTCATTAAACATTGGAGAAATCACACTGG	NOP58	1	GSE43666	-
chr19	57910387	57910388	m6A_site_251912	0	+	m6A_site_251912	m6A	37	GSE65380,GSM1135020,GSM1135021,GSM1135032,GSM1135032,GSM1135036,GSM1135037,GSM1166139,GSM1166141,GSM1339393,GSM1339399,GSM1339401,GSM1339403,GSM1339405,GSM1339407,GSM1339415,GSM1339417,GSM1339421,GSM1339423,GSM1339427,GSM1339435,GSM1339437,GSM1339441,GSM1828594,GSM2010450,GSM2010452,GSM2010454,GSM2010456,GSM2203060,GSM2460352,GSM2460354,GSM2460356,GSM2460358,GSM2460360,GSM908333,GSM928399,GSM9284…	2.42846e+55	AC003002.6	1.69273	2	protein_coding,protein_coding,processed_transcript,protein_coding	intron,intron,intron,cds	CCAATTTCATGAAACATCAGACAGTTCACACTAGTGAAAGG	AGO	1	GSE78059	-
chr19	57910968	57910969	m6A_site_251922	0	+	m6A_site_251922	m6A	4	GSE65380,GSM2010450,GSM2010452,GSM928399	22608085	AC003002.6	1.69273	2	protein_coding,protein_coding,protein_coding,processed_transcript	intron,cds,intron,intron	TACAACTCCAACCTCATTAAACATTGGAGAAATCACACTGG	SLTM	1	ENCSR000SSH	-
chr19	57910968	57910969	m6A_site_251922	0	+	m6A_site_251922	m6A	4	GSE65380,GSM2010450,GSM2010452,GSM928399	22608085	AC003002.6	1.69273	2	protein_coding,protein_coding,protein_coding,processed_transcript	intron,cds,intron,intron	TACAACTCCAACCTCATTAAACATTGGAGAAATCACACTGG	LIN28A	1	GSE44615	-
chr19	57910464	57910465	m6A_site_251914	0	+	m6A_site_251914	m6A	24	GSE65380,GSM1135032,GSM1135032,GSM1135036,GSM1135037,GSM1166139,GSM1339393,GSM1339405,GSM1339415,GSM1339417,GSM1339427,GSM1339435,GSM1339441,GSM1828594,GSM2010450,GSM2010452,GSM2010454,GSM2010456,GSM2203060,GSM2460354,GSM2460356,GSM908333,GSM928399,GSM928401	2.42846e+55	AC003002.6	1.69273	2	protein_coding,protein_coding,processed_transcript,protein_coding	intron,intron,intron,cds	TACAACTACCGACTCATGAGACATAAGCGAGTTCACACTGG	nELAVL	1	GSE53696	-
chr19	57911318	57911319	m6A_site_251926	0	+	m6A_site_251926	m6A	3	GSM1339415,GSM1339421,GSM928399	2498190000000000	AC003002.6	1.69273	2	protein_coding,protein_coding,protein_coding,processed_transcript	intron,intron,utr3,intron	TTATGCAACTAATCTCCAGAACATTTTTCCTCTTACCAAGA	WDR33	1	GSE61123	-
chr19	57911318	57911319	m6A_site_251926	0	+	m6A_site_251926	m6A	3	GSM1339415,GSM1339421,GSM928399	2498190000000000	AC003002.6	1.69273	2	protein_coding,protein_coding,protein_coding,processed_transcript	intron,intron,utr3,intron	TTATGCAACTAATCTCCAGAACATTTTTCCTCTTACCAAGA	YTHDF1	1	GSE63591	reader
chr19	57911318	57911319	m6A_site_251926	0	+	m6A_site_251926	m6A	3	GSM1339415,GSM1339421,GSM928399	2498190000000000	AC003002.6	1.69273	2	protein_coding,protein_coding,protein_coding,processed_transcript	intron,intron,utr3,intron	TTATGCAACTAATCTCCAGAACATTTTTCCTCTTACCAAGA	MOV10	1	GSE48245	-
chr19	57910800	57910801	m6A_site_251920	0	+	m6A_site_251920	m6A	4	GSE65380,GSM2010450,GSM2010452,GSM928399	22608085	AC003002.6	1.69273	2	protein_coding,protein_coding,protein_coding,processed_transcript	intron,intron,cds,intron	TACAACTCCAGCCTTGTTAAACATTGGAGAAATCACACTGG	nELAVL	1	GSE53696	-
chr19	57910464	57910465	m6A_site_251914	0	+	m6A_site_251914	m6A	24	GSE65380,GSM1135032,GSM1135032,GSM1135036,GSM1135037,GSM1166139,GSM1339393,GSM1339405,GSM1339415,GSM1339417,GSM1339427,GSM1339435,GSM1339441,GSM1828594,GSM2010450,GSM2010452,GSM2010454,GSM2010456,GSM2203060,GSM2460354,GSM2460356,GSM908333,GSM928399,GSM928401	2.42846e+55	AC003002.6	1.69273	2	protein_coding,protein_coding,processed_transcript,protein_coding	intron,intron,intron,cds	TACAACTACCGACTCATGAGACATAAGCGAGTTCACACTGG	AGO	1	GSE78059	-
chr19	57910408	57910409	m6A_site_251913	0	+	m6A_site_251913	m6A	37	GSE65380,GSM1135020,GSM1135021,GSM1135032,GSM1135032,GSM1135036,GSM1135037,GSM1166139,GSM1166141,GSM1339393,GSM1339399,GSM1339401,GSM1339403,GSM1339405,GSM1339407,GSM1339415,GSM1339417,GSM1339421,GSM1339423,GSM1339427,GSM1339435,GSM1339437,GSM1339441,GSM1828594,GSM2010450,GSM2010452,GSM2010454,GSM2010456,GSM2203060,GSM2460352,GSM2460354,GSM2460356,GSM2460358,GSM2460360,GSM908333,GSM928399,GSM9284…	2.42846e+55	AC003002.6	1.69273	2	protein_coding,protein_coding,protein_coding,processed_transcript	intron,intron,cds,intron	CAGTTCACACTAGTGAAAGGACTTATGAGTGCAGAGAATGT	AGO	1	GSE78059	-
chr19	57910968	57910969	m6A_site_251922	0	+	m6A_site_251922	m6A	4	GSE65380,GSM2010450,GSM2010452,GSM928399	22608085	AC003002.6	1.69273	2	protein_coding,protein_coding,protein_coding,processed_transcript	intron,cds,intron,intron	TACAACTCCAACCTCATTAAACATTGGAGAAATCACACTGG	AGO1	2	GSE43573,GSE21918	-
chr19	57911318	57911319	m6A_site_251926	0	+	m6A_site_251926	m6A	3	GSM1339415,GSM1339421,GSM928399	2498190000000000	AC003002.6	1.69273	2	protein_coding,protein_coding,protein_coding,processed_transcript	intron,intron,utr3,intron	TTATGCAACTAATCTCCAGAACATTTTTCCTCTTACCAAGA	HNRNPL	1	GSE47604	-
chr19	57910716	57910717	m6A_site_251919	0	+	m6A_site_251919	m6A	5	GSE65380,GSM2010450,GSM2010452,GSM928399,GSM928401	22608085	AC003002.6	1.69273	2	protein_coding,protein_coding,processed_transcript,protein_coding	intron,intron,intron,cds	TATATCTCCACACTCATTAGACATCAGAGAATTCACACTGG	AGO1-4	1	GSE64678	-
chr19	57910082	57910083	m6A_site_251904	0	+	m6A_site_251904	m6A	65	GSE37003,GSE65380,GSM1135020,GSM1135021,GSM1135024,GSM1135025,GSM1135028,GSM1135029,GSM1135032,GSM1135032,GSM1135036,GSM1135037,GSM1166139,GSM1166140,GSM1166143,GSM1272358,GSM1272360,GSM1272362,GSM1272364,GSM1272366,GSM1272368,GSM1339393,GSM1339395,GSM1339397,GSM1339399,GSM1339401,GSM1339403,GSM1339405,GSM1339409,GSM1339411,GSM1339413,GSM1339415,GSM1339417,GSM1339421,GSM1339423,GSM1339425,GSM1339…	2.42846e+47	AC003002.6	1.69273	2	protein_coding,protein_coding,retained_intron,protein_coding,processed_transcript	intron,intron,exon,cds,intron	GATACCTTCATTTGGGAAGAACCACAGAGTTCACATGGCAG	ELAVL1	1	GSE28859	-
chr19	57911318	57911319	m6A_site_251926	0	+	m6A_site_251926	m6A	3	GSM1339415,GSM1339421,GSM928399	2498190000000000	AC003002.6	1.69273	2	protein_coding,protein_coding,protein_coding,processed_transcript	intron,intron,utr3,intron	TTATGCAACTAATCTCCAGAACATTTTTCCTCTTACCAAGA	U2AF2	1	PubMed-23374342	-
chr19	57910716	57910717	m6A_site_251919	0	+	m6A_site_251919	m6A	5	GSE65380,GSM2010450,GSM2010452,GSM928399,GSM928401	22608085	AC003002.6	1.69273	2	protein_coding,protein_coding,processed_transcript,protein_coding	intron,intron,intron,cds	TATATCTCCACACTCATTAGACATCAGAGAATTCACACTGG	CPSF2	1	GSE60385	-
chr8	22451319	22451320	m6A_site_431887	0	+	m6A_site_431887	m6A	5	GSM1135020,GSM1135021,GSM1135025,GSM1135028,GSM1135029	24284625	AC037459.4	1.76371	2	protein_coding,protein_coding,retained_intron,protein_coding,protein_coding,nonsense_mediated_decay	intron,utr3,exon,cds,cds,utr3	CTGTGCCGACTGTGGGCTGAACCTGAAGATGCGCGGGCACT	ADAR	1	GSE55361	-
chr8	22458619	22458620	m6A_site_431901	0	+	m6A_site_431901	m6A	18	GSM1272358,GSM1272360,GSM1272362,GSM1272364,GSM1272366,GSM1272368,GSM1339421,GSM1339427,GSM1339429,GSM1339439,GSM1982263,GSM2010450,GSM2010454,GSM2010456,GSM2483505,GSM2483506,GSM2483507,GSM2483508	2545680000000000	AC037459.4	1.76371	2	protein_coding,protein_coding,protein_coding,processed_transcript	cds,utr3,cds,exon	CTTACCGGGCCTTTCTCAGGACTCCCTGGACTTTGAATCCT	CPSF2	1	GSE60385	-
chr8	22459580	22459581	m6A_site_431907	0	+	m6A_site_431907	m6A	2	GSM1135021,GSM1135029	24284625	AC037459.4	1.76371	2	protein_coding,protein_coding	cds,cds	CATGGGAGCTGCTAAGCCAGACAGAGCACACAGGTGAGGGG	EIF4A3	1	GSE40778	-
chr8	22458542	22458543	m6A_site_431898	0	+	m6A_site_431898	m6A	16	GSM1272358,GSM1272360,GSM1272362,GSM1272364,GSM1272366,GSM1272368,GSM1339429,GSM1339439,GSM1982263,GSM2010450,GSM2010454,GSM2010456,GSM2460345,GSM2483505,GSM2483507,GSM2483508	2545680000000000	AC037459.4	1.76371	2	protein_coding,protein_coding,protein_coding,processed_transcript,protein_coding	utr3,cds,cds,exon,utr5	AGGGAGGCACTCTTTCTCAAACTGGCCTCCCGGGACTCAGG	NOP58	1	GSE43666	-
chr8	22458583	22458584	m6A_site_431900	0	+	m6A_site_431900	m6A	18	GSM1272358,GSM1272360,GSM1272362,GSM1272364,GSM1272366,GSM1272368,GSM1339427,GSM1339429,GSM1339439,GSM1982263,GSM2010450,GSM2010454,GSM2010456,GSM2460345,GSM2483505,GSM2483506,GSM2483507,GSM2483508	2545680000000000	AC037459.4	1.76371	2	protein_coding,protein_coding,protein_coding,processed_transcript	cds,utr3,cds,exon	AGTGGAGATGGCAGTTGGGGACAGCCCCCTGGCCGCCTTAC	BUD13	1	ENCSR830BSQ	-
chr8	22458542	22458543	m6A_site_431898	0	+	m6A_site_431898	m6A	16	GSM1272358,GSM1272360,GSM1272362,GSM1272364,GSM1272366,GSM1272368,GSM1339429,GSM1339439,GSM1982263,GSM2010450,GSM2010454,GSM2010456,GSM2460345,GSM2483505,GSM2483507,GSM2483508	2545680000000000	AC037459.4	1.76371	2	protein_coding,protein_coding,protein_coding,processed_transcript,protein_coding	utr3,cds,cds,exon,utr5	AGGGAGGCACTCTTTCTCAAACTGGCCTCCCGGGACTCAGG	RBM10	1	GSE48066	-
chr8	22458841	22458842	m6A_site_431905	0	+	m6A_site_431905	m6A	4	GSM1135024,GSM2010454,GSM2483505,GSM2483507	24284625	AC037459.4	1.76371	2	protein_coding,protein_coding,protein_coding	utr3,cds,cds	GTCCATGGAGGCAGACACAGACCTAGAGGCAGGCCTGGAAG	EIF4A3	1	GSE40778	-
chr8	22458542	22458543	m6A_site_431898	0	+	m6A_site_431898	m6A	16	GSM1272358,GSM1272360,GSM1272362,GSM1272364,GSM1272366,GSM1272368,GSM1339429,GSM1339439,GSM1982263,GSM2010450,GSM2010454,GSM2010456,GSM2460345,GSM2483505,GSM2483507,GSM2483508	2545680000000000	AC037459.4	1.76371	2	protein_coding,protein_coding,protein_coding,processed_transcript,protein_coding	utr3,cds,cds,exon,utr5	AGGGAGGCACTCTTTCTCAAACTGGCCTCCCGGGACTCAGG	GTF2F1	1	ENCSR265ZIS	-
chr8	22458583	22458584	m6A_site_431900	0	+	m6A_site_431900	m6A	18	GSM1272358,GSM1272360,GSM1272362,GSM1272364,GSM1272366,GSM1272368,GSM1339427,GSM1339429,GSM1339439,GSM1982263,GSM2010450,GSM2010454,GSM2010456,GSM2460345,GSM2483505,GSM2483506,GSM2483507,GSM2483508	2545680000000000	AC037459.4	1.76371	2	protein_coding,protein_coding,protein_coding,processed_transcript	cds,utr3,cds,exon	AGTGGAGATGGCAGTTGGGGACAGCCCCCTGGCCGCCTTAC	SF3A3	1	ENCSR331MIC	-
chr14	23538564	23538565	m6A_site_124743	0	-	m6A_site_124743	m6A	3	GSM1908210,GSM2203047,GSM2203052	27773535	ACIN1	1.73021	2	protein_coding,processed_transcript,retained_intron,nonsense_mediated_decay	intron,intron,exon,intron	AAAGGAGGGATGAGGCAGGGACTTGGATCAGAATAGGGCCA	HNRNPC	1	ENCSR550DVK	-
chr14	23549912	23549913	m6A_site_124777	0	-	m6A_site_124777	m6A	57	GSM1135024,GSM1166140,GSM1339393,GSM1339395,GSM1339397,GSM1339399,GSM1339401,GSM1339403,GSM1339405,GSM1339407,GSM1339409,GSM1339411,GSM1339413,GSM1339415,GSM1339417,GSM1339419,GSM1339421,GSM1339425,GSM1339427,GSM1339431,GSM1339433,GSM1339435,GSM1339437,GSM1339439,GSM1339441,GSM1723347,GSM1723351,GSM1982263,GSM2010450,GSM2010452,GSM2010454,GSM2010456,GSM2203043,GSM2203044,GSM2203047,GSM2203051,GSM…	2.42846e+63	ACIN1	1.73021	2	protein_coding	cds	GAGCAGATCGAAATTTGAAAACAGAGGAGGAAGAAGAGGAG	AGO1-4	1	GSE64676	-
chr14	23550995	23550996	m6A_site_124782	0	-	m6A_site_124782	m6A	32	GSM1339397,GSM1339405,GSM1339433,GSM1339441,GSM2010454,GSM2010456,GSM2203043,GSM2203044,GSM2203047,GSM2203051,GSM2203052,GSM2203055,GSM2203056,GSM2203059,GSM2203060,GSM2203063,GSM2283210,GSM2283211,GSM2283212,GSM2283213,GSM2283214,GSM2283215,GSM2332985,GSM2332986,GSM2332987,GSM2332988,GSM2332989,GSM2332990,GSM2483505,GSM2483506,GSM2483507,GSM2483508	2.49819e+31	ACIN1	1.73021	2	protein_coding	cds	GGTGACTCTGATGATGAGAAACCAAGGAAAGGAGAAAGACG	WDR33	1	GSE61123	-
chr14	23528519	23528520	m6A_site_124690	0	-	m6A_site_124690	m6A	87	GSM1135020,GSM1135021,GSM1135024,GSM1135025,GSM1135028,GSM1135029,GSM1166139,GSM1166140,GSM1166141,GSM1166142,GSM1166143,GSM1272358,GSM1272360,GSM1272362,GSM1272364,GSM1272366,GSM1272368,GSM1339393,GSM1339395,GSM1339397,GSM1339399,GSM1339401,GSM1339403,GSM1339405,GSM1339407,GSM1339409,GSM1339411,GSM1339413,GSM1339415,GSM1339417,GSM1339419,GSM1339421,GSM1339423,GSM1339425,GSM1339427,GSM1339429,GSM…	2.42846e+79	ACIN1	1.73021	2	protein_coding,nonsense_mediated_decay	cds,utr3	GGAGCACAGTCGGGAGAGGGACAGGGAGAGAGAGAGAGAAA	FUS	1	GSE50178	-
chr14	23527983	23527984	m6A_site_124679	0	-	m6A_site_124679	m6A	8	GSM1135020,GSM1135029,GSM2203043,GSM2203047,GSM2203051,GSM2203055,GSM2203056,GSM2203059	2428460000000000	ACIN1	1.73021	2	nonsense_mediated_decay,protein_coding	utr3,utr3	TGGGAACAGCCGGGGCCAGGACTGGGTCACCTATGAGCTGA	U2AF2	2	ENCSR893RAV,ENCSR202BFN	-
chr14	23549073	23549074	m6A_site_124765	0	-	m6A_site_124765	m6A	1	GSM2332990	27773536	ACIN1	1.73021	2	protein_coding	cds	ATCACTGAAGAATGTCTGAAACAGCCATCTTTGGAACAGAA	TRA2A	1	ENCSR365NVO	-
chr14	23528193	23528194	m6A_site_124683	0	-	m6A_site_124683	m6A	7	GSM1135020,GSM1135028,GSM1135036,GSM1135037,GSM1339417,GSM1828596,GSM2203043	2.42846e+31	ACIN1	1.73021	2	nonsense_mediated_decay,protein_coding	utr3,utr3	GGCCATCCTTTTCCCCCCAAACACACCCCCTTAACCTATCT	SRSF1	2	ENCSR432XUP,GSE71096	-
chr14	23559200	23559201	m6A_site_124783	0	-	m6A_site_124783	m6A	21	GSM2203043,GSM2203047,GSM2203051,GSM2203055,GSM2203056,GSM2203059,GSM2203060,GSM2283210,GSM2283211,GSM2283212,GSM2283213,GSM2283214,GSM2283215,GSM2332985,GSM2332986,GSM2332987,GSM2332988,GSM2332989,GSM2332990,GSM2483507,GSM2483508	2.77735e+23	ACIN1	1.73021	2	protein_coding,protein_coding	intron,cds	CCAGAGCTGGAGCTCAGCAGACATTCGCCCAGTACGTATCT	AGO1-4	1	GSE64678	-
chr14	23548839	23548840	m6A_site_124762	0	-	m6A_site_124762	m6A	2	GSM2203043,GSM2203051	27773535	ACIN1	1.73021	2	protein_coding	cds	CATGCCAACCCTCGTGGTAGACCCAAGATGGGCTCCAGATC	NOP58	1	GSE43666	-
chr14	23537621	23537622	m6A_site_124737	0	-	m6A_site_124737	m6A	86	GSE37003,GSE65380,GSM1135020,GSM1135021,GSM1135024,GSM1135025,GSM1135028,GSM1135029,GSM1135032,GSM1135032,GSM1135036,GSM1135037,GSM1166139,GSM1166140,GSM1166141,GSM1166144,GSM1272358,GSM1272360,GSM1272362,GSM1272364,GSM1272366,GSM1272368,GSM1339393,GSM1339395,GSM1339397,GSM1339399,GSM1339401,GSM1339403,GSM1339405,GSM1339407,GSM1339409,GSM1339411,GSM1339413,GSM1339415,GSM1339417,GSM1339419,GSM1339…	2.42846e+71	ACIN1	1.73021	2	protein_coding,processed_transcript,nonsense_mediated_decay	intron,exon,utr3	TTGTATTGAGCAAGCAAAAAACATTTGGAAAGGGGTGGACT	U2AF2	1	PubMed-23374342	-
chr14	23538679	23538680	m6A_site_124745	0	-	m6A_site_124745	m6A	11	GSM2203043,GSM2203044,GSM2203047,GSM2203051,GSM2203052,GSM2203055,GSM2203056,GSM2203059,GSM2283210,GSM2283212,GSM2283215	2777350000000000	ACIN1	1.73021	2	nonsense_mediated_decay,protein_coding,processed_transcript,retained_intron	intron,intron,intron,exon	TGAGGAGAAGAAAGAGGTAAACATCCAAGCCACCTATTGGG	AGO	1	GSE78059	-
chr14	23540628	23540629	m6A_site_124752	0	-	m6A_site_124752	m6A	23	GSM1135020,GSM1135021,GSM1135029,GSM1135032,GSM1135032,GSM1135036,GSM1135037,GSM1272368,GSM1339401,GSM1339425,GSM1339427,GSM1339437,GSM1339441,GSM2203047,GSM2203056,GSM2203060,GSM2283210,GSM2283212,GSM2283213,GSM2460345,GSM2460347,GSM928399,GSM928401	2.42846e+47	ACIN1	1.73021	2	protein_coding,processed_transcript,retained_intron,nonsense_mediated_decay,protein_coding,processed_transcript	intron,exon,intron,intron,utr5,intron	ACTCGGGGTTTGCCGTGAGGACTTAACGCTTATCTCTTAAA	WDR33	1	GSE61123	-
chr14	23528423	23528424	m6A_site_124686	0	-	m6A_site_124686	m6A	83	GSM1135020,GSM1135021,GSM1135024,GSM1135025,GSM1135028,GSM1135029,GSM1166139,GSM1166140,GSM1166141,GSM1166142,GSM1166143,GSM1272358,GSM1272360,GSM1272362,GSM1272364,GSM1272366,GSM1272368,GSM1339393,GSM1339395,GSM1339397,GSM1339399,GSM1339401,GSM1339403,GSM1339405,GSM1339407,GSM1339409,GSM1339411,GSM1339413,GSM1339415,GSM1339417,GSM1339419,GSM1339421,GSM1339423,GSM1339425,GSM1339427,GSM1339431,GSM…	2.42846e+79	ACIN1	1.73021	2	nonsense_mediated_decay,protein_coding	utr3,cds	CAGGGAAAGGGATCGCAGGGACACCAAGCGCCACAGCAGAA	XRN2	1	ENCSR657TZB	-
chr14	23528519	23528520	m6A_site_124690	0	-	m6A_site_124690	m6A	87	GSM1135020,GSM1135021,GSM1135024,GSM1135025,GSM1135028,GSM1135029,GSM1166139,GSM1166140,GSM1166141,GSM1166142,GSM1166143,GSM1272358,GSM1272360,GSM1272362,GSM1272364,GSM1272366,GSM1272368,GSM1339393,GSM1339395,GSM1339397,GSM1339399,GSM1339401,GSM1339403,GSM1339405,GSM1339407,GSM1339409,GSM1339411,GSM1339413,GSM1339415,GSM1339417,GSM1339419,GSM1339421,GSM1339423,GSM1339425,GSM1339427,GSM1339429,GSM…	2.42846e+79	ACIN1	1.73021	2	protein_coding,nonsense_mediated_decay	cds,utr3	GGAGCACAGTCGGGAGAGGGACAGGGAGAGAGAGAGAGAAA	ELAVL1	2	GSE50989,GSE28859	-
chr14	23550995	23550996	m6A_site_124782	0	-	m6A_site_124782	m6A	32	GSM1339397,GSM1339405,GSM1339433,GSM1339441,GSM2010454,GSM2010456,GSM2203043,GSM2203044,GSM2203047,GSM2203051,GSM2203052,GSM2203055,GSM2203056,GSM2203059,GSM2203060,GSM2203063,GSM2283210,GSM2283211,GSM2283212,GSM2283213,GSM2283214,GSM2283215,GSM2332985,GSM2332986,GSM2332987,GSM2332988,GSM2332989,GSM2332990,GSM2483505,GSM2483506,GSM2483507,GSM2483508	2.49819e+31	ACIN1	1.73021	2	protein_coding	cds	GGTGACTCTGATGATGAGAAACCAAGGAAAGGAGAAAGACG	LIN28A	1	GSE39872	-
chr14	23540628	23540629	m6A_site_124752	0	-	m6A_site_124752	m6A	23	GSM1135020,GSM1135021,GSM1135029,GSM1135032,GSM1135032,GSM1135036,GSM1135037,GSM1272368,GSM1339401,GSM1339425,GSM1339427,GSM1339437,GSM1339441,GSM2203047,GSM2203056,GSM2203060,GSM2283210,GSM2283212,GSM2283213,GSM2460345,GSM2460347,GSM928399,GSM928401	2.42846e+47	ACIN1	1.73021	2	protein_coding,processed_transcript,retained_intron,nonsense_mediated_decay,protein_coding,processed_transcript	intron,exon,intron,intron,utr5,intron	ACTCGGGGTTTGCCGTGAGGACTTAACGCTTATCTCTTAAA	DDX3X	1	ENCSR930BZL	-
chr14	23549160	23549161	m6A_site_124766	0	-	m6A_site_124766	m6A	1	GSM1135021	24284625	ACIN1	1.73021	2	protein_coding	cds	TCAGCCCAGAAGGATCTTGAACCTGAGTCAGACAGATCTGC	ELAVL1	1	GSE28859	-
chr14	23528375	23528376	m6A_site_124685	0	-	m6A_site_124685	m6A	79	GSM1135020,GSM1135021,GSM1135024,GSM1135025,GSM1135028,GSM1135029,GSM1166139,GSM1166140,GSM1166141,GSM1166142,GSM1166143,GSM1272358,GSM1272360,GSM1272362,GSM1272364,GSM1272366,GSM1272368,GSM1339393,GSM1339395,GSM1339397,GSM1339399,GSM1339401,GSM1339403,GSM1339405,GSM1339407,GSM1339409,GSM1339411,GSM1339413,GSM1339415,GSM1339417,GSM1339419,GSM1339421,GSM1339425,GSM1339427,GSM1339431,GSM1339433,GSM…	2.42846e+79	ACIN1	1.73021	2	nonsense_mediated_decay,protein_coding	utr3,cds	TCGGAGCACACCTGTGCGGGACCGGGGTGGGCGCCGCTAGC	DDX42	1	ENCSR576SHT	-
chr14	23528489	23528490	m6A_site_124689	0	-	m6A_site_124689	m6A	87	GSM1135020,GSM1135021,GSM1135024,GSM1135025,GSM1135028,GSM1135029,GSM1166139,GSM1166140,GSM1166141,GSM1166142,GSM1166143,GSM1272358,GSM1272360,GSM1272362,GSM1272364,GSM1272366,GSM1272368,GSM1339393,GSM1339395,GSM1339397,GSM1339399,GSM1339401,GSM1339403,GSM1339405,GSM1339407,GSM1339409,GSM1339411,GSM1339413,GSM1339415,GSM1339417,GSM1339419,GSM1339421,GSM1339423,GSM1339425,GSM1339427,GSM1339429,GSM…	2.42846e+79	ACIN1	1.73021	2	nonsense_mediated_decay,protein_coding	utr3,cds	AGAGAGAGAAAGGGAGCGGGACAGGGGGGACCGAGATCGGG	BUD13	1	ENCSR830BSQ	-
chr14	23533445	23533446	m6A_site_124707	0	-	m6A_site_124707	m6A	6	GSM2203043,GSM2203047,GSM2203051,GSM2203055,GSM2203056,GSM2203059	27773535	ACIN1	1.73021	2	retained_intron,retained_intron,protein_coding,nonsense_mediated_decay,protein_coding	intron,exon,intron,intron,cds	AGCCTCATCCCCGACATCAAACCCCTGGCGGGGCAGGAGGC	IGF2BP2	1	ENCSR062NNB	-
chr14	23533787	23533788	m6A_site_124713	0	-	m6A_site_124713	m6A	14	GSM1135020,GSM1135021,GSM1135024,GSM1135028,GSM1135029,GSM1908206,GSM2010454,GSM2010456,GSM2203043,GSM2203047,GSM2203051,GSM2203055,GSM2203056,GSM2203059	2428460000000000	ACIN1	1.73021	2	protein_coding,retained_intron,nonsense_mediated_decay,retained_intron	intron,intron,intron,exon	TAAGTTAACCTTTTACCAAAACTCCAGCCAGAGGTAACCTG	FUS	1	GSE43308	-
chr14	23528423	23528424	m6A_site_124686	0	-	m6A_site_124686	m6A	83	GSM1135020,GSM1135021,GSM1135024,GSM1135025,GSM1135028,GSM1135029,GSM1166139,GSM1166140,GSM1166141,GSM1166142,GSM1166143,GSM1272358,GSM1272360,GSM1272362,GSM1272364,GSM1272366,GSM1272368,GSM1339393,GSM1339395,GSM1339397,GSM1339399,GSM1339401,GSM1339403,GSM1339405,GSM1339407,GSM1339409,GSM1339411,GSM1339413,GSM1339415,GSM1339417,GSM1339419,GSM1339421,GSM1339423,GSM1339425,GSM1339427,GSM1339431,GSM…	2.42846e+79	ACIN1	1.73021	2	nonsense_mediated_decay,protein_coding	utr3,cds	CAGGGAAAGGGATCGCAGGGACACCAAGCGCCACAGCAGAA	PRPF8	1	ENCSR121NVA	-
chr14	23548120	23548121	m6A_site_124759	0	-	m6A_site_124759	m6A	5	GSM2203051,GSM2283212,GSM2283214,GSM2283215,GSM2332990	2.77735e+23	ACIN1	1.73021	2	protein_coding,retained_intron	cds,exon	TCTGTGAGCCAAAGGAGAGGACTTCCACCTCCTCATCCTCT	SRSF7	1	GSE71096	-
chr14	23527983	23527984	m6A_site_124679	0	-	m6A_site_124679	m6A	8	GSM1135020,GSM1135029,GSM2203043,GSM2203047,GSM2203051,GSM2203055,GSM2203056,GSM2203059	2428460000000000	ACIN1	1.73021	2	nonsense_mediated_decay,protein_coding	utr3,utr3	TGGGAACAGCCGGGGCCAGGACTGGGTCACCTATGAGCTGA	SRSF9	1	ENCSR773KRC	-
chr14	23527983	23527984	m6A_site_124679	0	-	m6A_site_124679	m6A	8	GSM1135020,GSM1135029,GSM2203043,GSM2203047,GSM2203051,GSM2203055,GSM2203056,GSM2203059	2428460000000000	ACIN1	1.73021	2	nonsense_mediated_decay,protein_coding	utr3,utr3	TGGGAACAGCCGGGGCCAGGACTGGGTCACCTATGAGCTGA	IGF2BP3	1	ENCSR993OLA	-
chr14	23536929	23536930	m6A_site_124723	0	-	m6A_site_124723	m6A	59	GSE37003,GSE65380,GSM1135020,GSM1135021,GSM1135024,GSM1135025,GSM1135028,GSM1135029,GSM1135032,GSM1135032,GSM1135036,GSM1135037,GSM1166139,GSM1166140,GSM1166143,GSM1272368,GSM1339395,GSM1339397,GSM1339399,GSM1339401,GSM1339403,GSM1339405,GSM1339413,GSM1339415,GSM1339417,GSM1339419,GSM1339421,GSM1339423,GSM1339425,GSM1339427,GSM1339429,GSM1339435,GSM1339437,GSM1339439,GSM1339441,GSM1828596,GSM1908…	2.42846e+63	ACIN1	1.73021	2	protein_coding,nonsense_mediated_decay	intron,utr3	CTGCAGCTTGCCACTGGTGGACATAGGGTCCTGCCTGCCTC	BUD13	1	ENCSR830BSQ	-
chr14	23538640	23538641	m6A_site_124744	0	-	m6A_site_124744	m6A	10	GSM1908210,GSM2203043,GSM2203047,GSM2203051,GSM2203052,GSM2203055,GSM2203056,GSM2203059,GSM2283210,GSM2283212	2777350000000000	ACIN1	1.73021	2	protein_coding,nonsense_mediated_decay,retained_intron,processed_transcript	intron,intron,exon,intron	GGGCGGGTGGGCAGGAATGGACCTAGGGGAAAGAGTAGAGC	nELAVL	1	GSE53696	-
chr14	23549495	23549496	m6A_site_124769	0	-	m6A_site_124769	m6A	7	GSM1135028,GSM2203043,GSM2203047,GSM2203051,GSM2203056,GSM2203059,GSM2203060	2428460000000000	ACIN1	1.73021	2	protein_coding	cds	TTGTAGCGCTGCCAGAGCAAACTGCCAGCGAGGAGGAGACT	FXR2	1	ENCSR224QWC	-
chr14	23530629	23530630	m6A_site_124695	0	-	m6A_site_124695	m6A	52	GSM1135024,GSM1135029,GSM1166139,GSM1166140,GSM1166141,GSM1166142,GSM1166143,GSM1272362,GSM1272364,GSM1339397,GSM1339399,GSM1339401,GSM1339431,GSM1339433,GSM1339435,GSM1339437,GSM1339441,GSM1723349,GSM1908206,GSM1908208,GSM1908210,GSM1908212,GSM1982257,GSM1982263,GSM2010450,GSM2010452,GSM2010454,GSM2010456,GSM2203043,GSM2203044,GSM2203047,GSM2203051,GSM2203052,GSM2203055,GSM2203056,GSM2203059,GSM…	2.42846e+71	ACIN1	1.73021	2	nonsense_mediated_decay,protein_coding	utr3,cds	AAATGGAGCGGCGGGAGCGGACTCGATCAGAGCGTGAATGG	U2AF1	1	ENCSR328LLU	-
chr14	23549772	23549773	m6A_site_124775	0	-	m6A_site_124775	m6A	60	GSM1135024,GSM1166139,GSM1166140,GSM1166141,GSM1166142,GSM1166143,GSM1339393,GSM1339395,GSM1339397,GSM1339399,GSM1339401,GSM1339403,GSM1339405,GSM1339407,GSM1339409,GSM1339411,GSM1339413,GSM1339415,GSM1339417,GSM1339419,GSM1339421,GSM1339425,GSM1339427,GSM1339431,GSM1339433,GSM1339435,GSM1339437,GSM1339439,GSM1339441,GSM1723347,GSM1723349,GSM1723351,GSM1828596,GSM1982263,GSM2010450,GSM2010452,GSM…	2.42846e+63	ACIN1	1.73021	2	protein_coding	cds	GAAGAGATACCTAGAGTAAAACCAGAGGAGATGATGGATGA	UPF1	1	GSE47976	-
chr14	23537659	23537660	m6A_site_124739	0	-	m6A_site_124739	m6A	86	GSE37003,GSE65380,GSM1135020,GSM1135021,GSM1135024,GSM1135025,GSM1135028,GSM1135029,GSM1135032,GSM1135032,GSM1135036,GSM1135037,GSM1166139,GSM1166140,GSM1166141,GSM1166144,GSM1272358,GSM1272360,GSM1272362,GSM1272364,GSM1272366,GSM1272368,GSM1339393,GSM1339395,GSM1339397,GSM1339399,GSM1339401,GSM1339403,GSM1339405,GSM1339407,GSM1339409,GSM1339411,GSM1339413,GSM1339415,GSM1339417,GSM1339419,GSM1339…	2.42846e+71	ACIN1	1.73021	2	processed_transcript,nonsense_mediated_decay,protein_coding	exon,utr3,intron	ACATCAGGGGGCCAAGAAGAACACTGTTCTGGAGAGACTTG	SF3A3	1	ENCSR331MIC	-
chr14	23528423	23528424	m6A_site_124686	0	-	m6A_site_124686	m6A	83	GSM1135020,GSM1135021,GSM1135024,GSM1135025,GSM1135028,GSM1135029,GSM1166139,GSM1166140,GSM1166141,GSM1166142,GSM1166143,GSM1272358,GSM1272360,GSM1272362,GSM1272364,GSM1272366,GSM1272368,GSM1339393,GSM1339395,GSM1339397,GSM1339399,GSM1339401,GSM1339403,GSM1339405,GSM1339407,GSM1339409,GSM1339411,GSM1339413,GSM1339415,GSM1339417,GSM1339419,GSM1339421,GSM1339423,GSM1339425,GSM1339427,GSM1339431,GSM…	2.42846e+79	ACIN1	1.73021	2	nonsense_mediated_decay,protein_coding	utr3,cds	CAGGGAAAGGGATCGCAGGGACACCAAGCGCCACAGCAGAA	SRSF7	1	ENCSR513NDD	-
chr14	23550959	23550960	m6A_site_124781	0	-	m6A_site_124781	m6A	42	GSM1135024,GSM1166140,GSM1339397,GSM1339399,GSM1339401,GSM1339405,GSM1339411,GSM1339431,GSM1339433,GSM1339435,GSM1339437,GSM1339441,GSM2010450,GSM2010454,GSM2010456,GSM2203043,GSM2203044,GSM2203047,GSM2203051,GSM2203052,GSM2203055,GSM2203056,GSM2203059,GSM2203060,GSM2203063,GSM2203064,GSM2283210,GSM2283211,GSM2283212,GSM2283213,GSM2283214,GSM2283215,GSM2332985,GSM2332986,GSM2332987,GSM2332988,GSM…	2.42846e+47	ACIN1	1.73021	2	protein_coding	cds	AGACGATCATCTAGGGTCAGACAGGTAACTCAGATACCTCC	SRSF7	1	ENCSR513NDD	-
chr14	23549655	23549656	m6A_site_124771	0	-	m6A_site_124771	m6A	47	GSM1135024,GSM1166139,GSM1339393,GSM1339397,GSM1339399,GSM1339401,GSM1339403,GSM1339405,GSM1339407,GSM1339409,GSM1339411,GSM1339413,GSM1339415,GSM1339417,GSM1339419,GSM1339421,GSM1339425,GSM1339427,GSM1339433,GSM1339435,GSM1339437,GSM1339441,GSM1723347,GSM1723349,GSM1723351,GSM1982263,GSM2010452,GSM2010454,GSM2203043,GSM2203044,GSM2203047,GSM2203051,GSM2203052,GSM2203055,GSM2203056,GSM2203059,GSM…	2.42846e+55	ACIN1	1.73021	2	protein_coding	cds	AGAAAAAGTCATCTGGCCAGACAGCAGCAGGAGAAGGAAAT	TRA2A	1	ENCSR365NVO	-
chr14	23527998	23527999	m6A_site_124680	0	-	m6A_site_124680	m6A	8	GSM1135020,GSM1135029,GSM2203043,GSM2203047,GSM2203051,GSM2203055,GSM2203056,GSM2203059	2428460000000000	ACIN1	1.73021	2	protein_coding,nonsense_mediated_decay	utr3,utr3	CTTACAGCCTTCTCTTGGGAACAGCCGGGGCCAGGACTGGG	IGF2BP1	2	GSE21918,ENCSR975KIR	-
chr14	23528375	23528376	m6A_site_124685	0	-	m6A_site_124685	m6A	79	GSM1135020,GSM1135021,GSM1135024,GSM1135025,GSM1135028,GSM1135029,GSM1166139,GSM1166140,GSM1166141,GSM1166142,GSM1166143,GSM1272358,GSM1272360,GSM1272362,GSM1272364,GSM1272366,GSM1272368,GSM1339393,GSM1339395,GSM1339397,GSM1339399,GSM1339401,GSM1339403,GSM1339405,GSM1339407,GSM1339409,GSM1339411,GSM1339413,GSM1339415,GSM1339417,GSM1339419,GSM1339421,GSM1339425,GSM1339427,GSM1339431,GSM1339433,GSM…	2.42846e+79	ACIN1	1.73021	2	nonsense_mediated_decay,protein_coding	utr3,cds	TCGGAGCACACCTGTGCGGGACCGGGGTGGGCGCCGCTAGC	MSI1	1	GSE68800	-
chr14	23533445	23533446	m6A_site_124707	0	-	m6A_site_124707	m6A	6	GSM2203043,GSM2203047,GSM2203051,GSM2203055,GSM2203056,GSM2203059	27773535	ACIN1	1.73021	2	retained_intron,retained_intron,protein_coding,nonsense_mediated_decay,protein_coding	intron,exon,intron,intron,cds	AGCCTCATCCCCGACATCAAACCCCTGGCGGGGCAGGAGGC	AGO1-4	1	GSE57855	-
chr14	23536689	23536690	m6A_site_124718	0	-	m6A_site_124718	m6A	72	GSE37003,GSE65380,GSM1135020,GSM1135021,GSM1135024,GSM1135025,GSM1135028,GSM1135029,GSM1135032,GSM1135032,GSM1135036,GSM1135037,GSM1166139,GSM1166140,GSM1166141,GSM1166143,GSM1272360,GSM1272362,GSM1272364,GSM1272366,GSM1272368,GSM1339395,GSM1339397,GSM1339399,GSM1339401,GSM1339403,GSM1339407,GSM1339409,GSM1339411,GSM1339413,GSM1339415,GSM1339417,GSM1339419,GSM1339421,GSM1339423,GSM1339425,GSM1339…	2.42846e+71	ACIN1	1.73021	2	nonsense_mediated_decay,protein_coding	utr3,intron	CCCCCTGCGCCCCTGGGAGGACTCTGGCAGTGCCGTGCTGA	UPF1	1	GSE47976	-
chr14	23528347	23528348	m6A_site_124684	0	-	m6A_site_124684	m6A	70	GSM1135020,GSM1135021,GSM1135024,GSM1135025,GSM1135028,GSM1135029,GSM1166139,GSM1166140,GSM1166141,GSM1166143,GSM1272358,GSM1272360,GSM1272362,GSM1272364,GSM1272366,GSM1272368,GSM1339393,GSM1339397,GSM1339399,GSM1339401,GSM1339403,GSM1339405,GSM1339407,GSM1339409,GSM1339411,GSM1339413,GSM1339415,GSM1339417,GSM1339419,GSM1339421,GSM1339425,GSM1339427,GSM1339431,GSM1339433,GSM1339435,GSM1339437,GSM…	2.42846e+71	ACIN1	1.73021	2	nonsense_mediated_decay,protein_coding	utr3,utr3	GGGCGCCGCTAGCTGGGAAAACACTAGAGCTGCAGGTACCA	WDR33	1	GSE61123	-
chr14	23532714	23532715	m6A_site_124702	0	-	m6A_site_124702	m6A	17	GSM1339397,GSM1339399,GSM1339407,GSM1339431,GSM1339433,GSM1339437,GSM1339441,GSM2010450,GSM2010454,GSM2010456,GSM2203043,GSM2203047,GSM2203051,GSM2203055,GSM2203056,GSM2203059,GSM908331	2.49819e+23	ACIN1	1.73021	2	nonsense_mediated_decay,protein_coding,retained_intron	utr3,cds,exon	GAGAAGGAACCTGAAGCAGAACCTCCTGTACCTCCCCAGGT	FBL	1	GSE43666	-
chr14	23528347	23528348	m6A_site_124684	0	-	m6A_site_124684	m6A	70	GSM1135020,GSM1135021,GSM1135024,GSM1135025,GSM1135028,GSM1135029,GSM1166139,GSM1166140,GSM1166141,GSM1166143,GSM1272358,GSM1272360,GSM1272362,GSM1272364,GSM1272366,GSM1272368,GSM1339393,GSM1339397,GSM1339399,GSM1339401,GSM1339403,GSM1339405,GSM1339407,GSM1339409,GSM1339411,GSM1339413,GSM1339415,GSM1339417,GSM1339419,GSM1339421,GSM1339425,GSM1339427,GSM1339431,GSM1339433,GSM1339435,GSM1339437,GSM…	2.42846e+71	ACIN1	1.73021	2	nonsense_mediated_decay,protein_coding	utr3,utr3	GGGCGCCGCTAGCTGGGAAAACACTAGAGCTGCAGGTACCA	AUH	2	ENCSR541QHS,ENCSR334QFR	-
chr14	23532726	23532727	m6A_site_124703	0	-	m6A_site_124703	m6A	17	GSM1339397,GSM1339399,GSM1339407,GSM1339431,GSM1339433,GSM1339437,GSM1339441,GSM2010450,GSM2010454,GSM2010456,GSM2203043,GSM2203047,GSM2203051,GSM2203055,GSM2203056,GSM2203059,GSM908331	2.49819e+23	ACIN1	1.73021	2	nonsense_mediated_decay,retained_intron,protein_coding	utr3,exon,cds	GAAGAGGAAGAAGAGAAGGAACCTGAAGCAGAACCTCCTGT	NOP56	1	GSE43666	-
chr14	23549748	23549749	m6A_site_124774	0	-	m6A_site_124774	m6A	60	GSM1135024,GSM1166139,GSM1166140,GSM1166141,GSM1166142,GSM1166143,GSM1339393,GSM1339395,GSM1339397,GSM1339399,GSM1339401,GSM1339403,GSM1339405,GSM1339407,GSM1339409,GSM1339411,GSM1339413,GSM1339415,GSM1339417,GSM1339419,GSM1339421,GSM1339425,GSM1339427,GSM1339431,GSM1339433,GSM1339435,GSM1339437,GSM1339439,GSM1339441,GSM1723347,GSM1723349,GSM1723351,GSM1828596,GSM1982263,GSM2010450,GSM2010452,GSM…	2.42846e+63	ACIN1	1.73021	2	protein_coding	cds	GAGGAGATGATGGATGAGAGACCCAAAACAAGATCCCAGGA	DGCR8	1	GSE39086	-
chr14	23528489	23528490	m6A_site_124689	0	-	m6A_site_124689	m6A	87	GSM1135020,GSM1135021,GSM1135024,GSM1135025,GSM1135028,GSM1135029,GSM1166139,GSM1166140,GSM1166141,GSM1166142,GSM1166143,GSM1272358,GSM1272360,GSM1272362,GSM1272364,GSM1272366,GSM1272368,GSM1339393,GSM1339395,GSM1339397,GSM1339399,GSM1339401,GSM1339403,GSM1339405,GSM1339407,GSM1339409,GSM1339411,GSM1339413,GSM1339415,GSM1339417,GSM1339419,GSM1339421,GSM1339423,GSM1339425,GSM1339427,GSM1339429,GSM…	2.42846e+79	ACIN1	1.73021	2	nonsense_mediated_decay,protein_coding	utr3,cds	AGAGAGAGAAAGGGAGCGGGACAGGGGGGACCGAGATCGGG	GNL3	1	ENCSR301UQM	-
chr14	23549841	23549842	m6A_site_124776	0	-	m6A_site_124776	m6A	60	GSM1135024,GSM1166139,GSM1166140,GSM1166141,GSM1166142,GSM1166143,GSM1339393,GSM1339395,GSM1339397,GSM1339399,GSM1339401,GSM1339403,GSM1339405,GSM1339407,GSM1339409,GSM1339411,GSM1339413,GSM1339415,GSM1339417,GSM1339419,GSM1339421,GSM1339425,GSM1339427,GSM1339431,GSM1339433,GSM1339435,GSM1339437,GSM1339439,GSM1339441,GSM1723347,GSM1723349,GSM1723351,GSM1982263,GSM2010450,GSM2010452,GSM2010454,GSM…	2.42846e+63	ACIN1	1.73021	2	protein_coding	cds	GAGGAAGGTGATGATGAGGGACAAAAATCTAGGGAGGCACC	TAF15	1	ENCSR841EQA	-
chr14	23533324	23533325	m6A_site_124704	0	-	m6A_site_124704	m6A	13	GSM1339397,GSM1339433,GSM1339441,GSM2010450,GSM2010454,GSM2010456,GSM2203043,GSM2203047,GSM2203051,GSM2203055,GSM2203056,GSM2203059,GSM908331	2.49819e+23	ACIN1	1.73021	2	protein_coding,retained_intron,nonsense_mediated_decay	cds,exon,utr3	AGGGGCTGAAAATATGCCGGACAGTCACTCAGGTAAGGCTT	GNL3	1	ENCSR301UQM	-
chr14	23533324	23533325	m6A_site_124704	0	-	m6A_site_124704	m6A	13	GSM1339397,GSM1339433,GSM1339441,GSM2010450,GSM2010454,GSM2010456,GSM2203043,GSM2203047,GSM2203051,GSM2203055,GSM2203056,GSM2203059,GSM908331	2.49819e+23	ACIN1	1.73021	2	protein_coding,retained_intron,nonsense_mediated_decay	cds,exon,utr3	AGGGGCTGAAAATATGCCGGACAGTCACTCAGGTAAGGCTT	IGF2BP3	1	GSE21918	-
chr14	23532199	23532200	m6A_site_124700	0	-	m6A_site_124700	m6A	1	GSM2203051	27773535	ACIN1	1.73021	2	protein_coding,nonsense_mediated_decay,retained_intron	cds,utr3,exon	CCATTGATGACCCAGTCCGAACTGCCCAGGTGCCCTCCCCA	PRPF8	1	ENCSR121NVA	-
chr14	23527998	23527999	m6A_site_124680	0	-	m6A_site_124680	m6A	8	GSM1135020,GSM1135029,GSM2203043,GSM2203047,GSM2203051,GSM2203055,GSM2203056,GSM2203059	2428460000000000	ACIN1	1.73021	2	protein_coding,nonsense_mediated_decay	utr3,utr3	CTTACAGCCTTCTCTTGGGAACAGCCGGGGCCAGGACTGGG	EIF4A3	1	GSE40778	-
chr14	23528166	23528167	m6A_site_124682	0	-	m6A_site_124682	m6A	6	GSM1135020,GSM1135036,GSM1135037,GSM1339417,GSM1828596,GSM2203043	2.42846e+31	ACIN1	1.73021	2	protein_coding,nonsense_mediated_decay	utr3,utr3	CCCTTAACCTATCTCTTGGGACTTAGCCCGACCCTCCCTCT	LSM11	1	ENCSR022BVV	-
chr14	23536689	23536690	m6A_site_124718	0	-	m6A_site_124718	m6A	72	GSE37003,GSE65380,GSM1135020,GSM1135021,GSM1135024,GSM1135025,GSM1135028,GSM1135029,GSM1135032,GSM1135032,GSM1135036,GSM1135037,GSM1166139,GSM1166140,GSM1166141,GSM1166143,GSM1272360,GSM1272362,GSM1272364,GSM1272366,GSM1272368,GSM1339395,GSM1339397,GSM1339399,GSM1339401,GSM1339403,GSM1339407,GSM1339409,GSM1339411,GSM1339413,GSM1339415,GSM1339417,GSM1339419,GSM1339421,GSM1339423,GSM1339425,GSM1339…	2.42846e+71	ACIN1	1.73021	2	nonsense_mediated_decay,protein_coding	utr3,intron	CCCCCTGCGCCCCTGGGAGGACTCTGGCAGTGCCGTGCTGA	NOP58	1	GSE43666	-
chr14	23533324	23533325	m6A_site_124704	0	-	m6A_site_124704	m6A	13	GSM1339397,GSM1339433,GSM1339441,GSM2010450,GSM2010454,GSM2010456,GSM2203043,GSM2203047,GSM2203051,GSM2203055,GSM2203056,GSM2203059,GSM908331	2.49819e+23	ACIN1	1.73021	2	protein_coding,retained_intron,nonsense_mediated_decay	cds,exon,utr3	AGGGGCTGAAAATATGCCGGACAGTCACTCAGGTAAGGCTT	TRA2A	2	ENCSR314UMJ,ENCSR365NVO	-
chr14	23538514	23538515	m6A_site_124742	0	-	m6A_site_124742	m6A	1	GSM2203052	27773535	ACIN1	1.73021	2	nonsense_mediated_decay,processed_transcript,protein_coding,retained_intron	intron,intron,intron,exon	TCGCTGGTTTAGCAAGGGAGACCCCTTGTGACGGGGACAGG	UPF1	1	GSE47976	-
chr14	23538514	23538515	m6A_site_124742	0	-	m6A_site_124742	m6A	1	GSM2203052	27773535	ACIN1	1.73021	2	nonsense_mediated_decay,processed_transcript,protein_coding,retained_intron	intron,intron,intron,exon	TCGCTGGTTTAGCAAGGGAGACCCCTTGTGACGGGGACAGG	SLBP	1	ENCSR483NOP	-
chr14	23530376	23530377	m6A_site_124693	0	-	m6A_site_124693	m6A	53	GSM1135021,GSM1135024,GSM1135028,GSM1135029,GSM1166139,GSM1166140,GSM1166141,GSM1166142,GSM1166143,GSM1339393,GSM1339397,GSM1339399,GSM1339401,GSM1339405,GSM1339411,GSM1339427,GSM1339431,GSM1339433,GSM1339435,GSM1339437,GSM1339441,GSM1723349,GSM1982257,GSM1982263,GSM2010450,GSM2010452,GSM2010454,GSM2010456,GSM2203043,GSM2203044,GSM2203047,GSM2203051,GSM2203055,GSM2203056,GSM2203059,GSM2203060,GSM…	2.42846e+63	ACIN1	1.73021	2	protein_coding,nonsense_mediated_decay	cds,utr3	TCAGAGAAAGCCCAGGAGGAACCACCTGCCAAGCTGCTGGA	SLTM	1	ENCSR000SSH	-
chr14	23549495	23549496	m6A_site_124769	0	-	m6A_site_124769	m6A	7	GSM1135028,GSM2203043,GSM2203047,GSM2203051,GSM2203056,GSM2203059,GSM2203060	2428460000000000	ACIN1	1.73021	2	protein_coding	cds	TTGTAGCGCTGCCAGAGCAAACTGCCAGCGAGGAGGAGACT	FMR1	1	ENCSR331VNX	-
chr14	23548198	23548199	m6A_site_124760	0	-	m6A_site_124760	m6A	1	GSM2203051	27773535	ACIN1	1.73021	2	protein_coding,retained_intron	cds,exon	GCAGCACCAGCTATACTGAAACCAAAGATCCCTCTTCTGGT	CAPRIN1	1	GSE38201	-
chr14	23528423	23528424	m6A_site_124686	0	-	m6A_site_124686	m6A	83	GSM1135020,GSM1135021,GSM1135024,GSM1135025,GSM1135028,GSM1135029,GSM1166139,GSM1166140,GSM1166141,GSM1166142,GSM1166143,GSM1272358,GSM1272360,GSM1272362,GSM1272364,GSM1272366,GSM1272368,GSM1339393,GSM1339395,GSM1339397,GSM1339399,GSM1339401,GSM1339403,GSM1339405,GSM1339407,GSM1339409,GSM1339411,GSM1339413,GSM1339415,GSM1339417,GSM1339419,GSM1339421,GSM1339423,GSM1339425,GSM1339427,GSM1339431,GSM…	2.42846e+79	ACIN1	1.73021	2	nonsense_mediated_decay,protein_coding	utr3,cds	CAGGGAAAGGGATCGCAGGGACACCAAGCGCCACAGCAGAA	SRSF9	1	ENCSR773KRC	-
chr14	23536689	23536690	m6A_site_124718	0	-	m6A_site_124718	m6A	72	GSE37003,GSE65380,GSM1135020,GSM1135021,GSM1135024,GSM1135025,GSM1135028,GSM1135029,GSM1135032,GSM1135032,GSM1135036,GSM1135037,GSM1166139,GSM1166140,GSM1166141,GSM1166143,GSM1272360,GSM1272362,GSM1272364,GSM1272366,GSM1272368,GSM1339395,GSM1339397,GSM1339399,GSM1339401,GSM1339403,GSM1339407,GSM1339409,GSM1339411,GSM1339413,GSM1339415,GSM1339417,GSM1339419,GSM1339421,GSM1339423,GSM1339425,GSM1339…	2.42846e+71	ACIN1	1.73021	2	nonsense_mediated_decay,protein_coding	utr3,intron	CCCCCTGCGCCCCTGGGAGGACTCTGGCAGTGCCGTGCTGA	U2AF1	1	ENCSR328LLU	-
chr14	23540662	23540663	m6A_site_124754	0	-	m6A_site_124754	m6A	28	GSM1135020,GSM1135021,GSM1135029,GSM1135032,GSM1135032,GSM1135036,GSM1135037,GSM1272360,GSM1272368,GSM1339401,GSM1339409,GSM1339411,GSM1339425,GSM1339427,GSM1339437,GSM1339441,GSM2010450,GSM2203047,GSM2203056,GSM2203060,GSM2283210,GSM2283212,GSM2283213,GSM2460345,GSM2460347,GSM2460352,GSM928399,GSM928401	2.42846e+47	ACIN1	1.73021	2	protein_coding,protein_coding,nonsense_mediated_decay,processed_transcript,retained_intron,protein_coding	cds,utr5,intron,exon,exon,intron	CTTCCTCCTTCTCCAGAGAGACCAATCCAGCCGAACTCGGG	AGO1-4	1	GSE64678	-
chr14	23549160	23549161	m6A_site_124766	0	-	m6A_site_124766	m6A	1	GSM1135021	24284625	ACIN1	1.73021	2	protein_coding	cds	TCAGCCCAGAAGGATCTTGAACCTGAGTCAGACAGATCTGC	TRA2A	1	ENCSR365NVO	-
chr14	23538640	23538641	m6A_site_124744	0	-	m6A_site_124744	m6A	10	GSM1908210,GSM2203043,GSM2203047,GSM2203051,GSM2203052,GSM2203055,GSM2203056,GSM2203059,GSM2283210,GSM2283212	2777350000000000	ACIN1	1.73021	2	protein_coding,nonsense_mediated_decay,retained_intron,processed_transcript	intron,intron,exon,intron	GGGCGGGTGGGCAGGAATGGACCTAGGGGAAAGAGTAGAGC	FUS	1	GSE50178	-
chr14	23532726	23532727	m6A_site_124703	0	-	m6A_site_124703	m6A	17	GSM1339397,GSM1339399,GSM1339407,GSM1339431,GSM1339433,GSM1339437,GSM1339441,GSM2010450,GSM2010454,GSM2010456,GSM2203043,GSM2203047,GSM2203051,GSM2203055,GSM2203056,GSM2203059,GSM908331	2.49819e+23	ACIN1	1.73021	2	nonsense_mediated_decay,retained_intron,protein_coding	utr3,exon,cds	GAAGAGGAAGAAGAGAAGGAACCTGAAGCAGAACCTCCTGT	SRSF10	1	GSE71096	-
chr14	23540472	23540473	m6A_site_124751	0	-	m6A_site_124751	m6A	5	GSM1135024,GSM1135037,GSM2283210,GSM2283212,GSM2460347	2428460000000000	ACIN1	1.73021	2	protein_coding,nonsense_mediated_decay,processed_transcript,protein_coding,retained_intron,processed_transcript	intron,intron,intron,utr5,intron,exon	GGAGGTGGTGGGATCTTGGAACAAGGAAGGTGTGGTTTTTT	SF3B4	1	ENCSR279UJF	-
chr14	23536995	23536996	m6A_site_124724	0	-	m6A_site_124724	m6A	38	GSE37003,GSE65380,GSM1135020,GSM1135021,GSM1135024,GSM1135025,GSM1135028,GSM1135029,GSM1135032,GSM1135032,GSM1135036,GSM1135037,GSM1339399,GSM1339401,GSM1339413,GSM1339417,GSM1339419,GSM1339423,GSM1339425,GSM1339429,GSM1339439,GSM1908206,GSM1982257,GSM2010450,GSM2010452,GSM2010454,GSM2460345,GSM2460347,GSM2460350,GSM2460352,GSM2460354,GSM2460356,GSM2460358,GSM908331,GSM908333,GSM908335,GSM928399,…	2.42846e+31	ACIN1	1.73021	2	protein_coding,nonsense_mediated_decay	intron,utr3	TACAGGCAGAGGAGAAAGGGACTCTGGAGTCATCACCTGGA	U2AF1	1	ENCSR328LLU	-
chr14	23536929	23536930	m6A_site_124723	0	-	m6A_site_124723	m6A	59	GSE37003,GSE65380,GSM1135020,GSM1135021,GSM1135024,GSM1135025,GSM1135028,GSM1135029,GSM1135032,GSM1135032,GSM1135036,GSM1135037,GSM1166139,GSM1166140,GSM1166143,GSM1272368,GSM1339395,GSM1339397,GSM1339399,GSM1339401,GSM1339403,GSM1339405,GSM1339413,GSM1339415,GSM1339417,GSM1339419,GSM1339421,GSM1339423,GSM1339425,GSM1339427,GSM1339429,GSM1339435,GSM1339437,GSM1339439,GSM1339441,GSM1828596,GSM1908…	2.42846e+63	ACIN1	1.73021	2	protein_coding,nonsense_mediated_decay	intron,utr3	CTGCAGCTTGCCACTGGTGGACATAGGGTCCTGCCTGCCTC	AGO1-4	1	GSE57855	-
chr14	23530802	23530803	m6A_site_124699	0	-	m6A_site_124699	m6A	3	GSM1908206,GSM1908208,GSM2203043	27773535	ACIN1	1.73021	2	protein_coding,retained_intron,nonsense_mediated_decay	cds,exon,utr3	TCACCGAGGCCTCTTGGTGGACCGTCCCTCTGAAACTAAGA	nELAVL	1	GSE53695	-
chr14	23530601	23530602	m6A_site_124694	0	-	m6A_site_124694	m6A	47	GSM1135024,GSM1135029,GSM1166139,GSM1166140,GSM1166141,GSM1166142,GSM1166143,GSM1272362,GSM1272364,GSM1339393,GSM1339397,GSM1339399,GSM1339401,GSM1339431,GSM1339433,GSM1339435,GSM1339437,GSM1339441,GSM1723349,GSM1982257,GSM1982263,GSM2010450,GSM2010452,GSM2010454,GSM2010456,GSM2203043,GSM2203044,GSM2203047,GSM2203051,GSM2203052,GSM2203055,GSM2203056,GSM2203059,GSM2283210,GSM2283211,GSM2283212,GSM…	2.42846e+63	ACIN1	1.73021	2	protein_coding,nonsense_mediated_decay	cds,utr3	AGAGCGTGAATGGGATCGGGACAAAGTTCGAGAAGGGCCCC	GNL3	1	ENCSR301UQM	-
chr14	23549772	23549773	m6A_site_124775	0	-	m6A_site_124775	m6A	60	GSM1135024,GSM1166139,GSM1166140,GSM1166141,GSM1166142,GSM1166143,GSM1339393,GSM1339395,GSM1339397,GSM1339399,GSM1339401,GSM1339403,GSM1339405,GSM1339407,GSM1339409,GSM1339411,GSM1339413,GSM1339415,GSM1339417,GSM1339419,GSM1339421,GSM1339425,GSM1339427,GSM1339431,GSM1339433,GSM1339435,GSM1339437,GSM1339439,GSM1339441,GSM1723347,GSM1723349,GSM1723351,GSM1828596,GSM1982263,GSM2010450,GSM2010452,GSM…	2.42846e+63	ACIN1	1.73021	2	protein_coding	cds	GAAGAGATACCTAGAGTAAAACCAGAGGAGATGATGGATGA	nELAVL	1	GSE53696	-
chr14	23564638	23564639	m6A_site_124797	0	-	m6A_site_124797	m6A	10	GSM1339409,GSM1339419,GSM1339421,GSM1339423,GSM1339435,GSM1339437,GSM2203043,GSM2203055,GSM2203059,GSM2203060	2498190000000000	ACIN1	1.73021	2	protein_coding	utr5	CTAGGTCCGGAAATAAACGAACATCTCCGATTATGGTTATA	RBM10	1	GSE48066	-
chr14	23537801	23537802	m6A_site_124740	0	-	m6A_site_124740	m6A	29	GSE65380,GSM1135020,GSM1135029,GSM1135032,GSM1135032,GSM1135036,GSM1135037,GSM1339401,GSM1339411,GSM1339413,GSM1339417,GSM1339421,GSM1339425,GSM1339427,GSM1339431,GSM1339435,GSM1339439,GSM1339441,GSM2203043,GSM2203047,GSM2203051,GSM2203052,GSM2203056,GSM2203059,GSM2203060,GSM2460345,GSM2460347,GSM908331,GSM928399	2.42846e+39	ACIN1	1.73021	2	processed_transcript,processed_transcript,protein_coding,nonsense_mediated_decay	intron,exon,intron,utr3	GATGCCGCCTCTTCCTCTGGACCCACCCGCTGCTACTGAGC	SRSF7	2	ENCSR513NDD,GSE71096	-
chr14	23537459	23537460	m6A_site_124732	0	-	m6A_site_124732	m6A	76	GSE37003,GSE65380,GSM1135020,GSM1135021,GSM1135024,GSM1135025,GSM1135028,GSM1135029,GSM1135032,GSM1135032,GSM1135036,GSM1135037,GSM1166143,GSM1272358,GSM1272360,GSM1272362,GSM1272364,GSM1272366,GSM1272368,GSM1339395,GSM1339397,GSM1339399,GSM1339401,GSM1339403,GSM1339405,GSM1339409,GSM1339411,GSM1339413,GSM1339415,GSM1339417,GSM1339419,GSM1339421,GSM1339423,GSM1339425,GSM1339427,GSM1339429,GSM1339…	2.42846e+71	ACIN1	1.73021	2	protein_coding,nonsense_mediated_decay	intron,utr3	TCCCCATCTAGGGCACCAAGACCTCCTAAAGTTTGTGATCG	U2AF2	1	PubMed-23374342	-
chr14	23538564	23538565	m6A_site_124743	0	-	m6A_site_124743	m6A	3	GSM1908210,GSM2203047,GSM2203052	27773535	ACIN1	1.73021	2	protein_coding,processed_transcript,retained_intron,nonsense_mediated_decay	intron,intron,exon,intron	AAAGGAGGGATGAGGCAGGGACTTGGATCAGAATAGGGCCA	METTL3	1	GSE50580	writer
chr14	23536765	23536766	m6A_site_124720	0	-	m6A_site_124720	m6A	79	GSE37003,GSE65380,GSM1135020,GSM1135021,GSM1135024,GSM1135025,GSM1135028,GSM1135029,GSM1135032,GSM1135032,GSM1135036,GSM1135037,GSM1166139,GSM1166140,GSM1166141,GSM1166143,GSM1272358,GSM1272360,GSM1272362,GSM1272364,GSM1272366,GSM1272368,GSM1339393,GSM1339395,GSM1339397,GSM1339399,GSM1339401,GSM1339403,GSM1339405,GSM1339407,GSM1339409,GSM1339411,GSM1339413,GSM1339415,GSM1339417,GSM1339419,GSM1339…	2.42846e+71	ACIN1	1.73021	2	protein_coding,nonsense_mediated_decay	intron,utr3	AGCCTGGCCACCGCCAGTGAACTGTCTTGACATCATGGAAA	FBL	1	GSE43666	-
chr14	23538679	23538680	m6A_site_124745	0	-	m6A_site_124745	m6A	11	GSM2203043,GSM2203044,GSM2203047,GSM2203051,GSM2203052,GSM2203055,GSM2203056,GSM2203059,GSM2283210,GSM2283212,GSM2283215	2777350000000000	ACIN1	1.73021	2	nonsense_mediated_decay,protein_coding,processed_transcript,retained_intron	intron,intron,intron,exon	TGAGGAGAAGAAAGAGGTAAACATCCAAGCCACCTATTGGG	NPM1	1	ENCSR867DSZ	-
chr14	23537643	23537644	m6A_site_124738	0	-	m6A_site_124738	m6A	86	GSE37003,GSE65380,GSM1135020,GSM1135021,GSM1135024,GSM1135025,GSM1135028,GSM1135029,GSM1135032,GSM1135032,GSM1135036,GSM1135037,GSM1166139,GSM1166140,GSM1166141,GSM1166144,GSM1272358,GSM1272360,GSM1272362,GSM1272364,GSM1272366,GSM1272368,GSM1339393,GSM1339395,GSM1339397,GSM1339399,GSM1339401,GSM1339403,GSM1339405,GSM1339407,GSM1339409,GSM1339411,GSM1339413,GSM1339415,GSM1339417,GSM1339419,GSM1339…	2.42846e+71	ACIN1	1.73021	2	processed_transcript,nonsense_mediated_decay,protein_coding	exon,utr3,intron	AAGAACACTGTTCTGGAGAGACTTGTATTGAGCAAGCAAAA	DGCR8	1	GSE39086	-
chr14	23528489	23528490	m6A_site_124689	0	-	m6A_site_124689	m6A	87	GSM1135020,GSM1135021,GSM1135024,GSM1135025,GSM1135028,GSM1135029,GSM1166139,GSM1166140,GSM1166141,GSM1166142,GSM1166143,GSM1272358,GSM1272360,GSM1272362,GSM1272364,GSM1272366,GSM1272368,GSM1339393,GSM1339395,GSM1339397,GSM1339399,GSM1339401,GSM1339403,GSM1339405,GSM1339407,GSM1339409,GSM1339411,GSM1339413,GSM1339415,GSM1339417,GSM1339419,GSM1339421,GSM1339423,GSM1339425,GSM1339427,GSM1339429,GSM…	2.42846e+79	ACIN1	1.73021	2	nonsense_mediated_decay,protein_coding	utr3,cds	AGAGAGAGAAAGGGAGCGGGACAGGGGGGACCGAGATCGGG	WDR33	1	GSE61123	-
chr14	23538787	23538788	m6A_site_124748	0	-	m6A_site_124748	m6A	23	GSM1135024,GSM1339433,GSM1339441,GSM2010454,GSM2010456,GSM2203043,GSM2203044,GSM2203047,GSM2203051,GSM2203052,GSM2203055,GSM2203056,GSM2203059,GSM2283210,GSM2283211,GSM2283212,GSM2283213,GSM2283214,GSM2283215,GSM2332985,GSM2332986,GSM2332988,GSM2332990	2.42846e+39	ACIN1	1.73021	2	nonsense_mediated_decay,retained_intron,protein_coding,processed_transcript	utr3,exon,cds,exon	GACCATGGACACAAGTGAAAACAGACCTGAAAATGATGTTC	TARDBP	1	ENCSR584TCR	-
chr14	23528166	23528167	m6A_site_124682	0	-	m6A_site_124682	m6A	6	GSM1135020,GSM1135036,GSM1135037,GSM1339417,GSM1828596,GSM2203043	2.42846e+31	ACIN1	1.73021	2	protein_coding,nonsense_mediated_decay	utr3,utr3	CCCTTAACCTATCTCTTGGGACTTAGCCCGACCCTCCCTCT	CSTF2T	1	ENCSR919HSE	-
chr14	23530802	23530803	m6A_site_124699	0	-	m6A_site_124699	m6A	3	GSM1908206,GSM1908208,GSM2203043	27773535	ACIN1	1.73021	2	protein_coding,retained_intron,nonsense_mediated_decay	cds,exon,utr3	TCACCGAGGCCTCTTGGTGGACCGTCCCTCTGAAACTAAGA	SMNDC1	1	ENCSR373ODC	-
chr14	23528193	23528194	m6A_site_124683	0	-	m6A_site_124683	m6A	7	GSM1135020,GSM1135028,GSM1135036,GSM1135037,GSM1339417,GSM1828596,GSM2203043	2.42846e+31	ACIN1	1.73021	2	nonsense_mediated_decay,protein_coding	utr3,utr3	GGCCATCCTTTTCCCCCCAAACACACCCCCTTAACCTATCT	PCBP2	1	ENCSR339FUY	-
chr14	23549655	23549656	m6A_site_124771	0	-	m6A_site_124771	m6A	47	GSM1135024,GSM1166139,GSM1339393,GSM1339397,GSM1339399,GSM1339401,GSM1339403,GSM1339405,GSM1339407,GSM1339409,GSM1339411,GSM1339413,GSM1339415,GSM1339417,GSM1339419,GSM1339421,GSM1339425,GSM1339427,GSM1339433,GSM1339435,GSM1339437,GSM1339441,GSM1723347,GSM1723349,GSM1723351,GSM1982263,GSM2010452,GSM2010454,GSM2203043,GSM2203044,GSM2203047,GSM2203051,GSM2203052,GSM2203055,GSM2203056,GSM2203059,GSM…	2.42846e+55	ACIN1	1.73021	2	protein_coding	cds	AGAAAAAGTCATCTGGCCAGACAGCAGCAGGAGAAGGAAAT	ELAVL1	1	GSE28859	-
chr14	23536745	23536746	m6A_site_124719	0	-	m6A_site_124719	m6A	79	GSE37003,GSE65380,GSM1135020,GSM1135021,GSM1135024,GSM1135025,GSM1135028,GSM1135029,GSM1135032,GSM1135032,GSM1135036,GSM1135037,GSM1166139,GSM1166140,GSM1166141,GSM1166143,GSM1272358,GSM1272360,GSM1272362,GSM1272364,GSM1272366,GSM1272368,GSM1339393,GSM1339395,GSM1339397,GSM1339399,GSM1339401,GSM1339403,GSM1339405,GSM1339407,GSM1339409,GSM1339411,GSM1339413,GSM1339415,GSM1339417,GSM1339419,GSM1339…	2.42846e+71	ACIN1	1.73021	2	protein_coding,nonsense_mediated_decay	intron,utr3	ACTGTCTTGACATCATGGAAACTGGGCAGCGTCCCCCCACA	EIF4A3	1	GSE40778	-
chr14	23549741	23549742	m6A_site_124773	0	-	m6A_site_124773	m6A	60	GSM1135024,GSM1166139,GSM1166140,GSM1166141,GSM1166142,GSM1166143,GSM1339393,GSM1339395,GSM1339397,GSM1339399,GSM1339401,GSM1339403,GSM1339405,GSM1339407,GSM1339409,GSM1339411,GSM1339413,GSM1339415,GSM1339417,GSM1339419,GSM1339421,GSM1339425,GSM1339427,GSM1339431,GSM1339433,GSM1339435,GSM1339437,GSM1339439,GSM1339441,GSM1723347,GSM1723349,GSM1723351,GSM1828596,GSM1982263,GSM2010450,GSM2010452,GSM…	2.42846e+63	ACIN1	1.73021	2	protein_coding	cds	TGATGGATGAGAGACCCAAAACAAGATCCCAGGAACAGGAG	FXR1	1	ENCSR774RFN	-
chr14	23527998	23527999	m6A_site_124680	0	-	m6A_site_124680	m6A	8	GSM1135020,GSM1135029,GSM2203043,GSM2203047,GSM2203051,GSM2203055,GSM2203056,GSM2203059	2428460000000000	ACIN1	1.73021	2	protein_coding,nonsense_mediated_decay	utr3,utr3	CTTACAGCCTTCTCTTGGGAACAGCCGGGGCCAGGACTGGG	SRSF1	2	ENCSR989VIY,ENCSR432XUP	-
chr14	23528567	23528568	m6A_site_124691	0	-	m6A_site_124691	m6A	87	GSM1135020,GSM1135021,GSM1135024,GSM1135025,GSM1135028,GSM1135029,GSM1166139,GSM1166140,GSM1166141,GSM1166142,GSM1166143,GSM1272358,GSM1272360,GSM1272362,GSM1272364,GSM1272366,GSM1272368,GSM1339393,GSM1339395,GSM1339397,GSM1339399,GSM1339401,GSM1339403,GSM1339405,GSM1339407,GSM1339409,GSM1339411,GSM1339413,GSM1339415,GSM1339417,GSM1339419,GSM1339421,GSM1339423,GSM1339425,GSM1339427,GSM1339429,GSM…	2.42846e+79	ACIN1	1.73021	2	protein_coding,nonsense_mediated_decay	cds,utr3	GGAAGCCGAGCGGGAACGGAACCGACAGCTGGAGCGAGAGA	SND1	1	ENCSR061EVO	-
chr14	23537489	23537490	m6A_site_124733	0	-	m6A_site_124733	m6A	78	GSE37003,GSE65380,GSM1135020,GSM1135021,GSM1135024,GSM1135025,GSM1135028,GSM1135029,GSM1135032,GSM1135032,GSM1135036,GSM1135037,GSM1166143,GSM1272358,GSM1272360,GSM1272362,GSM1272364,GSM1272366,GSM1272368,GSM1339395,GSM1339397,GSM1339399,GSM1339401,GSM1339403,GSM1339405,GSM1339409,GSM1339411,GSM1339413,GSM1339415,GSM1339417,GSM1339419,GSM1339421,GSM1339423,GSM1339425,GSM1339427,GSM1339429,GSM1339…	2.42846e+71	ACIN1	1.73021	2	nonsense_mediated_decay,protein_coding	utr3,intron	GGTTGCCTTGTTTGCTACAGACTGTTGGGATCCCCATCTAG	SRSF9	1	ENCSR773KRC	-
chr14	23530601	23530602	m6A_site_124694	0	-	m6A_site_124694	m6A	47	GSM1135024,GSM1135029,GSM1166139,GSM1166140,GSM1166141,GSM1166142,GSM1166143,GSM1272362,GSM1272364,GSM1339393,GSM1339397,GSM1339399,GSM1339401,GSM1339431,GSM1339433,GSM1339435,GSM1339437,GSM1339441,GSM1723349,GSM1982257,GSM1982263,GSM2010450,GSM2010452,GSM2010454,GSM2010456,GSM2203043,GSM2203044,GSM2203047,GSM2203051,GSM2203052,GSM2203055,GSM2203056,GSM2203059,GSM2283210,GSM2283211,GSM2283212,GSM…	2.42846e+63	ACIN1	1.73021	2	protein_coding,nonsense_mediated_decay	cds,utr3	AGAGCGTGAATGGGATCGGGACAAAGTTCGAGAAGGGCCCC	ELAVL1	2	GSE50989,GSE28859	-
chr14	23533749	23533750	m6A_site_124712	0	-	m6A_site_124712	m6A	15	GSM1135020,GSM1135021,GSM1135024,GSM1135028,GSM1135029,GSM1908206,GSM2010454,GSM2010456,GSM2203043,GSM2203047,GSM2203051,GSM2203055,GSM2203056,GSM2203059,GSM2283214	2.42846e+23	ACIN1	1.73021	2	nonsense_mediated_decay,retained_intron,protein_coding,retained_intron	intron,exon,intron,intron	CTGTAGGTATTACGGTTTGAACTAGCAGAGGTCCTGAGACC	WDR33	1	GSE61123	-
chr14	23549495	23549496	m6A_site_124769	0	-	m6A_site_124769	m6A	7	GSM1135028,GSM2203043,GSM2203047,GSM2203051,GSM2203056,GSM2203059,GSM2203060	2428460000000000	ACIN1	1.73021	2	protein_coding	cds	TTGTAGCGCTGCCAGAGCAAACTGCCAGCGAGGAGGAGACT	U2AF2	1	PubMed-23374342	-
chr14	23559200	23559201	m6A_site_124783	0	-	m6A_site_124783	m6A	21	GSM2203043,GSM2203047,GSM2203051,GSM2203055,GSM2203056,GSM2203059,GSM2203060,GSM2283210,GSM2283211,GSM2283212,GSM2283213,GSM2283214,GSM2283215,GSM2332985,GSM2332986,GSM2332987,GSM2332988,GSM2332989,GSM2332990,GSM2483507,GSM2483508	2.77735e+23	ACIN1	1.73021	2	protein_coding,protein_coding	intron,cds	CCAGAGCTGGAGCTCAGCAGACATTCGCCCAGTACGTATCT	SRSF7	1	ENCSR513NDD	-
chr14	23527998	23527999	m6A_site_124680	0	-	m6A_site_124680	m6A	8	GSM1135020,GSM1135029,GSM2203043,GSM2203047,GSM2203051,GSM2203055,GSM2203056,GSM2203059	2428460000000000	ACIN1	1.73021	2	protein_coding,nonsense_mediated_decay	utr3,utr3	CTTACAGCCTTCTCTTGGGAACAGCCGGGGCCAGGACTGGG	RBM10	1	GSE48066	-
chr14	23538514	23538515	m6A_site_124742	0	-	m6A_site_124742	m6A	1	GSM2203052	27773535	ACIN1	1.73021	2	nonsense_mediated_decay,processed_transcript,protein_coding,retained_intron	intron,intron,intron,exon	TCGCTGGTTTAGCAAGGGAGACCCCTTGTGACGGGGACAGG	KHSRP	1	ENCSR438GZQ	-
chr14	23549073	23549074	m6A_site_124765	0	-	m6A_site_124765	m6A	1	GSM2332990	27773536	ACIN1	1.73021	2	protein_coding	cds	ATCACTGAAGAATGTCTGAAACAGCCATCTTTGGAACAGAA	DGCR8	1	GSE39086	-
chr14	23527983	23527984	m6A_site_124679	0	-	m6A_site_124679	m6A	8	GSM1135020,GSM1135029,GSM2203043,GSM2203047,GSM2203051,GSM2203055,GSM2203056,GSM2203059	2428460000000000	ACIN1	1.73021	2	nonsense_mediated_decay,protein_coding	utr3,utr3	TGGGAACAGCCGGGGCCAGGACTGGGTCACCTATGAGCTGA	MOV10	2	GSE48245,GSE50499	-
chr14	23533378	23533379	m6A_site_124706	0	-	m6A_site_124706	m6A	12	GSM1339397,GSM1339433,GSM1339441,GSM2010454,GSM2010456,GSM2203043,GSM2203047,GSM2203051,GSM2203055,GSM2203056,GSM2203059,GSM908331	2.49819e+23	ACIN1	1.73021	2	nonsense_mediated_decay,protein_coding,retained_intron	utr3,cds,exon	CTCGCATCTCTGAGGATGAGACAGAGCGTAATGGCGATGAT	BUD13	1	ENCSR830BSQ	-
chr14	23547399	23547400	m6A_site_124756	0	-	m6A_site_124756	m6A	20	GSM1135036,GSM1339397,GSM1339401,GSM1339433,GSM1339441,GSM2010450,GSM2010454,GSM2283210,GSM2283211,GSM2283212,GSM2283213,GSM2283214,GSM2283215,GSM2332985,GSM2332986,GSM2332987,GSM2332988,GSM2332989,GSM2332990,GSM2483507	2.42846e+31	ACIN1	1.73021	2	nonsense_mediated_decay,retained_intron,protein_coding	cds,exon,cds	CCCAAACCTCAGAGACTCAGACCTCTCATCTGCCAGAATCA	FMR1	1	GSE39682	-
chr14	23536855	23536856	m6A_site_124722	0	-	m6A_site_124722	m6A	77	GSE37003,GSE65380,GSM1135020,GSM1135021,GSM1135024,GSM1135025,GSM1135028,GSM1135029,GSM1135032,GSM1135032,GSM1135036,GSM1135037,GSM1166139,GSM1166140,GSM1166143,GSM1272358,GSM1272360,GSM1272362,GSM1272366,GSM1272368,GSM1339393,GSM1339395,GSM1339397,GSM1339399,GSM1339401,GSM1339403,GSM1339405,GSM1339407,GSM1339409,GSM1339411,GSM1339413,GSM1339415,GSM1339417,GSM1339419,GSM1339421,GSM1339423,GSM1339…	2.42846e+71	ACIN1	1.73021	2	nonsense_mediated_decay,protein_coding	utr3,intron	CACAGGCCATCTCATCAGGGACTGCAAGATGATGTCCCTTC	NOP56	1	GSE43666	-
chr14	23532726	23532727	m6A_site_124703	0	-	m6A_site_124703	m6A	17	GSM1339397,GSM1339399,GSM1339407,GSM1339431,GSM1339433,GSM1339437,GSM1339441,GSM2010450,GSM2010454,GSM2010456,GSM2203043,GSM2203047,GSM2203051,GSM2203055,GSM2203056,GSM2203059,GSM908331	2.49819e+23	ACIN1	1.73021	2	nonsense_mediated_decay,retained_intron,protein_coding	utr3,exon,cds	GAAGAGGAAGAAGAGAAGGAACCTGAAGCAGAACCTCCTGT	FXR1	1	ENCSR774RFN	-
chr14	23538787	23538788	m6A_site_124748	0	-	m6A_site_124748	m6A	23	GSM1135024,GSM1339433,GSM1339441,GSM2010454,GSM2010456,GSM2203043,GSM2203044,GSM2203047,GSM2203051,GSM2203052,GSM2203055,GSM2203056,GSM2203059,GSM2283210,GSM2283211,GSM2283212,GSM2283213,GSM2283214,GSM2283215,GSM2332985,GSM2332986,GSM2332988,GSM2332990	2.42846e+39	ACIN1	1.73021	2	nonsense_mediated_decay,retained_intron,protein_coding,processed_transcript	utr3,exon,cds,exon	GACCATGGACACAAGTGAAAACAGACCTGAAAATGATGTTC	DKC1	1	GSE43666	-
chr14	23532199	23532200	m6A_site_124700	0	-	m6A_site_124700	m6A	1	GSM2203051	27773535	ACIN1	1.73021	2	protein_coding,nonsense_mediated_decay,retained_intron	cds,utr3,exon	CCATTGATGACCCAGTCCGAACTGCCCAGGTGCCCTCCCCA	FBL	1	GSE43666	-
chr14	23527983	23527984	m6A_site_124679	0	-	m6A_site_124679	m6A	8	GSM1135020,GSM1135029,GSM2203043,GSM2203047,GSM2203051,GSM2203055,GSM2203056,GSM2203059	2428460000000000	ACIN1	1.73021	2	nonsense_mediated_decay,protein_coding	utr3,utr3	TGGGAACAGCCGGGGCCAGGACTGGGTCACCTATGAGCTGA	LIN28A	1	GSE44615	-
chr14	23537659	23537660	m6A_site_124739	0	-	m6A_site_124739	m6A	86	GSE37003,GSE65380,GSM1135020,GSM1135021,GSM1135024,GSM1135025,GSM1135028,GSM1135029,GSM1135032,GSM1135032,GSM1135036,GSM1135037,GSM1166139,GSM1166140,GSM1166141,GSM1166144,GSM1272358,GSM1272360,GSM1272362,GSM1272364,GSM1272366,GSM1272368,GSM1339393,GSM1339395,GSM1339397,GSM1339399,GSM1339401,GSM1339403,GSM1339405,GSM1339407,GSM1339409,GSM1339411,GSM1339413,GSM1339415,GSM1339417,GSM1339419,GSM1339…	2.42846e+71	ACIN1	1.73021	2	processed_transcript,nonsense_mediated_decay,protein_coding	exon,utr3,intron	ACATCAGGGGGCCAAGAAGAACACTGTTCTGGAGAGACTTG	MSI1	1	GSE68800	-
chr14	23548221	23548222	m6A_site_124761	0	-	m6A_site_124761	m6A	1	GSM2203051	27773535	ACIN1	1.73021	2	retained_intron,protein_coding	exon,cds	GAGCCCTGGAGTCTCCAGGGACAGCAGCACCAGCTATACTG	PRPF8	1	ENCSR121NVA	-
chr14	23528423	23528424	m6A_site_124686	0	-	m6A_site_124686	m6A	83	GSM1135020,GSM1135021,GSM1135024,GSM1135025,GSM1135028,GSM1135029,GSM1166139,GSM1166140,GSM1166141,GSM1166142,GSM1166143,GSM1272358,GSM1272360,GSM1272362,GSM1272364,GSM1272366,GSM1272368,GSM1339393,GSM1339395,GSM1339397,GSM1339399,GSM1339401,GSM1339403,GSM1339405,GSM1339407,GSM1339409,GSM1339411,GSM1339413,GSM1339415,GSM1339417,GSM1339419,GSM1339421,GSM1339423,GSM1339425,GSM1339427,GSM1339431,GSM…	2.42846e+79	ACIN1	1.73021	2	nonsense_mediated_decay,protein_coding	utr3,cds	CAGGGAAAGGGATCGCAGGGACACCAAGCGCCACAGCAGAA	NONO	1	ENCSR861PAR	-
chr14	23533596	23533597	m6A_site_124708	0	-	m6A_site_124708	m6A	17	GSM1135020,GSM1135021,GSM1135024,GSM1135028,GSM1135029,GSM1908206,GSM2010454,GSM2010456,GSM2203043,GSM2203047,GSM2203051,GSM2203055,GSM2203056,GSM2203059,GSM2203060,GSM2283214,GSM2332990	2.42846e+31	ACIN1	1.73021	2	nonsense_mediated_decay,retained_intron,protein_coding	utr3,exon,cds	ACAGCCACCACACAGAAGAAACCTTCCATCAGTATCACCAC	IGF2BP1	1	GSE21918	-
chr14	23549727	23549728	m6A_site_124772	0	-	m6A_site_124772	m6A	58	GSM1135024,GSM1166139,GSM1166140,GSM1166141,GSM1166143,GSM1339393,GSM1339395,GSM1339397,GSM1339399,GSM1339401,GSM1339403,GSM1339405,GSM1339407,GSM1339409,GSM1339411,GSM1339413,GSM1339415,GSM1339417,GSM1339419,GSM1339421,GSM1339425,GSM1339427,GSM1339431,GSM1339433,GSM1339435,GSM1339437,GSM1339439,GSM1339441,GSM1723347,GSM1723349,GSM1723351,GSM1982263,GSM2010450,GSM2010452,GSM2010454,GSM2010456,GSM…	2.42846e+55	ACIN1	1.73021	2	protein_coding	cds	CCCAAAACAAGATCCCAGGAACAGGAGGTGTTAGAGAGAGG	AGO1	2	GSE43573,GSE21918	-
chr14	23537515	23537516	m6A_site_124734	0	-	m6A_site_124734	m6A	82	GSE37003,GSE65380,GSM1135020,GSM1135021,GSM1135024,GSM1135025,GSM1135028,GSM1135029,GSM1135032,GSM1135032,GSM1135036,GSM1135037,GSM1166142,GSM1166143,GSM1272358,GSM1272360,GSM1272362,GSM1272364,GSM1272366,GSM1272368,GSM1339393,GSM1339395,GSM1339397,GSM1339399,GSM1339401,GSM1339403,GSM1339405,GSM1339409,GSM1339411,GSM1339413,GSM1339415,GSM1339417,GSM1339419,GSM1339421,GSM1339423,GSM1339425,GSM1339…	2.42846e+71	ACIN1	1.73021	2	nonsense_mediated_decay,protein_coding	utr3,intron	ATGCCCTTGCCCTTTTGAGGACTGTGGGTTGCCTTGTTTGC	SRSF9	1	ENCSR773KRC	-
chr14	23549957	23549958	m6A_site_124779	0	-	m6A_site_124779	m6A	56	GSM1135024,GSM1166140,GSM1339393,GSM1339397,GSM1339399,GSM1339401,GSM1339403,GSM1339405,GSM1339407,GSM1339409,GSM1339411,GSM1339413,GSM1339415,GSM1339417,GSM1339419,GSM1339421,GSM1339425,GSM1339427,GSM1339431,GSM1339433,GSM1339435,GSM1339437,GSM1339439,GSM1339441,GSM1982263,GSM2010450,GSM2010454,GSM2010456,GSM2203043,GSM2203044,GSM2203047,GSM2203051,GSM2203052,GSM2203055,GSM2203056,GSM2203059,GSM…	2.42846e+55	ACIN1	1.73021	2	protein_coding	cds	AGGAGGAAGAGGATCAAGAAACACCTTCCAGAAACCTAAGG	SRSF1	1	ENCSR989VIY	-
chr14	23549495	23549496	m6A_site_124769	0	-	m6A_site_124769	m6A	7	GSM1135028,GSM2203043,GSM2203047,GSM2203051,GSM2203056,GSM2203059,GSM2203060	2428460000000000	ACIN1	1.73021	2	protein_coding	cds	TTGTAGCGCTGCCAGAGCAAACTGCCAGCGAGGAGGAGACT	RBM27	1	ENCSR489RJI	-
chr14	23540384	23540385	m6A_site_124750	0	-	m6A_site_124750	m6A	25	GSM1135024,GSM1135037,GSM1339433,GSM1339441,GSM2010454,GSM2010456,GSM2203043,GSM2203044,GSM2203047,GSM2203051,GSM2203052,GSM2203055,GSM2203056,GSM2203059,GSM2283210,GSM2283211,GSM2283212,GSM2283213,GSM2283214,GSM2283215,GSM2332985,GSM2332986,GSM2332987,GSM2332988,GSM2332990	2.42846e+39	ACIN1	1.73021	2	retained_intron,processed_transcript,protein_coding,nonsense_mediated_decay,retained_intron,processed_transcript,protein_coding	exon,exon,intron,intron,intron,intron,utr5	TCCATTCCAGAAAGGGATAAACAGCACTTCCAGGGGGAGAA	DDX3X	1	ENCSR930BZL	-
chr14	23528423	23528424	m6A_site_124686	0	-	m6A_site_124686	m6A	83	GSM1135020,GSM1135021,GSM1135024,GSM1135025,GSM1135028,GSM1135029,GSM1166139,GSM1166140,GSM1166141,GSM1166142,GSM1166143,GSM1272358,GSM1272360,GSM1272362,GSM1272364,GSM1272366,GSM1272368,GSM1339393,GSM1339395,GSM1339397,GSM1339399,GSM1339401,GSM1339403,GSM1339405,GSM1339407,GSM1339409,GSM1339411,GSM1339413,GSM1339415,GSM1339417,GSM1339419,GSM1339421,GSM1339423,GSM1339425,GSM1339427,GSM1339431,GSM…	2.42846e+79	ACIN1	1.73021	2	nonsense_mediated_decay,protein_coding	utr3,cds	CAGGGAAAGGGATCGCAGGGACACCAAGCGCCACAGCAGAA	BCCIP	1	ENCSR485QCG	-
chr14	23549058	23549059	m6A_site_124764	0	-	m6A_site_124764	m6A	1	GSM2332990	27773536	ACIN1	1.73021	2	protein_coding	cds	CTGAAACAGCCATCTTTGGAACAGAAGGAAGGCAGAAGAGC	RBM10	1	GSE44976	-
chr14	23536582	23536583	m6A_site_124717	0	-	m6A_site_124717	m6A	31	GSE65380,GSM1135020,GSM1135021,GSM1135025,GSM1135028,GSM1135029,GSM1135032,GSM1135032,GSM1135036,GSM1135037,GSM1339399,GSM1339401,GSM1339415,GSM1339417,GSM1339419,GSM1339421,GSM1339427,GSM1339429,GSM1908208,GSM2010450,GSM2010452,GSM2010454,GSM2010456,GSM2283210,GSM2283211,GSM2283212,GSM2283213,GSM2460345,GSM2460347,GSM928399,GSM928401	2.42846e+31	ACIN1	1.73021	2	protein_coding,nonsense_mediated_decay	intron,utr3	GGAGGGCTCATTCTGATTGGACCGGCGGTTGACTAGATACA	HNRNPA1	1	ENCSR769UEW	-
chr14	23528166	23528167	m6A_site_124682	0	-	m6A_site_124682	m6A	6	GSM1135020,GSM1135036,GSM1135037,GSM1339417,GSM1828596,GSM2203043	2.42846e+31	ACIN1	1.73021	2	protein_coding,nonsense_mediated_decay	utr3,utr3	CCCTTAACCTATCTCTTGGGACTTAGCCCGACCCTCCCTCT	IGF2BP1	1	ENCSR744GEU	-
chr14	23528567	23528568	m6A_site_124691	0	-	m6A_site_124691	m6A	87	GSM1135020,GSM1135021,GSM1135024,GSM1135025,GSM1135028,GSM1135029,GSM1166139,GSM1166140,GSM1166141,GSM1166142,GSM1166143,GSM1272358,GSM1272360,GSM1272362,GSM1272364,GSM1272366,GSM1272368,GSM1339393,GSM1339395,GSM1339397,GSM1339399,GSM1339401,GSM1339403,GSM1339405,GSM1339407,GSM1339409,GSM1339411,GSM1339413,GSM1339415,GSM1339417,GSM1339419,GSM1339421,GSM1339423,GSM1339425,GSM1339427,GSM1339429,GSM…	2.42846e+79	ACIN1	1.73021	2	protein_coding,nonsense_mediated_decay	cds,utr3	GGAAGCCGAGCGGGAACGGAACCGACAGCTGGAGCGAGAGA	MSI2	1	GSE62115	-
chr14	23536745	23536746	m6A_site_124719	0	-	m6A_site_124719	m6A	79	GSE37003,GSE65380,GSM1135020,GSM1135021,GSM1135024,GSM1135025,GSM1135028,GSM1135029,GSM1135032,GSM1135032,GSM1135036,GSM1135037,GSM1166139,GSM1166140,GSM1166141,GSM1166143,GSM1272358,GSM1272360,GSM1272362,GSM1272364,GSM1272366,GSM1272368,GSM1339393,GSM1339395,GSM1339397,GSM1339399,GSM1339401,GSM1339403,GSM1339405,GSM1339407,GSM1339409,GSM1339411,GSM1339413,GSM1339415,GSM1339417,GSM1339419,GSM1339…	2.42846e+71	ACIN1	1.73021	2	protein_coding,nonsense_mediated_decay	intron,utr3	ACTGTCTTGACATCATGGAAACTGGGCAGCGTCCCCCCACA	SLTM	1	ENCSR351PVI	-
chr14	23559737	23559738	m6A_site_124785	0	-	m6A_site_124785	m6A	1	GSM2203047	27773535	ACIN1	1.73021	2	protein_coding	cds	GAAGCTCGAGAAGCTGCAGAACTTGAAGGTAAGCCCAGATT	SRSF7	1	ENCSR513NDD	-
chr14	23549004	23549005	m6A_site_124763	0	-	m6A_site_124763	m6A	2	GSM1135029,GSM2332990	2428460000000000	ACIN1	1.73021	2	protein_coding	cds	CTCCCAAGCCACAGATTGAAACAGTCAGCTGATTCATCCTC	NOP58	1	GSE43666	-
chr14	23528519	23528520	m6A_site_124690	0	-	m6A_site_124690	m6A	87	GSM1135020,GSM1135021,GSM1135024,GSM1135025,GSM1135028,GSM1135029,GSM1166139,GSM1166140,GSM1166141,GSM1166142,GSM1166143,GSM1272358,GSM1272360,GSM1272362,GSM1272364,GSM1272366,GSM1272368,GSM1339393,GSM1339395,GSM1339397,GSM1339399,GSM1339401,GSM1339403,GSM1339405,GSM1339407,GSM1339409,GSM1339411,GSM1339413,GSM1339415,GSM1339417,GSM1339419,GSM1339421,GSM1339423,GSM1339425,GSM1339427,GSM1339429,GSM…	2.42846e+79	ACIN1	1.73021	2	protein_coding,nonsense_mediated_decay	cds,utr3	GGAGCACAGTCGGGAGAGGGACAGGGAGAGAGAGAGAGAAA	LIN28A	1	GSE44615	-
chr14	23536929	23536930	m6A_site_124723	0	-	m6A_site_124723	m6A	59	GSE37003,GSE65380,GSM1135020,GSM1135021,GSM1135024,GSM1135025,GSM1135028,GSM1135029,GSM1135032,GSM1135032,GSM1135036,GSM1135037,GSM1166139,GSM1166140,GSM1166143,GSM1272368,GSM1339395,GSM1339397,GSM1339399,GSM1339401,GSM1339403,GSM1339405,GSM1339413,GSM1339415,GSM1339417,GSM1339419,GSM1339421,GSM1339423,GSM1339425,GSM1339427,GSM1339429,GSM1339435,GSM1339437,GSM1339439,GSM1339441,GSM1828596,GSM1908…	2.42846e+63	ACIN1	1.73021	2	protein_coding,nonsense_mediated_decay	intron,utr3	CTGCAGCTTGCCACTGGTGGACATAGGGTCCTGCCTGCCTC	U2AF1	1	ENCSR328LLU	-
chr14	23532199	23532200	m6A_site_124700	0	-	m6A_site_124700	m6A	1	GSM2203051	27773535	ACIN1	1.73021	2	protein_coding,nonsense_mediated_decay,retained_intron	cds,utr3,exon	CCATTGATGACCCAGTCCGAACTGCCCAGGTGCCCTCCCCA	EIF4G2	1	ENCSR307YIW	-
chr14	23549748	23549749	m6A_site_124774	0	-	m6A_site_124774	m6A	60	GSM1135024,GSM1166139,GSM1166140,GSM1166141,GSM1166142,GSM1166143,GSM1339393,GSM1339395,GSM1339397,GSM1339399,GSM1339401,GSM1339403,GSM1339405,GSM1339407,GSM1339409,GSM1339411,GSM1339413,GSM1339415,GSM1339417,GSM1339419,GSM1339421,GSM1339425,GSM1339427,GSM1339431,GSM1339433,GSM1339435,GSM1339437,GSM1339439,GSM1339441,GSM1723347,GSM1723349,GSM1723351,GSM1828596,GSM1982263,GSM2010450,GSM2010452,GSM…	2.42846e+63	ACIN1	1.73021	2	protein_coding	cds	GAGGAGATGATGGATGAGAGACCCAAAACAAGATCCCAGGA	CNBP	1	GSE76193	-
chr14	23536582	23536583	m6A_site_124717	0	-	m6A_site_124717	m6A	31	GSE65380,GSM1135020,GSM1135021,GSM1135025,GSM1135028,GSM1135029,GSM1135032,GSM1135032,GSM1135036,GSM1135037,GSM1339399,GSM1339401,GSM1339415,GSM1339417,GSM1339419,GSM1339421,GSM1339427,GSM1339429,GSM1908208,GSM2010450,GSM2010452,GSM2010454,GSM2010456,GSM2283210,GSM2283211,GSM2283212,GSM2283213,GSM2460345,GSM2460347,GSM928399,GSM928401	2.42846e+31	ACIN1	1.73021	2	protein_coding,nonsense_mediated_decay	intron,utr3	GGAGGGCTCATTCTGATTGGACCGGCGGTTGACTAGATACA	PTBP1	1	GSE42701	-
chr14	23537489	23537490	m6A_site_124733	0	-	m6A_site_124733	m6A	78	GSE37003,GSE65380,GSM1135020,GSM1135021,GSM1135024,GSM1135025,GSM1135028,GSM1135029,GSM1135032,GSM1135032,GSM1135036,GSM1135037,GSM1166143,GSM1272358,GSM1272360,GSM1272362,GSM1272364,GSM1272366,GSM1272368,GSM1339395,GSM1339397,GSM1339399,GSM1339401,GSM1339403,GSM1339405,GSM1339409,GSM1339411,GSM1339413,GSM1339415,GSM1339417,GSM1339419,GSM1339421,GSM1339423,GSM1339425,GSM1339427,GSM1339429,GSM1339…	2.42846e+71	ACIN1	1.73021	2	nonsense_mediated_decay,protein_coding	utr3,intron	GGTTGCCTTGTTTGCTACAGACTGTTGGGATCCCCATCTAG	SLTM	1	ENCSR351PVI	-
chr14	23538762	23538763	m6A_site_124747	0	-	m6A_site_124747	m6A	20	GSM1135024,GSM1339433,GSM1339441,GSM2010454,GSM2010456,GSM2203043,GSM2203044,GSM2203047,GSM2203051,GSM2203052,GSM2203055,GSM2203056,GSM2203059,GSM2283210,GSM2283211,GSM2283212,GSM2283213,GSM2283214,GSM2283215,GSM2332990	2.42846e+39	ACIN1	1.73021	2	protein_coding,processed_transcript,retained_intron,nonsense_mediated_decay	cds,exon,exon,utr3	CCTGAAAATGATGTTCCAGAACCTCCCATGCCTATTGCAGA	AGO	1	GSE78059	-
chr14	23549004	23549005	m6A_site_124763	0	-	m6A_site_124763	m6A	2	GSM1135029,GSM2332990	2428460000000000	ACIN1	1.73021	2	protein_coding	cds	CTCCCAAGCCACAGATTGAAACAGTCAGCTGATTCATCCTC	UPF1	1	GSE47976	-
chr14	23533787	23533788	m6A_site_124713	0	-	m6A_site_124713	m6A	14	GSM1135020,GSM1135021,GSM1135024,GSM1135028,GSM1135029,GSM1908206,GSM2010454,GSM2010456,GSM2203043,GSM2203047,GSM2203051,GSM2203055,GSM2203056,GSM2203059	2428460000000000	ACIN1	1.73021	2	protein_coding,retained_intron,nonsense_mediated_decay,retained_intron	intron,intron,intron,exon	TAAGTTAACCTTTTACCAAAACTCCAGCCAGAGGTAACCTG	HNRNPC	1	ENCSR550DVK	-
chr14	23528423	23528424	m6A_site_124686	0	-	m6A_site_124686	m6A	83	GSM1135020,GSM1135021,GSM1135024,GSM1135025,GSM1135028,GSM1135029,GSM1166139,GSM1166140,GSM1166141,GSM1166142,GSM1166143,GSM1272358,GSM1272360,GSM1272362,GSM1272364,GSM1272366,GSM1272368,GSM1339393,GSM1339395,GSM1339397,GSM1339399,GSM1339401,GSM1339403,GSM1339405,GSM1339407,GSM1339409,GSM1339411,GSM1339413,GSM1339415,GSM1339417,GSM1339419,GSM1339421,GSM1339423,GSM1339425,GSM1339427,GSM1339431,GSM…	2.42846e+79	ACIN1	1.73021	2	nonsense_mediated_decay,protein_coding	utr3,cds	CAGGGAAAGGGATCGCAGGGACACCAAGCGCCACAGCAGAA	UPF1	1	GSE47976	-
chr14	23528375	23528376	m6A_site_124685	0	-	m6A_site_124685	m6A	79	GSM1135020,GSM1135021,GSM1135024,GSM1135025,GSM1135028,GSM1135029,GSM1166139,GSM1166140,GSM1166141,GSM1166142,GSM1166143,GSM1272358,GSM1272360,GSM1272362,GSM1272364,GSM1272366,GSM1272368,GSM1339393,GSM1339395,GSM1339397,GSM1339399,GSM1339401,GSM1339403,GSM1339405,GSM1339407,GSM1339409,GSM1339411,GSM1339413,GSM1339415,GSM1339417,GSM1339419,GSM1339421,GSM1339425,GSM1339427,GSM1339431,GSM1339433,GSM…	2.42846e+79	ACIN1	1.73021	2	nonsense_mediated_decay,protein_coding	utr3,cds	TCGGAGCACACCTGTGCGGGACCGGGGTGGGCGCCGCTAGC	SND1	1	ENCSR061EVO	-
chr14	23548120	23548121	m6A_site_124759	0	-	m6A_site_124759	m6A	5	GSM2203051,GSM2283212,GSM2283214,GSM2283215,GSM2332990	2.77735e+23	ACIN1	1.73021	2	protein_coding,retained_intron	cds,exon	TCTGTGAGCCAAAGGAGAGGACTTCCACCTCCTCATCCTCT	FMR1	1	GSE39682	-
chr14	23537621	23537622	m6A_site_124737	0	-	m6A_site_124737	m6A	86	GSE37003,GSE65380,GSM1135020,GSM1135021,GSM1135024,GSM1135025,GSM1135028,GSM1135029,GSM1135032,GSM1135032,GSM1135036,GSM1135037,GSM1166139,GSM1166140,GSM1166141,GSM1166144,GSM1272358,GSM1272360,GSM1272362,GSM1272364,GSM1272366,GSM1272368,GSM1339393,GSM1339395,GSM1339397,GSM1339399,GSM1339401,GSM1339403,GSM1339405,GSM1339407,GSM1339409,GSM1339411,GSM1339413,GSM1339415,GSM1339417,GSM1339419,GSM1339…	2.42846e+71	ACIN1	1.73021	2	protein_coding,processed_transcript,nonsense_mediated_decay	intron,exon,utr3	TTGTATTGAGCAAGCAAAAAACATTTGGAAAGGGGTGGACT	SRSF9	1	ENCSR773KRC	-
chr14	23549727	23549728	m6A_site_124772	0	-	m6A_site_124772	m6A	58	GSM1135024,GSM1166139,GSM1166140,GSM1166141,GSM1166143,GSM1339393,GSM1339395,GSM1339397,GSM1339399,GSM1339401,GSM1339403,GSM1339405,GSM1339407,GSM1339409,GSM1339411,GSM1339413,GSM1339415,GSM1339417,GSM1339419,GSM1339421,GSM1339425,GSM1339427,GSM1339431,GSM1339433,GSM1339435,GSM1339437,GSM1339439,GSM1339441,GSM1723347,GSM1723349,GSM1723351,GSM1982263,GSM2010450,GSM2010452,GSM2010454,GSM2010456,GSM…	2.42846e+55	ACIN1	1.73021	2	protein_coding	cds	CCCAAAACAAGATCCCAGGAACAGGAGGTGTTAGAGAGAGG	AGO	1	GSE78059	-
chr14	23537603	23537604	m6A_site_124736	0	-	m6A_site_124736	m6A	85	GSE37003,GSE65380,GSM1135020,GSM1135021,GSM1135024,GSM1135025,GSM1135028,GSM1135029,GSM1135032,GSM1135032,GSM1135036,GSM1135037,GSM1166141,GSM1166142,GSM1166144,GSM1272358,GSM1272360,GSM1272362,GSM1272364,GSM1272366,GSM1272368,GSM1339393,GSM1339395,GSM1339397,GSM1339399,GSM1339401,GSM1339403,GSM1339405,GSM1339407,GSM1339409,GSM1339411,GSM1339413,GSM1339415,GSM1339417,GSM1339419,GSM1339421,GSM1339…	2.42846e+71	ACIN1	1.73021	2	protein_coding,processed_transcript,nonsense_mediated_decay	intron,exon,utr3	AAACATTTGGAAAGGGGTGGACTTGCATCATCTCCCTACTT	WDR33	1	GSE61123	-
chr14	23548221	23548222	m6A_site_124761	0	-	m6A_site_124761	m6A	1	GSM2203051	27773535	ACIN1	1.73021	2	retained_intron,protein_coding	exon,cds	GAGCCCTGGAGTCTCCAGGGACAGCAGCACCAGCTATACTG	SND1	1	ENCSR061EVO	-
chr14	23559819	23559820	m6A_site_124787	0	-	m6A_site_124787	m6A	2	GSM1339397,GSM2283211	2498190000000000	ACIN1	1.73021	2	protein_coding	cds	TGGTGAGGAAATGAGCCAGAACAGTTTCATAAAACAGTATC	nELAVL	1	GSE53695	-
chr14	23538679	23538680	m6A_site_124745	0	-	m6A_site_124745	m6A	11	GSM2203043,GSM2203044,GSM2203047,GSM2203051,GSM2203052,GSM2203055,GSM2203056,GSM2203059,GSM2283210,GSM2283212,GSM2283215	2777350000000000	ACIN1	1.73021	2	nonsense_mediated_decay,protein_coding,processed_transcript,retained_intron	intron,intron,intron,exon	TGAGGAGAAGAAAGAGGTAAACATCCAAGCCACCTATTGGG	NONO	1	ENCSR861PAR	-
chr14	23548198	23548199	m6A_site_124760	0	-	m6A_site_124760	m6A	1	GSM2203051	27773535	ACIN1	1.73021	2	protein_coding,retained_intron	cds,exon	GCAGCACCAGCTATACTGAAACCAAAGATCCCTCTTCTGGT	FXR1	1	ENCSR774RFN	-
chr14	23533669	23533670	m6A_site_124709	0	-	m6A_site_124709	m6A	17	GSM1135020,GSM1135021,GSM1135024,GSM1135028,GSM1135029,GSM1908206,GSM2010454,GSM2010456,GSM2203043,GSM2203047,GSM2203051,GSM2203055,GSM2203056,GSM2203059,GSM2283214,GSM2332990,GSM908331	2.42846e+39	ACIN1	1.73021	2	protein_coding,retained_intron,nonsense_mediated_decay	cds,exon,utr3	CAAGGGGGTGCCAGCTGGAAACAGTGACACAGAGGGGGGCC	RBM27	1	ENCSR489RJI	-
chr14	23549477	23549478	m6A_site_124768	0	-	m6A_site_124768	m6A	6	GSM1135028,GSM2203043,GSM2203047,GSM2203051,GSM2203056,GSM2203059	2428460000000000	ACIN1	1.73021	2	protein_coding	cds	AAACTGCCAGCGAGGAGGAGACTCCTCCACCTTTACTAACA	NOP56	1	GSE43666	-
chr14	23537421	23537422	m6A_site_124731	0	-	m6A_site_124731	m6A	69	GSE37003,GSE65380,GSM1135020,GSM1135021,GSM1135025,GSM1135028,GSM1135029,GSM1135032,GSM1135032,GSM1135036,GSM1135037,GSM1166143,GSM1272360,GSM1272368,GSM1339395,GSM1339397,GSM1339399,GSM1339401,GSM1339403,GSM1339405,GSM1339409,GSM1339411,GSM1339413,GSM1339415,GSM1339417,GSM1339419,GSM1339421,GSM1339423,GSM1339425,GSM1339427,GSM1339429,GSM1339433,GSM1339435,GSM1339437,GSM1339439,GSM1339441,GSM1723…	2.42846e+79	ACIN1	1.73021	2	protein_coding,nonsense_mediated_decay	intron,utr3	TCGCAGTGCCATGCTGTAAAACACTGAGTGGGACCCTCTAC	ELAVL1	1	GSE50989	-
chr14	23540384	23540385	m6A_site_124750	0	-	m6A_site_124750	m6A	25	GSM1135024,GSM1135037,GSM1339433,GSM1339441,GSM2010454,GSM2010456,GSM2203043,GSM2203044,GSM2203047,GSM2203051,GSM2203052,GSM2203055,GSM2203056,GSM2203059,GSM2283210,GSM2283211,GSM2283212,GSM2283213,GSM2283214,GSM2283215,GSM2332985,GSM2332986,GSM2332987,GSM2332988,GSM2332990	2.42846e+39	ACIN1	1.73021	2	retained_intron,processed_transcript,protein_coding,nonsense_mediated_decay,retained_intron,processed_transcript,protein_coding	exon,exon,intron,intron,intron,intron,utr5	TCCATTCCAGAAAGGGATAAACAGCACTTCCAGGGGGAGAA	WDR33	1	GSE61123	-
chr14	23562726	23562727	m6A_site_124788	0	-	m6A_site_124788	m6A	9	GSM1339397,GSM1339433,GSM1339435,GSM1339441,GSM2283210,GSM2283211,GSM2283212,GSM2283214,GSM2283215	2498190000000000	ACIN1	1.73021	2	protein_coding	cds	ATGCTAGAAAATTTACAGAAACACTCAACACCCCATGCTGC	FXR1	1	ENCSR774RFN	-
chr14	23537643	23537644	m6A_site_124738	0	-	m6A_site_124738	m6A	86	GSE37003,GSE65380,GSM1135020,GSM1135021,GSM1135024,GSM1135025,GSM1135028,GSM1135029,GSM1135032,GSM1135032,GSM1135036,GSM1135037,GSM1166139,GSM1166140,GSM1166141,GSM1166144,GSM1272358,GSM1272360,GSM1272362,GSM1272364,GSM1272366,GSM1272368,GSM1339393,GSM1339395,GSM1339397,GSM1339399,GSM1339401,GSM1339403,GSM1339405,GSM1339407,GSM1339409,GSM1339411,GSM1339413,GSM1339415,GSM1339417,GSM1339419,GSM1339…	2.42846e+71	ACIN1	1.73021	2	processed_transcript,nonsense_mediated_decay,protein_coding	exon,utr3,intron	AAGAACACTGTTCTGGAGAGACTTGTATTGAGCAAGCAAAA	TRA2A	1	ENCSR314UMJ	-
chr14	23528489	23528490	m6A_site_124689	0	-	m6A_site_124689	m6A	87	GSM1135020,GSM1135021,GSM1135024,GSM1135025,GSM1135028,GSM1135029,GSM1166139,GSM1166140,GSM1166141,GSM1166142,GSM1166143,GSM1272358,GSM1272360,GSM1272362,GSM1272364,GSM1272366,GSM1272368,GSM1339393,GSM1339395,GSM1339397,GSM1339399,GSM1339401,GSM1339403,GSM1339405,GSM1339407,GSM1339409,GSM1339411,GSM1339413,GSM1339415,GSM1339417,GSM1339419,GSM1339421,GSM1339423,GSM1339425,GSM1339427,GSM1339429,GSM…	2.42846e+79	ACIN1	1.73021	2	nonsense_mediated_decay,protein_coding	utr3,cds	AGAGAGAGAAAGGGAGCGGGACAGGGGGGACCGAGATCGGG	FKBP4	1	ENCSR018ZUE	-
chr14	23528347	23528348	m6A_site_124684	0	-	m6A_site_124684	m6A	70	GSM1135020,GSM1135021,GSM1135024,GSM1135025,GSM1135028,GSM1135029,GSM1166139,GSM1166140,GSM1166141,GSM1166143,GSM1272358,GSM1272360,GSM1272362,GSM1272364,GSM1272366,GSM1272368,GSM1339393,GSM1339397,GSM1339399,GSM1339401,GSM1339403,GSM1339405,GSM1339407,GSM1339409,GSM1339411,GSM1339413,GSM1339415,GSM1339417,GSM1339419,GSM1339421,GSM1339425,GSM1339427,GSM1339431,GSM1339433,GSM1339435,GSM1339437,GSM…	2.42846e+71	ACIN1	1.73021	2	nonsense_mediated_decay,protein_coding	utr3,utr3	GGGCGCCGCTAGCTGGGAAAACACTAGAGCTGCAGGTACCA	UPF1	1	GSE47976	-
chr14	23530376	23530377	m6A_site_124693	0	-	m6A_site_124693	m6A	53	GSM1135021,GSM1135024,GSM1135028,GSM1135029,GSM1166139,GSM1166140,GSM1166141,GSM1166142,GSM1166143,GSM1339393,GSM1339397,GSM1339399,GSM1339401,GSM1339405,GSM1339411,GSM1339427,GSM1339431,GSM1339433,GSM1339435,GSM1339437,GSM1339441,GSM1723349,GSM1982257,GSM1982263,GSM2010450,GSM2010452,GSM2010454,GSM2010456,GSM2203043,GSM2203044,GSM2203047,GSM2203051,GSM2203055,GSM2203056,GSM2203059,GSM2203060,GSM…	2.42846e+63	ACIN1	1.73021	2	protein_coding,nonsense_mediated_decay	cds,utr3	TCAGAGAAAGCCCAGGAGGAACCACCTGCCAAGCTGCTGGA	ELAVL1	1	GSE28859	-
chr14	23549630	23549631	m6A_site_124770	0	-	m6A_site_124770	m6A	36	GSM1135024,GSM1339397,GSM1339399,GSM1339401,GSM1339405,GSM1339407,GSM1339411,GSM1339415,GSM1339417,GSM1339427,GSM1339433,GSM1339435,GSM1339437,GSM1339441,GSM1723349,GSM1723351,GSM1982263,GSM2010454,GSM2203043,GSM2203044,GSM2203047,GSM2203051,GSM2203052,GSM2203055,GSM2203056,GSM2203059,GSM2203060,GSM2203063,GSM2203064,GSM2283210,GSM2283211,GSM2283212,GSM2283213,GSM2283214,GSM928399,GSM928401	2.42846e+47	ACIN1	1.73021	2	protein_coding	cds	AGCAGGAGAAGGAAATGAAAACAACATCTCCCCTTGAGGAG	FBL	1	GSE43666	-
chr14	23549477	23549478	m6A_site_124768	0	-	m6A_site_124768	m6A	6	GSM1135028,GSM2203043,GSM2203047,GSM2203051,GSM2203056,GSM2203059	2428460000000000	ACIN1	1.73021	2	protein_coding	cds	AAACTGCCAGCGAGGAGGAGACTCCTCCACCTTTACTAACA	IGF2BP1	1	GSE21918	-
chr14	23537459	23537460	m6A_site_124732	0	-	m6A_site_124732	m6A	76	GSE37003,GSE65380,GSM1135020,GSM1135021,GSM1135024,GSM1135025,GSM1135028,GSM1135029,GSM1135032,GSM1135032,GSM1135036,GSM1135037,GSM1166143,GSM1272358,GSM1272360,GSM1272362,GSM1272364,GSM1272366,GSM1272368,GSM1339395,GSM1339397,GSM1339399,GSM1339401,GSM1339403,GSM1339405,GSM1339409,GSM1339411,GSM1339413,GSM1339415,GSM1339417,GSM1339419,GSM1339421,GSM1339423,GSM1339425,GSM1339427,GSM1339429,GSM1339…	2.42846e+71	ACIN1	1.73021	2	protein_coding,nonsense_mediated_decay	intron,utr3	TCCCCATCTAGGGCACCAAGACCTCCTAAAGTTTGTGATCG	SRSF9	1	ENCSR773KRC	-
chr14	23538742	23538743	m6A_site_124746	0	-	m6A_site_124746	m6A	17	GSM1135024,GSM1339433,GSM2010454,GSM2010456,GSM2203043,GSM2203044,GSM2203047,GSM2203051,GSM2203052,GSM2203055,GSM2203056,GSM2203059,GSM2283210,GSM2283211,GSM2283212,GSM2283214,GSM2283215	2.42846e+31	ACIN1	1.73021	2	processed_transcript,retained_intron,nonsense_mediated_decay,protein_coding	exon,exon,utr3,cds	ACCTCCCATGCCTATTGCAGACCAAGTCAGCAATGATGACC	U2AF2	1	PubMed-23374342	-
chr14	23537579	23537580	m6A_site_124735	0	-	m6A_site_124735	m6A	83	GSE37003,GSE65380,GSM1135020,GSM1135021,GSM1135024,GSM1135025,GSM1135028,GSM1135029,GSM1135032,GSM1135032,GSM1135036,GSM1135037,GSM1166142,GSM1272358,GSM1272360,GSM1272362,GSM1272364,GSM1272366,GSM1272368,GSM1339393,GSM1339395,GSM1339397,GSM1339399,GSM1339401,GSM1339403,GSM1339405,GSM1339407,GSM1339409,GSM1339411,GSM1339413,GSM1339415,GSM1339417,GSM1339419,GSM1339421,GSM1339423,GSM1339425,GSM1339…	2.42846e+71	ACIN1	1.73021	2	nonsense_mediated_decay,processed_transcript,protein_coding	utr3,exon,intron	GCATCATCTCCCTACTTGGGACACCCCAAGAAGAGCTTGTG	SRSF1	1	ENCSR989VIY	-
chr14	23549073	23549074	m6A_site_124765	0	-	m6A_site_124765	m6A	1	GSM2332990	27773536	ACIN1	1.73021	2	protein_coding	cds	ATCACTGAAGAATGTCTGAAACAGCCATCTTTGGAACAGAA	MSI1	1	GSE68800	-
chr14	23537515	23537516	m6A_site_124734	0	-	m6A_site_124734	m6A	82	GSE37003,GSE65380,GSM1135020,GSM1135021,GSM1135024,GSM1135025,GSM1135028,GSM1135029,GSM1135032,GSM1135032,GSM1135036,GSM1135037,GSM1166142,GSM1166143,GSM1272358,GSM1272360,GSM1272362,GSM1272364,GSM1272366,GSM1272368,GSM1339393,GSM1339395,GSM1339397,GSM1339399,GSM1339401,GSM1339403,GSM1339405,GSM1339409,GSM1339411,GSM1339413,GSM1339415,GSM1339417,GSM1339419,GSM1339421,GSM1339423,GSM1339425,GSM1339…	2.42846e+71	ACIN1	1.73021	2	nonsense_mediated_decay,protein_coding	utr3,intron	ATGCCCTTGCCCTTTTGAGGACTGTGGGTTGCCTTGTTTGC	RBM6	1	GSE48066	-
chr14	23536995	23536996	m6A_site_124724	0	-	m6A_site_124724	m6A	38	GSE37003,GSE65380,GSM1135020,GSM1135021,GSM1135024,GSM1135025,GSM1135028,GSM1135029,GSM1135032,GSM1135032,GSM1135036,GSM1135037,GSM1339399,GSM1339401,GSM1339413,GSM1339417,GSM1339419,GSM1339423,GSM1339425,GSM1339429,GSM1339439,GSM1908206,GSM1982257,GSM2010450,GSM2010452,GSM2010454,GSM2460345,GSM2460347,GSM2460350,GSM2460352,GSM2460354,GSM2460356,GSM2460358,GSM908331,GSM908333,GSM908335,GSM928399,…	2.42846e+31	ACIN1	1.73021	2	protein_coding,nonsense_mediated_decay	intron,utr3	TACAGGCAGAGGAGAAAGGGACTCTGGAGTCATCACCTGGA	YTHDF1	1	GSE63591	reader
chr14	23538640	23538641	m6A_site_124744	0	-	m6A_site_124744	m6A	10	GSM1908210,GSM2203043,GSM2203047,GSM2203051,GSM2203052,GSM2203055,GSM2203056,GSM2203059,GSM2283210,GSM2283212	2777350000000000	ACIN1	1.73021	2	protein_coding,nonsense_mediated_decay,retained_intron,processed_transcript	intron,intron,exon,intron	GGGCGGGTGGGCAGGAATGGACCTAGGGGAAAGAGTAGAGC	AGO	1	GSE78059	-
chr14	23536582	23536583	m6A_site_124717	0	-	m6A_site_124717	m6A	31	GSE65380,GSM1135020,GSM1135021,GSM1135025,GSM1135028,GSM1135029,GSM1135032,GSM1135032,GSM1135036,GSM1135037,GSM1339399,GSM1339401,GSM1339415,GSM1339417,GSM1339419,GSM1339421,GSM1339427,GSM1339429,GSM1908208,GSM2010450,GSM2010452,GSM2010454,GSM2010456,GSM2283210,GSM2283211,GSM2283212,GSM2283213,GSM2460345,GSM2460347,GSM928399,GSM928401	2.42846e+31	ACIN1	1.73021	2	protein_coding,nonsense_mediated_decay	intron,utr3	GGAGGGCTCATTCTGATTGGACCGGCGGTTGACTAGATACA	CSTF2T	1	ENCSR919HSE	-
chr14	23549477	23549478	m6A_site_124768	0	-	m6A_site_124768	m6A	6	GSM1135028,GSM2203043,GSM2203047,GSM2203051,GSM2203056,GSM2203059	2428460000000000	ACIN1	1.73021	2	protein_coding	cds	AAACTGCCAGCGAGGAGGAGACTCCTCCACCTTTACTAACA	WDR33	1	GSE61123	-
chr14	23530802	23530803	m6A_site_124699	0	-	m6A_site_124699	m6A	3	GSM1908206,GSM1908208,GSM2203043	27773535	ACIN1	1.73021	2	protein_coding,retained_intron,nonsense_mediated_decay	cds,exon,utr3	TCACCGAGGCCTCTTGGTGGACCGTCCCTCTGAAACTAAGA	TARDBP	1	ENCSR584TCR	-
chr14	23537621	23537622	m6A_site_124737	0	-	m6A_site_124737	m6A	86	GSE37003,GSE65380,GSM1135020,GSM1135021,GSM1135024,GSM1135025,GSM1135028,GSM1135029,GSM1135032,GSM1135032,GSM1135036,GSM1135037,GSM1166139,GSM1166140,GSM1166141,GSM1166144,GSM1272358,GSM1272360,GSM1272362,GSM1272364,GSM1272366,GSM1272368,GSM1339393,GSM1339395,GSM1339397,GSM1339399,GSM1339401,GSM1339403,GSM1339405,GSM1339407,GSM1339409,GSM1339411,GSM1339413,GSM1339415,GSM1339417,GSM1339419,GSM1339…	2.42846e+71	ACIN1	1.73021	2	protein_coding,processed_transcript,nonsense_mediated_decay	intron,exon,utr3	TTGTATTGAGCAAGCAAAAAACATTTGGAAAGGGGTGGACT	EIF4A3	1	GSE40778	-
chr14	23528375	23528376	m6A_site_124685	0	-	m6A_site_124685	m6A	79	GSM1135020,GSM1135021,GSM1135024,GSM1135025,GSM1135028,GSM1135029,GSM1166139,GSM1166140,GSM1166141,GSM1166142,GSM1166143,GSM1272358,GSM1272360,GSM1272362,GSM1272364,GSM1272366,GSM1272368,GSM1339393,GSM1339395,GSM1339397,GSM1339399,GSM1339401,GSM1339403,GSM1339405,GSM1339407,GSM1339409,GSM1339411,GSM1339413,GSM1339415,GSM1339417,GSM1339419,GSM1339421,GSM1339425,GSM1339427,GSM1339431,GSM1339433,GSM…	2.42846e+79	ACIN1	1.73021	2	nonsense_mediated_decay,protein_coding	utr3,cds	TCGGAGCACACCTGTGCGGGACCGGGGTGGGCGCCGCTAGC	SLTM	1	ENCSR000SSH	-
chr14	23538640	23538641	m6A_site_124744	0	-	m6A_site_124744	m6A	10	GSM1908210,GSM2203043,GSM2203047,GSM2203051,GSM2203052,GSM2203055,GSM2203056,GSM2203059,GSM2283210,GSM2283212	2777350000000000	ACIN1	1.73021	2	protein_coding,nonsense_mediated_decay,retained_intron,processed_transcript	intron,intron,exon,intron	GGGCGGGTGGGCAGGAATGGACCTAGGGGAAAGAGTAGAGC	LSM11	1	ENCSR022BVV	-
chr14	23530601	23530602	m6A_site_124694	0	-	m6A_site_124694	m6A	47	GSM1135024,GSM1135029,GSM1166139,GSM1166140,GSM1166141,GSM1166142,GSM1166143,GSM1272362,GSM1272364,GSM1339393,GSM1339397,GSM1339399,GSM1339401,GSM1339431,GSM1339433,GSM1339435,GSM1339437,GSM1339441,GSM1723349,GSM1982257,GSM1982263,GSM2010450,GSM2010452,GSM2010454,GSM2010456,GSM2203043,GSM2203044,GSM2203047,GSM2203051,GSM2203052,GSM2203055,GSM2203056,GSM2203059,GSM2283210,GSM2283211,GSM2283212,GSM…	2.42846e+63	ACIN1	1.73021	2	protein_coding,nonsense_mediated_decay	cds,utr3	AGAGCGTGAATGGGATCGGGACAAAGTTCGAGAAGGGCCCC	RBM10	1	GSE44976	-
chr14	23538514	23538515	m6A_site_124742	0	-	m6A_site_124742	m6A	1	GSM2203052	27773535	ACIN1	1.73021	2	nonsense_mediated_decay,processed_transcript,protein_coding,retained_intron	intron,intron,intron,exon	TCGCTGGTTTAGCAAGGGAGACCCCTTGTGACGGGGACAGG	FUS	1	GSE50178	-
chr14	23537489	23537490	m6A_site_124733	0	-	m6A_site_124733	m6A	78	GSE37003,GSE65380,GSM1135020,GSM1135021,GSM1135024,GSM1135025,GSM1135028,GSM1135029,GSM1135032,GSM1135032,GSM1135036,GSM1135037,GSM1166143,GSM1272358,GSM1272360,GSM1272362,GSM1272364,GSM1272366,GSM1272368,GSM1339395,GSM1339397,GSM1339399,GSM1339401,GSM1339403,GSM1339405,GSM1339409,GSM1339411,GSM1339413,GSM1339415,GSM1339417,GSM1339419,GSM1339421,GSM1339423,GSM1339425,GSM1339427,GSM1339429,GSM1339…	2.42846e+71	ACIN1	1.73021	2	nonsense_mediated_decay,protein_coding	utr3,intron	GGTTGCCTTGTTTGCTACAGACTGTTGGGATCCCCATCTAG	MOV10	1	GSE48245	-
chr14	23527983	23527984	m6A_site_124679	0	-	m6A_site_124679	m6A	8	GSM1135020,GSM1135029,GSM2203043,GSM2203047,GSM2203051,GSM2203055,GSM2203056,GSM2203059	2428460000000000	ACIN1	1.73021	2	nonsense_mediated_decay,protein_coding	utr3,utr3	TGGGAACAGCCGGGGCCAGGACTGGGTCACCTATGAGCTGA	SF3A3	1	ENCSR331MIC	-
chr14	23533445	23533446	m6A_site_124707	0	-	m6A_site_124707	m6A	6	GSM2203043,GSM2203047,GSM2203051,GSM2203055,GSM2203056,GSM2203059	27773535	ACIN1	1.73021	2	retained_intron,retained_intron,protein_coding,nonsense_mediated_decay,protein_coding	intron,exon,intron,intron,cds	AGCCTCATCCCCGACATCAAACCCCTGGCGGGGCAGGAGGC	SRSF3	1	GSE71096	-
chr14	23547414	23547415	m6A_site_124758	0	-	m6A_site_124758	m6A	20	GSM1135036,GSM1339397,GSM1339433,GSM1339441,GSM2010450,GSM2010454,GSM2203051,GSM2283210,GSM2283211,GSM2283212,GSM2283213,GSM2283214,GSM2283215,GSM2332985,GSM2332986,GSM2332987,GSM2332988,GSM2332989,GSM2332990,GSM2483507	2.42846e+39	ACIN1	1.73021	2	nonsense_mediated_decay,retained_intron,protein_coding	cds,exon,cds	CAGCTGCCACACAGCCCCAAACCTCAGAGACTCAGACCTCT	IGF2BP3	1	GSE21918	-
chr14	23537891	23537892	m6A_site_124741	0	-	m6A_site_124741	m6A	13	GSE65380,GSM1135020,GSM1135032,GSM1135037,GSM1339401,GSM1339417,GSM1339435,GSM1339439,GSM2203043,GSM2203047,GSM2203051,GSM2203056,GSM2203059	2.42846e+23	ACIN1	1.73021	2	protein_coding,processed_transcript,nonsense_mediated_decay,processed_transcript	intron,exon,intron,intron	AGGTCCTTCTTCCCCGTAAAACTTTGTCCAAGTACCTCATG	U2AF1	1	ENCSR328LLU	-
chr14	23548221	23548222	m6A_site_124761	0	-	m6A_site_124761	m6A	1	GSM2203051	27773535	ACIN1	1.73021	2	retained_intron,protein_coding	exon,cds	GAGCCCTGGAGTCTCCAGGGACAGCAGCACCAGCTATACTG	RBFOX2	1	GSE60385	-
chr14	23528423	23528424	m6A_site_124686	0	-	m6A_site_124686	m6A	83	GSM1135020,GSM1135021,GSM1135024,GSM1135025,GSM1135028,GSM1135029,GSM1166139,GSM1166140,GSM1166141,GSM1166142,GSM1166143,GSM1272358,GSM1272360,GSM1272362,GSM1272364,GSM1272366,GSM1272368,GSM1339393,GSM1339395,GSM1339397,GSM1339399,GSM1339401,GSM1339403,GSM1339405,GSM1339407,GSM1339409,GSM1339411,GSM1339413,GSM1339415,GSM1339417,GSM1339419,GSM1339421,GSM1339423,GSM1339425,GSM1339427,GSM1339431,GSM…	2.42846e+79	ACIN1	1.73021	2	nonsense_mediated_decay,protein_coding	utr3,cds	CAGGGAAAGGGATCGCAGGGACACCAAGCGCCACAGCAGAA	DGCR8	1	ENCSR947JVR	-
chr14	23547399	23547400	m6A_site_124756	0	-	m6A_site_124756	m6A	20	GSM1135036,GSM1339397,GSM1339401,GSM1339433,GSM1339441,GSM2010450,GSM2010454,GSM2283210,GSM2283211,GSM2283212,GSM2283213,GSM2283214,GSM2283215,GSM2332985,GSM2332986,GSM2332987,GSM2332988,GSM2332989,GSM2332990,GSM2483507	2.42846e+31	ACIN1	1.73021	2	nonsense_mediated_decay,retained_intron,protein_coding	cds,exon,cds	CCCAAACCTCAGAGACTCAGACCTCTCATCTGCCAGAATCA	AGO2	1	GSE42701	-
chr14	23537459	23537460	m6A_site_124732	0	-	m6A_site_124732	m6A	76	GSE37003,GSE65380,GSM1135020,GSM1135021,GSM1135024,GSM1135025,GSM1135028,GSM1135029,GSM1135032,GSM1135032,GSM1135036,GSM1135037,GSM1166143,GSM1272358,GSM1272360,GSM1272362,GSM1272364,GSM1272366,GSM1272368,GSM1339395,GSM1339397,GSM1339399,GSM1339401,GSM1339403,GSM1339405,GSM1339409,GSM1339411,GSM1339413,GSM1339415,GSM1339417,GSM1339419,GSM1339421,GSM1339423,GSM1339425,GSM1339427,GSM1339429,GSM1339…	2.42846e+71	ACIN1	1.73021	2	protein_coding,nonsense_mediated_decay	intron,utr3	TCCCCATCTAGGGCACCAAGACCTCCTAAAGTTTGTGATCG	BUD13	1	ENCSR830BSQ	-
chr14	23537186	23537187	m6A_site_124726	0	-	m6A_site_124726	m6A	6	GSM1135032,GSM1135032,GSM1135036,GSM1135037,GSM2460347,GSM908331	2428460000000000	ACIN1	1.73021	2	protein_coding,nonsense_mediated_decay	intron,utr3	ATTTCATCCACCTGACTGGAACCACTGTCTCAGCTGGAGTC	FUS	1	GSE50178	-
chr14	23549263	23549264	m6A_site_124767	0	-	m6A_site_124767	m6A	3	GSM1135021,GSM2203043,GSM2203051	2428460000000000	ACIN1	1.73021	2	protein_coding	cds	TCCTTTGTCAAGTCCTTCAGACACCAAAGCAGAATCTCCAG	AGO1-4	2	GSE64676,GSE64678	-
chr14	23550003	23550004	m6A_site_124780	0	-	m6A_site_124780	m6A	42	GSM1135024,GSM1166140,GSM1339397,GSM1339399,GSM1339401,GSM1339405,GSM1339411,GSM1339431,GSM1339433,GSM1339435,GSM1339437,GSM1339441,GSM2010450,GSM2010454,GSM2010456,GSM2203043,GSM2203044,GSM2203047,GSM2203051,GSM2203052,GSM2203055,GSM2203056,GSM2203059,GSM2203060,GSM2203063,GSM2203064,GSM2283210,GSM2283211,GSM2283212,GSM2283213,GSM2283214,GSM2283215,GSM2332985,GSM2332986,GSM2332987,GSM2332988,GSM…	2.42846e+47	ACIN1	1.73021	2	protein_coding	cds	TTTCAGGCAAGAGCAGCTAAACTGTCTGAGGGCAGCCAACC	nELAVL	1	GSE53696	-
chr14	23549727	23549728	m6A_site_124772	0	-	m6A_site_124772	m6A	58	GSM1135024,GSM1166139,GSM1166140,GSM1166141,GSM1166143,GSM1339393,GSM1339395,GSM1339397,GSM1339399,GSM1339401,GSM1339403,GSM1339405,GSM1339407,GSM1339409,GSM1339411,GSM1339413,GSM1339415,GSM1339417,GSM1339419,GSM1339421,GSM1339425,GSM1339427,GSM1339431,GSM1339433,GSM1339435,GSM1339437,GSM1339439,GSM1339441,GSM1723347,GSM1723349,GSM1723351,GSM1982263,GSM2010450,GSM2010452,GSM2010454,GSM2010456,GSM…	2.42846e+55	ACIN1	1.73021	2	protein_coding	cds	CCCAAAACAAGATCCCAGGAACAGGAGGTGTTAGAGAGAGG	nELAVL	1	GSE53696	-
chr14	23532199	23532200	m6A_site_124700	0	-	m6A_site_124700	m6A	1	GSM2203051	27773535	ACIN1	1.73021	2	protein_coding,nonsense_mediated_decay,retained_intron	cds,utr3,exon	CCATTGATGACCCAGTCCGAACTGCCCAGGTGCCCTCCCCA	FXR1	1	ENCSR774RFN	-
chr14	23538564	23538565	m6A_site_124743	0	-	m6A_site_124743	m6A	3	GSM1908210,GSM2203047,GSM2203052	27773535	ACIN1	1.73021	2	protein_coding,processed_transcript,retained_intron,nonsense_mediated_decay	intron,intron,exon,intron	AAAGGAGGGATGAGGCAGGGACTTGGATCAGAATAGGGCCA	IGF2BP3	1	ENCSR993OLA	-
chr14	23549004	23549005	m6A_site_124763	0	-	m6A_site_124763	m6A	2	GSM1135029,GSM2332990	2428460000000000	ACIN1	1.73021	2	protein_coding	cds	CTCCCAAGCCACAGATTGAAACAGTCAGCTGATTCATCCTC	IGF2BP3	1	GSE21918	-
chr14	23549741	23549742	m6A_site_124773	0	-	m6A_site_124773	m6A	60	GSM1135024,GSM1166139,GSM1166140,GSM1166141,GSM1166142,GSM1166143,GSM1339393,GSM1339395,GSM1339397,GSM1339399,GSM1339401,GSM1339403,GSM1339405,GSM1339407,GSM1339409,GSM1339411,GSM1339413,GSM1339415,GSM1339417,GSM1339419,GSM1339421,GSM1339425,GSM1339427,GSM1339431,GSM1339433,GSM1339435,GSM1339437,GSM1339439,GSM1339441,GSM1723347,GSM1723349,GSM1723351,GSM1828596,GSM1982263,GSM2010450,GSM2010452,GSM…	2.42846e+63	ACIN1	1.73021	2	protein_coding	cds	TGATGGATGAGAGACCCAAAACAAGATCCCAGGAACAGGAG	AGO1	2	GSE43573,GSE21918	-
chr14	23549263	23549264	m6A_site_124767	0	-	m6A_site_124767	m6A	3	GSM1135021,GSM2203043,GSM2203051	2428460000000000	ACIN1	1.73021	2	protein_coding	cds	TCCTTTGTCAAGTCCTTCAGACACCAAAGCAGAATCTCCAG	SLTM	1	ENCSR000SSH	-
chr14	23537210	23537211	m6A_site_124727	0	-	m6A_site_124727	m6A	5	GSM1135032,GSM1135032,GSM1135036,GSM1135037,GSM2460347	24284625	ACIN1	1.73021	2	protein_coding,nonsense_mediated_decay	intron,utr3	CTCCATCCCTGGAGGCAGGGACTCATTTCATCCACCTGACT	YTHDF1	1	GSE63591	reader
chr14	23536929	23536930	m6A_site_124723	0	-	m6A_site_124723	m6A	59	GSE37003,GSE65380,GSM1135020,GSM1135021,GSM1135024,GSM1135025,GSM1135028,GSM1135029,GSM1135032,GSM1135032,GSM1135036,GSM1135037,GSM1166139,GSM1166140,GSM1166143,GSM1272368,GSM1339395,GSM1339397,GSM1339399,GSM1339401,GSM1339403,GSM1339405,GSM1339413,GSM1339415,GSM1339417,GSM1339419,GSM1339421,GSM1339423,GSM1339425,GSM1339427,GSM1339429,GSM1339435,GSM1339437,GSM1339439,GSM1339441,GSM1828596,GSM1908…	2.42846e+63	ACIN1	1.73021	2	protein_coding,nonsense_mediated_decay	intron,utr3	CTGCAGCTTGCCACTGGTGGACATAGGGTCCTGCCTGCCTC	WDR33	1	GSE61123	-
chr14	23548198	23548199	m6A_site_124760	0	-	m6A_site_124760	m6A	1	GSM2203051	27773535	ACIN1	1.73021	2	protein_coding,retained_intron	cds,exon	GCAGCACCAGCTATACTGAAACCAAAGATCCCTCTTCTGGT	SRSF7	1	GSE71096	-
chr14	23536689	23536690	m6A_site_124718	0	-	m6A_site_124718	m6A	72	GSE37003,GSE65380,GSM1135020,GSM1135021,GSM1135024,GSM1135025,GSM1135028,GSM1135029,GSM1135032,GSM1135032,GSM1135036,GSM1135037,GSM1166139,GSM1166140,GSM1166141,GSM1166143,GSM1272360,GSM1272362,GSM1272364,GSM1272366,GSM1272368,GSM1339395,GSM1339397,GSM1339399,GSM1339401,GSM1339403,GSM1339407,GSM1339409,GSM1339411,GSM1339413,GSM1339415,GSM1339417,GSM1339419,GSM1339421,GSM1339423,GSM1339425,GSM1339…	2.42846e+71	ACIN1	1.73021	2	nonsense_mediated_decay,protein_coding	utr3,intron	CCCCCTGCGCCCCTGGGAGGACTCTGGCAGTGCCGTGCTGA	SF3A3	1	ENCSR331MIC	-
chr14	23530629	23530630	m6A_site_124695	0	-	m6A_site_124695	m6A	52	GSM1135024,GSM1135029,GSM1166139,GSM1166140,GSM1166141,GSM1166142,GSM1166143,GSM1272362,GSM1272364,GSM1339397,GSM1339399,GSM1339401,GSM1339431,GSM1339433,GSM1339435,GSM1339437,GSM1339441,GSM1723349,GSM1908206,GSM1908208,GSM1908210,GSM1908212,GSM1982257,GSM1982263,GSM2010450,GSM2010452,GSM2010454,GSM2010456,GSM2203043,GSM2203044,GSM2203047,GSM2203051,GSM2203052,GSM2203055,GSM2203056,GSM2203059,GSM…	2.42846e+71	ACIN1	1.73021	2	nonsense_mediated_decay,protein_coding	utr3,cds	AAATGGAGCGGCGGGAGCGGACTCGATCAGAGCGTGAATGG	CSTF2T	1	ENCSR840DRD	-
chr14	23530339	23530340	m6A_site_124692	0	-	m6A_site_124692	m6A	63	GSM1135020,GSM1135021,GSM1135024,GSM1135025,GSM1135028,GSM1135029,GSM1166139,GSM1166140,GSM1166141,GSM1166142,GSM1166143,GSM1339393,GSM1339397,GSM1339399,GSM1339401,GSM1339405,GSM1339409,GSM1339411,GSM1339415,GSM1339417,GSM1339427,GSM1339431,GSM1339433,GSM1339435,GSM1339437,GSM1339439,GSM1339441,GSM1723349,GSM1908206,GSM1908208,GSM1982257,GSM1982263,GSM2010450,GSM2010452,GSM2010454,GSM2010456,GSM…	2.42846e+63	ACIN1	1.73021	2	protein_coding,nonsense_mediated_decay	cds,utr3	TGGATGACCTTTTCCGAAAGACCAAGGCAGCTCCCTGCATC	SRSF10	1	GSE71096	-
chr14	23527983	23527984	m6A_site_124679	0	-	m6A_site_124679	m6A	8	GSM1135020,GSM1135029,GSM2203043,GSM2203047,GSM2203051,GSM2203055,GSM2203056,GSM2203059	2428460000000000	ACIN1	1.73021	2	nonsense_mediated_decay,protein_coding	utr3,utr3	TGGGAACAGCCGGGGCCAGGACTGGGTCACCTATGAGCTGA	LSM11	1	ENCSR022BVV	-
chr14	23532714	23532715	m6A_site_124702	0	-	m6A_site_124702	m6A	17	GSM1339397,GSM1339399,GSM1339407,GSM1339431,GSM1339433,GSM1339437,GSM1339441,GSM2010450,GSM2010454,GSM2010456,GSM2203043,GSM2203047,GSM2203051,GSM2203055,GSM2203056,GSM2203059,GSM908331	2.49819e+23	ACIN1	1.73021	2	nonsense_mediated_decay,protein_coding,retained_intron	utr3,cds,exon	GAGAAGGAACCTGAAGCAGAACCTCCTGTACCTCCCCAGGT	CPSF6	1	ENCSR532VUB	-
chr14	23527983	23527984	m6A_site_124679	0	-	m6A_site_124679	m6A	8	GSM1135020,GSM1135029,GSM2203043,GSM2203047,GSM2203051,GSM2203055,GSM2203056,GSM2203059	2428460000000000	ACIN1	1.73021	2	nonsense_mediated_decay,protein_coding	utr3,utr3	TGGGAACAGCCGGGGCCAGGACTGGGTCACCTATGAGCTGA	BUD13	1	ENCSR830BSQ	-
chr14	23538787	23538788	m6A_site_124748	0	-	m6A_site_124748	m6A	23	GSM1135024,GSM1339433,GSM1339441,GSM2010454,GSM2010456,GSM2203043,GSM2203044,GSM2203047,GSM2203051,GSM2203052,GSM2203055,GSM2203056,GSM2203059,GSM2283210,GSM2283211,GSM2283212,GSM2283213,GSM2283214,GSM2283215,GSM2332985,GSM2332986,GSM2332988,GSM2332990	2.42846e+39	ACIN1	1.73021	2	nonsense_mediated_decay,retained_intron,protein_coding,processed_transcript	utr3,exon,cds,exon	GACCATGGACACAAGTGAAAACAGACCTGAAAATGATGTTC	SRSF1	1	GSE71096	-
chr14	23549912	23549913	m6A_site_124777	0	-	m6A_site_124777	m6A	57	GSM1135024,GSM1166140,GSM1339393,GSM1339395,GSM1339397,GSM1339399,GSM1339401,GSM1339403,GSM1339405,GSM1339407,GSM1339409,GSM1339411,GSM1339413,GSM1339415,GSM1339417,GSM1339419,GSM1339421,GSM1339425,GSM1339427,GSM1339431,GSM1339433,GSM1339435,GSM1339437,GSM1339439,GSM1339441,GSM1723347,GSM1723351,GSM1982263,GSM2010450,GSM2010452,GSM2010454,GSM2010456,GSM2203043,GSM2203044,GSM2203047,GSM2203051,GSM…	2.42846e+63	ACIN1	1.73021	2	protein_coding	cds	GAGCAGATCGAAATTTGAAAACAGAGGAGGAAGAAGAGGAG	MSI2	1	GSE62115	-
chr14	23537459	23537460	m6A_site_124732	0	-	m6A_site_124732	m6A	76	GSE37003,GSE65380,GSM1135020,GSM1135021,GSM1135024,GSM1135025,GSM1135028,GSM1135029,GSM1135032,GSM1135032,GSM1135036,GSM1135037,GSM1166143,GSM1272358,GSM1272360,GSM1272362,GSM1272364,GSM1272366,GSM1272368,GSM1339395,GSM1339397,GSM1339399,GSM1339401,GSM1339403,GSM1339405,GSM1339409,GSM1339411,GSM1339413,GSM1339415,GSM1339417,GSM1339419,GSM1339421,GSM1339423,GSM1339425,GSM1339427,GSM1339429,GSM1339…	2.42846e+71	ACIN1	1.73021	2	protein_coding,nonsense_mediated_decay	intron,utr3	TCCCCATCTAGGGCACCAAGACCTCCTAAAGTTTGTGATCG	nELAVL	1	GSE53695	-
chr14	23537421	23537422	m6A_site_124731	0	-	m6A_site_124731	m6A	69	GSE37003,GSE65380,GSM1135020,GSM1135021,GSM1135025,GSM1135028,GSM1135029,GSM1135032,GSM1135032,GSM1135036,GSM1135037,GSM1166143,GSM1272360,GSM1272368,GSM1339395,GSM1339397,GSM1339399,GSM1339401,GSM1339403,GSM1339405,GSM1339409,GSM1339411,GSM1339413,GSM1339415,GSM1339417,GSM1339419,GSM1339421,GSM1339423,GSM1339425,GSM1339427,GSM1339429,GSM1339433,GSM1339435,GSM1339437,GSM1339439,GSM1339441,GSM1723…	2.42846e+79	ACIN1	1.73021	2	protein_coding,nonsense_mediated_decay	intron,utr3	TCGCAGTGCCATGCTGTAAAACACTGAGTGGGACCCTCTAC	AGO1-4	1	GSE64676	-
chr14	23533445	23533446	m6A_site_124707	0	-	m6A_site_124707	m6A	6	GSM2203043,GSM2203047,GSM2203051,GSM2203055,GSM2203056,GSM2203059	27773535	ACIN1	1.73021	2	retained_intron,retained_intron,protein_coding,nonsense_mediated_decay,protein_coding	intron,exon,intron,intron,cds	AGCCTCATCCCCGACATCAAACCCCTGGCGGGGCAGGAGGC	SRSF1	2	ENCSR989VIY,ENCSR432XUP	-
chr14	23537515	23537516	m6A_site_124734	0	-	m6A_site_124734	m6A	82	GSE37003,GSE65380,GSM1135020,GSM1135021,GSM1135024,GSM1135025,GSM1135028,GSM1135029,GSM1135032,GSM1135032,GSM1135036,GSM1135037,GSM1166142,GSM1166143,GSM1272358,GSM1272360,GSM1272362,GSM1272364,GSM1272366,GSM1272368,GSM1339393,GSM1339395,GSM1339397,GSM1339399,GSM1339401,GSM1339403,GSM1339405,GSM1339409,GSM1339411,GSM1339413,GSM1339415,GSM1339417,GSM1339419,GSM1339421,GSM1339423,GSM1339425,GSM1339…	2.42846e+71	ACIN1	1.73021	2	nonsense_mediated_decay,protein_coding	utr3,intron	ATGCCCTTGCCCTTTTGAGGACTGTGGGTTGCCTTGTTTGC	U2AF1	1	ENCSR328LLU	-
chr14	23538514	23538515	m6A_site_124742	0	-	m6A_site_124742	m6A	1	GSM2203052	27773535	ACIN1	1.73021	2	nonsense_mediated_decay,processed_transcript,protein_coding,retained_intron	intron,intron,intron,exon	TCGCTGGTTTAGCAAGGGAGACCCCTTGTGACGGGGACAGG	SMNDC1	1	ENCSR658IQB	-
chr14	23549772	23549773	m6A_site_124775	0	-	m6A_site_124775	m6A	60	GSM1135024,GSM1166139,GSM1166140,GSM1166141,GSM1166142,GSM1166143,GSM1339393,GSM1339395,GSM1339397,GSM1339399,GSM1339401,GSM1339403,GSM1339405,GSM1339407,GSM1339409,GSM1339411,GSM1339413,GSM1339415,GSM1339417,GSM1339419,GSM1339421,GSM1339425,GSM1339427,GSM1339431,GSM1339433,GSM1339435,GSM1339437,GSM1339439,GSM1339441,GSM1723347,GSM1723349,GSM1723351,GSM1828596,GSM1982263,GSM2010450,GSM2010452,GSM…	2.42846e+63	ACIN1	1.73021	2	protein_coding	cds	GAAGAGATACCTAGAGTAAAACCAGAGGAGATGATGGATGA	DGCR8	1	GSE39086	-
chr14	23528480	23528481	m6A_site_124688	0	-	m6A_site_124688	m6A	87	GSM1135020,GSM1135021,GSM1135024,GSM1135025,GSM1135028,GSM1135029,GSM1166139,GSM1166140,GSM1166141,GSM1166142,GSM1166143,GSM1272358,GSM1272360,GSM1272362,GSM1272364,GSM1272366,GSM1272368,GSM1339393,GSM1339395,GSM1339397,GSM1339399,GSM1339401,GSM1339403,GSM1339405,GSM1339407,GSM1339409,GSM1339411,GSM1339413,GSM1339415,GSM1339417,GSM1339419,GSM1339421,GSM1339423,GSM1339425,GSM1339427,GSM1339429,GSM…	2.42846e+79	ACIN1	1.73021	2	protein_coding,nonsense_mediated_decay	cds,utr3	AAGGGAGCGGGACAGGGGGGACCGAGATCGGGATAGGGAAA	PRPF8	1	ENCSR121NVA	-
chr14	23528519	23528520	m6A_site_124690	0	-	m6A_site_124690	m6A	87	GSM1135020,GSM1135021,GSM1135024,GSM1135025,GSM1135028,GSM1135029,GSM1166139,GSM1166140,GSM1166141,GSM1166142,GSM1166143,GSM1272358,GSM1272360,GSM1272362,GSM1272364,GSM1272366,GSM1272368,GSM1339393,GSM1339395,GSM1339397,GSM1339399,GSM1339401,GSM1339403,GSM1339405,GSM1339407,GSM1339409,GSM1339411,GSM1339413,GSM1339415,GSM1339417,GSM1339419,GSM1339421,GSM1339423,GSM1339425,GSM1339427,GSM1339429,GSM…	2.42846e+79	ACIN1	1.73021	2	protein_coding,nonsense_mediated_decay	cds,utr3	GGAGCACAGTCGGGAGAGGGACAGGGAGAGAGAGAGAGAAA	CNBP	1	GSE76193	-
chr14	23536855	23536856	m6A_site_124722	0	-	m6A_site_124722	m6A	77	GSE37003,GSE65380,GSM1135020,GSM1135021,GSM1135024,GSM1135025,GSM1135028,GSM1135029,GSM1135032,GSM1135032,GSM1135036,GSM1135037,GSM1166139,GSM1166140,GSM1166143,GSM1272358,GSM1272360,GSM1272362,GSM1272366,GSM1272368,GSM1339393,GSM1339395,GSM1339397,GSM1339399,GSM1339401,GSM1339403,GSM1339405,GSM1339407,GSM1339409,GSM1339411,GSM1339413,GSM1339415,GSM1339417,GSM1339419,GSM1339421,GSM1339423,GSM1339…	2.42846e+71	ACIN1	1.73021	2	nonsense_mediated_decay,protein_coding	utr3,intron	CACAGGCCATCTCATCAGGGACTGCAAGATGATGTCCCTTC	EIF4A3	1	GSE40778	-
chr14	23528375	23528376	m6A_site_124685	0	-	m6A_site_124685	m6A	79	GSM1135020,GSM1135021,GSM1135024,GSM1135025,GSM1135028,GSM1135029,GSM1166139,GSM1166140,GSM1166141,GSM1166142,GSM1166143,GSM1272358,GSM1272360,GSM1272362,GSM1272364,GSM1272366,GSM1272368,GSM1339393,GSM1339395,GSM1339397,GSM1339399,GSM1339401,GSM1339403,GSM1339405,GSM1339407,GSM1339409,GSM1339411,GSM1339413,GSM1339415,GSM1339417,GSM1339419,GSM1339421,GSM1339425,GSM1339427,GSM1339431,GSM1339433,GSM…	2.42846e+79	ACIN1	1.73021	2	nonsense_mediated_decay,protein_coding	utr3,cds	TCGGAGCACACCTGTGCGGGACCGGGGTGGGCGCCGCTAGC	IGF2BP1	1	ENCSR744GEU	-
chr14	23537186	23537187	m6A_site_124726	0	-	m6A_site_124726	m6A	6	GSM1135032,GSM1135032,GSM1135036,GSM1135037,GSM2460347,GSM908331	2428460000000000	ACIN1	1.73021	2	protein_coding,nonsense_mediated_decay	intron,utr3	ATTTCATCCACCTGACTGGAACCACTGTCTCAGCTGGAGTC	BUD13	1	ENCSR830BSQ	-
chr14	23537186	23537187	m6A_site_124726	0	-	m6A_site_124726	m6A	6	GSM1135032,GSM1135032,GSM1135036,GSM1135037,GSM2460347,GSM908331	2428460000000000	ACIN1	1.73021	2	protein_coding,nonsense_mediated_decay	intron,utr3	ATTTCATCCACCTGACTGGAACCACTGTCTCAGCTGGAGTC	EIF4A3	1	GSE40778	-
chr14	23532199	23532200	m6A_site_124700	0	-	m6A_site_124700	m6A	1	GSM2203051	27773535	ACIN1	1.73021	2	protein_coding,nonsense_mediated_decay,retained_intron	cds,utr3,exon	CCATTGATGACCCAGTCCGAACTGCCCAGGTGCCCTCCCCA	GTF2F1	1	ENCSR265ZIS	-
chr14	23537380	23537381	m6A_site_124729	0	-	m6A_site_124729	m6A	62	GSE37003,GSE65380,GSM1135020,GSM1135021,GSM1135025,GSM1135028,GSM1135029,GSM1135032,GSM1135032,GSM1135036,GSM1135037,GSM1166143,GSM1272360,GSM1272368,GSM1339397,GSM1339399,GSM1339401,GSM1339403,GSM1339405,GSM1339409,GSM1339413,GSM1339415,GSM1339417,GSM1339419,GSM1339421,GSM1339423,GSM1339425,GSM1339427,GSM1339429,GSM1339433,GSM1339435,GSM1339439,GSM1723349,GSM1723351,GSM1828596,GSM1982257,GSM2010…	2.42846e+79	ACIN1	1.73021	2	protein_coding,nonsense_mediated_decay	intron,utr3	TTAAGCTGTGACGACTAGGAACCGTGCAGAGGAGTCTAGGG	RBM10	2	GSE44976,GSE48066	-
chr14	23540472	23540473	m6A_site_124751	0	-	m6A_site_124751	m6A	5	GSM1135024,GSM1135037,GSM2283210,GSM2283212,GSM2460347	2428460000000000	ACIN1	1.73021	2	protein_coding,nonsense_mediated_decay,processed_transcript,protein_coding,retained_intron,processed_transcript	intron,intron,intron,utr5,intron,exon	GGAGGTGGTGGGATCTTGGAACAAGGAAGGTGTGGTTTTTT	EIF4A3	1	GSE40778	-
chr14	23536535	23536536	m6A_site_124716	0	-	m6A_site_124716	m6A	18	GSE65380,GSM1135020,GSM1135021,GSM1135032,GSM1135032,GSM1135036,GSM1135037,GSM1339401,GSM1339417,GSM1339419,GSM2010454,GSM2010456,GSM2283210,GSM2283211,GSM2283212,GSM2283213,GSM2460345,GSM2460347	2.42846e+23	ACIN1	1.73021	2	nonsense_mediated_decay,protein_coding	utr3,intron	AGTGAGGTGCGATTGGCTGAACTGAAGATCCCAGGTGTGAG	SLTM	1	ENCSR000SSH	-
chr14	23533787	23533788	m6A_site_124713	0	-	m6A_site_124713	m6A	14	GSM1135020,GSM1135021,GSM1135024,GSM1135028,GSM1135029,GSM1908206,GSM2010454,GSM2010456,GSM2203043,GSM2203047,GSM2203051,GSM2203055,GSM2203056,GSM2203059	2428460000000000	ACIN1	1.73021	2	protein_coding,retained_intron,nonsense_mediated_decay,retained_intron	intron,intron,intron,exon	TAAGTTAACCTTTTACCAAAACTCCAGCCAGAGGTAACCTG	PTBP1	1	GSE19323	-
chr14	23537421	23537422	m6A_site_124731	0	-	m6A_site_124731	m6A	69	GSE37003,GSE65380,GSM1135020,GSM1135021,GSM1135025,GSM1135028,GSM1135029,GSM1135032,GSM1135032,GSM1135036,GSM1135037,GSM1166143,GSM1272360,GSM1272368,GSM1339395,GSM1339397,GSM1339399,GSM1339401,GSM1339403,GSM1339405,GSM1339409,GSM1339411,GSM1339413,GSM1339415,GSM1339417,GSM1339419,GSM1339421,GSM1339423,GSM1339425,GSM1339427,GSM1339429,GSM1339433,GSM1339435,GSM1339437,GSM1339439,GSM1339441,GSM1723…	2.42846e+79	ACIN1	1.73021	2	protein_coding,nonsense_mediated_decay	intron,utr3	TCGCAGTGCCATGCTGTAAAACACTGAGTGGGACCCTCTAC	SLTM	1	ENCSR351PVI	-
chr14	23536765	23536766	m6A_site_124720	0	-	m6A_site_124720	m6A	79	GSE37003,GSE65380,GSM1135020,GSM1135021,GSM1135024,GSM1135025,GSM1135028,GSM1135029,GSM1135032,GSM1135032,GSM1135036,GSM1135037,GSM1166139,GSM1166140,GSM1166141,GSM1166143,GSM1272358,GSM1272360,GSM1272362,GSM1272364,GSM1272366,GSM1272368,GSM1339393,GSM1339395,GSM1339397,GSM1339399,GSM1339401,GSM1339403,GSM1339405,GSM1339407,GSM1339409,GSM1339411,GSM1339413,GSM1339415,GSM1339417,GSM1339419,GSM1339…	2.42846e+71	ACIN1	1.73021	2	protein_coding,nonsense_mediated_decay	intron,utr3	AGCCTGGCCACCGCCAGTGAACTGTCTTGACATCATGGAAA	SRSF9	1	ENCSR773KRC	-
chr14	23528480	23528481	m6A_site_124688	0	-	m6A_site_124688	m6A	87	GSM1135020,GSM1135021,GSM1135024,GSM1135025,GSM1135028,GSM1135029,GSM1166139,GSM1166140,GSM1166141,GSM1166142,GSM1166143,GSM1272358,GSM1272360,GSM1272362,GSM1272364,GSM1272366,GSM1272368,GSM1339393,GSM1339395,GSM1339397,GSM1339399,GSM1339401,GSM1339403,GSM1339405,GSM1339407,GSM1339409,GSM1339411,GSM1339413,GSM1339415,GSM1339417,GSM1339419,GSM1339421,GSM1339423,GSM1339425,GSM1339427,GSM1339429,GSM…	2.42846e+79	ACIN1	1.73021	2	protein_coding,nonsense_mediated_decay	cds,utr3	AAGGGAGCGGGACAGGGGGGACCGAGATCGGGATAGGGAAA	HNRNPU	1	ENCSR520BZQ	-
chr14	23549748	23549749	m6A_site_124774	0	-	m6A_site_124774	m6A	60	GSM1135024,GSM1166139,GSM1166140,GSM1166141,GSM1166142,GSM1166143,GSM1339393,GSM1339395,GSM1339397,GSM1339399,GSM1339401,GSM1339403,GSM1339405,GSM1339407,GSM1339409,GSM1339411,GSM1339413,GSM1339415,GSM1339417,GSM1339419,GSM1339421,GSM1339425,GSM1339427,GSM1339431,GSM1339433,GSM1339435,GSM1339437,GSM1339439,GSM1339441,GSM1723347,GSM1723349,GSM1723351,GSM1828596,GSM1982263,GSM2010450,GSM2010452,GSM…	2.42846e+63	ACIN1	1.73021	2	protein_coding	cds	GAGGAGATGATGGATGAGAGACCCAAAACAAGATCCCAGGA	AGO3	1	GSE21918	-
chr14	23533669	23533670	m6A_site_124709	0	-	m6A_site_124709	m6A	17	GSM1135020,GSM1135021,GSM1135024,GSM1135028,GSM1135029,GSM1908206,GSM2010454,GSM2010456,GSM2203043,GSM2203047,GSM2203051,GSM2203055,GSM2203056,GSM2203059,GSM2283214,GSM2332990,GSM908331	2.42846e+39	ACIN1	1.73021	2	protein_coding,retained_intron,nonsense_mediated_decay	cds,exon,utr3	CAAGGGGGTGCCAGCTGGAAACAGTGACACAGAGGGGGGCC	IGF2BP1	1	ENCSR744GEU	-
chr14	23536535	23536536	m6A_site_124716	0	-	m6A_site_124716	m6A	18	GSE65380,GSM1135020,GSM1135021,GSM1135032,GSM1135032,GSM1135036,GSM1135037,GSM1339401,GSM1339417,GSM1339419,GSM2010454,GSM2010456,GSM2283210,GSM2283211,GSM2283212,GSM2283213,GSM2460345,GSM2460347	2.42846e+23	ACIN1	1.73021	2	nonsense_mediated_decay,protein_coding	utr3,intron	AGTGAGGTGCGATTGGCTGAACTGAAGATCCCAGGTGTGAG	U2AF2	1	PubMed-23374342	-
chr14	23537579	23537580	m6A_site_124735	0	-	m6A_site_124735	m6A	83	GSE37003,GSE65380,GSM1135020,GSM1135021,GSM1135024,GSM1135025,GSM1135028,GSM1135029,GSM1135032,GSM1135032,GSM1135036,GSM1135037,GSM1166142,GSM1272358,GSM1272360,GSM1272362,GSM1272364,GSM1272366,GSM1272368,GSM1339393,GSM1339395,GSM1339397,GSM1339399,GSM1339401,GSM1339403,GSM1339405,GSM1339407,GSM1339409,GSM1339411,GSM1339413,GSM1339415,GSM1339417,GSM1339419,GSM1339421,GSM1339423,GSM1339425,GSM1339…	2.42846e+71	ACIN1	1.73021	2	nonsense_mediated_decay,processed_transcript,protein_coding	utr3,exon,intron	GCATCATCTCCCTACTTGGGACACCCCAAGAAGAGCTTGTG	CPSF2	1	GSE60385	-
chr14	23540384	23540385	m6A_site_124750	0	-	m6A_site_124750	m6A	25	GSM1135024,GSM1135037,GSM1339433,GSM1339441,GSM2010454,GSM2010456,GSM2203043,GSM2203044,GSM2203047,GSM2203051,GSM2203052,GSM2203055,GSM2203056,GSM2203059,GSM2283210,GSM2283211,GSM2283212,GSM2283213,GSM2283214,GSM2283215,GSM2332985,GSM2332986,GSM2332987,GSM2332988,GSM2332990	2.42846e+39	ACIN1	1.73021	2	retained_intron,processed_transcript,protein_coding,nonsense_mediated_decay,retained_intron,processed_transcript,protein_coding	exon,exon,intron,intron,intron,intron,utr5	TCCATTCCAGAAAGGGATAAACAGCACTTCCAGGGGGAGAA	ELAVL1	1	GSE50989	-
chr14	23528347	23528348	m6A_site_124684	0	-	m6A_site_124684	m6A	70	GSM1135020,GSM1135021,GSM1135024,GSM1135025,GSM1135028,GSM1135029,GSM1166139,GSM1166140,GSM1166141,GSM1166143,GSM1272358,GSM1272360,GSM1272362,GSM1272364,GSM1272366,GSM1272368,GSM1339393,GSM1339397,GSM1339399,GSM1339401,GSM1339403,GSM1339405,GSM1339407,GSM1339409,GSM1339411,GSM1339413,GSM1339415,GSM1339417,GSM1339419,GSM1339421,GSM1339425,GSM1339427,GSM1339431,GSM1339433,GSM1339435,GSM1339437,GSM…	2.42846e+71	ACIN1	1.73021	2	nonsense_mediated_decay,protein_coding	utr3,utr3	GGGCGCCGCTAGCTGGGAAAACACTAGAGCTGCAGGTACCA	GTF2F1	1	ENCSR736AAG	-
chr14	23528480	23528481	m6A_site_124688	0	-	m6A_site_124688	m6A	87	GSM1135020,GSM1135021,GSM1135024,GSM1135025,GSM1135028,GSM1135029,GSM1166139,GSM1166140,GSM1166141,GSM1166142,GSM1166143,GSM1272358,GSM1272360,GSM1272362,GSM1272364,GSM1272366,GSM1272368,GSM1339393,GSM1339395,GSM1339397,GSM1339399,GSM1339401,GSM1339403,GSM1339405,GSM1339407,GSM1339409,GSM1339411,GSM1339413,GSM1339415,GSM1339417,GSM1339419,GSM1339421,GSM1339423,GSM1339425,GSM1339427,GSM1339429,GSM…	2.42846e+79	ACIN1	1.73021	2	protein_coding,nonsense_mediated_decay	cds,utr3	AAGGGAGCGGGACAGGGGGGACCGAGATCGGGATAGGGAAA	YWHAG	1	ENCSR867ZVK	-
chr14	23530802	23530803	m6A_site_124699	0	-	m6A_site_124699	m6A	3	GSM1908206,GSM1908208,GSM2203043	27773535	ACIN1	1.73021	2	protein_coding,retained_intron,nonsense_mediated_decay	cds,exon,utr3	TCACCGAGGCCTCTTGGTGGACCGTCCCTCTGAAACTAAGA	RBFOX2	1	GSE60385	-
chr14	23550003	23550004	m6A_site_124780	0	-	m6A_site_124780	m6A	42	GSM1135024,GSM1166140,GSM1339397,GSM1339399,GSM1339401,GSM1339405,GSM1339411,GSM1339431,GSM1339433,GSM1339435,GSM1339437,GSM1339441,GSM2010450,GSM2010454,GSM2010456,GSM2203043,GSM2203044,GSM2203047,GSM2203051,GSM2203052,GSM2203055,GSM2203056,GSM2203059,GSM2203060,GSM2203063,GSM2203064,GSM2283210,GSM2283211,GSM2283212,GSM2283213,GSM2283214,GSM2283215,GSM2332985,GSM2332986,GSM2332987,GSM2332988,GSM…	2.42846e+47	ACIN1	1.73021	2	protein_coding	cds	TTTCAGGCAAGAGCAGCTAAACTGTCTGAGGGCAGCCAACC	SRSF9	1	ENCSR773KRC	-
chr14	23528567	23528568	m6A_site_124691	0	-	m6A_site_124691	m6A	87	GSM1135020,GSM1135021,GSM1135024,GSM1135025,GSM1135028,GSM1135029,GSM1166139,GSM1166140,GSM1166141,GSM1166142,GSM1166143,GSM1272358,GSM1272360,GSM1272362,GSM1272364,GSM1272366,GSM1272368,GSM1339393,GSM1339395,GSM1339397,GSM1339399,GSM1339401,GSM1339403,GSM1339405,GSM1339407,GSM1339409,GSM1339411,GSM1339413,GSM1339415,GSM1339417,GSM1339419,GSM1339421,GSM1339423,GSM1339425,GSM1339427,GSM1339429,GSM…	2.42846e+79	ACIN1	1.73021	2	protein_coding,nonsense_mediated_decay	cds,utr3	GGAAGCCGAGCGGGAACGGAACCGACAGCTGGAGCGAGAGA	HNRNPUL1	1	ENCSR571VHI	-
chr14	23533669	23533670	m6A_site_124709	0	-	m6A_site_124709	m6A	17	GSM1135020,GSM1135021,GSM1135024,GSM1135028,GSM1135029,GSM1908206,GSM2010454,GSM2010456,GSM2203043,GSM2203047,GSM2203051,GSM2203055,GSM2203056,GSM2203059,GSM2283214,GSM2332990,GSM908331	2.42846e+39	ACIN1	1.73021	2	protein_coding,retained_intron,nonsense_mediated_decay	cds,exon,utr3	CAAGGGGGTGCCAGCTGGAAACAGTGACACAGAGGGGGGCC	RBFOX2	1	ENCSR987FTF	-
chr14	23538799	23538800	m6A_site_124749	0	-	m6A_site_124749	m6A	23	GSM1135024,GSM1339433,GSM1339441,GSM2010454,GSM2010456,GSM2203043,GSM2203044,GSM2203047,GSM2203051,GSM2203052,GSM2203055,GSM2203056,GSM2203059,GSM2283210,GSM2283211,GSM2283212,GSM2283213,GSM2283214,GSM2283215,GSM2332985,GSM2332986,GSM2332988,GSM2332990	2.42846e+39	ACIN1	1.73021	2	protein_coding,retained_intron,nonsense_mediated_decay,processed_transcript	cds,exon,utr3,exon	GAAGGAGGAAGTGACCATGGACACAAGTGAAAACAGACCTG	TARDBP	1	ENCSR584TCR	-
chr14	23533378	23533379	m6A_site_124706	0	-	m6A_site_124706	m6A	12	GSM1339397,GSM1339433,GSM1339441,GSM2010454,GSM2010456,GSM2203043,GSM2203047,GSM2203051,GSM2203055,GSM2203056,GSM2203059,GSM908331	2.49819e+23	ACIN1	1.73021	2	nonsense_mediated_decay,protein_coding,retained_intron	utr3,cds,exon	CTCGCATCTCTGAGGATGAGACAGAGCGTAATGGCGATGAT	AGO	1	GSE78059	-
chr14	23540628	23540629	m6A_site_124752	0	-	m6A_site_124752	m6A	23	GSM1135020,GSM1135021,GSM1135029,GSM1135032,GSM1135032,GSM1135036,GSM1135037,GSM1272368,GSM1339401,GSM1339425,GSM1339427,GSM1339437,GSM1339441,GSM2203047,GSM2203056,GSM2203060,GSM2283210,GSM2283212,GSM2283213,GSM2460345,GSM2460347,GSM928399,GSM928401	2.42846e+47	ACIN1	1.73021	2	protein_coding,processed_transcript,retained_intron,nonsense_mediated_decay,protein_coding,processed_transcript	intron,exon,intron,intron,utr5,intron	ACTCGGGGTTTGCCGTGAGGACTTAACGCTTATCTCTTAAA	NOP58	1	GSE43666	-
chr14	23540648	23540649	m6A_site_124753	0	-	m6A_site_124753	m6A	23	GSM1135020,GSM1135021,GSM1135029,GSM1135032,GSM1135032,GSM1135036,GSM1135037,GSM1272368,GSM1339401,GSM1339425,GSM1339427,GSM1339437,GSM1339441,GSM2203047,GSM2203056,GSM2203060,GSM2283210,GSM2283212,GSM2283213,GSM2460345,GSM2460347,GSM928399,GSM928401	2.42846e+47	ACIN1	1.73021	2	retained_intron,protein_coding,protein_coding,protein_coding,processed_transcript,nonsense_mediated_decay	exon,utr5,intron,cds,exon,intron	AGAGAGACCAATCCAGCCGAACTCGGGGTTTGCCGTGAGGA	RBM10	1	GSE48066	-
chr14	23540384	23540385	m6A_site_124750	0	-	m6A_site_124750	m6A	25	GSM1135024,GSM1135037,GSM1339433,GSM1339441,GSM2010454,GSM2010456,GSM2203043,GSM2203044,GSM2203047,GSM2203051,GSM2203052,GSM2203055,GSM2203056,GSM2203059,GSM2283210,GSM2283211,GSM2283212,GSM2283213,GSM2283214,GSM2283215,GSM2332985,GSM2332986,GSM2332987,GSM2332988,GSM2332990	2.42846e+39	ACIN1	1.73021	2	retained_intron,processed_transcript,protein_coding,nonsense_mediated_decay,retained_intron,processed_transcript,protein_coding	exon,exon,intron,intron,intron,intron,utr5	TCCATTCCAGAAAGGGATAAACAGCACTTCCAGGGGGAGAA	GNL3	1	ENCSR301UQM	-
chr14	23549957	23549958	m6A_site_124779	0	-	m6A_site_124779	m6A	56	GSM1135024,GSM1166140,GSM1339393,GSM1339397,GSM1339399,GSM1339401,GSM1339403,GSM1339405,GSM1339407,GSM1339409,GSM1339411,GSM1339413,GSM1339415,GSM1339417,GSM1339419,GSM1339421,GSM1339425,GSM1339427,GSM1339431,GSM1339433,GSM1339435,GSM1339437,GSM1339439,GSM1339441,GSM1982263,GSM2010450,GSM2010454,GSM2010456,GSM2203043,GSM2203044,GSM2203047,GSM2203051,GSM2203052,GSM2203055,GSM2203056,GSM2203059,GSM…	2.42846e+55	ACIN1	1.73021	2	protein_coding	cds	AGGAGGAAGAGGATCAAGAAACACCTTCCAGAAACCTAAGG	TRA2A	2	ENCSR314UMJ,ENCSR365NVO	-
chr14	23533700	23533701	m6A_site_124710	0	-	m6A_site_124710	m6A	17	GSM1135020,GSM1135021,GSM1135024,GSM1135028,GSM1135029,GSM1908206,GSM2010454,GSM2010456,GSM2203043,GSM2203047,GSM2203051,GSM2203055,GSM2203056,GSM2203059,GSM2283214,GSM2332990,GSM908331	2.42846e+39	ACIN1	1.73021	2	nonsense_mediated_decay,retained_intron,retained_intron,protein_coding	intron,exon,intron,intron	GTTGGGTCTATTTCTTGGGGACAGCAGCTACCAAGGGGGTG	XRN2	1	ENCSR657TZB	-
chr14	23528567	23528568	m6A_site_124691	0	-	m6A_site_124691	m6A	87	GSM1135020,GSM1135021,GSM1135024,GSM1135025,GSM1135028,GSM1135029,GSM1166139,GSM1166140,GSM1166141,GSM1166142,GSM1166143,GSM1272358,GSM1272360,GSM1272362,GSM1272364,GSM1272366,GSM1272368,GSM1339393,GSM1339395,GSM1339397,GSM1339399,GSM1339401,GSM1339403,GSM1339405,GSM1339407,GSM1339409,GSM1339411,GSM1339413,GSM1339415,GSM1339417,GSM1339419,GSM1339421,GSM1339423,GSM1339425,GSM1339427,GSM1339429,GSM…	2.42846e+79	ACIN1	1.73021	2	protein_coding,nonsense_mediated_decay	cds,utr3	GGAAGCCGAGCGGGAACGGAACCGACAGCTGGAGCGAGAGA	FAM120A	2	ENCSR006OEQ,ENCSR987NYS	-
chr14	23538787	23538788	m6A_site_124748	0	-	m6A_site_124748	m6A	23	GSM1135024,GSM1339433,GSM1339441,GSM2010454,GSM2010456,GSM2203043,GSM2203044,GSM2203047,GSM2203051,GSM2203052,GSM2203055,GSM2203056,GSM2203059,GSM2283210,GSM2283211,GSM2283212,GSM2283213,GSM2283214,GSM2283215,GSM2332985,GSM2332986,GSM2332988,GSM2332990	2.42846e+39	ACIN1	1.73021	2	nonsense_mediated_decay,retained_intron,protein_coding,processed_transcript	utr3,exon,cds,exon	GACCATGGACACAAGTGAAAACAGACCTGAAAATGATGTTC	nELAVL	1	GSE53695	-
chr14	23550003	23550004	m6A_site_124780	0	-	m6A_site_124780	m6A	42	GSM1135024,GSM1166140,GSM1339397,GSM1339399,GSM1339401,GSM1339405,GSM1339411,GSM1339431,GSM1339433,GSM1339435,GSM1339437,GSM1339441,GSM2010450,GSM2010454,GSM2010456,GSM2203043,GSM2203044,GSM2203047,GSM2203051,GSM2203052,GSM2203055,GSM2203056,GSM2203059,GSM2203060,GSM2203063,GSM2203064,GSM2283210,GSM2283211,GSM2283212,GSM2283213,GSM2283214,GSM2283215,GSM2332985,GSM2332986,GSM2332987,GSM2332988,GSM…	2.42846e+47	ACIN1	1.73021	2	protein_coding	cds	TTTCAGGCAAGAGCAGCTAAACTGTCTGAGGGCAGCCAACC	IGF2BP3	1	ENCSR993OLA	-
chr14	23538564	23538565	m6A_site_124743	0	-	m6A_site_124743	m6A	3	GSM1908210,GSM2203047,GSM2203052	27773535	ACIN1	1.73021	2	protein_coding,processed_transcript,retained_intron,nonsense_mediated_decay	intron,intron,exon,intron	AAAGGAGGGATGAGGCAGGGACTTGGATCAGAATAGGGCCA	WDR33	1	GSE61123	-
chr14	23537515	23537516	m6A_site_124734	0	-	m6A_site_124734	m6A	82	GSE37003,GSE65380,GSM1135020,GSM1135021,GSM1135024,GSM1135025,GSM1135028,GSM1135029,GSM1135032,GSM1135032,GSM1135036,GSM1135037,GSM1166142,GSM1166143,GSM1272358,GSM1272360,GSM1272362,GSM1272364,GSM1272366,GSM1272368,GSM1339393,GSM1339395,GSM1339397,GSM1339399,GSM1339401,GSM1339403,GSM1339405,GSM1339409,GSM1339411,GSM1339413,GSM1339415,GSM1339417,GSM1339419,GSM1339421,GSM1339423,GSM1339425,GSM1339…	2.42846e+71	ACIN1	1.73021	2	nonsense_mediated_decay,protein_coding	utr3,intron	ATGCCCTTGCCCTTTTGAGGACTGTGGGTTGCCTTGTTTGC	SRSF1	1	PubMed-19116412	-
chr14	23540384	23540385	m6A_site_124750	0	-	m6A_site_124750	m6A	25	GSM1135024,GSM1135037,GSM1339433,GSM1339441,GSM2010454,GSM2010456,GSM2203043,GSM2203044,GSM2203047,GSM2203051,GSM2203052,GSM2203055,GSM2203056,GSM2203059,GSM2283210,GSM2283211,GSM2283212,GSM2283213,GSM2283214,GSM2283215,GSM2332985,GSM2332986,GSM2332987,GSM2332988,GSM2332990	2.42846e+39	ACIN1	1.73021	2	retained_intron,processed_transcript,protein_coding,nonsense_mediated_decay,retained_intron,processed_transcript,protein_coding	exon,exon,intron,intron,intron,intron,utr5	TCCATTCCAGAAAGGGATAAACAGCACTTCCAGGGGGAGAA	PTBP1	1	GSE42701	-
chr14	23549841	23549842	m6A_site_124776	0	-	m6A_site_124776	m6A	60	GSM1135024,GSM1166139,GSM1166140,GSM1166141,GSM1166142,GSM1166143,GSM1339393,GSM1339395,GSM1339397,GSM1339399,GSM1339401,GSM1339403,GSM1339405,GSM1339407,GSM1339409,GSM1339411,GSM1339413,GSM1339415,GSM1339417,GSM1339419,GSM1339421,GSM1339425,GSM1339427,GSM1339431,GSM1339433,GSM1339435,GSM1339437,GSM1339439,GSM1339441,GSM1723347,GSM1723349,GSM1723351,GSM1982263,GSM2010450,GSM2010452,GSM2010454,GSM…	2.42846e+63	ACIN1	1.73021	2	protein_coding	cds	GAGGAAGGTGATGATGAGGGACAAAAATCTAGGGAGGCACC	NPM1	1	ENCSR867DSZ	-
chr14	23538787	23538788	m6A_site_124748	0	-	m6A_site_124748	m6A	23	GSM1135024,GSM1339433,GSM1339441,GSM2010454,GSM2010456,GSM2203043,GSM2203044,GSM2203047,GSM2203051,GSM2203052,GSM2203055,GSM2203056,GSM2203059,GSM2283210,GSM2283211,GSM2283212,GSM2283213,GSM2283214,GSM2283215,GSM2332985,GSM2332986,GSM2332988,GSM2332990	2.42846e+39	ACIN1	1.73021	2	nonsense_mediated_decay,retained_intron,protein_coding,processed_transcript	utr3,exon,cds,exon	GACCATGGACACAAGTGAAAACAGACCTGAAAATGATGTTC	ELAVL1	1	GSE28859	-
chr14	23548221	23548222	m6A_site_124761	0	-	m6A_site_124761	m6A	1	GSM2203051	27773535	ACIN1	1.73021	2	retained_intron,protein_coding	exon,cds	GAGCCCTGGAGTCTCCAGGGACAGCAGCACCAGCTATACTG	FXR2	1	ENCSR224QWC	-
chr14	23537291	23537292	m6A_site_124728	0	-	m6A_site_124728	m6A	31	GSE37003,GSE65380,GSM1135020,GSM1135021,GSM1135029,GSM1135032,GSM1135032,GSM1135036,GSM1135037,GSM1272368,GSM1339401,GSM1339405,GSM1339413,GSM1339419,GSM1339425,GSM1339427,GSM1339429,GSM1339439,GSM2010450,GSM2010452,GSM2010454,GSM2203052,GSM2203060,GSM2460345,GSM2460347,GSM2460352,GSM2460354,GSM2460356,GSM2460358,GSM928399,GSM928401	2.42846e+39	ACIN1	1.73021	2	nonsense_mediated_decay,protein_coding	utr3,intron	ACCACTTGCTCATCAGATGGACTTTCCTTTGGTCCCTGTTG	RBM10	1	GSE44976	-
chr14	23538640	23538641	m6A_site_124744	0	-	m6A_site_124744	m6A	10	GSM1908210,GSM2203043,GSM2203047,GSM2203051,GSM2203052,GSM2203055,GSM2203056,GSM2203059,GSM2283210,GSM2283212	2777350000000000	ACIN1	1.73021	2	protein_coding,nonsense_mediated_decay,retained_intron,processed_transcript	intron,intron,exon,intron	GGGCGGGTGGGCAGGAATGGACCTAGGGGAAAGAGTAGAGC	TROVE2	1	ENCSR539ZTS	-
chr14	23537891	23537892	m6A_site_124741	0	-	m6A_site_124741	m6A	13	GSE65380,GSM1135020,GSM1135032,GSM1135037,GSM1339401,GSM1339417,GSM1339435,GSM1339439,GSM2203043,GSM2203047,GSM2203051,GSM2203056,GSM2203059	2.42846e+23	ACIN1	1.73021	2	protein_coding,processed_transcript,nonsense_mediated_decay,processed_transcript	intron,exon,intron,intron	AGGTCCTTCTTCCCCGTAAAACTTTGTCCAAGTACCTCATG	WDR33	1	GSE61123	-
chr14	23564779	23564780	m6A_site_124802	0	-	m6A_site_124802	m6A	21	GSM1166140,GSM1339399,GSM1339403,GSM1339405,GSM1339409,GSM1339411,GSM1339419,GSM1339421,GSM1339423,GSM1339425,GSM1339429,GSM1339431,GSM1339433,GSM1339435,GSM1339437,GSM1339439,GSM1339441,GSM2010450,GSM2010454,GSM2460352,GSM2460356	2420960000000000	ACIN1	1.73021	2	protein_coding	utr5	AGATTGTCACGAGTCCTTAGACTCCAACTACTGCGGCAGCT	NOP58	1	GSE43666	-
chr14	23537801	23537802	m6A_site_124740	0	-	m6A_site_124740	m6A	29	GSE65380,GSM1135020,GSM1135029,GSM1135032,GSM1135032,GSM1135036,GSM1135037,GSM1339401,GSM1339411,GSM1339413,GSM1339417,GSM1339421,GSM1339425,GSM1339427,GSM1339431,GSM1339435,GSM1339439,GSM1339441,GSM2203043,GSM2203047,GSM2203051,GSM2203052,GSM2203056,GSM2203059,GSM2203060,GSM2460345,GSM2460347,GSM908331,GSM928399	2.42846e+39	ACIN1	1.73021	2	processed_transcript,processed_transcript,protein_coding,nonsense_mediated_decay	intron,exon,intron,utr3	GATGCCGCCTCTTCCTCTGGACCCACCCGCTGCTACTGAGC	BUD13	1	ENCSR830BSQ	-
chr14	23537459	23537460	m6A_site_124732	0	-	m6A_site_124732	m6A	76	GSE37003,GSE65380,GSM1135020,GSM1135021,GSM1135024,GSM1135025,GSM1135028,GSM1135029,GSM1135032,GSM1135032,GSM1135036,GSM1135037,GSM1166143,GSM1272358,GSM1272360,GSM1272362,GSM1272364,GSM1272366,GSM1272368,GSM1339395,GSM1339397,GSM1339399,GSM1339401,GSM1339403,GSM1339405,GSM1339409,GSM1339411,GSM1339413,GSM1339415,GSM1339417,GSM1339419,GSM1339421,GSM1339423,GSM1339425,GSM1339427,GSM1339429,GSM1339…	2.42846e+71	ACIN1	1.73021	2	protein_coding,nonsense_mediated_decay	intron,utr3	TCCCCATCTAGGGCACCAAGACCTCCTAAAGTTTGTGATCG	SLTM	1	ENCSR351PVI	-
chr14	23538762	23538763	m6A_site_124747	0	-	m6A_site_124747	m6A	20	GSM1135024,GSM1339433,GSM1339441,GSM2010454,GSM2010456,GSM2203043,GSM2203044,GSM2203047,GSM2203051,GSM2203052,GSM2203055,GSM2203056,GSM2203059,GSM2283210,GSM2283211,GSM2283212,GSM2283213,GSM2283214,GSM2283215,GSM2332990	2.42846e+39	ACIN1	1.73021	2	protein_coding,processed_transcript,retained_intron,nonsense_mediated_decay	cds,exon,exon,utr3	CCTGAAAATGATGTTCCAGAACCTCCCATGCCTATTGCAGA	ELAVL1	1	GSE28859	-
chr14	23528078	23528079	m6A_site_124681	0	-	m6A_site_124681	m6A	2	GSM1135028,GSM1828596	2428460000000000	ACIN1	1.73021	2	nonsense_mediated_decay,protein_coding	utr3,utr3	TGGTTGGCCAGAGATGGGGAACAGCCAGGTGCCCCAGTCCT	WDR33	1	GSE61123	-
chr14	23528347	23528348	m6A_site_124684	0	-	m6A_site_124684	m6A	70	GSM1135020,GSM1135021,GSM1135024,GSM1135025,GSM1135028,GSM1135029,GSM1166139,GSM1166140,GSM1166141,GSM1166143,GSM1272358,GSM1272360,GSM1272362,GSM1272364,GSM1272366,GSM1272368,GSM1339393,GSM1339397,GSM1339399,GSM1339401,GSM1339403,GSM1339405,GSM1339407,GSM1339409,GSM1339411,GSM1339413,GSM1339415,GSM1339417,GSM1339419,GSM1339421,GSM1339425,GSM1339427,GSM1339431,GSM1339433,GSM1339435,GSM1339437,GSM…	2.42846e+71	ACIN1	1.73021	2	nonsense_mediated_decay,protein_coding	utr3,utr3	GGGCGCCGCTAGCTGGGAAAACACTAGAGCTGCAGGTACCA	BCCIP	1	ENCSR485QCG	-
chr14	23540648	23540649	m6A_site_124753	0	-	m6A_site_124753	m6A	23	GSM1135020,GSM1135021,GSM1135029,GSM1135032,GSM1135032,GSM1135036,GSM1135037,GSM1272368,GSM1339401,GSM1339425,GSM1339427,GSM1339437,GSM1339441,GSM2203047,GSM2203056,GSM2203060,GSM2283210,GSM2283212,GSM2283213,GSM2460345,GSM2460347,GSM928399,GSM928401	2.42846e+47	ACIN1	1.73021	2	retained_intron,protein_coding,protein_coding,protein_coding,processed_transcript,nonsense_mediated_decay	exon,utr5,intron,cds,exon,intron	AGAGAGACCAATCCAGCCGAACTCGGGGTTTGCCGTGAGGA	ELAVL1	1	GSE50989	-
chr14	23548198	23548199	m6A_site_124760	0	-	m6A_site_124760	m6A	1	GSM2203051	27773535	ACIN1	1.73021	2	protein_coding,retained_intron	cds,exon	GCAGCACCAGCTATACTGAAACCAAAGATCCCTCTTCTGGT	SRSF1	1	GSE71096	-
chr14	23530376	23530377	m6A_site_124693	0	-	m6A_site_124693	m6A	53	GSM1135021,GSM1135024,GSM1135028,GSM1135029,GSM1166139,GSM1166140,GSM1166141,GSM1166142,GSM1166143,GSM1339393,GSM1339397,GSM1339399,GSM1339401,GSM1339405,GSM1339411,GSM1339427,GSM1339431,GSM1339433,GSM1339435,GSM1339437,GSM1339441,GSM1723349,GSM1982257,GSM1982263,GSM2010450,GSM2010452,GSM2010454,GSM2010456,GSM2203043,GSM2203044,GSM2203047,GSM2203051,GSM2203055,GSM2203056,GSM2203059,GSM2203060,GSM…	2.42846e+63	ACIN1	1.73021	2	protein_coding,nonsense_mediated_decay	cds,utr3	TCAGAGAAAGCCCAGGAGGAACCACCTGCCAAGCTGCTGGA	IGF2BP1	1	ENCSR975KIR	-
chr14	23527983	23527984	m6A_site_124679	0	-	m6A_site_124679	m6A	8	GSM1135020,GSM1135029,GSM2203043,GSM2203047,GSM2203051,GSM2203055,GSM2203056,GSM2203059	2428460000000000	ACIN1	1.73021	2	nonsense_mediated_decay,protein_coding	utr3,utr3	TGGGAACAGCCGGGGCCAGGACTGGGTCACCTATGAGCTGA	SRSF1	2	ENCSR989VIY,ENCSR432XUP	-
chr14	23528456	23528457	m6A_site_124687	0	-	m6A_site_124687	m6A	85	GSM1135020,GSM1135021,GSM1135024,GSM1135025,GSM1135028,GSM1135029,GSM1166139,GSM1166140,GSM1166141,GSM1166142,GSM1166143,GSM1272358,GSM1272360,GSM1272362,GSM1272364,GSM1272366,GSM1272368,GSM1339393,GSM1339395,GSM1339397,GSM1339399,GSM1339401,GSM1339403,GSM1339405,GSM1339407,GSM1339409,GSM1339411,GSM1339413,GSM1339415,GSM1339417,GSM1339419,GSM1339421,GSM1339423,GSM1339425,GSM1339427,GSM1339429,GSM…	2.42846e+79	ACIN1	1.73021	2	protein_coding,nonsense_mediated_decay	cds,utr3	AGATCGGGATAGGGAAAGGGACCGAGAACGAGGCAGGGAAA	TNRC6A	1	ENCSR218NAB	-
chr14	23532726	23532727	m6A_site_124703	0	-	m6A_site_124703	m6A	17	GSM1339397,GSM1339399,GSM1339407,GSM1339431,GSM1339433,GSM1339437,GSM1339441,GSM2010450,GSM2010454,GSM2010456,GSM2203043,GSM2203047,GSM2203051,GSM2203055,GSM2203056,GSM2203059,GSM908331	2.49819e+23	ACIN1	1.73021	2	nonsense_mediated_decay,retained_intron,protein_coding	utr3,exon,cds	GAAGAGGAAGAAGAGAAGGAACCTGAAGCAGAACCTCCTGT	BCCIP	1	ENCSR485QCG	-
chr14	23536995	23536996	m6A_site_124724	0	-	m6A_site_124724	m6A	38	GSE37003,GSE65380,GSM1135020,GSM1135021,GSM1135024,GSM1135025,GSM1135028,GSM1135029,GSM1135032,GSM1135032,GSM1135036,GSM1135037,GSM1339399,GSM1339401,GSM1339413,GSM1339417,GSM1339419,GSM1339423,GSM1339425,GSM1339429,GSM1339439,GSM1908206,GSM1982257,GSM2010450,GSM2010452,GSM2010454,GSM2460345,GSM2460347,GSM2460350,GSM2460352,GSM2460354,GSM2460356,GSM2460358,GSM908331,GSM908333,GSM908335,GSM928399,…	2.42846e+31	ACIN1	1.73021	2	protein_coding,nonsense_mediated_decay	intron,utr3	TACAGGCAGAGGAGAAAGGGACTCTGGAGTCATCACCTGGA	WDR33	1	GSE61123	-
chr14	23548839	23548840	m6A_site_124762	0	-	m6A_site_124762	m6A	2	GSM2203043,GSM2203051	27773535	ACIN1	1.73021	2	protein_coding	cds	CATGCCAACCCTCGTGGTAGACCCAAGATGGGCTCCAGATC	EIF4A3	1	GSE40778	-
chr14	23549841	23549842	m6A_site_124776	0	-	m6A_site_124776	m6A	60	GSM1135024,GSM1166139,GSM1166140,GSM1166141,GSM1166142,GSM1166143,GSM1339393,GSM1339395,GSM1339397,GSM1339399,GSM1339401,GSM1339403,GSM1339405,GSM1339407,GSM1339409,GSM1339411,GSM1339413,GSM1339415,GSM1339417,GSM1339419,GSM1339421,GSM1339425,GSM1339427,GSM1339431,GSM1339433,GSM1339435,GSM1339437,GSM1339439,GSM1339441,GSM1723347,GSM1723349,GSM1723351,GSM1982263,GSM2010450,GSM2010452,GSM2010454,GSM…	2.42846e+63	ACIN1	1.73021	2	protein_coding	cds	GAGGAAGGTGATGATGAGGGACAAAAATCTAGGGAGGCACC	TRA2A	1	ENCSR314UMJ	-
chr14	23530802	23530803	m6A_site_124699	0	-	m6A_site_124699	m6A	3	GSM1908206,GSM1908208,GSM2203043	27773535	ACIN1	1.73021	2	protein_coding,retained_intron,nonsense_mediated_decay	cds,exon,utr3	TCACCGAGGCCTCTTGGTGGACCGTCCCTCTGAAACTAAGA	ELAVL1	1	GSE28859	-
chr14	23549495	23549496	m6A_site_124769	0	-	m6A_site_124769	m6A	7	GSM1135028,GSM2203043,GSM2203047,GSM2203051,GSM2203056,GSM2203059,GSM2203060	2428460000000000	ACIN1	1.73021	2	protein_coding	cds	TTGTAGCGCTGCCAGAGCAAACTGCCAGCGAGGAGGAGACT	RBFOX2	1	GSE60385	-
chr14	23533354	23533355	m6A_site_124705	0	-	m6A_site_124705	m6A	12	GSM1339397,GSM1339433,GSM1339441,GSM2010454,GSM2010456,GSM2203043,GSM2203047,GSM2203051,GSM2203055,GSM2203056,GSM2203059,GSM908331	2.49819e+23	ACIN1	1.73021	2	retained_intron,protein_coding,nonsense_mediated_decay	exon,cds,utr3	AGCGTAATGGCGATGATGGGACCCATGACAAGGGGCTGAAA	FXR2	1	ENCSR224QWC	-
chr14	23547399	23547400	m6A_site_124756	0	-	m6A_site_124756	m6A	20	GSM1135036,GSM1339397,GSM1339401,GSM1339433,GSM1339441,GSM2010450,GSM2010454,GSM2283210,GSM2283211,GSM2283212,GSM2283213,GSM2283214,GSM2283215,GSM2332985,GSM2332986,GSM2332987,GSM2332988,GSM2332989,GSM2332990,GSM2483507	2.42846e+31	ACIN1	1.73021	2	nonsense_mediated_decay,retained_intron,protein_coding	cds,exon,cds	CCCAAACCTCAGAGACTCAGACCTCTCATCTGCCAGAATCA	ELAVL1	1	GSE28859	-
chr14	23528166	23528167	m6A_site_124682	0	-	m6A_site_124682	m6A	6	GSM1135020,GSM1135036,GSM1135037,GSM1339417,GSM1828596,GSM2203043	2.42846e+31	ACIN1	1.73021	2	protein_coding,nonsense_mediated_decay	utr3,utr3	CCCTTAACCTATCTCTTGGGACTTAGCCCGACCCTCCCTCT	FXR2	1	ENCSR224QWC	-
chr14	23536689	23536690	m6A_site_124718	0	-	m6A_site_124718	m6A	72	GSE37003,GSE65380,GSM1135020,GSM1135021,GSM1135024,GSM1135025,GSM1135028,GSM1135029,GSM1135032,GSM1135032,GSM1135036,GSM1135037,GSM1166139,GSM1166140,GSM1166141,GSM1166143,GSM1272360,GSM1272362,GSM1272364,GSM1272366,GSM1272368,GSM1339395,GSM1339397,GSM1339399,GSM1339401,GSM1339403,GSM1339407,GSM1339409,GSM1339411,GSM1339413,GSM1339415,GSM1339417,GSM1339419,GSM1339421,GSM1339423,GSM1339425,GSM1339…	2.42846e+71	ACIN1	1.73021	2	nonsense_mediated_decay,protein_coding	utr3,intron	CCCCCTGCGCCCCTGGGAGGACTCTGGCAGTGCCGTGCTGA	FBL	1	GSE43666	-
chr14	23549160	23549161	m6A_site_124766	0	-	m6A_site_124766	m6A	1	GSM1135021	24284625	ACIN1	1.73021	2	protein_coding	cds	TCAGCCCAGAAGGATCTTGAACCTGAGTCAGACAGATCTGC	WDR33	1	GSE61123	-
chr14	23533596	23533597	m6A_site_124708	0	-	m6A_site_124708	m6A	17	GSM1135020,GSM1135021,GSM1135024,GSM1135028,GSM1135029,GSM1908206,GSM2010454,GSM2010456,GSM2203043,GSM2203047,GSM2203051,GSM2203055,GSM2203056,GSM2203059,GSM2203060,GSM2283214,GSM2332990	2.42846e+31	ACIN1	1.73021	2	nonsense_mediated_decay,retained_intron,protein_coding	utr3,exon,cds	ACAGCCACCACACAGAAGAAACCTTCCATCAGTATCACCAC	AGO1-4	1	GSE64678	-
chr14	23540384	23540385	m6A_site_124750	0	-	m6A_site_124750	m6A	25	GSM1135024,GSM1135037,GSM1339433,GSM1339441,GSM2010454,GSM2010456,GSM2203043,GSM2203044,GSM2203047,GSM2203051,GSM2203052,GSM2203055,GSM2203056,GSM2203059,GSM2283210,GSM2283211,GSM2283212,GSM2283213,GSM2283214,GSM2283215,GSM2332985,GSM2332986,GSM2332987,GSM2332988,GSM2332990	2.42846e+39	ACIN1	1.73021	2	retained_intron,processed_transcript,protein_coding,nonsense_mediated_decay,retained_intron,processed_transcript,protein_coding	exon,exon,intron,intron,intron,intron,utr5	TCCATTCCAGAAAGGGATAAACAGCACTTCCAGGGGGAGAA	FAM120A	1	ENCSR006OEQ	-
chr14	23549655	23549656	m6A_site_124771	0	-	m6A_site_124771	m6A	47	GSM1135024,GSM1166139,GSM1339393,GSM1339397,GSM1339399,GSM1339401,GSM1339403,GSM1339405,GSM1339407,GSM1339409,GSM1339411,GSM1339413,GSM1339415,GSM1339417,GSM1339419,GSM1339421,GSM1339425,GSM1339427,GSM1339433,GSM1339435,GSM1339437,GSM1339441,GSM1723347,GSM1723349,GSM1723351,GSM1982263,GSM2010452,GSM2010454,GSM2203043,GSM2203044,GSM2203047,GSM2203051,GSM2203052,GSM2203055,GSM2203056,GSM2203059,GSM…	2.42846e+55	ACIN1	1.73021	2	protein_coding	cds	AGAAAAAGTCATCTGGCCAGACAGCAGCAGGAGAAGGAAAT	AGO	1	GSE78059	-
chr14	23537801	23537802	m6A_site_124740	0	-	m6A_site_124740	m6A	29	GSE65380,GSM1135020,GSM1135029,GSM1135032,GSM1135032,GSM1135036,GSM1135037,GSM1339401,GSM1339411,GSM1339413,GSM1339417,GSM1339421,GSM1339425,GSM1339427,GSM1339431,GSM1339435,GSM1339439,GSM1339441,GSM2203043,GSM2203047,GSM2203051,GSM2203052,GSM2203056,GSM2203059,GSM2203060,GSM2460345,GSM2460347,GSM908331,GSM928399	2.42846e+39	ACIN1	1.73021	2	processed_transcript,processed_transcript,protein_coding,nonsense_mediated_decay	intron,exon,intron,utr3	GATGCCGCCTCTTCCTCTGGACCCACCCGCTGCTACTGAGC	NOP58	1	GSE43666	-
chr14	23528078	23528079	m6A_site_124681	0	-	m6A_site_124681	m6A	2	GSM1135028,GSM1828596	2428460000000000	ACIN1	1.73021	2	nonsense_mediated_decay,protein_coding	utr3,utr3	TGGTTGGCCAGAGATGGGGAACAGCCAGGTGCCCCAGTCCT	CSTF2T	1	ENCSR919HSE	-
chr14	23559806	23559807	m6A_site_124786	0	-	m6A_site_124786	m6A	2	GSM1339397,GSM2283211	2498190000000000	ACIN1	1.73021	2	protein_coding	cds	AGCCAGAACAGTTTCATAAAACAGTATCTGGAAAAGCAGCA	CPSF2	1	GSE60385	-
chr14	23530629	23530630	m6A_site_124695	0	-	m6A_site_124695	m6A	52	GSM1135024,GSM1135029,GSM1166139,GSM1166140,GSM1166141,GSM1166142,GSM1166143,GSM1272362,GSM1272364,GSM1339397,GSM1339399,GSM1339401,GSM1339431,GSM1339433,GSM1339435,GSM1339437,GSM1339441,GSM1723349,GSM1908206,GSM1908208,GSM1908210,GSM1908212,GSM1982257,GSM1982263,GSM2010450,GSM2010452,GSM2010454,GSM2010456,GSM2203043,GSM2203044,GSM2203047,GSM2203051,GSM2203052,GSM2203055,GSM2203056,GSM2203059,GSM…	2.42846e+71	ACIN1	1.73021	2	nonsense_mediated_decay,protein_coding	utr3,cds	AAATGGAGCGGCGGGAGCGGACTCGATCAGAGCGTGAATGG	CNBP	1	GSE76193	-
chr14	23549741	23549742	m6A_site_124773	0	-	m6A_site_124773	m6A	60	GSM1135024,GSM1166139,GSM1166140,GSM1166141,GSM1166142,GSM1166143,GSM1339393,GSM1339395,GSM1339397,GSM1339399,GSM1339401,GSM1339403,GSM1339405,GSM1339407,GSM1339409,GSM1339411,GSM1339413,GSM1339415,GSM1339417,GSM1339419,GSM1339421,GSM1339425,GSM1339427,GSM1339431,GSM1339433,GSM1339435,GSM1339437,GSM1339439,GSM1339441,GSM1723347,GSM1723349,GSM1723351,GSM1828596,GSM1982263,GSM2010450,GSM2010452,GSM…	2.42846e+63	ACIN1	1.73021	2	protein_coding	cds	TGATGGATGAGAGACCCAAAACAAGATCCCAGGAACAGGAG	DGCR8	1	ENCSR947JVR	-
chr14	23528567	23528568	m6A_site_124691	0	-	m6A_site_124691	m6A	87	GSM1135020,GSM1135021,GSM1135024,GSM1135025,GSM1135028,GSM1135029,GSM1166139,GSM1166140,GSM1166141,GSM1166142,GSM1166143,GSM1272358,GSM1272360,GSM1272362,GSM1272364,GSM1272366,GSM1272368,GSM1339393,GSM1339395,GSM1339397,GSM1339399,GSM1339401,GSM1339403,GSM1339405,GSM1339407,GSM1339409,GSM1339411,GSM1339413,GSM1339415,GSM1339417,GSM1339419,GSM1339421,GSM1339423,GSM1339425,GSM1339427,GSM1339429,GSM…	2.42846e+79	ACIN1	1.73021	2	protein_coding,nonsense_mediated_decay	cds,utr3	GGAAGCCGAGCGGGAACGGAACCGACAGCTGGAGCGAGAGA	CSTF2T	1	ENCSR919HSE	-
chr14	23537210	23537211	m6A_site_124727	0	-	m6A_site_124727	m6A	5	GSM1135032,GSM1135032,GSM1135036,GSM1135037,GSM2460347	24284625	ACIN1	1.73021	2	protein_coding,nonsense_mediated_decay	intron,utr3	CTCCATCCCTGGAGGCAGGGACTCATTTCATCCACCTGACT	nELAVL	1	GSE53695	-
chr14	23533354	23533355	m6A_site_124705	0	-	m6A_site_124705	m6A	12	GSM1339397,GSM1339433,GSM1339441,GSM2010454,GSM2010456,GSM2203043,GSM2203047,GSM2203051,GSM2203055,GSM2203056,GSM2203059,GSM908331	2.49819e+23	ACIN1	1.73021	2	retained_intron,protein_coding,nonsense_mediated_decay	exon,cds,utr3	AGCGTAATGGCGATGATGGGACCCATGACAAGGGGCTGAAA	FXR1	1	ENCSR774RFN	-
chr14	23528456	23528457	m6A_site_124687	0	-	m6A_site_124687	m6A	85	GSM1135020,GSM1135021,GSM1135024,GSM1135025,GSM1135028,GSM1135029,GSM1166139,GSM1166140,GSM1166141,GSM1166142,GSM1166143,GSM1272358,GSM1272360,GSM1272362,GSM1272364,GSM1272366,GSM1272368,GSM1339393,GSM1339395,GSM1339397,GSM1339399,GSM1339401,GSM1339403,GSM1339405,GSM1339407,GSM1339409,GSM1339411,GSM1339413,GSM1339415,GSM1339417,GSM1339419,GSM1339421,GSM1339423,GSM1339425,GSM1339427,GSM1339429,GSM…	2.42846e+79	ACIN1	1.73021	2	protein_coding,nonsense_mediated_decay	cds,utr3	AGATCGGGATAGGGAAAGGGACCGAGAACGAGGCAGGGAAA	FBL	1	GSE43666	-
chr14	23533700	23533701	m6A_site_124710	0	-	m6A_site_124710	m6A	17	GSM1135020,GSM1135021,GSM1135024,GSM1135028,GSM1135029,GSM1908206,GSM2010454,GSM2010456,GSM2203043,GSM2203047,GSM2203051,GSM2203055,GSM2203056,GSM2203059,GSM2283214,GSM2332990,GSM908331	2.42846e+39	ACIN1	1.73021	2	nonsense_mediated_decay,retained_intron,retained_intron,protein_coding	intron,exon,intron,intron	GTTGGGTCTATTTCTTGGGGACAGCAGCTACCAAGGGGGTG	UPF1	1	GSE47976	-
chr14	23527998	23527999	m6A_site_124680	0	-	m6A_site_124680	m6A	8	GSM1135020,GSM1135029,GSM2203043,GSM2203047,GSM2203051,GSM2203055,GSM2203056,GSM2203059	2428460000000000	ACIN1	1.73021	2	protein_coding,nonsense_mediated_decay	utr3,utr3	CTTACAGCCTTCTCTTGGGAACAGCCGGGGCCAGGACTGGG	LARP4B	1	GSE69169	-
chr14	23536929	23536930	m6A_site_124723	0	-	m6A_site_124723	m6A	59	GSE37003,GSE65380,GSM1135020,GSM1135021,GSM1135024,GSM1135025,GSM1135028,GSM1135029,GSM1135032,GSM1135032,GSM1135036,GSM1135037,GSM1166139,GSM1166140,GSM1166143,GSM1272368,GSM1339395,GSM1339397,GSM1339399,GSM1339401,GSM1339403,GSM1339405,GSM1339413,GSM1339415,GSM1339417,GSM1339419,GSM1339421,GSM1339423,GSM1339425,GSM1339427,GSM1339429,GSM1339435,GSM1339437,GSM1339439,GSM1339441,GSM1828596,GSM1908…	2.42846e+63	ACIN1	1.73021	2	protein_coding,nonsense_mediated_decay	intron,utr3	CTGCAGCTTGCCACTGGTGGACATAGGGTCCTGCCTGCCTC	TNRC6A	1	ENCSR218NAB	-
chr14	23548221	23548222	m6A_site_124761	0	-	m6A_site_124761	m6A	1	GSM2203051	27773535	ACIN1	1.73021	2	retained_intron,protein_coding	exon,cds	GAGCCCTGGAGTCTCCAGGGACAGCAGCACCAGCTATACTG	AGO	1	GSE78059	-
chr14	23549727	23549728	m6A_site_124772	0	-	m6A_site_124772	m6A	58	GSM1135024,GSM1166139,GSM1166140,GSM1166141,GSM1166143,GSM1339393,GSM1339395,GSM1339397,GSM1339399,GSM1339401,GSM1339403,GSM1339405,GSM1339407,GSM1339409,GSM1339411,GSM1339413,GSM1339415,GSM1339417,GSM1339419,GSM1339421,GSM1339425,GSM1339427,GSM1339431,GSM1339433,GSM1339435,GSM1339437,GSM1339439,GSM1339441,GSM1723347,GSM1723349,GSM1723351,GSM1982263,GSM2010450,GSM2010452,GSM2010454,GSM2010456,GSM…	2.42846e+55	ACIN1	1.73021	2	protein_coding	cds	CCCAAAACAAGATCCCAGGAACAGGAGGTGTTAGAGAGAGG	TRA2A	2	ENCSR314UMJ,ENCSR365NVO	-
chr14	23549944	23549945	m6A_site_124778	0	-	m6A_site_124778	m6A	56	GSM1135024,GSM1166140,GSM1339393,GSM1339397,GSM1339399,GSM1339401,GSM1339403,GSM1339405,GSM1339407,GSM1339409,GSM1339411,GSM1339413,GSM1339415,GSM1339417,GSM1339419,GSM1339421,GSM1339425,GSM1339427,GSM1339431,GSM1339433,GSM1339435,GSM1339437,GSM1339439,GSM1339441,GSM1982263,GSM2010450,GSM2010454,GSM2010456,GSM2203043,GSM2203044,GSM2203047,GSM2203051,GSM2203052,GSM2203055,GSM2203056,GSM2203059,GSM…	2.42846e+55	ACIN1	1.73021	2	protein_coding	cds	TCAAGAAACACCTTCCAGAAACCTAAGGGTCAGAGCAGATC	TRA2A	2	ENCSR314UMJ,ENCSR365NVO	-
chr14	23537459	23537460	m6A_site_124732	0	-	m6A_site_124732	m6A	76	GSE37003,GSE65380,GSM1135020,GSM1135021,GSM1135024,GSM1135025,GSM1135028,GSM1135029,GSM1135032,GSM1135032,GSM1135036,GSM1135037,GSM1166143,GSM1272358,GSM1272360,GSM1272362,GSM1272364,GSM1272366,GSM1272368,GSM1339395,GSM1339397,GSM1339399,GSM1339401,GSM1339403,GSM1339405,GSM1339409,GSM1339411,GSM1339413,GSM1339415,GSM1339417,GSM1339419,GSM1339421,GSM1339423,GSM1339425,GSM1339427,GSM1339429,GSM1339…	2.42846e+71	ACIN1	1.73021	2	protein_coding,nonsense_mediated_decay	intron,utr3	TCCCCATCTAGGGCACCAAGACCTCCTAAAGTTTGTGATCG	UPF1	1	GSE47976	-
chr14	23530339	23530340	m6A_site_124692	0	-	m6A_site_124692	m6A	63	GSM1135020,GSM1135021,GSM1135024,GSM1135025,GSM1135028,GSM1135029,GSM1166139,GSM1166140,GSM1166141,GSM1166142,GSM1166143,GSM1339393,GSM1339397,GSM1339399,GSM1339401,GSM1339405,GSM1339409,GSM1339411,GSM1339415,GSM1339417,GSM1339427,GSM1339431,GSM1339433,GSM1339435,GSM1339437,GSM1339439,GSM1339441,GSM1723349,GSM1908206,GSM1908208,GSM1982257,GSM1982263,GSM2010450,GSM2010452,GSM2010454,GSM2010456,GSM…	2.42846e+63	ACIN1	1.73021	2	protein_coding,nonsense_mediated_decay	cds,utr3	TGGATGACCTTTTCCGAAAGACCAAGGCAGCTCCCTGCATC	IGF2BP1	1	GSE21918	-
chr14	23528567	23528568	m6A_site_124691	0	-	m6A_site_124691	m6A	87	GSM1135020,GSM1135021,GSM1135024,GSM1135025,GSM1135028,GSM1135029,GSM1166139,GSM1166140,GSM1166141,GSM1166142,GSM1166143,GSM1272358,GSM1272360,GSM1272362,GSM1272364,GSM1272366,GSM1272368,GSM1339393,GSM1339395,GSM1339397,GSM1339399,GSM1339401,GSM1339403,GSM1339405,GSM1339407,GSM1339409,GSM1339411,GSM1339413,GSM1339415,GSM1339417,GSM1339419,GSM1339421,GSM1339423,GSM1339425,GSM1339427,GSM1339429,GSM…	2.42846e+79	ACIN1	1.73021	2	protein_coding,nonsense_mediated_decay	cds,utr3	GGAAGCCGAGCGGGAACGGAACCGACAGCTGGAGCGAGAGA	IGF2BP3	1	ENCSR993OLA	-
chr14	23536765	23536766	m6A_site_124720	0	-	m6A_site_124720	m6A	79	GSE37003,GSE65380,GSM1135020,GSM1135021,GSM1135024,GSM1135025,GSM1135028,GSM1135029,GSM1135032,GSM1135032,GSM1135036,GSM1135037,GSM1166139,GSM1166140,GSM1166141,GSM1166143,GSM1272358,GSM1272360,GSM1272362,GSM1272364,GSM1272366,GSM1272368,GSM1339393,GSM1339395,GSM1339397,GSM1339399,GSM1339401,GSM1339403,GSM1339405,GSM1339407,GSM1339409,GSM1339411,GSM1339413,GSM1339415,GSM1339417,GSM1339419,GSM1339…	2.42846e+71	ACIN1	1.73021	2	protein_coding,nonsense_mediated_decay	intron,utr3	AGCCTGGCCACCGCCAGTGAACTGTCTTGACATCATGGAAA	SLTM	1	ENCSR351PVI	-
chr14	23550995	23550996	m6A_site_124782	0	-	m6A_site_124782	m6A	32	GSM1339397,GSM1339405,GSM1339433,GSM1339441,GSM2010454,GSM2010456,GSM2203043,GSM2203044,GSM2203047,GSM2203051,GSM2203052,GSM2203055,GSM2203056,GSM2203059,GSM2203060,GSM2203063,GSM2283210,GSM2283211,GSM2283212,GSM2283213,GSM2283214,GSM2283215,GSM2332985,GSM2332986,GSM2332987,GSM2332988,GSM2332989,GSM2332990,GSM2483505,GSM2483506,GSM2483507,GSM2483508	2.49819e+31	ACIN1	1.73021	2	protein_coding	cds	GGTGACTCTGATGATGAGAAACCAAGGAAAGGAGAAAGACG	FBL	1	GSE43666	-
chr14	23533445	23533446	m6A_site_124707	0	-	m6A_site_124707	m6A	6	GSM2203043,GSM2203047,GSM2203051,GSM2203055,GSM2203056,GSM2203059	27773535	ACIN1	1.73021	2	retained_intron,retained_intron,protein_coding,nonsense_mediated_decay,protein_coding	intron,exon,intron,intron,cds	AGCCTCATCCCCGACATCAAACCCCTGGCGGGGCAGGAGGC	SRSF7	2	ENCSR513NDD,GSE71096	-
chr14	23537515	23537516	m6A_site_124734	0	-	m6A_site_124734	m6A	82	GSE37003,GSE65380,GSM1135020,GSM1135021,GSM1135024,GSM1135025,GSM1135028,GSM1135029,GSM1135032,GSM1135032,GSM1135036,GSM1135037,GSM1166142,GSM1166143,GSM1272358,GSM1272360,GSM1272362,GSM1272364,GSM1272366,GSM1272368,GSM1339393,GSM1339395,GSM1339397,GSM1339399,GSM1339401,GSM1339403,GSM1339405,GSM1339409,GSM1339411,GSM1339413,GSM1339415,GSM1339417,GSM1339419,GSM1339421,GSM1339423,GSM1339425,GSM1339…	2.42846e+71	ACIN1	1.73021	2	nonsense_mediated_decay,protein_coding	utr3,intron	ATGCCCTTGCCCTTTTGAGGACTGTGGGTTGCCTTGTTTGC	DGCR8	1	GSE39086	-
chr14	23533700	23533701	m6A_site_124710	0	-	m6A_site_124710	m6A	17	GSM1135020,GSM1135021,GSM1135024,GSM1135028,GSM1135029,GSM1908206,GSM2010454,GSM2010456,GSM2203043,GSM2203047,GSM2203051,GSM2203055,GSM2203056,GSM2203059,GSM2283214,GSM2332990,GSM908331	2.42846e+39	ACIN1	1.73021	2	nonsense_mediated_decay,retained_intron,retained_intron,protein_coding	intron,exon,intron,intron	GTTGGGTCTATTTCTTGGGGACAGCAGCTACCAAGGGGGTG	RBM27	1	ENCSR489RJI	-
chr14	23549727	23549728	m6A_site_124772	0	-	m6A_site_124772	m6A	58	GSM1135024,GSM1166139,GSM1166140,GSM1166141,GSM1166143,GSM1339393,GSM1339395,GSM1339397,GSM1339399,GSM1339401,GSM1339403,GSM1339405,GSM1339407,GSM1339409,GSM1339411,GSM1339413,GSM1339415,GSM1339417,GSM1339419,GSM1339421,GSM1339425,GSM1339427,GSM1339431,GSM1339433,GSM1339435,GSM1339437,GSM1339439,GSM1339441,GSM1723347,GSM1723349,GSM1723351,GSM1982263,GSM2010450,GSM2010452,GSM2010454,GSM2010456,GSM…	2.42846e+55	ACIN1	1.73021	2	protein_coding	cds	CCCAAAACAAGATCCCAGGAACAGGAGGTGTTAGAGAGAGG	WDR33	1	GSE61123	-
chr14	23533324	23533325	m6A_site_124704	0	-	m6A_site_124704	m6A	13	GSM1339397,GSM1339433,GSM1339441,GSM2010450,GSM2010454,GSM2010456,GSM2203043,GSM2203047,GSM2203051,GSM2203055,GSM2203056,GSM2203059,GSM908331	2.49819e+23	ACIN1	1.73021	2	protein_coding,retained_intron,nonsense_mediated_decay	cds,exon,utr3	AGGGGCTGAAAATATGCCGGACAGTCACTCAGGTAAGGCTT	NOP58	1	GSE43666	-
chr14	23537409	23537410	m6A_site_124730	0	-	m6A_site_124730	m6A	69	GSE37003,GSE65380,GSM1135020,GSM1135021,GSM1135025,GSM1135028,GSM1135029,GSM1135032,GSM1135032,GSM1135036,GSM1135037,GSM1166143,GSM1272360,GSM1272368,GSM1339395,GSM1339397,GSM1339399,GSM1339401,GSM1339403,GSM1339405,GSM1339409,GSM1339411,GSM1339413,GSM1339415,GSM1339417,GSM1339419,GSM1339421,GSM1339423,GSM1339425,GSM1339427,GSM1339429,GSM1339433,GSM1339435,GSM1339437,GSM1339439,GSM1339441,GSM1723…	2.42846e+79	ACIN1	1.73021	2	protein_coding,nonsense_mediated_decay	intron,utr3	GCTGTAAAACACTGAGTGGGACCCTCTACTTAAGCTGTGAC	ELAVL1	1	GSE50989	-
chr14	23550959	23550960	m6A_site_124781	0	-	m6A_site_124781	m6A	42	GSM1135024,GSM1166140,GSM1339397,GSM1339399,GSM1339401,GSM1339405,GSM1339411,GSM1339431,GSM1339433,GSM1339435,GSM1339437,GSM1339441,GSM2010450,GSM2010454,GSM2010456,GSM2203043,GSM2203044,GSM2203047,GSM2203051,GSM2203052,GSM2203055,GSM2203056,GSM2203059,GSM2203060,GSM2203063,GSM2203064,GSM2283210,GSM2283211,GSM2283212,GSM2283213,GSM2283214,GSM2283215,GSM2332985,GSM2332986,GSM2332987,GSM2332988,GSM…	2.42846e+47	ACIN1	1.73021	2	protein_coding	cds	AGACGATCATCTAGGGTCAGACAGGTAACTCAGATACCTCC	FMR1	1	GSE39682	-
chr14	23549160	23549161	m6A_site_124766	0	-	m6A_site_124766	m6A	1	GSM1135021	24284625	ACIN1	1.73021	2	protein_coding	cds	TCAGCCCAGAAGGATCTTGAACCTGAGTCAGACAGATCTGC	IGF2BP3	1	GSE21918	-
chr14	23528347	23528348	m6A_site_124684	0	-	m6A_site_124684	m6A	70	GSM1135020,GSM1135021,GSM1135024,GSM1135025,GSM1135028,GSM1135029,GSM1166139,GSM1166140,GSM1166141,GSM1166143,GSM1272358,GSM1272360,GSM1272362,GSM1272364,GSM1272366,GSM1272368,GSM1339393,GSM1339397,GSM1339399,GSM1339401,GSM1339403,GSM1339405,GSM1339407,GSM1339409,GSM1339411,GSM1339413,GSM1339415,GSM1339417,GSM1339419,GSM1339421,GSM1339425,GSM1339427,GSM1339431,GSM1339433,GSM1339435,GSM1339437,GSM…	2.42846e+71	ACIN1	1.73021	2	nonsense_mediated_decay,protein_coding	utr3,utr3	GGGCGCCGCTAGCTGGGAAAACACTAGAGCTGCAGGTACCA	FXR2	1	ENCSR224QWC	-
chr14	23528456	23528457	m6A_site_124687	0	-	m6A_site_124687	m6A	85	GSM1135020,GSM1135021,GSM1135024,GSM1135025,GSM1135028,GSM1135029,GSM1166139,GSM1166140,GSM1166141,GSM1166142,GSM1166143,GSM1272358,GSM1272360,GSM1272362,GSM1272364,GSM1272366,GSM1272368,GSM1339393,GSM1339395,GSM1339397,GSM1339399,GSM1339401,GSM1339403,GSM1339405,GSM1339407,GSM1339409,GSM1339411,GSM1339413,GSM1339415,GSM1339417,GSM1339419,GSM1339421,GSM1339423,GSM1339425,GSM1339427,GSM1339429,GSM…	2.42846e+79	ACIN1	1.73021	2	protein_coding,nonsense_mediated_decay	cds,utr3	AGATCGGGATAGGGAAAGGGACCGAGAACGAGGCAGGGAAA	FUS	1	GSE50178	-
chr14	23564696	23564697	m6A_site_124800	0	-	m6A_site_124800	m6A	10	GSM1339401,GSM1339409,GSM1339411,GSM1339419,GSM1339421,GSM1339423,GSM1339435,GSM1339437,GSM1339441,GSM2010450	24981863	ACIN1	1.73021	2	protein_coding	utr5	CCACGCACTTCCGGCCTCGGACCCGCCCCAAACACCCAAGC	RBM6	1	GSE48066	-
chr14	23538514	23538515	m6A_site_124742	0	-	m6A_site_124742	m6A	1	GSM2203052	27773535	ACIN1	1.73021	2	nonsense_mediated_decay,processed_transcript,protein_coding,retained_intron	intron,intron,intron,exon	TCGCTGGTTTAGCAAGGGAGACCCCTTGTGACGGGGACAGG	WDR33	1	GSE61123	-
chr14	23537459	23537460	m6A_site_124732	0	-	m6A_site_124732	m6A	76	GSE37003,GSE65380,GSM1135020,GSM1135021,GSM1135024,GSM1135025,GSM1135028,GSM1135029,GSM1135032,GSM1135032,GSM1135036,GSM1135037,GSM1166143,GSM1272358,GSM1272360,GSM1272362,GSM1272364,GSM1272366,GSM1272368,GSM1339395,GSM1339397,GSM1339399,GSM1339401,GSM1339403,GSM1339405,GSM1339409,GSM1339411,GSM1339413,GSM1339415,GSM1339417,GSM1339419,GSM1339421,GSM1339423,GSM1339425,GSM1339427,GSM1339429,GSM1339…	2.42846e+71	ACIN1	1.73021	2	protein_coding,nonsense_mediated_decay	intron,utr3	TCCCCATCTAGGGCACCAAGACCTCCTAAAGTTTGTGATCG	WDR33	1	GSE61123	-
chr14	23548198	23548199	m6A_site_124760	0	-	m6A_site_124760	m6A	1	GSM2203051	27773535	ACIN1	1.73021	2	protein_coding,retained_intron	cds,exon	GCAGCACCAGCTATACTGAAACCAAAGATCCCTCTTCTGGT	AGO1-4	1	GSE41272	-
chr14	23533445	23533446	m6A_site_124707	0	-	m6A_site_124707	m6A	6	GSM2203043,GSM2203047,GSM2203051,GSM2203055,GSM2203056,GSM2203059	27773535	ACIN1	1.73021	2	retained_intron,retained_intron,protein_coding,nonsense_mediated_decay,protein_coding	intron,exon,intron,intron,cds	AGCCTCATCCCCGACATCAAACCCCTGGCGGGGCAGGAGGC	AGO	1	GSE78059	-
chr14	23527998	23527999	m6A_site_124680	0	-	m6A_site_124680	m6A	8	GSM1135020,GSM1135029,GSM2203043,GSM2203047,GSM2203051,GSM2203055,GSM2203056,GSM2203059	2428460000000000	ACIN1	1.73021	2	protein_coding,nonsense_mediated_decay	utr3,utr3	CTTACAGCCTTCTCTTGGGAACAGCCGGGGCCAGGACTGGG	SRSF9	1	ENCSR773KRC	-
chr14	23533700	23533701	m6A_site_124710	0	-	m6A_site_124710	m6A	17	GSM1135020,GSM1135021,GSM1135024,GSM1135028,GSM1135029,GSM1908206,GSM2010454,GSM2010456,GSM2203043,GSM2203047,GSM2203051,GSM2203055,GSM2203056,GSM2203059,GSM2283214,GSM2332990,GSM908331	2.42846e+39	ACIN1	1.73021	2	nonsense_mediated_decay,retained_intron,retained_intron,protein_coding	intron,exon,intron,intron	GTTGGGTCTATTTCTTGGGGACAGCAGCTACCAAGGGGGTG	EIF4A3	1	GSE40778	-
chr14	23538799	23538800	m6A_site_124749	0	-	m6A_site_124749	m6A	23	GSM1135024,GSM1339433,GSM1339441,GSM2010454,GSM2010456,GSM2203043,GSM2203044,GSM2203047,GSM2203051,GSM2203052,GSM2203055,GSM2203056,GSM2203059,GSM2283210,GSM2283211,GSM2283212,GSM2283213,GSM2283214,GSM2283215,GSM2332985,GSM2332986,GSM2332988,GSM2332990	2.42846e+39	ACIN1	1.73021	2	protein_coding,retained_intron,nonsense_mediated_decay,processed_transcript	cds,exon,utr3,exon	GAAGGAGGAAGTGACCATGGACACAAGTGAAAACAGACCTG	METTL3	1	GSE50580	writer
chr14	23548221	23548222	m6A_site_124761	0	-	m6A_site_124761	m6A	1	GSM2203051	27773535	ACIN1	1.73021	2	retained_intron,protein_coding	exon,cds	GAGCCCTGGAGTCTCCAGGGACAGCAGCACCAGCTATACTG	IGF2BP3	2	GSE21918,ENCSR096IJV	-
chr14	23530629	23530630	m6A_site_124695	0	-	m6A_site_124695	m6A	52	GSM1135024,GSM1135029,GSM1166139,GSM1166140,GSM1166141,GSM1166142,GSM1166143,GSM1272362,GSM1272364,GSM1339397,GSM1339399,GSM1339401,GSM1339431,GSM1339433,GSM1339435,GSM1339437,GSM1339441,GSM1723349,GSM1908206,GSM1908208,GSM1908210,GSM1908212,GSM1982257,GSM1982263,GSM2010450,GSM2010452,GSM2010454,GSM2010456,GSM2203043,GSM2203044,GSM2203047,GSM2203051,GSM2203052,GSM2203055,GSM2203056,GSM2203059,GSM…	2.42846e+71	ACIN1	1.73021	2	nonsense_mediated_decay,protein_coding	utr3,cds	AAATGGAGCGGCGGGAGCGGACTCGATCAGAGCGTGAATGG	SLTM	1	ENCSR000SSH	-
chr14	23527998	23527999	m6A_site_124680	0	-	m6A_site_124680	m6A	8	GSM1135020,GSM1135029,GSM2203043,GSM2203047,GSM2203051,GSM2203055,GSM2203056,GSM2203059	2428460000000000	ACIN1	1.73021	2	protein_coding,nonsense_mediated_decay	utr3,utr3	CTTACAGCCTTCTCTTGGGAACAGCCGGGGCCAGGACTGGG	YTHDF1	1	GSE63591	reader
chr14	23540662	23540663	m6A_site_124754	0	-	m6A_site_124754	m6A	28	GSM1135020,GSM1135021,GSM1135029,GSM1135032,GSM1135032,GSM1135036,GSM1135037,GSM1272360,GSM1272368,GSM1339401,GSM1339409,GSM1339411,GSM1339425,GSM1339427,GSM1339437,GSM1339441,GSM2010450,GSM2203047,GSM2203056,GSM2203060,GSM2283210,GSM2283212,GSM2283213,GSM2460345,GSM2460347,GSM2460352,GSM928399,GSM928401	2.42846e+47	ACIN1	1.73021	2	protein_coding,protein_coding,nonsense_mediated_decay,processed_transcript,retained_intron,protein_coding	cds,utr5,intron,exon,exon,intron	CTTCCTCCTTCTCCAGAGAGACCAATCCAGCCGAACTCGGG	SRSF1	1	PubMed-19116412	-
chr14	23536929	23536930	m6A_site_124723	0	-	m6A_site_124723	m6A	59	GSE37003,GSE65380,GSM1135020,GSM1135021,GSM1135024,GSM1135025,GSM1135028,GSM1135029,GSM1135032,GSM1135032,GSM1135036,GSM1135037,GSM1166139,GSM1166140,GSM1166143,GSM1272368,GSM1339395,GSM1339397,GSM1339399,GSM1339401,GSM1339403,GSM1339405,GSM1339413,GSM1339415,GSM1339417,GSM1339419,GSM1339421,GSM1339423,GSM1339425,GSM1339427,GSM1339429,GSM1339435,GSM1339437,GSM1339439,GSM1339441,GSM1828596,GSM1908…	2.42846e+63	ACIN1	1.73021	2	protein_coding,nonsense_mediated_decay	intron,utr3	CTGCAGCTTGCCACTGGTGGACATAGGGTCCTGCCTGCCTC	YTHDF2	1	GSE49339	reader
chr14	23540384	23540385	m6A_site_124750	0	-	m6A_site_124750	m6A	25	GSM1135024,GSM1135037,GSM1339433,GSM1339441,GSM2010454,GSM2010456,GSM2203043,GSM2203044,GSM2203047,GSM2203051,GSM2203052,GSM2203055,GSM2203056,GSM2203059,GSM2283210,GSM2283211,GSM2283212,GSM2283213,GSM2283214,GSM2283215,GSM2332985,GSM2332986,GSM2332987,GSM2332988,GSM2332990	2.42846e+39	ACIN1	1.73021	2	retained_intron,processed_transcript,protein_coding,nonsense_mediated_decay,retained_intron,processed_transcript,protein_coding	exon,exon,intron,intron,intron,intron,utr5	TCCATTCCAGAAAGGGATAAACAGCACTTCCAGGGGGAGAA	FBL	1	GSE43666	-
chr14	23540384	23540385	m6A_site_124750	0	-	m6A_site_124750	m6A	25	GSM1135024,GSM1135037,GSM1339433,GSM1339441,GSM2010454,GSM2010456,GSM2203043,GSM2203044,GSM2203047,GSM2203051,GSM2203052,GSM2203055,GSM2203056,GSM2203059,GSM2283210,GSM2283211,GSM2283212,GSM2283213,GSM2283214,GSM2283215,GSM2332985,GSM2332986,GSM2332987,GSM2332988,GSM2332990	2.42846e+39	ACIN1	1.73021	2	retained_intron,processed_transcript,protein_coding,nonsense_mediated_decay,retained_intron,processed_transcript,protein_coding	exon,exon,intron,intron,intron,intron,utr5	TCCATTCCAGAAAGGGATAAACAGCACTTCCAGGGGGAGAA	HNRNPC	1	ENCSR550DVK	-
chr14	23528519	23528520	m6A_site_124690	0	-	m6A_site_124690	m6A	87	GSM1135020,GSM1135021,GSM1135024,GSM1135025,GSM1135028,GSM1135029,GSM1166139,GSM1166140,GSM1166141,GSM1166142,GSM1166143,GSM1272358,GSM1272360,GSM1272362,GSM1272364,GSM1272366,GSM1272368,GSM1339393,GSM1339395,GSM1339397,GSM1339399,GSM1339401,GSM1339403,GSM1339405,GSM1339407,GSM1339409,GSM1339411,GSM1339413,GSM1339415,GSM1339417,GSM1339419,GSM1339421,GSM1339423,GSM1339425,GSM1339427,GSM1339429,GSM…	2.42846e+79	ACIN1	1.73021	2	protein_coding,nonsense_mediated_decay	cds,utr3	GGAGCACAGTCGGGAGAGGGACAGGGAGAGAGAGAGAGAAA	SAFB2	1	ENCSR943MHU	-
chr14	23527998	23527999	m6A_site_124680	0	-	m6A_site_124680	m6A	8	GSM1135020,GSM1135029,GSM2203043,GSM2203047,GSM2203051,GSM2203055,GSM2203056,GSM2203059	2428460000000000	ACIN1	1.73021	2	protein_coding,nonsense_mediated_decay	utr3,utr3	CTTACAGCCTTCTCTTGGGAACAGCCGGGGCCAGGACTGGG	FXR2	1	ENCSR224QWC	-
chr14	23548120	23548121	m6A_site_124759	0	-	m6A_site_124759	m6A	5	GSM2203051,GSM2283212,GSM2283214,GSM2283215,GSM2332990	2.77735e+23	ACIN1	1.73021	2	protein_coding,retained_intron	cds,exon	TCTGTGAGCCAAAGGAGAGGACTTCCACCTCCTCATCCTCT	FXR1	1	ENCSR774RFN	-
chr14	23540628	23540629	m6A_site_124752	0	-	m6A_site_124752	m6A	23	GSM1135020,GSM1135021,GSM1135029,GSM1135032,GSM1135032,GSM1135036,GSM1135037,GSM1272368,GSM1339401,GSM1339425,GSM1339427,GSM1339437,GSM1339441,GSM2203047,GSM2203056,GSM2203060,GSM2283210,GSM2283212,GSM2283213,GSM2460345,GSM2460347,GSM928399,GSM928401	2.42846e+47	ACIN1	1.73021	2	protein_coding,processed_transcript,retained_intron,nonsense_mediated_decay,protein_coding,processed_transcript	intron,exon,intron,intron,utr5,intron	ACTCGGGGTTTGCCGTGAGGACTTAACGCTTATCTCTTAAA	ELAVL1	1	GSE50989	-
chr14	23536689	23536690	m6A_site_124718	0	-	m6A_site_124718	m6A	72	GSE37003,GSE65380,GSM1135020,GSM1135021,GSM1135024,GSM1135025,GSM1135028,GSM1135029,GSM1135032,GSM1135032,GSM1135036,GSM1135037,GSM1166139,GSM1166140,GSM1166141,GSM1166143,GSM1272360,GSM1272362,GSM1272364,GSM1272366,GSM1272368,GSM1339395,GSM1339397,GSM1339399,GSM1339401,GSM1339403,GSM1339407,GSM1339409,GSM1339411,GSM1339413,GSM1339415,GSM1339417,GSM1339419,GSM1339421,GSM1339423,GSM1339425,GSM1339…	2.42846e+71	ACIN1	1.73021	2	nonsense_mediated_decay,protein_coding	utr3,intron	CCCCCTGCGCCCCTGGGAGGACTCTGGCAGTGCCGTGCTGA	SND1	1	ENCSR061EVO	-
chr14	23536582	23536583	m6A_site_124717	0	-	m6A_site_124717	m6A	31	GSE65380,GSM1135020,GSM1135021,GSM1135025,GSM1135028,GSM1135029,GSM1135032,GSM1135032,GSM1135036,GSM1135037,GSM1339399,GSM1339401,GSM1339415,GSM1339417,GSM1339419,GSM1339421,GSM1339427,GSM1339429,GSM1908208,GSM2010450,GSM2010452,GSM2010454,GSM2010456,GSM2283210,GSM2283211,GSM2283212,GSM2283213,GSM2460345,GSM2460347,GSM928399,GSM928401	2.42846e+31	ACIN1	1.73021	2	protein_coding,nonsense_mediated_decay	intron,utr3	GGAGGGCTCATTCTGATTGGACCGGCGGTTGACTAGATACA	HNRNPK	1	ENCSR268ETU	-
chr14	23528489	23528490	m6A_site_124689	0	-	m6A_site_124689	m6A	87	GSM1135020,GSM1135021,GSM1135024,GSM1135025,GSM1135028,GSM1135029,GSM1166139,GSM1166140,GSM1166141,GSM1166142,GSM1166143,GSM1272358,GSM1272360,GSM1272362,GSM1272364,GSM1272366,GSM1272368,GSM1339393,GSM1339395,GSM1339397,GSM1339399,GSM1339401,GSM1339403,GSM1339405,GSM1339407,GSM1339409,GSM1339411,GSM1339413,GSM1339415,GSM1339417,GSM1339419,GSM1339421,GSM1339423,GSM1339425,GSM1339427,GSM1339429,GSM…	2.42846e+79	ACIN1	1.73021	2	nonsense_mediated_decay,protein_coding	utr3,cds	AGAGAGAGAAAGGGAGCGGGACAGGGGGGACCGAGATCGGG	MSI2	1	GSE62115	-
chr14	23533324	23533325	m6A_site_124704	0	-	m6A_site_124704	m6A	13	GSM1339397,GSM1339433,GSM1339441,GSM2010450,GSM2010454,GSM2010456,GSM2203043,GSM2203047,GSM2203051,GSM2203055,GSM2203056,GSM2203059,GSM908331	2.49819e+23	ACIN1	1.73021	2	protein_coding,retained_intron,nonsense_mediated_decay	cds,exon,utr3	AGGGGCTGAAAATATGCCGGACAGTCACTCAGGTAAGGCTT	IGF2BP2	1	ENCSR062NNB	-
chr14	23537659	23537660	m6A_site_124739	0	-	m6A_site_124739	m6A	86	GSE37003,GSE65380,GSM1135020,GSM1135021,GSM1135024,GSM1135025,GSM1135028,GSM1135029,GSM1135032,GSM1135032,GSM1135036,GSM1135037,GSM1166139,GSM1166140,GSM1166141,GSM1166144,GSM1272358,GSM1272360,GSM1272362,GSM1272364,GSM1272366,GSM1272368,GSM1339393,GSM1339395,GSM1339397,GSM1339399,GSM1339401,GSM1339403,GSM1339405,GSM1339407,GSM1339409,GSM1339411,GSM1339413,GSM1339415,GSM1339417,GSM1339419,GSM1339…	2.42846e+71	ACIN1	1.73021	2	processed_transcript,nonsense_mediated_decay,protein_coding	exon,utr3,intron	ACATCAGGGGGCCAAGAAGAACACTGTTCTGGAGAGACTTG	DGCR8	1	GSE39086	-
chr14	23533324	23533325	m6A_site_124704	0	-	m6A_site_124704	m6A	13	GSM1339397,GSM1339433,GSM1339441,GSM2010450,GSM2010454,GSM2010456,GSM2203043,GSM2203047,GSM2203051,GSM2203055,GSM2203056,GSM2203059,GSM908331	2.49819e+23	ACIN1	1.73021	2	protein_coding,retained_intron,nonsense_mediated_decay	cds,exon,utr3	AGGGGCTGAAAATATGCCGGACAGTCACTCAGGTAAGGCTT	WDR33	1	GSE61123	-
chr14	23528423	23528424	m6A_site_124686	0	-	m6A_site_124686	m6A	83	GSM1135020,GSM1135021,GSM1135024,GSM1135025,GSM1135028,GSM1135029,GSM1166139,GSM1166140,GSM1166141,GSM1166142,GSM1166143,GSM1272358,GSM1272360,GSM1272362,GSM1272364,GSM1272366,GSM1272368,GSM1339393,GSM1339395,GSM1339397,GSM1339399,GSM1339401,GSM1339403,GSM1339405,GSM1339407,GSM1339409,GSM1339411,GSM1339413,GSM1339415,GSM1339417,GSM1339419,GSM1339421,GSM1339423,GSM1339425,GSM1339427,GSM1339431,GSM…	2.42846e+79	ACIN1	1.73021	2	nonsense_mediated_decay,protein_coding	utr3,cds	CAGGGAAAGGGATCGCAGGGACACCAAGCGCCACAGCAGAA	U2AF2	1	ENCSR893RAV	-
chr14	23537621	23537622	m6A_site_124737	0	-	m6A_site_124737	m6A	86	GSE37003,GSE65380,GSM1135020,GSM1135021,GSM1135024,GSM1135025,GSM1135028,GSM1135029,GSM1135032,GSM1135032,GSM1135036,GSM1135037,GSM1166139,GSM1166140,GSM1166141,GSM1166144,GSM1272358,GSM1272360,GSM1272362,GSM1272364,GSM1272366,GSM1272368,GSM1339393,GSM1339395,GSM1339397,GSM1339399,GSM1339401,GSM1339403,GSM1339405,GSM1339407,GSM1339409,GSM1339411,GSM1339413,GSM1339415,GSM1339417,GSM1339419,GSM1339…	2.42846e+71	ACIN1	1.73021	2	protein_coding,processed_transcript,nonsense_mediated_decay	intron,exon,utr3	TTGTATTGAGCAAGCAAAAAACATTTGGAAAGGGGTGGACT	YTHDF1	1	GSE63591	reader
chr14	23537421	23537422	m6A_site_124731	0	-	m6A_site_124731	m6A	69	GSE37003,GSE65380,GSM1135020,GSM1135021,GSM1135025,GSM1135028,GSM1135029,GSM1135032,GSM1135032,GSM1135036,GSM1135037,GSM1166143,GSM1272360,GSM1272368,GSM1339395,GSM1339397,GSM1339399,GSM1339401,GSM1339403,GSM1339405,GSM1339409,GSM1339411,GSM1339413,GSM1339415,GSM1339417,GSM1339419,GSM1339421,GSM1339423,GSM1339425,GSM1339427,GSM1339429,GSM1339433,GSM1339435,GSM1339437,GSM1339439,GSM1339441,GSM1723…	2.42846e+79	ACIN1	1.73021	2	protein_coding,nonsense_mediated_decay	intron,utr3	TCGCAGTGCCATGCTGTAAAACACTGAGTGGGACCCTCTAC	CPSF6	1	ENCSR532VUB	-
chr14	23536535	23536536	m6A_site_124716	0	-	m6A_site_124716	m6A	18	GSE65380,GSM1135020,GSM1135021,GSM1135032,GSM1135032,GSM1135036,GSM1135037,GSM1339401,GSM1339417,GSM1339419,GSM2010454,GSM2010456,GSM2283210,GSM2283211,GSM2283212,GSM2283213,GSM2460345,GSM2460347	2.42846e+23	ACIN1	1.73021	2	nonsense_mediated_decay,protein_coding	utr3,intron	AGTGAGGTGCGATTGGCTGAACTGAAGATCCCAGGTGTGAG	NPM1	1	ENCSR867DSZ	-
chr14	23547414	23547415	m6A_site_124758	0	-	m6A_site_124758	m6A	20	GSM1135036,GSM1339397,GSM1339433,GSM1339441,GSM2010450,GSM2010454,GSM2203051,GSM2283210,GSM2283211,GSM2283212,GSM2283213,GSM2283214,GSM2283215,GSM2332985,GSM2332986,GSM2332987,GSM2332988,GSM2332989,GSM2332990,GSM2483507	2.42846e+39	ACIN1	1.73021	2	nonsense_mediated_decay,retained_intron,protein_coding	cds,exon,cds	CAGCTGCCACACAGCCCCAAACCTCAGAGACTCAGACCTCT	AGO2	1	GSE42701	-
chr14	23528456	23528457	m6A_site_124687	0	-	m6A_site_124687	m6A	85	GSM1135020,GSM1135021,GSM1135024,GSM1135025,GSM1135028,GSM1135029,GSM1166139,GSM1166140,GSM1166141,GSM1166142,GSM1166143,GSM1272358,GSM1272360,GSM1272362,GSM1272364,GSM1272366,GSM1272368,GSM1339393,GSM1339395,GSM1339397,GSM1339399,GSM1339401,GSM1339403,GSM1339405,GSM1339407,GSM1339409,GSM1339411,GSM1339413,GSM1339415,GSM1339417,GSM1339419,GSM1339421,GSM1339423,GSM1339425,GSM1339427,GSM1339429,GSM…	2.42846e+79	ACIN1	1.73021	2	protein_coding,nonsense_mediated_decay	cds,utr3	AGATCGGGATAGGGAAAGGGACCGAGAACGAGGCAGGGAAA	CNBP	1	GSE76193	-
chr14	23538564	23538565	m6A_site_124743	0	-	m6A_site_124743	m6A	3	GSM1908210,GSM2203047,GSM2203052	27773535	ACIN1	1.73021	2	protein_coding,processed_transcript,retained_intron,nonsense_mediated_decay	intron,intron,exon,intron	AAAGGAGGGATGAGGCAGGGACTTGGATCAGAATAGGGCCA	YWHAG	1	ENCSR867ZVK	-
chr14	23528347	23528348	m6A_site_124684	0	-	m6A_site_124684	m6A	70	GSM1135020,GSM1135021,GSM1135024,GSM1135025,GSM1135028,GSM1135029,GSM1166139,GSM1166140,GSM1166141,GSM1166143,GSM1272358,GSM1272360,GSM1272362,GSM1272364,GSM1272366,GSM1272368,GSM1339393,GSM1339397,GSM1339399,GSM1339401,GSM1339403,GSM1339405,GSM1339407,GSM1339409,GSM1339411,GSM1339413,GSM1339415,GSM1339417,GSM1339419,GSM1339421,GSM1339425,GSM1339427,GSM1339431,GSM1339433,GSM1339435,GSM1339437,GSM…	2.42846e+71	ACIN1	1.73021	2	nonsense_mediated_decay,protein_coding	utr3,utr3	GGGCGCCGCTAGCTGGGAAAACACTAGAGCTGCAGGTACCA	BUD13	1	ENCSR830BSQ	-
chr14	23538799	23538800	m6A_site_124749	0	-	m6A_site_124749	m6A	23	GSM1135024,GSM1339433,GSM1339441,GSM2010454,GSM2010456,GSM2203043,GSM2203044,GSM2203047,GSM2203051,GSM2203052,GSM2203055,GSM2203056,GSM2203059,GSM2283210,GSM2283211,GSM2283212,GSM2283213,GSM2283214,GSM2283215,GSM2332985,GSM2332986,GSM2332988,GSM2332990	2.42846e+39	ACIN1	1.73021	2	protein_coding,retained_intron,nonsense_mediated_decay,processed_transcript	cds,exon,utr3,exon	GAAGGAGGAAGTGACCATGGACACAAGTGAAAACAGACCTG	IGF2BP2	1	ENCSR062NNB	-
chr14	23536582	23536583	m6A_site_124717	0	-	m6A_site_124717	m6A	31	GSE65380,GSM1135020,GSM1135021,GSM1135025,GSM1135028,GSM1135029,GSM1135032,GSM1135032,GSM1135036,GSM1135037,GSM1339399,GSM1339401,GSM1339415,GSM1339417,GSM1339419,GSM1339421,GSM1339427,GSM1339429,GSM1908208,GSM2010450,GSM2010452,GSM2010454,GSM2010456,GSM2283210,GSM2283211,GSM2283212,GSM2283213,GSM2460345,GSM2460347,GSM928399,GSM928401	2.42846e+31	ACIN1	1.73021	2	protein_coding,nonsense_mediated_decay	intron,utr3	GGAGGGCTCATTCTGATTGGACCGGCGGTTGACTAGATACA	WDR33	1	GSE61123	-
chr14	23528166	23528167	m6A_site_124682	0	-	m6A_site_124682	m6A	6	GSM1135020,GSM1135036,GSM1135037,GSM1339417,GSM1828596,GSM2203043	2.42846e+31	ACIN1	1.73021	2	protein_coding,nonsense_mediated_decay	utr3,utr3	CCCTTAACCTATCTCTTGGGACTTAGCCCGACCCTCCCTCT	FAM120A	1	ENCSR987NYS	-
chr14	23528375	23528376	m6A_site_124685	0	-	m6A_site_124685	m6A	79	GSM1135020,GSM1135021,GSM1135024,GSM1135025,GSM1135028,GSM1135029,GSM1166139,GSM1166140,GSM1166141,GSM1166142,GSM1166143,GSM1272358,GSM1272360,GSM1272362,GSM1272364,GSM1272366,GSM1272368,GSM1339393,GSM1339395,GSM1339397,GSM1339399,GSM1339401,GSM1339403,GSM1339405,GSM1339407,GSM1339409,GSM1339411,GSM1339413,GSM1339415,GSM1339417,GSM1339419,GSM1339421,GSM1339425,GSM1339427,GSM1339431,GSM1339433,GSM…	2.42846e+79	ACIN1	1.73021	2	nonsense_mediated_decay,protein_coding	utr3,cds	TCGGAGCACACCTGTGCGGGACCGGGGTGGGCGCCGCTAGC	LSM11	1	ENCSR022BVV	-
chr14	23549477	23549478	m6A_site_124768	0	-	m6A_site_124768	m6A	6	GSM1135028,GSM2203043,GSM2203047,GSM2203051,GSM2203056,GSM2203059	2428460000000000	ACIN1	1.73021	2	protein_coding	cds	AAACTGCCAGCGAGGAGGAGACTCCTCCACCTTTACTAACA	RBM10	1	GSE44976	-
chr14	23528519	23528520	m6A_site_124690	0	-	m6A_site_124690	m6A	87	GSM1135020,GSM1135021,GSM1135024,GSM1135025,GSM1135028,GSM1135029,GSM1166139,GSM1166140,GSM1166141,GSM1166142,GSM1166143,GSM1272358,GSM1272360,GSM1272362,GSM1272364,GSM1272366,GSM1272368,GSM1339393,GSM1339395,GSM1339397,GSM1339399,GSM1339401,GSM1339403,GSM1339405,GSM1339407,GSM1339409,GSM1339411,GSM1339413,GSM1339415,GSM1339417,GSM1339419,GSM1339421,GSM1339423,GSM1339425,GSM1339427,GSM1339429,GSM…	2.42846e+79	ACIN1	1.73021	2	protein_coding,nonsense_mediated_decay	cds,utr3	GGAGCACAGTCGGGAGAGGGACAGGGAGAGAGAGAGAGAAA	TRA2A	1	ENCSR365NVO	-
chr14	23547405	23547406	m6A_site_124757	0	-	m6A_site_124757	m6A	19	GSM1135036,GSM1339397,GSM1339433,GSM1339441,GSM2010450,GSM2010454,GSM2283210,GSM2283211,GSM2283212,GSM2283213,GSM2283214,GSM2283215,GSM2332985,GSM2332986,GSM2332987,GSM2332988,GSM2332989,GSM2332990,GSM2483507	2.42846e+31	ACIN1	1.73021	2	retained_intron,nonsense_mediated_decay,protein_coding	exon,cds,cds	CACAGCCCCAAACCTCAGAGACTCAGACCTCTCATCTGCCA	SRSF7	1	ENCSR513NDD	-
chr14	23536535	23536536	m6A_site_124716	0	-	m6A_site_124716	m6A	18	GSE65380,GSM1135020,GSM1135021,GSM1135032,GSM1135032,GSM1135036,GSM1135037,GSM1339401,GSM1339417,GSM1339419,GSM2010454,GSM2010456,GSM2283210,GSM2283211,GSM2283212,GSM2283213,GSM2460345,GSM2460347	2.42846e+23	ACIN1	1.73021	2	nonsense_mediated_decay,protein_coding	utr3,intron	AGTGAGGTGCGATTGGCTGAACTGAAGATCCCAGGTGTGAG	MOV10	1	GSE48245	-
chr14	23533700	23533701	m6A_site_124710	0	-	m6A_site_124710	m6A	17	GSM1135020,GSM1135021,GSM1135024,GSM1135028,GSM1135029,GSM1908206,GSM2010454,GSM2010456,GSM2203043,GSM2203047,GSM2203051,GSM2203055,GSM2203056,GSM2203059,GSM2283214,GSM2332990,GSM908331	2.42846e+39	ACIN1	1.73021	2	nonsense_mediated_decay,retained_intron,retained_intron,protein_coding	intron,exon,intron,intron	GTTGGGTCTATTTCTTGGGGACAGCAGCTACCAAGGGGGTG	LARP7	1	ENCSR456KXI	-
chr14	23528166	23528167	m6A_site_124682	0	-	m6A_site_124682	m6A	6	GSM1135020,GSM1135036,GSM1135037,GSM1339417,GSM1828596,GSM2203043	2.42846e+31	ACIN1	1.73021	2	protein_coding,nonsense_mediated_decay	utr3,utr3	CCCTTAACCTATCTCTTGGGACTTAGCCCGACCCTCCCTCT	FBL	1	GSE43666	-
chr14	23528193	23528194	m6A_site_124683	0	-	m6A_site_124683	m6A	7	GSM1135020,GSM1135028,GSM1135036,GSM1135037,GSM1339417,GSM1828596,GSM2203043	2.42846e+31	ACIN1	1.73021	2	nonsense_mediated_decay,protein_coding	utr3,utr3	GGCCATCCTTTTCCCCCCAAACACACCCCCTTAACCTATCT	ELAVL1	1	GSE28859	-
chr14	23559819	23559820	m6A_site_124787	0	-	m6A_site_124787	m6A	2	GSM1339397,GSM2283211	2498190000000000	ACIN1	1.73021	2	protein_coding	cds	TGGTGAGGAAATGAGCCAGAACAGTTTCATAAAACAGTATC	CPSF2	1	GSE60385	-
chr14	23528567	23528568	m6A_site_124691	0	-	m6A_site_124691	m6A	87	GSM1135020,GSM1135021,GSM1135024,GSM1135025,GSM1135028,GSM1135029,GSM1166139,GSM1166140,GSM1166141,GSM1166142,GSM1166143,GSM1272358,GSM1272360,GSM1272362,GSM1272364,GSM1272366,GSM1272368,GSM1339393,GSM1339395,GSM1339397,GSM1339399,GSM1339401,GSM1339403,GSM1339405,GSM1339407,GSM1339409,GSM1339411,GSM1339413,GSM1339415,GSM1339417,GSM1339419,GSM1339421,GSM1339423,GSM1339425,GSM1339427,GSM1339429,GSM…	2.42846e+79	ACIN1	1.73021	2	protein_coding,nonsense_mediated_decay	cds,utr3	GGAAGCCGAGCGGGAACGGAACCGACAGCTGGAGCGAGAGA	RBM6	1	GSE48066	-
chr14	23548120	23548121	m6A_site_124759	0	-	m6A_site_124759	m6A	5	GSM2203051,GSM2283212,GSM2283214,GSM2283215,GSM2332990	2.77735e+23	ACIN1	1.73021	2	protein_coding,retained_intron	cds,exon	TCTGTGAGCCAAAGGAGAGGACTTCCACCTCCTCATCCTCT	NOP56	1	GSE43666	-
chr14	23528347	23528348	m6A_site_124684	0	-	m6A_site_124684	m6A	70	GSM1135020,GSM1135021,GSM1135024,GSM1135025,GSM1135028,GSM1135029,GSM1166139,GSM1166140,GSM1166141,GSM1166143,GSM1272358,GSM1272360,GSM1272362,GSM1272364,GSM1272366,GSM1272368,GSM1339393,GSM1339397,GSM1339399,GSM1339401,GSM1339403,GSM1339405,GSM1339407,GSM1339409,GSM1339411,GSM1339413,GSM1339415,GSM1339417,GSM1339419,GSM1339421,GSM1339425,GSM1339427,GSM1339431,GSM1339433,GSM1339435,GSM1339437,GSM…	2.42846e+71	ACIN1	1.73021	2	nonsense_mediated_decay,protein_coding	utr3,utr3	GGGCGCCGCTAGCTGGGAAAACACTAGAGCTGCAGGTACCA	RBFOX2	2	GSE60385,ENCSR987FTF	-
chr14	23537643	23537644	m6A_site_124738	0	-	m6A_site_124738	m6A	86	GSE37003,GSE65380,GSM1135020,GSM1135021,GSM1135024,GSM1135025,GSM1135028,GSM1135029,GSM1135032,GSM1135032,GSM1135036,GSM1135037,GSM1166139,GSM1166140,GSM1166141,GSM1166144,GSM1272358,GSM1272360,GSM1272362,GSM1272364,GSM1272366,GSM1272368,GSM1339393,GSM1339395,GSM1339397,GSM1339399,GSM1339401,GSM1339403,GSM1339405,GSM1339407,GSM1339409,GSM1339411,GSM1339413,GSM1339415,GSM1339417,GSM1339419,GSM1339…	2.42846e+71	ACIN1	1.73021	2	processed_transcript,nonsense_mediated_decay,protein_coding	exon,utr3,intron	AAGAACACTGTTCTGGAGAGACTTGTATTGAGCAAGCAAAA	RBM10	1	GSE48066	-
chr14	23538514	23538515	m6A_site_124742	0	-	m6A_site_124742	m6A	1	GSM2203052	27773535	ACIN1	1.73021	2	nonsense_mediated_decay,processed_transcript,protein_coding,retained_intron	intron,intron,intron,exon	TCGCTGGTTTAGCAAGGGAGACCCCTTGTGACGGGGACAGG	SF3B4	1	ENCSR279UJF	-
chr14	23538564	23538565	m6A_site_124743	0	-	m6A_site_124743	m6A	3	GSM1908210,GSM2203047,GSM2203052	27773535	ACIN1	1.73021	2	protein_coding,processed_transcript,retained_intron,nonsense_mediated_decay	intron,intron,exon,intron	AAAGGAGGGATGAGGCAGGGACTTGGATCAGAATAGGGCCA	SMNDC1	2	ENCSR373ODC,ENCSR658IQB	-
chr14	23533669	23533670	m6A_site_124709	0	-	m6A_site_124709	m6A	17	GSM1135020,GSM1135021,GSM1135024,GSM1135028,GSM1135029,GSM1908206,GSM2010454,GSM2010456,GSM2203043,GSM2203047,GSM2203051,GSM2203055,GSM2203056,GSM2203059,GSM2283214,GSM2332990,GSM908331	2.42846e+39	ACIN1	1.73021	2	protein_coding,retained_intron,nonsense_mediated_decay	cds,exon,utr3	CAAGGGGGTGCCAGCTGGAAACAGTGACACAGAGGGGGGCC	SLTM	1	ENCSR000SSH	-
chr14	23530339	23530340	m6A_site_124692	0	-	m6A_site_124692	m6A	63	GSM1135020,GSM1135021,GSM1135024,GSM1135025,GSM1135028,GSM1135029,GSM1166139,GSM1166140,GSM1166141,GSM1166142,GSM1166143,GSM1339393,GSM1339397,GSM1339399,GSM1339401,GSM1339405,GSM1339409,GSM1339411,GSM1339415,GSM1339417,GSM1339427,GSM1339431,GSM1339433,GSM1339435,GSM1339437,GSM1339439,GSM1339441,GSM1723349,GSM1908206,GSM1908208,GSM1982257,GSM1982263,GSM2010450,GSM2010452,GSM2010454,GSM2010456,GSM…	2.42846e+63	ACIN1	1.73021	2	protein_coding,nonsense_mediated_decay	cds,utr3	TGGATGACCTTTTCCGAAAGACCAAGGCAGCTCCCTGCATC	ELAVL1	1	GSE28859	-
chr14	23536929	23536930	m6A_site_124723	0	-	m6A_site_124723	m6A	59	GSE37003,GSE65380,GSM1135020,GSM1135021,GSM1135024,GSM1135025,GSM1135028,GSM1135029,GSM1135032,GSM1135032,GSM1135036,GSM1135037,GSM1166139,GSM1166140,GSM1166143,GSM1272368,GSM1339395,GSM1339397,GSM1339399,GSM1339401,GSM1339403,GSM1339405,GSM1339413,GSM1339415,GSM1339417,GSM1339419,GSM1339421,GSM1339423,GSM1339425,GSM1339427,GSM1339429,GSM1339435,GSM1339437,GSM1339439,GSM1339441,GSM1828596,GSM1908…	2.42846e+63	ACIN1	1.73021	2	protein_coding,nonsense_mediated_decay	intron,utr3	CTGCAGCTTGCCACTGGTGGACATAGGGTCCTGCCTGCCTC	m6A-antibody	1	GSE63753	-
chr14	23540472	23540473	m6A_site_124751	0	-	m6A_site_124751	m6A	5	GSM1135024,GSM1135037,GSM2283210,GSM2283212,GSM2460347	2428460000000000	ACIN1	1.73021	2	protein_coding,nonsense_mediated_decay,processed_transcript,protein_coding,retained_intron,processed_transcript	intron,intron,intron,utr5,intron,exon	GGAGGTGGTGGGATCTTGGAACAAGGAAGGTGTGGTTTTTT	U2AF2	1	PubMed-23374342	-
chr14	23528456	23528457	m6A_site_124687	0	-	m6A_site_124687	m6A	85	GSM1135020,GSM1135021,GSM1135024,GSM1135025,GSM1135028,GSM1135029,GSM1166139,GSM1166140,GSM1166141,GSM1166142,GSM1166143,GSM1272358,GSM1272360,GSM1272362,GSM1272364,GSM1272366,GSM1272368,GSM1339393,GSM1339395,GSM1339397,GSM1339399,GSM1339401,GSM1339403,GSM1339405,GSM1339407,GSM1339409,GSM1339411,GSM1339413,GSM1339415,GSM1339417,GSM1339419,GSM1339421,GSM1339423,GSM1339425,GSM1339427,GSM1339429,GSM…	2.42846e+79	ACIN1	1.73021	2	protein_coding,nonsense_mediated_decay	cds,utr3	AGATCGGGATAGGGAAAGGGACCGAGAACGAGGCAGGGAAA	PRPF8	1	ENCSR121NVA	-
chr14	23528489	23528490	m6A_site_124689	0	-	m6A_site_124689	m6A	87	GSM1135020,GSM1135021,GSM1135024,GSM1135025,GSM1135028,GSM1135029,GSM1166139,GSM1166140,GSM1166141,GSM1166142,GSM1166143,GSM1272358,GSM1272360,GSM1272362,GSM1272364,GSM1272366,GSM1272368,GSM1339393,GSM1339395,GSM1339397,GSM1339399,GSM1339401,GSM1339403,GSM1339405,GSM1339407,GSM1339409,GSM1339411,GSM1339413,GSM1339415,GSM1339417,GSM1339419,GSM1339421,GSM1339423,GSM1339425,GSM1339427,GSM1339429,GSM…	2.42846e+79	ACIN1	1.73021	2	nonsense_mediated_decay,protein_coding	utr3,cds	AGAGAGAGAAAGGGAGCGGGACAGGGGGGACCGAGATCGGG	LSM11	1	ENCSR022BVV	-
chr14	23527998	23527999	m6A_site_124680	0	-	m6A_site_124680	m6A	8	GSM1135020,GSM1135029,GSM2203043,GSM2203047,GSM2203051,GSM2203055,GSM2203056,GSM2203059	2428460000000000	ACIN1	1.73021	2	protein_coding,nonsense_mediated_decay	utr3,utr3	CTTACAGCCTTCTCTTGGGAACAGCCGGGGCCAGGACTGGG	EIF4G2	1	ENCSR307YIW	-
chr14	23530788	23530789	m6A_site_124698	0	-	m6A_site_124698	m6A	3	GSM1908206,GSM1908208,GSM2203043	27773535	ACIN1	1.73021	2	retained_intron,nonsense_mediated_decay,protein_coding	exon,utr3,cds	TGGTGGACCGTCCCTCTGAAACTAAGACAGAGGAGCAGGGA	AGO1-4	2	GSE64675,GSE64678	-
chr14	23533354	23533355	m6A_site_124705	0	-	m6A_site_124705	m6A	12	GSM1339397,GSM1339433,GSM1339441,GSM2010454,GSM2010456,GSM2203043,GSM2203047,GSM2203051,GSM2203055,GSM2203056,GSM2203059,GSM908331	2.49819e+23	ACIN1	1.73021	2	retained_intron,protein_coding,nonsense_mediated_decay	exon,cds,utr3	AGCGTAATGGCGATGATGGGACCCATGACAAGGGGCTGAAA	WDR33	1	GSE61123	-
chr14	23559737	23559738	m6A_site_124785	0	-	m6A_site_124785	m6A	1	GSM2203047	27773535	ACIN1	1.73021	2	protein_coding	cds	GAAGCTCGAGAAGCTGCAGAACTTGAAGGTAAGCCCAGATT	FBL	1	GSE43666	-
chr14	23528347	23528348	m6A_site_124684	0	-	m6A_site_124684	m6A	70	GSM1135020,GSM1135021,GSM1135024,GSM1135025,GSM1135028,GSM1135029,GSM1166139,GSM1166140,GSM1166141,GSM1166143,GSM1272358,GSM1272360,GSM1272362,GSM1272364,GSM1272366,GSM1272368,GSM1339393,GSM1339397,GSM1339399,GSM1339401,GSM1339403,GSM1339405,GSM1339407,GSM1339409,GSM1339411,GSM1339413,GSM1339415,GSM1339417,GSM1339419,GSM1339421,GSM1339425,GSM1339427,GSM1339431,GSM1339433,GSM1339435,GSM1339437,GSM…	2.42846e+71	ACIN1	1.73021	2	nonsense_mediated_decay,protein_coding	utr3,utr3	GGGCGCCGCTAGCTGGGAAAACACTAGAGCTGCAGGTACCA	RBM27	1	ENCSR489RJI	-
chr14	23550959	23550960	m6A_site_124781	0	-	m6A_site_124781	m6A	42	GSM1135024,GSM1166140,GSM1339397,GSM1339399,GSM1339401,GSM1339405,GSM1339411,GSM1339431,GSM1339433,GSM1339435,GSM1339437,GSM1339441,GSM2010450,GSM2010454,GSM2010456,GSM2203043,GSM2203044,GSM2203047,GSM2203051,GSM2203052,GSM2203055,GSM2203056,GSM2203059,GSM2203060,GSM2203063,GSM2203064,GSM2283210,GSM2283211,GSM2283212,GSM2283213,GSM2283214,GSM2283215,GSM2332985,GSM2332986,GSM2332987,GSM2332988,GSM…	2.42846e+47	ACIN1	1.73021	2	protein_coding	cds	AGACGATCATCTAGGGTCAGACAGGTAACTCAGATACCTCC	RBM6	1	GSE48066	-
chr14	23537643	23537644	m6A_site_124738	0	-	m6A_site_124738	m6A	86	GSE37003,GSE65380,GSM1135020,GSM1135021,GSM1135024,GSM1135025,GSM1135028,GSM1135029,GSM1135032,GSM1135032,GSM1135036,GSM1135037,GSM1166139,GSM1166140,GSM1166141,GSM1166144,GSM1272358,GSM1272360,GSM1272362,GSM1272364,GSM1272366,GSM1272368,GSM1339393,GSM1339395,GSM1339397,GSM1339399,GSM1339401,GSM1339403,GSM1339405,GSM1339407,GSM1339409,GSM1339411,GSM1339413,GSM1339415,GSM1339417,GSM1339419,GSM1339…	2.42846e+71	ACIN1	1.73021	2	processed_transcript,nonsense_mediated_decay,protein_coding	exon,utr3,intron	AAGAACACTGTTCTGGAGAGACTTGTATTGAGCAAGCAAAA	SLTM	2	ENCSR000SSH,ENCSR351PVI	-
chr14	23549655	23549656	m6A_site_124771	0	-	m6A_site_124771	m6A	47	GSM1135024,GSM1166139,GSM1339393,GSM1339397,GSM1339399,GSM1339401,GSM1339403,GSM1339405,GSM1339407,GSM1339409,GSM1339411,GSM1339413,GSM1339415,GSM1339417,GSM1339419,GSM1339421,GSM1339425,GSM1339427,GSM1339433,GSM1339435,GSM1339437,GSM1339441,GSM1723347,GSM1723349,GSM1723351,GSM1982263,GSM2010452,GSM2010454,GSM2203043,GSM2203044,GSM2203047,GSM2203051,GSM2203052,GSM2203055,GSM2203056,GSM2203059,GSM…	2.42846e+55	ACIN1	1.73021	2	protein_coding	cds	AGAAAAAGTCATCTGGCCAGACAGCAGCAGGAGAAGGAAAT	RBFOX2	1	GSE60385	-
chr14	23533354	23533355	m6A_site_124705	0	-	m6A_site_124705	m6A	12	GSM1339397,GSM1339433,GSM1339441,GSM2010454,GSM2010456,GSM2203043,GSM2203047,GSM2203051,GSM2203055,GSM2203056,GSM2203059,GSM908331	2.49819e+23	ACIN1	1.73021	2	retained_intron,protein_coding,nonsense_mediated_decay	exon,cds,utr3	AGCGTAATGGCGATGATGGGACCCATGACAAGGGGCTGAAA	TRA2A	1	ENCSR365NVO	-
chr14	23528480	23528481	m6A_site_124688	0	-	m6A_site_124688	m6A	87	GSM1135020,GSM1135021,GSM1135024,GSM1135025,GSM1135028,GSM1135029,GSM1166139,GSM1166140,GSM1166141,GSM1166142,GSM1166143,GSM1272358,GSM1272360,GSM1272362,GSM1272364,GSM1272366,GSM1272368,GSM1339393,GSM1339395,GSM1339397,GSM1339399,GSM1339401,GSM1339403,GSM1339405,GSM1339407,GSM1339409,GSM1339411,GSM1339413,GSM1339415,GSM1339417,GSM1339419,GSM1339421,GSM1339423,GSM1339425,GSM1339427,GSM1339429,GSM…	2.42846e+79	ACIN1	1.73021	2	protein_coding,nonsense_mediated_decay	cds,utr3	AAGGGAGCGGGACAGGGGGGACCGAGATCGGGATAGGGAAA	MSI2	1	GSE62115	-
chr14	23540472	23540473	m6A_site_124751	0	-	m6A_site_124751	m6A	5	GSM1135024,GSM1135037,GSM2283210,GSM2283212,GSM2460347	2428460000000000	ACIN1	1.73021	2	protein_coding,nonsense_mediated_decay,processed_transcript,protein_coding,retained_intron,processed_transcript	intron,intron,intron,utr5,intron,exon	GGAGGTGGTGGGATCTTGGAACAAGGAAGGTGTGGTTTTTT	FAM120A	1	ENCSR987NYS	-
chr14	23528423	23528424	m6A_site_124686	0	-	m6A_site_124686	m6A	83	GSM1135020,GSM1135021,GSM1135024,GSM1135025,GSM1135028,GSM1135029,GSM1166139,GSM1166140,GSM1166141,GSM1166142,GSM1166143,GSM1272358,GSM1272360,GSM1272362,GSM1272364,GSM1272366,GSM1272368,GSM1339393,GSM1339395,GSM1339397,GSM1339399,GSM1339401,GSM1339403,GSM1339405,GSM1339407,GSM1339409,GSM1339411,GSM1339413,GSM1339415,GSM1339417,GSM1339419,GSM1339421,GSM1339423,GSM1339425,GSM1339427,GSM1339431,GSM…	2.42846e+79	ACIN1	1.73021	2	nonsense_mediated_decay,protein_coding	utr3,cds	CAGGGAAAGGGATCGCAGGGACACCAAGCGCCACAGCAGAA	TRA2A	1	ENCSR365NVO	-
chr14	23536689	23536690	m6A_site_124718	0	-	m6A_site_124718	m6A	72	GSE37003,GSE65380,GSM1135020,GSM1135021,GSM1135024,GSM1135025,GSM1135028,GSM1135029,GSM1135032,GSM1135032,GSM1135036,GSM1135037,GSM1166139,GSM1166140,GSM1166141,GSM1166143,GSM1272360,GSM1272362,GSM1272364,GSM1272366,GSM1272368,GSM1339395,GSM1339397,GSM1339399,GSM1339401,GSM1339403,GSM1339407,GSM1339409,GSM1339411,GSM1339413,GSM1339415,GSM1339417,GSM1339419,GSM1339421,GSM1339423,GSM1339425,GSM1339…	2.42846e+71	ACIN1	1.73021	2	nonsense_mediated_decay,protein_coding	utr3,intron	CCCCCTGCGCCCCTGGGAGGACTCTGGCAGTGCCGTGCTGA	SF3B4	1	ENCSR279UJF	-
chr14	23528375	23528376	m6A_site_124685	0	-	m6A_site_124685	m6A	79	GSM1135020,GSM1135021,GSM1135024,GSM1135025,GSM1135028,GSM1135029,GSM1166139,GSM1166140,GSM1166141,GSM1166142,GSM1166143,GSM1272358,GSM1272360,GSM1272362,GSM1272364,GSM1272366,GSM1272368,GSM1339393,GSM1339395,GSM1339397,GSM1339399,GSM1339401,GSM1339403,GSM1339405,GSM1339407,GSM1339409,GSM1339411,GSM1339413,GSM1339415,GSM1339417,GSM1339419,GSM1339421,GSM1339425,GSM1339427,GSM1339431,GSM1339433,GSM…	2.42846e+79	ACIN1	1.73021	2	nonsense_mediated_decay,protein_coding	utr3,cds	TCGGAGCACACCTGTGCGGGACCGGGGTGGGCGCCGCTAGC	RBM27	1	ENCSR489RJI	-
chr14	23537459	23537460	m6A_site_124732	0	-	m6A_site_124732	m6A	76	GSE37003,GSE65380,GSM1135020,GSM1135021,GSM1135024,GSM1135025,GSM1135028,GSM1135029,GSM1135032,GSM1135032,GSM1135036,GSM1135037,GSM1166143,GSM1272358,GSM1272360,GSM1272362,GSM1272364,GSM1272366,GSM1272368,GSM1339395,GSM1339397,GSM1339399,GSM1339401,GSM1339403,GSM1339405,GSM1339409,GSM1339411,GSM1339413,GSM1339415,GSM1339417,GSM1339419,GSM1339421,GSM1339423,GSM1339425,GSM1339427,GSM1339429,GSM1339…	2.42846e+71	ACIN1	1.73021	2	protein_coding,nonsense_mediated_decay	intron,utr3	TCCCCATCTAGGGCACCAAGACCTCCTAAAGTTTGTGATCG	AGO1-4	1	GSE64676	-
chr14	23537210	23537211	m6A_site_124727	0	-	m6A_site_124727	m6A	5	GSM1135032,GSM1135032,GSM1135036,GSM1135037,GSM2460347	24284625	ACIN1	1.73021	2	protein_coding,nonsense_mediated_decay	intron,utr3	CTCCATCCCTGGAGGCAGGGACTCATTTCATCCACCTGACT	EIF4A3	1	GSE40778	-
chr14	23536689	23536690	m6A_site_124718	0	-	m6A_site_124718	m6A	72	GSE37003,GSE65380,GSM1135020,GSM1135021,GSM1135024,GSM1135025,GSM1135028,GSM1135029,GSM1135032,GSM1135032,GSM1135036,GSM1135037,GSM1166139,GSM1166140,GSM1166141,GSM1166143,GSM1272360,GSM1272362,GSM1272364,GSM1272366,GSM1272368,GSM1339395,GSM1339397,GSM1339399,GSM1339401,GSM1339403,GSM1339407,GSM1339409,GSM1339411,GSM1339413,GSM1339415,GSM1339417,GSM1339419,GSM1339421,GSM1339423,GSM1339425,GSM1339…	2.42846e+71	ACIN1	1.73021	2	nonsense_mediated_decay,protein_coding	utr3,intron	CCCCCTGCGCCCCTGGGAGGACTCTGGCAGTGCCGTGCTGA	SRSF9	1	ENCSR773KRC	-
chr14	23528480	23528481	m6A_site_124688	0	-	m6A_site_124688	m6A	87	GSM1135020,GSM1135021,GSM1135024,GSM1135025,GSM1135028,GSM1135029,GSM1166139,GSM1166140,GSM1166141,GSM1166142,GSM1166143,GSM1272358,GSM1272360,GSM1272362,GSM1272364,GSM1272366,GSM1272368,GSM1339393,GSM1339395,GSM1339397,GSM1339399,GSM1339401,GSM1339403,GSM1339405,GSM1339407,GSM1339409,GSM1339411,GSM1339413,GSM1339415,GSM1339417,GSM1339419,GSM1339421,GSM1339423,GSM1339425,GSM1339427,GSM1339429,GSM…	2.42846e+79	ACIN1	1.73021	2	protein_coding,nonsense_mediated_decay	cds,utr3	AAGGGAGCGGGACAGGGGGGACCGAGATCGGGATAGGGAAA	FXR1	1	ENCSR774RFN	-
chr14	23528166	23528167	m6A_site_124682	0	-	m6A_site_124682	m6A	6	GSM1135020,GSM1135036,GSM1135037,GSM1339417,GSM1828596,GSM2203043	2.42846e+31	ACIN1	1.73021	2	protein_coding,nonsense_mediated_decay	utr3,utr3	CCCTTAACCTATCTCTTGGGACTTAGCCCGACCCTCCCTCT	EIF4A3	1	GSE40778	-
chr14	23536582	23536583	m6A_site_124717	0	-	m6A_site_124717	m6A	31	GSE65380,GSM1135020,GSM1135021,GSM1135025,GSM1135028,GSM1135029,GSM1135032,GSM1135032,GSM1135036,GSM1135037,GSM1339399,GSM1339401,GSM1339415,GSM1339417,GSM1339419,GSM1339421,GSM1339427,GSM1339429,GSM1908208,GSM2010450,GSM2010452,GSM2010454,GSM2010456,GSM2283210,GSM2283211,GSM2283212,GSM2283213,GSM2460345,GSM2460347,GSM928399,GSM928401	2.42846e+31	ACIN1	1.73021	2	protein_coding,nonsense_mediated_decay	intron,utr3	GGAGGGCTCATTCTGATTGGACCGGCGGTTGACTAGATACA	AGO1-4	1	GSE64675	-
chr14	23538514	23538515	m6A_site_124742	0	-	m6A_site_124742	m6A	1	GSM2203052	27773535	ACIN1	1.73021	2	nonsense_mediated_decay,processed_transcript,protein_coding,retained_intron	intron,intron,intron,exon	TCGCTGGTTTAGCAAGGGAGACCCCTTGTGACGGGGACAGG	FKBP4	1	ENCSR018ZUE	-
chr14	23562726	23562727	m6A_site_124788	0	-	m6A_site_124788	m6A	9	GSM1339397,GSM1339433,GSM1339435,GSM1339441,GSM2283210,GSM2283211,GSM2283212,GSM2283214,GSM2283215	2498190000000000	ACIN1	1.73021	2	protein_coding	cds	ATGCTAGAAAATTTACAGAAACACTCAACACCCCATGCTGC	FUS	2	GSE43308,GSE50178	-
chr14	23559200	23559201	m6A_site_124783	0	-	m6A_site_124783	m6A	21	GSM2203043,GSM2203047,GSM2203051,GSM2203055,GSM2203056,GSM2203059,GSM2203060,GSM2283210,GSM2283211,GSM2283212,GSM2283213,GSM2283214,GSM2283215,GSM2332985,GSM2332986,GSM2332987,GSM2332988,GSM2332989,GSM2332990,GSM2483507,GSM2483508	2.77735e+23	ACIN1	1.73021	2	protein_coding,protein_coding	intron,cds	CCAGAGCTGGAGCTCAGCAGACATTCGCCCAGTACGTATCT	EIF4A3	1	GSE40778	-
chr14	23530788	23530789	m6A_site_124698	0	-	m6A_site_124698	m6A	3	GSM1908206,GSM1908208,GSM2203043	27773535	ACIN1	1.73021	2	retained_intron,nonsense_mediated_decay,protein_coding	exon,utr3,cds	TGGTGGACCGTCCCTCTGAAACTAAGACAGAGGAGCAGGGA	RBM47	1	GSE58380	-
chr14	23530339	23530340	m6A_site_124692	0	-	m6A_site_124692	m6A	63	GSM1135020,GSM1135021,GSM1135024,GSM1135025,GSM1135028,GSM1135029,GSM1166139,GSM1166140,GSM1166141,GSM1166142,GSM1166143,GSM1339393,GSM1339397,GSM1339399,GSM1339401,GSM1339405,GSM1339409,GSM1339411,GSM1339415,GSM1339417,GSM1339427,GSM1339431,GSM1339433,GSM1339435,GSM1339437,GSM1339439,GSM1339441,GSM1723349,GSM1908206,GSM1908208,GSM1982257,GSM1982263,GSM2010450,GSM2010452,GSM2010454,GSM2010456,GSM…	2.42846e+63	ACIN1	1.73021	2	protein_coding,nonsense_mediated_decay	cds,utr3	TGGATGACCTTTTCCGAAAGACCAAGGCAGCTCCCTGCATC	TRA2A	1	ENCSR365NVO	-
chr14	23559819	23559820	m6A_site_124787	0	-	m6A_site_124787	m6A	2	GSM1339397,GSM2283211	2498190000000000	ACIN1	1.73021	2	protein_coding	cds	TGGTGAGGAAATGAGCCAGAACAGTTTCATAAAACAGTATC	AGO	1	GSE78059	-
chr14	23536535	23536536	m6A_site_124716	0	-	m6A_site_124716	m6A	18	GSE65380,GSM1135020,GSM1135021,GSM1135032,GSM1135032,GSM1135036,GSM1135037,GSM1339401,GSM1339417,GSM1339419,GSM2010454,GSM2010456,GSM2283210,GSM2283211,GSM2283212,GSM2283213,GSM2460345,GSM2460347	2.42846e+23	ACIN1	1.73021	2	nonsense_mediated_decay,protein_coding	utr3,intron	AGTGAGGTGCGATTGGCTGAACTGAAGATCCCAGGTGTGAG	SND1	1	ENCSR061EVO	-
chr14	23549630	23549631	m6A_site_124770	0	-	m6A_site_124770	m6A	36	GSM1135024,GSM1339397,GSM1339399,GSM1339401,GSM1339405,GSM1339407,GSM1339411,GSM1339415,GSM1339417,GSM1339427,GSM1339433,GSM1339435,GSM1339437,GSM1339441,GSM1723349,GSM1723351,GSM1982263,GSM2010454,GSM2203043,GSM2203044,GSM2203047,GSM2203051,GSM2203052,GSM2203055,GSM2203056,GSM2203059,GSM2203060,GSM2203063,GSM2203064,GSM2283210,GSM2283211,GSM2283212,GSM2283213,GSM2283214,GSM928399,GSM928401	2.42846e+47	ACIN1	1.73021	2	protein_coding	cds	AGCAGGAGAAGGAAATGAAAACAACATCTCCCCTTGAGGAG	WDR33	1	GSE61123	-
chr14	23536689	23536690	m6A_site_124718	0	-	m6A_site_124718	m6A	72	GSE37003,GSE65380,GSM1135020,GSM1135021,GSM1135024,GSM1135025,GSM1135028,GSM1135029,GSM1135032,GSM1135032,GSM1135036,GSM1135037,GSM1166139,GSM1166140,GSM1166141,GSM1166143,GSM1272360,GSM1272362,GSM1272364,GSM1272366,GSM1272368,GSM1339395,GSM1339397,GSM1339399,GSM1339401,GSM1339403,GSM1339407,GSM1339409,GSM1339411,GSM1339413,GSM1339415,GSM1339417,GSM1339419,GSM1339421,GSM1339423,GSM1339425,GSM1339…	2.42846e+71	ACIN1	1.73021	2	nonsense_mediated_decay,protein_coding	utr3,intron	CCCCCTGCGCCCCTGGGAGGACTCTGGCAGTGCCGTGCTGA	U2AF2	1	PubMed-23374342	-
chr14	23540628	23540629	m6A_site_124752	0	-	m6A_site_124752	m6A	23	GSM1135020,GSM1135021,GSM1135029,GSM1135032,GSM1135032,GSM1135036,GSM1135037,GSM1272368,GSM1339401,GSM1339425,GSM1339427,GSM1339437,GSM1339441,GSM2203047,GSM2203056,GSM2203060,GSM2283210,GSM2283212,GSM2283213,GSM2460345,GSM2460347,GSM928399,GSM928401	2.42846e+47	ACIN1	1.73021	2	protein_coding,processed_transcript,retained_intron,nonsense_mediated_decay,protein_coding,processed_transcript	intron,exon,intron,intron,utr5,intron	ACTCGGGGTTTGCCGTGAGGACTTAACGCTTATCTCTTAAA	FUS	1	GSE50178	-
chr14	23549841	23549842	m6A_site_124776	0	-	m6A_site_124776	m6A	60	GSM1135024,GSM1166139,GSM1166140,GSM1166141,GSM1166142,GSM1166143,GSM1339393,GSM1339395,GSM1339397,GSM1339399,GSM1339401,GSM1339403,GSM1339405,GSM1339407,GSM1339409,GSM1339411,GSM1339413,GSM1339415,GSM1339417,GSM1339419,GSM1339421,GSM1339425,GSM1339427,GSM1339431,GSM1339433,GSM1339435,GSM1339437,GSM1339439,GSM1339441,GSM1723347,GSM1723349,GSM1723351,GSM1982263,GSM2010450,GSM2010452,GSM2010454,GSM…	2.42846e+63	ACIN1	1.73021	2	protein_coding	cds	GAGGAAGGTGATGATGAGGGACAAAAATCTAGGGAGGCACC	RBFOX2	1	GSE60385	-
chr14	23527983	23527984	m6A_site_124679	0	-	m6A_site_124679	m6A	8	GSM1135020,GSM1135029,GSM2203043,GSM2203047,GSM2203051,GSM2203055,GSM2203056,GSM2203059	2428460000000000	ACIN1	1.73021	2	nonsense_mediated_decay,protein_coding	utr3,utr3	TGGGAACAGCCGGGGCCAGGACTGGGTCACCTATGAGCTGA	SMNDC1	1	ENCSR658IQB	-
chr14	23547399	23547400	m6A_site_124756	0	-	m6A_site_124756	m6A	20	GSM1135036,GSM1339397,GSM1339401,GSM1339433,GSM1339441,GSM2010450,GSM2010454,GSM2283210,GSM2283211,GSM2283212,GSM2283213,GSM2283214,GSM2283215,GSM2332985,GSM2332986,GSM2332987,GSM2332988,GSM2332989,GSM2332990,GSM2483507	2.42846e+31	ACIN1	1.73021	2	nonsense_mediated_decay,retained_intron,protein_coding	cds,exon,cds	CCCAAACCTCAGAGACTCAGACCTCTCATCTGCCAGAATCA	WDR33	1	GSE61123	-
chr14	23527983	23527984	m6A_site_124679	0	-	m6A_site_124679	m6A	8	GSM1135020,GSM1135029,GSM2203043,GSM2203047,GSM2203051,GSM2203055,GSM2203056,GSM2203059	2428460000000000	ACIN1	1.73021	2	nonsense_mediated_decay,protein_coding	utr3,utr3	TGGGAACAGCCGGGGCCAGGACTGGGTCACCTATGAGCTGA	EIF4A3	1	GSE40778	-
chr14	23533324	23533325	m6A_site_124704	0	-	m6A_site_124704	m6A	13	GSM1339397,GSM1339433,GSM1339441,GSM2010450,GSM2010454,GSM2010456,GSM2203043,GSM2203047,GSM2203051,GSM2203055,GSM2203056,GSM2203059,GSM908331	2.49819e+23	ACIN1	1.73021	2	protein_coding,retained_intron,nonsense_mediated_decay	cds,exon,utr3	AGGGGCTGAAAATATGCCGGACAGTCACTCAGGTAAGGCTT	TARDBP	1	ENCSR584TCR	-
chr14	23530788	23530789	m6A_site_124698	0	-	m6A_site_124698	m6A	3	GSM1908206,GSM1908208,GSM2203043	27773535	ACIN1	1.73021	2	retained_intron,nonsense_mediated_decay,protein_coding	exon,utr3,cds	TGGTGGACCGTCCCTCTGAAACTAAGACAGAGGAGCAGGGA	ELAVL1	1	GSE28859	-
chr14	23538514	23538515	m6A_site_124742	0	-	m6A_site_124742	m6A	1	GSM2203052	27773535	ACIN1	1.73021	2	nonsense_mediated_decay,processed_transcript,protein_coding,retained_intron	intron,intron,intron,exon	TCGCTGGTTTAGCAAGGGAGACCCCTTGTGACGGGGACAGG	TNRC6A	1	ENCSR218NAB	-
chr14	23533354	23533355	m6A_site_124705	0	-	m6A_site_124705	m6A	12	GSM1339397,GSM1339433,GSM1339441,GSM2010454,GSM2010456,GSM2203043,GSM2203047,GSM2203051,GSM2203055,GSM2203056,GSM2203059,GSM908331	2.49819e+23	ACIN1	1.73021	2	retained_intron,protein_coding,nonsense_mediated_decay	exon,cds,utr3	AGCGTAATGGCGATGATGGGACCCATGACAAGGGGCTGAAA	UPF1	1	GSE47976	-
chr14	23530376	23530377	m6A_site_124693	0	-	m6A_site_124693	m6A	53	GSM1135021,GSM1135024,GSM1135028,GSM1135029,GSM1166139,GSM1166140,GSM1166141,GSM1166142,GSM1166143,GSM1339393,GSM1339397,GSM1339399,GSM1339401,GSM1339405,GSM1339411,GSM1339427,GSM1339431,GSM1339433,GSM1339435,GSM1339437,GSM1339441,GSM1723349,GSM1982257,GSM1982263,GSM2010450,GSM2010452,GSM2010454,GSM2010456,GSM2203043,GSM2203044,GSM2203047,GSM2203051,GSM2203055,GSM2203056,GSM2203059,GSM2203060,GSM…	2.42846e+63	ACIN1	1.73021	2	protein_coding,nonsense_mediated_decay	cds,utr3	TCAGAGAAAGCCCAGGAGGAACCACCTGCCAAGCTGCTGGA	EIF4G2	1	ENCSR307YIW	-
chr14	23562726	23562727	m6A_site_124788	0	-	m6A_site_124788	m6A	9	GSM1339397,GSM1339433,GSM1339435,GSM1339441,GSM2283210,GSM2283211,GSM2283212,GSM2283214,GSM2283215	2498190000000000	ACIN1	1.73021	2	protein_coding	cds	ATGCTAGAAAATTTACAGAAACACTCAACACCCCATGCTGC	AGO1-4	1	GSE64678	-
chr14	23549727	23549728	m6A_site_124772	0	-	m6A_site_124772	m6A	58	GSM1135024,GSM1166139,GSM1166140,GSM1166141,GSM1166143,GSM1339393,GSM1339395,GSM1339397,GSM1339399,GSM1339401,GSM1339403,GSM1339405,GSM1339407,GSM1339409,GSM1339411,GSM1339413,GSM1339415,GSM1339417,GSM1339419,GSM1339421,GSM1339425,GSM1339427,GSM1339431,GSM1339433,GSM1339435,GSM1339437,GSM1339439,GSM1339441,GSM1723347,GSM1723349,GSM1723351,GSM1982263,GSM2010450,GSM2010452,GSM2010454,GSM2010456,GSM…	2.42846e+55	ACIN1	1.73021	2	protein_coding	cds	CCCAAAACAAGATCCCAGGAACAGGAGGTGTTAGAGAGAGG	AGO3	1	GSE21918	-
chr14	23528480	23528481	m6A_site_124688	0	-	m6A_site_124688	m6A	87	GSM1135020,GSM1135021,GSM1135024,GSM1135025,GSM1135028,GSM1135029,GSM1166139,GSM1166140,GSM1166141,GSM1166142,GSM1166143,GSM1272358,GSM1272360,GSM1272362,GSM1272364,GSM1272366,GSM1272368,GSM1339393,GSM1339395,GSM1339397,GSM1339399,GSM1339401,GSM1339403,GSM1339405,GSM1339407,GSM1339409,GSM1339411,GSM1339413,GSM1339415,GSM1339417,GSM1339419,GSM1339421,GSM1339423,GSM1339425,GSM1339427,GSM1339429,GSM…	2.42846e+79	ACIN1	1.73021	2	protein_coding,nonsense_mediated_decay	cds,utr3	AAGGGAGCGGGACAGGGGGGACCGAGATCGGGATAGGGAAA	nELAVL	1	GSE53696	-
chr14	23537891	23537892	m6A_site_124741	0	-	m6A_site_124741	m6A	13	GSE65380,GSM1135020,GSM1135032,GSM1135037,GSM1339401,GSM1339417,GSM1339435,GSM1339439,GSM2203043,GSM2203047,GSM2203051,GSM2203056,GSM2203059	2.42846e+23	ACIN1	1.73021	2	protein_coding,processed_transcript,nonsense_mediated_decay,processed_transcript	intron,exon,intron,intron	AGGTCCTTCTTCCCCGTAAAACTTTGTCCAAGTACCTCATG	NONO	1	ENCSR861PAR	-
chr14	23528456	23528457	m6A_site_124687	0	-	m6A_site_124687	m6A	85	GSM1135020,GSM1135021,GSM1135024,GSM1135025,GSM1135028,GSM1135029,GSM1166139,GSM1166140,GSM1166141,GSM1166142,GSM1166143,GSM1272358,GSM1272360,GSM1272362,GSM1272364,GSM1272366,GSM1272368,GSM1339393,GSM1339395,GSM1339397,GSM1339399,GSM1339401,GSM1339403,GSM1339405,GSM1339407,GSM1339409,GSM1339411,GSM1339413,GSM1339415,GSM1339417,GSM1339419,GSM1339421,GSM1339423,GSM1339425,GSM1339427,GSM1339429,GSM…	2.42846e+79	ACIN1	1.73021	2	protein_coding,nonsense_mediated_decay	cds,utr3	AGATCGGGATAGGGAAAGGGACCGAGAACGAGGCAGGGAAA	ELAVL1	2	GSE50989,GSE28859	-
chr14	23532714	23532715	m6A_site_124702	0	-	m6A_site_124702	m6A	17	GSM1339397,GSM1339399,GSM1339407,GSM1339431,GSM1339433,GSM1339437,GSM1339441,GSM2010450,GSM2010454,GSM2010456,GSM2203043,GSM2203047,GSM2203051,GSM2203055,GSM2203056,GSM2203059,GSM908331	2.49819e+23	ACIN1	1.73021	2	nonsense_mediated_decay,protein_coding,retained_intron	utr3,cds,exon	GAGAAGGAACCTGAAGCAGAACCTCCTGTACCTCCCCAGGT	CPSF2	1	GSE60385	-
chr14	23527983	23527984	m6A_site_124679	0	-	m6A_site_124679	m6A	8	GSM1135020,GSM1135029,GSM2203043,GSM2203047,GSM2203051,GSM2203055,GSM2203056,GSM2203059	2428460000000000	ACIN1	1.73021	2	nonsense_mediated_decay,protein_coding	utr3,utr3	TGGGAACAGCCGGGGCCAGGACTGGGTCACCTATGAGCTGA	UPF1	1	GSE47976	-
chr14	23538640	23538641	m6A_site_124744	0	-	m6A_site_124744	m6A	10	GSM1908210,GSM2203043,GSM2203047,GSM2203051,GSM2203052,GSM2203055,GSM2203056,GSM2203059,GSM2283210,GSM2283212	2777350000000000	ACIN1	1.73021	2	protein_coding,nonsense_mediated_decay,retained_intron,processed_transcript	intron,intron,exon,intron	GGGCGGGTGGGCAGGAATGGACCTAGGGGAAAGAGTAGAGC	HNRNPK	1	ENCSR828ZID	-
chr14	23550995	23550996	m6A_site_124782	0	-	m6A_site_124782	m6A	32	GSM1339397,GSM1339405,GSM1339433,GSM1339441,GSM2010454,GSM2010456,GSM2203043,GSM2203044,GSM2203047,GSM2203051,GSM2203052,GSM2203055,GSM2203056,GSM2203059,GSM2203060,GSM2203063,GSM2283210,GSM2283211,GSM2283212,GSM2283213,GSM2283214,GSM2283215,GSM2332985,GSM2332986,GSM2332987,GSM2332988,GSM2332989,GSM2332990,GSM2483505,GSM2483506,GSM2483507,GSM2483508	2.49819e+31	ACIN1	1.73021	2	protein_coding	cds	GGTGACTCTGATGATGAGAAACCAAGGAAAGGAGAAAGACG	CNBP	1	GSE76193	-
chr14	23528489	23528490	m6A_site_124689	0	-	m6A_site_124689	m6A	87	GSM1135020,GSM1135021,GSM1135024,GSM1135025,GSM1135028,GSM1135029,GSM1166139,GSM1166140,GSM1166141,GSM1166142,GSM1166143,GSM1272358,GSM1272360,GSM1272362,GSM1272364,GSM1272366,GSM1272368,GSM1339393,GSM1339395,GSM1339397,GSM1339399,GSM1339401,GSM1339403,GSM1339405,GSM1339407,GSM1339409,GSM1339411,GSM1339413,GSM1339415,GSM1339417,GSM1339419,GSM1339421,GSM1339423,GSM1339425,GSM1339427,GSM1339429,GSM…	2.42846e+79	ACIN1	1.73021	2	nonsense_mediated_decay,protein_coding	utr3,cds	AGAGAGAGAAAGGGAGCGGGACAGGGGGGACCGAGATCGGG	LARP7	2	ENCSR456KXI,ENCSR961OKA	-
chr14	23528567	23528568	m6A_site_124691	0	-	m6A_site_124691	m6A	87	GSM1135020,GSM1135021,GSM1135024,GSM1135025,GSM1135028,GSM1135029,GSM1166139,GSM1166140,GSM1166141,GSM1166142,GSM1166143,GSM1272358,GSM1272360,GSM1272362,GSM1272364,GSM1272366,GSM1272368,GSM1339393,GSM1339395,GSM1339397,GSM1339399,GSM1339401,GSM1339403,GSM1339405,GSM1339407,GSM1339409,GSM1339411,GSM1339413,GSM1339415,GSM1339417,GSM1339419,GSM1339421,GSM1339423,GSM1339425,GSM1339427,GSM1339429,GSM…	2.42846e+79	ACIN1	1.73021	2	protein_coding,nonsense_mediated_decay	cds,utr3	GGAAGCCGAGCGGGAACGGAACCGACAGCTGGAGCGAGAGA	ELAVL1	1	GSE28859	-
chr14	23537659	23537660	m6A_site_124739	0	-	m6A_site_124739	m6A	86	GSE37003,GSE65380,GSM1135020,GSM1135021,GSM1135024,GSM1135025,GSM1135028,GSM1135029,GSM1135032,GSM1135032,GSM1135036,GSM1135037,GSM1166139,GSM1166140,GSM1166141,GSM1166144,GSM1272358,GSM1272360,GSM1272362,GSM1272364,GSM1272366,GSM1272368,GSM1339393,GSM1339395,GSM1339397,GSM1339399,GSM1339401,GSM1339403,GSM1339405,GSM1339407,GSM1339409,GSM1339411,GSM1339413,GSM1339415,GSM1339417,GSM1339419,GSM1339…	2.42846e+71	ACIN1	1.73021	2	processed_transcript,nonsense_mediated_decay,protein_coding	exon,utr3,intron	ACATCAGGGGGCCAAGAAGAACACTGTTCTGGAGAGACTTG	CPSF6	1	ENCSR532VUB	-
chr14	23559221	23559222	m6A_site_124784	0	-	m6A_site_124784	m6A	21	GSM2203043,GSM2203047,GSM2203051,GSM2203055,GSM2203056,GSM2203059,GSM2203060,GSM2283210,GSM2283211,GSM2283212,GSM2283213,GSM2283214,GSM2283215,GSM2332985,GSM2332986,GSM2332987,GSM2332988,GSM2332989,GSM2332990,GSM2483507,GSM2483508	2.77735e+23	ACIN1	1.73021	2	protein_coding,protein_coding	cds,intron	TTTCAGAGCAGCCTGGAGAGACCAGAGCTGGAGCTCAGCAG	ELAVL1	1	GSE28859	-
chr14	23536745	23536746	m6A_site_124719	0	-	m6A_site_124719	m6A	79	GSE37003,GSE65380,GSM1135020,GSM1135021,GSM1135024,GSM1135025,GSM1135028,GSM1135029,GSM1135032,GSM1135032,GSM1135036,GSM1135037,GSM1166139,GSM1166140,GSM1166141,GSM1166143,GSM1272358,GSM1272360,GSM1272362,GSM1272364,GSM1272366,GSM1272368,GSM1339393,GSM1339395,GSM1339397,GSM1339399,GSM1339401,GSM1339403,GSM1339405,GSM1339407,GSM1339409,GSM1339411,GSM1339413,GSM1339415,GSM1339417,GSM1339419,GSM1339…	2.42846e+71	ACIN1	1.73021	2	protein_coding,nonsense_mediated_decay	intron,utr3	ACTGTCTTGACATCATGGAAACTGGGCAGCGTCCCCCCACA	ELAVL1	1	GSE50989	-
chr14	23536929	23536930	m6A_site_124723	0	-	m6A_site_124723	m6A	59	GSE37003,GSE65380,GSM1135020,GSM1135021,GSM1135024,GSM1135025,GSM1135028,GSM1135029,GSM1135032,GSM1135032,GSM1135036,GSM1135037,GSM1166139,GSM1166140,GSM1166143,GSM1272368,GSM1339395,GSM1339397,GSM1339399,GSM1339401,GSM1339403,GSM1339405,GSM1339413,GSM1339415,GSM1339417,GSM1339419,GSM1339421,GSM1339423,GSM1339425,GSM1339427,GSM1339429,GSM1339435,GSM1339437,GSM1339439,GSM1339441,GSM1828596,GSM1908…	2.42846e+63	ACIN1	1.73021	2	protein_coding,nonsense_mediated_decay	intron,utr3	CTGCAGCTTGCCACTGGTGGACATAGGGTCCTGCCTGCCTC	TAF15	1	ENCSR841EQA	-
chr14	23537421	23537422	m6A_site_124731	0	-	m6A_site_124731	m6A	69	GSE37003,GSE65380,GSM1135020,GSM1135021,GSM1135025,GSM1135028,GSM1135029,GSM1135032,GSM1135032,GSM1135036,GSM1135037,GSM1166143,GSM1272360,GSM1272368,GSM1339395,GSM1339397,GSM1339399,GSM1339401,GSM1339403,GSM1339405,GSM1339409,GSM1339411,GSM1339413,GSM1339415,GSM1339417,GSM1339419,GSM1339421,GSM1339423,GSM1339425,GSM1339427,GSM1339429,GSM1339433,GSM1339435,GSM1339437,GSM1339439,GSM1339441,GSM1723…	2.42846e+79	ACIN1	1.73021	2	protein_coding,nonsense_mediated_decay	intron,utr3	TCGCAGTGCCATGCTGTAAAACACTGAGTGGGACCCTCTAC	FBL	1	GSE43666	-
chr14	23538787	23538788	m6A_site_124748	0	-	m6A_site_124748	m6A	23	GSM1135024,GSM1339433,GSM1339441,GSM2010454,GSM2010456,GSM2203043,GSM2203044,GSM2203047,GSM2203051,GSM2203052,GSM2203055,GSM2203056,GSM2203059,GSM2283210,GSM2283211,GSM2283212,GSM2283213,GSM2283214,GSM2283215,GSM2332985,GSM2332986,GSM2332988,GSM2332990	2.42846e+39	ACIN1	1.73021	2	nonsense_mediated_decay,retained_intron,protein_coding,processed_transcript	utr3,exon,cds,exon	GACCATGGACACAAGTGAAAACAGACCTGAAAATGATGTTC	AGO	1	GSE78059	-
chr14	23532726	23532727	m6A_site_124703	0	-	m6A_site_124703	m6A	17	GSM1339397,GSM1339399,GSM1339407,GSM1339431,GSM1339433,GSM1339437,GSM1339441,GSM2010450,GSM2010454,GSM2010456,GSM2203043,GSM2203047,GSM2203051,GSM2203055,GSM2203056,GSM2203059,GSM908331	2.49819e+23	ACIN1	1.73021	2	nonsense_mediated_decay,retained_intron,protein_coding	utr3,exon,cds	GAAGAGGAAGAAGAGAAGGAACCTGAAGCAGAACCTCCTGT	FUS	2	GSE43308,GSE50178	-
chr14	23549160	23549161	m6A_site_124766	0	-	m6A_site_124766	m6A	1	GSM1135021	24284625	ACIN1	1.73021	2	protein_coding	cds	TCAGCCCAGAAGGATCTTGAACCTGAGTCAGACAGATCTGC	RBM10	1	GSE44976	-
chr14	23527998	23527999	m6A_site_124680	0	-	m6A_site_124680	m6A	8	GSM1135020,GSM1135029,GSM2203043,GSM2203047,GSM2203051,GSM2203055,GSM2203056,GSM2203059	2428460000000000	ACIN1	1.73021	2	protein_coding,nonsense_mediated_decay	utr3,utr3	CTTACAGCCTTCTCTTGGGAACAGCCGGGGCCAGGACTGGG	SMNDC1	1	ENCSR658IQB	-
chr14	23532199	23532200	m6A_site_124700	0	-	m6A_site_124700	m6A	1	GSM2203051	27773535	ACIN1	1.73021	2	protein_coding,nonsense_mediated_decay,retained_intron	cds,utr3,exon	CCATTGATGACCCAGTCCGAACTGCCCAGGTGCCCTCCCCA	AUH	1	ENCSR541QHS	-
chr14	23528489	23528490	m6A_site_124689	0	-	m6A_site_124689	m6A	87	GSM1135020,GSM1135021,GSM1135024,GSM1135025,GSM1135028,GSM1135029,GSM1166139,GSM1166140,GSM1166141,GSM1166142,GSM1166143,GSM1272358,GSM1272360,GSM1272362,GSM1272364,GSM1272366,GSM1272368,GSM1339393,GSM1339395,GSM1339397,GSM1339399,GSM1339401,GSM1339403,GSM1339405,GSM1339407,GSM1339409,GSM1339411,GSM1339413,GSM1339415,GSM1339417,GSM1339419,GSM1339421,GSM1339423,GSM1339425,GSM1339427,GSM1339429,GSM…	2.42846e+79	ACIN1	1.73021	2	nonsense_mediated_decay,protein_coding	utr3,cds	AGAGAGAGAAAGGGAGCGGGACAGGGGGGACCGAGATCGGG	LIN28A	1	GSE44615	-
chr14	23528480	23528481	m6A_site_124688	0	-	m6A_site_124688	m6A	87	GSM1135020,GSM1135021,GSM1135024,GSM1135025,GSM1135028,GSM1135029,GSM1166139,GSM1166140,GSM1166141,GSM1166142,GSM1166143,GSM1272358,GSM1272360,GSM1272362,GSM1272364,GSM1272366,GSM1272368,GSM1339393,GSM1339395,GSM1339397,GSM1339399,GSM1339401,GSM1339403,GSM1339405,GSM1339407,GSM1339409,GSM1339411,GSM1339413,GSM1339415,GSM1339417,GSM1339419,GSM1339421,GSM1339423,GSM1339425,GSM1339427,GSM1339429,GSM…	2.42846e+79	ACIN1	1.73021	2	protein_coding,nonsense_mediated_decay	cds,utr3	AAGGGAGCGGGACAGGGGGGACCGAGATCGGGATAGGGAAA	AUH	1	ENCSR541QHS	-
chr14	23547414	23547415	m6A_site_124758	0	-	m6A_site_124758	m6A	20	GSM1135036,GSM1339397,GSM1339433,GSM1339441,GSM2010450,GSM2010454,GSM2203051,GSM2283210,GSM2283211,GSM2283212,GSM2283213,GSM2283214,GSM2283215,GSM2332985,GSM2332986,GSM2332987,GSM2332988,GSM2332989,GSM2332990,GSM2483507	2.42846e+39	ACIN1	1.73021	2	nonsense_mediated_decay,retained_intron,protein_coding	cds,exon,cds	CAGCTGCCACACAGCCCCAAACCTCAGAGACTCAGACCTCT	FXR2	1	ENCSR224QWC	-
chr14	23538679	23538680	m6A_site_124745	0	-	m6A_site_124745	m6A	11	GSM2203043,GSM2203044,GSM2203047,GSM2203051,GSM2203052,GSM2203055,GSM2203056,GSM2203059,GSM2283210,GSM2283212,GSM2283215	2777350000000000	ACIN1	1.73021	2	nonsense_mediated_decay,protein_coding,processed_transcript,retained_intron	intron,intron,intron,exon	TGAGGAGAAGAAAGAGGTAAACATCCAAGCCACCTATTGGG	WDR33	1	GSE61123	-
chr14	23538514	23538515	m6A_site_124742	0	-	m6A_site_124742	m6A	1	GSM2203052	27773535	ACIN1	1.73021	2	nonsense_mediated_decay,processed_transcript,protein_coding,retained_intron	intron,intron,intron,exon	TCGCTGGTTTAGCAAGGGAGACCCCTTGTGACGGGGACAGG	AUH	1	ENCSR334QFR	-
chr14	23528489	23528490	m6A_site_124689	0	-	m6A_site_124689	m6A	87	GSM1135020,GSM1135021,GSM1135024,GSM1135025,GSM1135028,GSM1135029,GSM1166139,GSM1166140,GSM1166141,GSM1166142,GSM1166143,GSM1272358,GSM1272360,GSM1272362,GSM1272364,GSM1272366,GSM1272368,GSM1339393,GSM1339395,GSM1339397,GSM1339399,GSM1339401,GSM1339403,GSM1339405,GSM1339407,GSM1339409,GSM1339411,GSM1339413,GSM1339415,GSM1339417,GSM1339419,GSM1339421,GSM1339423,GSM1339425,GSM1339427,GSM1339429,GSM…	2.42846e+79	ACIN1	1.73021	2	nonsense_mediated_decay,protein_coding	utr3,cds	AGAGAGAGAAAGGGAGCGGGACAGGGGGGACCGAGATCGGG	TAF15	2	ENCSR841EQA,ENCSR568DZW	-
chr14	23536855	23536856	m6A_site_124722	0	-	m6A_site_124722	m6A	77	GSE37003,GSE65380,GSM1135020,GSM1135021,GSM1135024,GSM1135025,GSM1135028,GSM1135029,GSM1135032,GSM1135032,GSM1135036,GSM1135037,GSM1166139,GSM1166140,GSM1166143,GSM1272358,GSM1272360,GSM1272362,GSM1272366,GSM1272368,GSM1339393,GSM1339395,GSM1339397,GSM1339399,GSM1339401,GSM1339403,GSM1339405,GSM1339407,GSM1339409,GSM1339411,GSM1339413,GSM1339415,GSM1339417,GSM1339419,GSM1339421,GSM1339423,GSM1339…	2.42846e+71	ACIN1	1.73021	2	nonsense_mediated_decay,protein_coding	utr3,intron	CACAGGCCATCTCATCAGGGACTGCAAGATGATGTCCCTTC	CPSF2	1	GSE60385	-
chr14	23528375	23528376	m6A_site_124685	0	-	m6A_site_124685	m6A	79	GSM1135020,GSM1135021,GSM1135024,GSM1135025,GSM1135028,GSM1135029,GSM1166139,GSM1166140,GSM1166141,GSM1166142,GSM1166143,GSM1272358,GSM1272360,GSM1272362,GSM1272364,GSM1272366,GSM1272368,GSM1339393,GSM1339395,GSM1339397,GSM1339399,GSM1339401,GSM1339403,GSM1339405,GSM1339407,GSM1339409,GSM1339411,GSM1339413,GSM1339415,GSM1339417,GSM1339419,GSM1339421,GSM1339425,GSM1339427,GSM1339431,GSM1339433,GSM…	2.42846e+79	ACIN1	1.73021	2	nonsense_mediated_decay,protein_coding	utr3,cds	TCGGAGCACACCTGTGCGGGACCGGGGTGGGCGCCGCTAGC	ELAVL1	2	GSE50989,GSE28859	-
chr14	23527998	23527999	m6A_site_124680	0	-	m6A_site_124680	m6A	8	GSM1135020,GSM1135029,GSM2203043,GSM2203047,GSM2203051,GSM2203055,GSM2203056,GSM2203059	2428460000000000	ACIN1	1.73021	2	protein_coding,nonsense_mediated_decay	utr3,utr3	CTTACAGCCTTCTCTTGGGAACAGCCGGGGCCAGGACTGGG	LIN28A	1	GSE44615	-
chr14	23530339	23530340	m6A_site_124692	0	-	m6A_site_124692	m6A	63	GSM1135020,GSM1135021,GSM1135024,GSM1135025,GSM1135028,GSM1135029,GSM1166139,GSM1166140,GSM1166141,GSM1166142,GSM1166143,GSM1339393,GSM1339397,GSM1339399,GSM1339401,GSM1339405,GSM1339409,GSM1339411,GSM1339415,GSM1339417,GSM1339427,GSM1339431,GSM1339433,GSM1339435,GSM1339437,GSM1339439,GSM1339441,GSM1723349,GSM1908206,GSM1908208,GSM1982257,GSM1982263,GSM2010450,GSM2010452,GSM2010454,GSM2010456,GSM…	2.42846e+63	ACIN1	1.73021	2	protein_coding,nonsense_mediated_decay	cds,utr3	TGGATGACCTTTTCCGAAAGACCAAGGCAGCTCCCTGCATC	AGO1-4	2	GSE64676,GSE41272	-
chr14	23533700	23533701	m6A_site_124710	0	-	m6A_site_124710	m6A	17	GSM1135020,GSM1135021,GSM1135024,GSM1135028,GSM1135029,GSM1908206,GSM2010454,GSM2010456,GSM2203043,GSM2203047,GSM2203051,GSM2203055,GSM2203056,GSM2203059,GSM2283214,GSM2332990,GSM908331	2.42846e+39	ACIN1	1.73021	2	nonsense_mediated_decay,retained_intron,retained_intron,protein_coding	intron,exon,intron,intron	GTTGGGTCTATTTCTTGGGGACAGCAGCTACCAAGGGGGTG	RBM10	1	GSE48066	-
chr14	23549741	23549742	m6A_site_124773	0	-	m6A_site_124773	m6A	60	GSM1135024,GSM1166139,GSM1166140,GSM1166141,GSM1166142,GSM1166143,GSM1339393,GSM1339395,GSM1339397,GSM1339399,GSM1339401,GSM1339403,GSM1339405,GSM1339407,GSM1339409,GSM1339411,GSM1339413,GSM1339415,GSM1339417,GSM1339419,GSM1339421,GSM1339425,GSM1339427,GSM1339431,GSM1339433,GSM1339435,GSM1339437,GSM1339439,GSM1339441,GSM1723347,GSM1723349,GSM1723351,GSM1828596,GSM1982263,GSM2010450,GSM2010452,GSM…	2.42846e+63	ACIN1	1.73021	2	protein_coding	cds	TGATGGATGAGAGACCCAAAACAAGATCCCAGGAACAGGAG	CNBP	1	GSE76193	-
chr14	23537380	23537381	m6A_site_124729	0	-	m6A_site_124729	m6A	62	GSE37003,GSE65380,GSM1135020,GSM1135021,GSM1135025,GSM1135028,GSM1135029,GSM1135032,GSM1135032,GSM1135036,GSM1135037,GSM1166143,GSM1272360,GSM1272368,GSM1339397,GSM1339399,GSM1339401,GSM1339403,GSM1339405,GSM1339409,GSM1339413,GSM1339415,GSM1339417,GSM1339419,GSM1339421,GSM1339423,GSM1339425,GSM1339427,GSM1339429,GSM1339433,GSM1339435,GSM1339439,GSM1723349,GSM1723351,GSM1828596,GSM1982257,GSM2010…	2.42846e+79	ACIN1	1.73021	2	protein_coding,nonsense_mediated_decay	intron,utr3	TTAAGCTGTGACGACTAGGAACCGTGCAGAGGAGTCTAGGG	UPF1	1	GSE48245	-
chr14	23549748	23549749	m6A_site_124774	0	-	m6A_site_124774	m6A	60	GSM1135024,GSM1166139,GSM1166140,GSM1166141,GSM1166142,GSM1166143,GSM1339393,GSM1339395,GSM1339397,GSM1339399,GSM1339401,GSM1339403,GSM1339405,GSM1339407,GSM1339409,GSM1339411,GSM1339413,GSM1339415,GSM1339417,GSM1339419,GSM1339421,GSM1339425,GSM1339427,GSM1339431,GSM1339433,GSM1339435,GSM1339437,GSM1339439,GSM1339441,GSM1723347,GSM1723349,GSM1723351,GSM1828596,GSM1982263,GSM2010450,GSM2010452,GSM…	2.42846e+63	ACIN1	1.73021	2	protein_coding	cds	GAGGAGATGATGGATGAGAGACCCAAAACAAGATCCCAGGA	NPM1	1	ENCSR867DSZ	-
chr14	23538799	23538800	m6A_site_124749	0	-	m6A_site_124749	m6A	23	GSM1135024,GSM1339433,GSM1339441,GSM2010454,GSM2010456,GSM2203043,GSM2203044,GSM2203047,GSM2203051,GSM2203052,GSM2203055,GSM2203056,GSM2203059,GSM2283210,GSM2283211,GSM2283212,GSM2283213,GSM2283214,GSM2283215,GSM2332985,GSM2332986,GSM2332988,GSM2332990	2.42846e+39	ACIN1	1.73021	2	protein_coding,retained_intron,nonsense_mediated_decay,processed_transcript	cds,exon,utr3,exon	GAAGGAGGAAGTGACCATGGACACAAGTGAAAACAGACCTG	SRSF10	1	GSE71096	-
chr14	23527998	23527999	m6A_site_124680	0	-	m6A_site_124680	m6A	8	GSM1135020,GSM1135029,GSM2203043,GSM2203047,GSM2203051,GSM2203055,GSM2203056,GSM2203059	2428460000000000	ACIN1	1.73021	2	protein_coding,nonsense_mediated_decay	utr3,utr3	CTTACAGCCTTCTCTTGGGAACAGCCGGGGCCAGGACTGGG	PCBP2	1	ENCSR339FUY	-
chr14	23549772	23549773	m6A_site_124775	0	-	m6A_site_124775	m6A	60	GSM1135024,GSM1166139,GSM1166140,GSM1166141,GSM1166142,GSM1166143,GSM1339393,GSM1339395,GSM1339397,GSM1339399,GSM1339401,GSM1339403,GSM1339405,GSM1339407,GSM1339409,GSM1339411,GSM1339413,GSM1339415,GSM1339417,GSM1339419,GSM1339421,GSM1339425,GSM1339427,GSM1339431,GSM1339433,GSM1339435,GSM1339437,GSM1339439,GSM1339441,GSM1723347,GSM1723349,GSM1723351,GSM1828596,GSM1982263,GSM2010450,GSM2010452,GSM…	2.42846e+63	ACIN1	1.73021	2	protein_coding	cds	GAAGAGATACCTAGAGTAAAACCAGAGGAGATGATGGATGA	FXR1	1	ENCSR774RFN	-
chr14	23536855	23536856	m6A_site_124722	0	-	m6A_site_124722	m6A	77	GSE37003,GSE65380,GSM1135020,GSM1135021,GSM1135024,GSM1135025,GSM1135028,GSM1135029,GSM1135032,GSM1135032,GSM1135036,GSM1135037,GSM1166139,GSM1166140,GSM1166143,GSM1272358,GSM1272360,GSM1272362,GSM1272366,GSM1272368,GSM1339393,GSM1339395,GSM1339397,GSM1339399,GSM1339401,GSM1339403,GSM1339405,GSM1339407,GSM1339409,GSM1339411,GSM1339413,GSM1339415,GSM1339417,GSM1339419,GSM1339421,GSM1339423,GSM1339…	2.42846e+71	ACIN1	1.73021	2	nonsense_mediated_decay,protein_coding	utr3,intron	CACAGGCCATCTCATCAGGGACTGCAAGATGATGTCCCTTC	FBL	1	GSE43666	-
chr14	23538640	23538641	m6A_site_124744	0	-	m6A_site_124744	m6A	10	GSM1908210,GSM2203043,GSM2203047,GSM2203051,GSM2203052,GSM2203055,GSM2203056,GSM2203059,GSM2283210,GSM2283212	2777350000000000	ACIN1	1.73021	2	protein_coding,nonsense_mediated_decay,retained_intron,processed_transcript	intron,intron,exon,intron	GGGCGGGTGGGCAGGAATGGACCTAGGGGAAAGAGTAGAGC	FKBP4	1	ENCSR018ZUE	-
chr14	23548198	23548199	m6A_site_124760	0	-	m6A_site_124760	m6A	1	GSM2203051	27773535	ACIN1	1.73021	2	protein_coding,retained_intron	cds,exon	GCAGCACCAGCTATACTGAAACCAAAGATCCCTCTTCTGGT	IGF2BP3	1	GSE21918	-
chr14	23527998	23527999	m6A_site_124680	0	-	m6A_site_124680	m6A	8	GSM1135020,GSM1135029,GSM2203043,GSM2203047,GSM2203051,GSM2203055,GSM2203056,GSM2203059	2428460000000000	ACIN1	1.73021	2	protein_coding,nonsense_mediated_decay	utr3,utr3	CTTACAGCCTTCTCTTGGGAACAGCCGGGGCCAGGACTGGG	BCCIP	1	ENCSR485QCG	-
chr14	23530376	23530377	m6A_site_124693	0	-	m6A_site_124693	m6A	53	GSM1135021,GSM1135024,GSM1135028,GSM1135029,GSM1166139,GSM1166140,GSM1166141,GSM1166142,GSM1166143,GSM1339393,GSM1339397,GSM1339399,GSM1339401,GSM1339405,GSM1339411,GSM1339427,GSM1339431,GSM1339433,GSM1339435,GSM1339437,GSM1339441,GSM1723349,GSM1982257,GSM1982263,GSM2010450,GSM2010452,GSM2010454,GSM2010456,GSM2203043,GSM2203044,GSM2203047,GSM2203051,GSM2203055,GSM2203056,GSM2203059,GSM2203060,GSM…	2.42846e+63	ACIN1	1.73021	2	protein_coding,nonsense_mediated_decay	cds,utr3	TCAGAGAAAGCCCAGGAGGAACCACCTGCCAAGCTGCTGGA	SND1	1	ENCSR061EVO	-
chr14	23538514	23538515	m6A_site_124742	0	-	m6A_site_124742	m6A	1	GSM2203052	27773535	ACIN1	1.73021	2	nonsense_mediated_decay,processed_transcript,protein_coding,retained_intron	intron,intron,intron,exon	TCGCTGGTTTAGCAAGGGAGACCCCTTGTGACGGGGACAGG	TRA2A	1	ENCSR314UMJ	-
chr14	23549841	23549842	m6A_site_124776	0	-	m6A_site_124776	m6A	60	GSM1135024,GSM1166139,GSM1166140,GSM1166141,GSM1166142,GSM1166143,GSM1339393,GSM1339395,GSM1339397,GSM1339399,GSM1339401,GSM1339403,GSM1339405,GSM1339407,GSM1339409,GSM1339411,GSM1339413,GSM1339415,GSM1339417,GSM1339419,GSM1339421,GSM1339425,GSM1339427,GSM1339431,GSM1339433,GSM1339435,GSM1339437,GSM1339439,GSM1339441,GSM1723347,GSM1723349,GSM1723351,GSM1982263,GSM2010450,GSM2010452,GSM2010454,GSM…	2.42846e+63	ACIN1	1.73021	2	protein_coding	cds	GAGGAAGGTGATGATGAGGGACAAAAATCTAGGGAGGCACC	ELAVL1	1	GSE28859	-
chr14	23528166	23528167	m6A_site_124682	0	-	m6A_site_124682	m6A	6	GSM1135020,GSM1135036,GSM1135037,GSM1339417,GSM1828596,GSM2203043	2.42846e+31	ACIN1	1.73021	2	protein_coding,nonsense_mediated_decay	utr3,utr3	CCCTTAACCTATCTCTTGGGACTTAGCCCGACCCTCCCTCT	RBM6	1	GSE48066	-
chr14	23550003	23550004	m6A_site_124780	0	-	m6A_site_124780	m6A	42	GSM1135024,GSM1166140,GSM1339397,GSM1339399,GSM1339401,GSM1339405,GSM1339411,GSM1339431,GSM1339433,GSM1339435,GSM1339437,GSM1339441,GSM2010450,GSM2010454,GSM2010456,GSM2203043,GSM2203044,GSM2203047,GSM2203051,GSM2203052,GSM2203055,GSM2203056,GSM2203059,GSM2203060,GSM2203063,GSM2203064,GSM2283210,GSM2283211,GSM2283212,GSM2283213,GSM2283214,GSM2283215,GSM2332985,GSM2332986,GSM2332987,GSM2332988,GSM…	2.42846e+47	ACIN1	1.73021	2	protein_coding	cds	TTTCAGGCAAGAGCAGCTAAACTGTCTGAGGGCAGCCAACC	SRSF7	1	ENCSR513NDD	-
chr14	23533596	23533597	m6A_site_124708	0	-	m6A_site_124708	m6A	17	GSM1135020,GSM1135021,GSM1135024,GSM1135028,GSM1135029,GSM1908206,GSM2010454,GSM2010456,GSM2203043,GSM2203047,GSM2203051,GSM2203055,GSM2203056,GSM2203059,GSM2203060,GSM2283214,GSM2332990	2.42846e+31	ACIN1	1.73021	2	nonsense_mediated_decay,retained_intron,protein_coding	utr3,exon,cds	ACAGCCACCACACAGAAGAAACCTTCCATCAGTATCACCAC	MOV10	1	GSE48245	-
chr14	23547405	23547406	m6A_site_124757	0	-	m6A_site_124757	m6A	19	GSM1135036,GSM1339397,GSM1339433,GSM1339441,GSM2010450,GSM2010454,GSM2283210,GSM2283211,GSM2283212,GSM2283213,GSM2283214,GSM2283215,GSM2332985,GSM2332986,GSM2332987,GSM2332988,GSM2332989,GSM2332990,GSM2483507	2.42846e+31	ACIN1	1.73021	2	retained_intron,nonsense_mediated_decay,protein_coding	exon,cds,cds	CACAGCCCCAAACCTCAGAGACTCAGACCTCTCATCTGCCA	IGF2BP3	1	GSE21918	-
chr14	23537801	23537802	m6A_site_124740	0	-	m6A_site_124740	m6A	29	GSE65380,GSM1135020,GSM1135029,GSM1135032,GSM1135032,GSM1135036,GSM1135037,GSM1339401,GSM1339411,GSM1339413,GSM1339417,GSM1339421,GSM1339425,GSM1339427,GSM1339431,GSM1339435,GSM1339439,GSM1339441,GSM2203043,GSM2203047,GSM2203051,GSM2203052,GSM2203056,GSM2203059,GSM2203060,GSM2460345,GSM2460347,GSM908331,GSM928399	2.42846e+39	ACIN1	1.73021	2	processed_transcript,processed_transcript,protein_coding,nonsense_mediated_decay	intron,exon,intron,utr3	GATGCCGCCTCTTCCTCTGGACCCACCCGCTGCTACTGAGC	WDR33	1	GSE61123	-
chr14	23537459	23537460	m6A_site_124732	0	-	m6A_site_124732	m6A	76	GSE37003,GSE65380,GSM1135020,GSM1135021,GSM1135024,GSM1135025,GSM1135028,GSM1135029,GSM1135032,GSM1135032,GSM1135036,GSM1135037,GSM1166143,GSM1272358,GSM1272360,GSM1272362,GSM1272364,GSM1272366,GSM1272368,GSM1339395,GSM1339397,GSM1339399,GSM1339401,GSM1339403,GSM1339405,GSM1339409,GSM1339411,GSM1339413,GSM1339415,GSM1339417,GSM1339419,GSM1339421,GSM1339423,GSM1339425,GSM1339427,GSM1339429,GSM1339…	2.42846e+71	ACIN1	1.73021	2	protein_coding,nonsense_mediated_decay	intron,utr3	TCCCCATCTAGGGCACCAAGACCTCCTAAAGTTTGTGATCG	NOP58	1	GSE43666	-
chr14	23549841	23549842	m6A_site_124776	0	-	m6A_site_124776	m6A	60	GSM1135024,GSM1166139,GSM1166140,GSM1166141,GSM1166142,GSM1166143,GSM1339393,GSM1339395,GSM1339397,GSM1339399,GSM1339401,GSM1339403,GSM1339405,GSM1339407,GSM1339409,GSM1339411,GSM1339413,GSM1339415,GSM1339417,GSM1339419,GSM1339421,GSM1339425,GSM1339427,GSM1339431,GSM1339433,GSM1339435,GSM1339437,GSM1339439,GSM1339441,GSM1723347,GSM1723349,GSM1723351,GSM1982263,GSM2010450,GSM2010452,GSM2010454,GSM…	2.42846e+63	ACIN1	1.73021	2	protein_coding	cds	GAGGAAGGTGATGATGAGGGACAAAAATCTAGGGAGGCACC	GNL3	1	ENCSR301UQM	-
chr14	23559737	23559738	m6A_site_124785	0	-	m6A_site_124785	m6A	1	GSM2203047	27773535	ACIN1	1.73021	2	protein_coding	cds	GAAGCTCGAGAAGCTGCAGAACTTGAAGGTAAGCCCAGATT	AGO2	1	GSE42701	-
chr14	23532714	23532715	m6A_site_124702	0	-	m6A_site_124702	m6A	17	GSM1339397,GSM1339399,GSM1339407,GSM1339431,GSM1339433,GSM1339437,GSM1339441,GSM2010450,GSM2010454,GSM2010456,GSM2203043,GSM2203047,GSM2203051,GSM2203055,GSM2203056,GSM2203059,GSM908331	2.49819e+23	ACIN1	1.73021	2	nonsense_mediated_decay,protein_coding,retained_intron	utr3,cds,exon	GAGAAGGAACCTGAAGCAGAACCTCCTGTACCTCCCCAGGT	IGF2BP3	1	GSE21918	-
chr14	23549944	23549945	m6A_site_124778	0	-	m6A_site_124778	m6A	56	GSM1135024,GSM1166140,GSM1339393,GSM1339397,GSM1339399,GSM1339401,GSM1339403,GSM1339405,GSM1339407,GSM1339409,GSM1339411,GSM1339413,GSM1339415,GSM1339417,GSM1339419,GSM1339421,GSM1339425,GSM1339427,GSM1339431,GSM1339433,GSM1339435,GSM1339437,GSM1339439,GSM1339441,GSM1982263,GSM2010450,GSM2010454,GSM2010456,GSM2203043,GSM2203044,GSM2203047,GSM2203051,GSM2203052,GSM2203055,GSM2203056,GSM2203059,GSM…	2.42846e+55	ACIN1	1.73021	2	protein_coding	cds	TCAAGAAACACCTTCCAGAAACCTAAGGGTCAGAGCAGATC	WDR33	1	GSE61123	-
chr14	23549741	23549742	m6A_site_124773	0	-	m6A_site_124773	m6A	60	GSM1135024,GSM1166139,GSM1166140,GSM1166141,GSM1166142,GSM1166143,GSM1339393,GSM1339395,GSM1339397,GSM1339399,GSM1339401,GSM1339403,GSM1339405,GSM1339407,GSM1339409,GSM1339411,GSM1339413,GSM1339415,GSM1339417,GSM1339419,GSM1339421,GSM1339425,GSM1339427,GSM1339431,GSM1339433,GSM1339435,GSM1339437,GSM1339439,GSM1339441,GSM1723347,GSM1723349,GSM1723351,GSM1828596,GSM1982263,GSM2010450,GSM2010452,GSM…	2.42846e+63	ACIN1	1.73021	2	protein_coding	cds	TGATGGATGAGAGACCCAAAACAAGATCCCAGGAACAGGAG	AGO3	1	GSE21918	-
chr14	23540384	23540385	m6A_site_124750	0	-	m6A_site_124750	m6A	25	GSM1135024,GSM1135037,GSM1339433,GSM1339441,GSM2010454,GSM2010456,GSM2203043,GSM2203044,GSM2203047,GSM2203051,GSM2203052,GSM2203055,GSM2203056,GSM2203059,GSM2283210,GSM2283211,GSM2283212,GSM2283213,GSM2283214,GSM2283215,GSM2332985,GSM2332986,GSM2332987,GSM2332988,GSM2332990	2.42846e+39	ACIN1	1.73021	2	retained_intron,processed_transcript,protein_coding,nonsense_mediated_decay,retained_intron,processed_transcript,protein_coding	exon,exon,intron,intron,intron,intron,utr5	TCCATTCCAGAAAGGGATAAACAGCACTTCCAGGGGGAGAA	GTF2F1	1	ENCSR736AAG	-
chr14	23536745	23536746	m6A_site_124719	0	-	m6A_site_124719	m6A	79	GSE37003,GSE65380,GSM1135020,GSM1135021,GSM1135024,GSM1135025,GSM1135028,GSM1135029,GSM1135032,GSM1135032,GSM1135036,GSM1135037,GSM1166139,GSM1166140,GSM1166141,GSM1166143,GSM1272358,GSM1272360,GSM1272362,GSM1272364,GSM1272366,GSM1272368,GSM1339393,GSM1339395,GSM1339397,GSM1339399,GSM1339401,GSM1339403,GSM1339405,GSM1339407,GSM1339409,GSM1339411,GSM1339413,GSM1339415,GSM1339417,GSM1339419,GSM1339…	2.42846e+71	ACIN1	1.73021	2	protein_coding,nonsense_mediated_decay	intron,utr3	ACTGTCTTGACATCATGGAAACTGGGCAGCGTCCCCCCACA	m6A-antibody	1	GSE63753	-
chr14	23533354	23533355	m6A_site_124705	0	-	m6A_site_124705	m6A	12	GSM1339397,GSM1339433,GSM1339441,GSM2010454,GSM2010456,GSM2203043,GSM2203047,GSM2203051,GSM2203055,GSM2203056,GSM2203059,GSM908331	2.49819e+23	ACIN1	1.73021	2	retained_intron,protein_coding,nonsense_mediated_decay	exon,cds,utr3	AGCGTAATGGCGATGATGGGACCCATGACAAGGGGCTGAAA	NOP58	1	GSE43666	-
chr14	23537603	23537604	m6A_site_124736	0	-	m6A_site_124736	m6A	85	GSE37003,GSE65380,GSM1135020,GSM1135021,GSM1135024,GSM1135025,GSM1135028,GSM1135029,GSM1135032,GSM1135032,GSM1135036,GSM1135037,GSM1166141,GSM1166142,GSM1166144,GSM1272358,GSM1272360,GSM1272362,GSM1272364,GSM1272366,GSM1272368,GSM1339393,GSM1339395,GSM1339397,GSM1339399,GSM1339401,GSM1339403,GSM1339405,GSM1339407,GSM1339409,GSM1339411,GSM1339413,GSM1339415,GSM1339417,GSM1339419,GSM1339421,GSM1339…	2.42846e+71	ACIN1	1.73021	2	protein_coding,processed_transcript,nonsense_mediated_decay	intron,exon,utr3	AAACATTTGGAAAGGGGTGGACTTGCATCATCTCCCTACTT	NOP58	1	GSE43666	-
chr14	23537891	23537892	m6A_site_124741	0	-	m6A_site_124741	m6A	13	GSE65380,GSM1135020,GSM1135032,GSM1135037,GSM1339401,GSM1339417,GSM1339435,GSM1339439,GSM2203043,GSM2203047,GSM2203051,GSM2203056,GSM2203059	2.42846e+23	ACIN1	1.73021	2	protein_coding,processed_transcript,nonsense_mediated_decay,processed_transcript	intron,exon,intron,intron	AGGTCCTTCTTCCCCGTAAAACTTTGTCCAAGTACCTCATG	SF3A3	1	ENCSR331MIC	-
chr14	23537801	23537802	m6A_site_124740	0	-	m6A_site_124740	m6A	29	GSE65380,GSM1135020,GSM1135029,GSM1135032,GSM1135032,GSM1135036,GSM1135037,GSM1339401,GSM1339411,GSM1339413,GSM1339417,GSM1339421,GSM1339425,GSM1339427,GSM1339431,GSM1339435,GSM1339439,GSM1339441,GSM2203043,GSM2203047,GSM2203051,GSM2203052,GSM2203056,GSM2203059,GSM2203060,GSM2460345,GSM2460347,GSM908331,GSM928399	2.42846e+39	ACIN1	1.73021	2	processed_transcript,processed_transcript,protein_coding,nonsense_mediated_decay	intron,exon,intron,utr3	GATGCCGCCTCTTCCTCTGGACCCACCCGCTGCTACTGAGC	FAM120A	1	ENCSR987NYS	-
chr14	23538564	23538565	m6A_site_124743	0	-	m6A_site_124743	m6A	3	GSM1908210,GSM2203047,GSM2203052	27773535	ACIN1	1.73021	2	protein_coding,processed_transcript,retained_intron,nonsense_mediated_decay	intron,intron,exon,intron	AAAGGAGGGATGAGGCAGGGACTTGGATCAGAATAGGGCCA	IGF2BP1	1	ENCSR744GEU	-
chr14	23548120	23548121	m6A_site_124759	0	-	m6A_site_124759	m6A	5	GSM2203051,GSM2283212,GSM2283214,GSM2283215,GSM2332990	2.77735e+23	ACIN1	1.73021	2	protein_coding,retained_intron	cds,exon	TCTGTGAGCCAAAGGAGAGGACTTCCACCTCCTCATCCTCT	SRSF3	1	GSE71096	-
chr14	23528166	23528167	m6A_site_124682	0	-	m6A_site_124682	m6A	6	GSM1135020,GSM1135036,GSM1135037,GSM1339417,GSM1828596,GSM2203043	2.42846e+31	ACIN1	1.73021	2	protein_coding,nonsense_mediated_decay	utr3,utr3	CCCTTAACCTATCTCTTGGGACTTAGCCCGACCCTCCCTCT	m6A-antibody	1	GSE63753	-
chr14	23559806	23559807	m6A_site_124786	0	-	m6A_site_124786	m6A	2	GSM1339397,GSM2283211	2498190000000000	ACIN1	1.73021	2	protein_coding	cds	AGCCAGAACAGTTTCATAAAACAGTATCTGGAAAAGCAGCA	NOP58	1	GSE43666	-
chr14	23549748	23549749	m6A_site_124774	0	-	m6A_site_124774	m6A	60	GSM1135024,GSM1166139,GSM1166140,GSM1166141,GSM1166142,GSM1166143,GSM1339393,GSM1339395,GSM1339397,GSM1339399,GSM1339401,GSM1339403,GSM1339405,GSM1339407,GSM1339409,GSM1339411,GSM1339413,GSM1339415,GSM1339417,GSM1339419,GSM1339421,GSM1339425,GSM1339427,GSM1339431,GSM1339433,GSM1339435,GSM1339437,GSM1339439,GSM1339441,GSM1723347,GSM1723349,GSM1723351,GSM1828596,GSM1982263,GSM2010450,GSM2010452,GSM…	2.42846e+63	ACIN1	1.73021	2	protein_coding	cds	GAGGAGATGATGGATGAGAGACCCAAAACAAGATCCCAGGA	nELAVL	1	GSE53696	-
chr14	23548198	23548199	m6A_site_124760	0	-	m6A_site_124760	m6A	1	GSM2203051	27773535	ACIN1	1.73021	2	protein_coding,retained_intron	cds,exon	GCAGCACCAGCTATACTGAAACCAAAGATCCCTCTTCTGGT	AGO	1	GSE78059	-
chr14	23538799	23538800	m6A_site_124749	0	-	m6A_site_124749	m6A	23	GSM1135024,GSM1339433,GSM1339441,GSM2010454,GSM2010456,GSM2203043,GSM2203044,GSM2203047,GSM2203051,GSM2203052,GSM2203055,GSM2203056,GSM2203059,GSM2283210,GSM2283211,GSM2283212,GSM2283213,GSM2283214,GSM2283215,GSM2332985,GSM2332986,GSM2332988,GSM2332990	2.42846e+39	ACIN1	1.73021	2	protein_coding,retained_intron,nonsense_mediated_decay,processed_transcript	cds,exon,utr3,exon	GAAGGAGGAAGTGACCATGGACACAAGTGAAAACAGACCTG	BCCIP	1	ENCSR485QCG	-
chr14	23547399	23547400	m6A_site_124756	0	-	m6A_site_124756	m6A	20	GSM1135036,GSM1339397,GSM1339401,GSM1339433,GSM1339441,GSM2010450,GSM2010454,GSM2283210,GSM2283211,GSM2283212,GSM2283213,GSM2283214,GSM2283215,GSM2332985,GSM2332986,GSM2332987,GSM2332988,GSM2332989,GSM2332990,GSM2483507	2.42846e+31	ACIN1	1.73021	2	nonsense_mediated_decay,retained_intron,protein_coding	cds,exon,cds	CCCAAACCTCAGAGACTCAGACCTCTCATCTGCCAGAATCA	RBM10	1	GSE48066	-
chr14	23536582	23536583	m6A_site_124717	0	-	m6A_site_124717	m6A	31	GSE65380,GSM1135020,GSM1135021,GSM1135025,GSM1135028,GSM1135029,GSM1135032,GSM1135032,GSM1135036,GSM1135037,GSM1339399,GSM1339401,GSM1339415,GSM1339417,GSM1339419,GSM1339421,GSM1339427,GSM1339429,GSM1908208,GSM2010450,GSM2010452,GSM2010454,GSM2010456,GSM2283210,GSM2283211,GSM2283212,GSM2283213,GSM2460345,GSM2460347,GSM928399,GSM928401	2.42846e+31	ACIN1	1.73021	2	protein_coding,nonsense_mediated_decay	intron,utr3	GGAGGGCTCATTCTGATTGGACCGGCGGTTGACTAGATACA	RBM10	1	GSE44976	-
chr14	23532726	23532727	m6A_site_124703	0	-	m6A_site_124703	m6A	17	GSM1339397,GSM1339399,GSM1339407,GSM1339431,GSM1339433,GSM1339437,GSM1339441,GSM2010450,GSM2010454,GSM2010456,GSM2203043,GSM2203047,GSM2203051,GSM2203055,GSM2203056,GSM2203059,GSM908331	2.49819e+23	ACIN1	1.73021	2	nonsense_mediated_decay,retained_intron,protein_coding	utr3,exon,cds	GAAGAGGAAGAAGAGAAGGAACCTGAAGCAGAACCTCCTGT	CPSF6	1	ENCSR532VUB	-
chr14	23538564	23538565	m6A_site_124743	0	-	m6A_site_124743	m6A	3	GSM1908210,GSM2203047,GSM2203052	27773535	ACIN1	1.73021	2	protein_coding,processed_transcript,retained_intron,nonsense_mediated_decay	intron,intron,exon,intron	AAAGGAGGGATGAGGCAGGGACTTGGATCAGAATAGGGCCA	AGO2	1	GSE42701	-
chr14	23537380	23537381	m6A_site_124729	0	-	m6A_site_124729	m6A	62	GSE37003,GSE65380,GSM1135020,GSM1135021,GSM1135025,GSM1135028,GSM1135029,GSM1135032,GSM1135032,GSM1135036,GSM1135037,GSM1166143,GSM1272360,GSM1272368,GSM1339397,GSM1339399,GSM1339401,GSM1339403,GSM1339405,GSM1339409,GSM1339413,GSM1339415,GSM1339417,GSM1339419,GSM1339421,GSM1339423,GSM1339425,GSM1339427,GSM1339429,GSM1339433,GSM1339435,GSM1339439,GSM1723349,GSM1723351,GSM1828596,GSM1982257,GSM2010…	2.42846e+79	ACIN1	1.73021	2	protein_coding,nonsense_mediated_decay	intron,utr3	TTAAGCTGTGACGACTAGGAACCGTGCAGAGGAGTCTAGGG	FBL	1	GSE43666	-
chr14	23537459	23537460	m6A_site_124732	0	-	m6A_site_124732	m6A	76	GSE37003,GSE65380,GSM1135020,GSM1135021,GSM1135024,GSM1135025,GSM1135028,GSM1135029,GSM1135032,GSM1135032,GSM1135036,GSM1135037,GSM1166143,GSM1272358,GSM1272360,GSM1272362,GSM1272364,GSM1272366,GSM1272368,GSM1339395,GSM1339397,GSM1339399,GSM1339401,GSM1339403,GSM1339405,GSM1339409,GSM1339411,GSM1339413,GSM1339415,GSM1339417,GSM1339419,GSM1339421,GSM1339423,GSM1339425,GSM1339427,GSM1339429,GSM1339…	2.42846e+71	ACIN1	1.73021	2	protein_coding,nonsense_mediated_decay	intron,utr3	TCCCCATCTAGGGCACCAAGACCTCCTAAAGTTTGTGATCG	U2AF1	1	ENCSR328LLU	-
chr14	23536929	23536930	m6A_site_124723	0	-	m6A_site_124723	m6A	59	GSE37003,GSE65380,GSM1135020,GSM1135021,GSM1135024,GSM1135025,GSM1135028,GSM1135029,GSM1135032,GSM1135032,GSM1135036,GSM1135037,GSM1166139,GSM1166140,GSM1166143,GSM1272368,GSM1339395,GSM1339397,GSM1339399,GSM1339401,GSM1339403,GSM1339405,GSM1339413,GSM1339415,GSM1339417,GSM1339419,GSM1339421,GSM1339423,GSM1339425,GSM1339427,GSM1339429,GSM1339435,GSM1339437,GSM1339439,GSM1339441,GSM1828596,GSM1908…	2.42846e+63	ACIN1	1.73021	2	protein_coding,nonsense_mediated_decay	intron,utr3	CTGCAGCTTGCCACTGGTGGACATAGGGTCCTGCCTGCCTC	GTF2F1	1	ENCSR265ZIS	-
chr14	23530339	23530340	m6A_site_124692	0	-	m6A_site_124692	m6A	63	GSM1135020,GSM1135021,GSM1135024,GSM1135025,GSM1135028,GSM1135029,GSM1166139,GSM1166140,GSM1166141,GSM1166142,GSM1166143,GSM1339393,GSM1339397,GSM1339399,GSM1339401,GSM1339405,GSM1339409,GSM1339411,GSM1339415,GSM1339417,GSM1339427,GSM1339431,GSM1339433,GSM1339435,GSM1339437,GSM1339439,GSM1339441,GSM1723349,GSM1908206,GSM1908208,GSM1982257,GSM1982263,GSM2010450,GSM2010452,GSM2010454,GSM2010456,GSM…	2.42846e+63	ACIN1	1.73021	2	protein_coding,nonsense_mediated_decay	cds,utr3	TGGATGACCTTTTCCGAAAGACCAAGGCAGCTCCCTGCATC	SRSF7	1	ENCSR513NDD	-
chr14	23528489	23528490	m6A_site_124689	0	-	m6A_site_124689	m6A	87	GSM1135020,GSM1135021,GSM1135024,GSM1135025,GSM1135028,GSM1135029,GSM1166139,GSM1166140,GSM1166141,GSM1166142,GSM1166143,GSM1272358,GSM1272360,GSM1272362,GSM1272364,GSM1272366,GSM1272368,GSM1339393,GSM1339395,GSM1339397,GSM1339399,GSM1339401,GSM1339403,GSM1339405,GSM1339407,GSM1339409,GSM1339411,GSM1339413,GSM1339415,GSM1339417,GSM1339419,GSM1339421,GSM1339423,GSM1339425,GSM1339427,GSM1339429,GSM…	2.42846e+79	ACIN1	1.73021	2	nonsense_mediated_decay,protein_coding	utr3,cds	AGAGAGAGAAAGGGAGCGGGACAGGGGGGACCGAGATCGGG	FBL	1	GSE43666	-
chr14	23528519	23528520	m6A_site_124690	0	-	m6A_site_124690	m6A	87	GSM1135020,GSM1135021,GSM1135024,GSM1135025,GSM1135028,GSM1135029,GSM1166139,GSM1166140,GSM1166141,GSM1166142,GSM1166143,GSM1272358,GSM1272360,GSM1272362,GSM1272364,GSM1272366,GSM1272368,GSM1339393,GSM1339395,GSM1339397,GSM1339399,GSM1339401,GSM1339403,GSM1339405,GSM1339407,GSM1339409,GSM1339411,GSM1339413,GSM1339415,GSM1339417,GSM1339419,GSM1339421,GSM1339423,GSM1339425,GSM1339427,GSM1339429,GSM…	2.42846e+79	ACIN1	1.73021	2	protein_coding,nonsense_mediated_decay	cds,utr3	GGAGCACAGTCGGGAGAGGGACAGGGAGAGAGAGAGAGAAA	FAM120A	1	ENCSR987NYS	-
chr14	23536745	23536746	m6A_site_124719	0	-	m6A_site_124719	m6A	79	GSE37003,GSE65380,GSM1135020,GSM1135021,GSM1135024,GSM1135025,GSM1135028,GSM1135029,GSM1135032,GSM1135032,GSM1135036,GSM1135037,GSM1166139,GSM1166140,GSM1166141,GSM1166143,GSM1272358,GSM1272360,GSM1272362,GSM1272364,GSM1272366,GSM1272368,GSM1339393,GSM1339395,GSM1339397,GSM1339399,GSM1339401,GSM1339403,GSM1339405,GSM1339407,GSM1339409,GSM1339411,GSM1339413,GSM1339415,GSM1339417,GSM1339419,GSM1339…	2.42846e+71	ACIN1	1.73021	2	protein_coding,nonsense_mediated_decay	intron,utr3	ACTGTCTTGACATCATGGAAACTGGGCAGCGTCCCCCCACA	SRSF9	1	ENCSR773KRC	-
chr14	23537891	23537892	m6A_site_124741	0	-	m6A_site_124741	m6A	13	GSE65380,GSM1135020,GSM1135032,GSM1135037,GSM1339401,GSM1339417,GSM1339435,GSM1339439,GSM2203043,GSM2203047,GSM2203051,GSM2203056,GSM2203059	2.42846e+23	ACIN1	1.73021	2	protein_coding,processed_transcript,nonsense_mediated_decay,processed_transcript	intron,exon,intron,intron	AGGTCCTTCTTCCCCGTAAAACTTTGTCCAAGTACCTCATG	TARDBP	2	PubMed-21358640,ENCSR584TCR	-
chr14	23530629	23530630	m6A_site_124695	0	-	m6A_site_124695	m6A	52	GSM1135024,GSM1135029,GSM1166139,GSM1166140,GSM1166141,GSM1166142,GSM1166143,GSM1272362,GSM1272364,GSM1339397,GSM1339399,GSM1339401,GSM1339431,GSM1339433,GSM1339435,GSM1339437,GSM1339441,GSM1723349,GSM1908206,GSM1908208,GSM1908210,GSM1908212,GSM1982257,GSM1982263,GSM2010450,GSM2010452,GSM2010454,GSM2010456,GSM2203043,GSM2203044,GSM2203047,GSM2203051,GSM2203052,GSM2203055,GSM2203056,GSM2203059,GSM…	2.42846e+71	ACIN1	1.73021	2	nonsense_mediated_decay,protein_coding	utr3,cds	AAATGGAGCGGCGGGAGCGGACTCGATCAGAGCGTGAATGG	FXR2	1	ENCSR224QWC	-
chr14	23540628	23540629	m6A_site_124752	0	-	m6A_site_124752	m6A	23	GSM1135020,GSM1135021,GSM1135029,GSM1135032,GSM1135032,GSM1135036,GSM1135037,GSM1272368,GSM1339401,GSM1339425,GSM1339427,GSM1339437,GSM1339441,GSM2203047,GSM2203056,GSM2203060,GSM2283210,GSM2283212,GSM2283213,GSM2460345,GSM2460347,GSM928399,GSM928401	2.42846e+47	ACIN1	1.73021	2	protein_coding,processed_transcript,retained_intron,nonsense_mediated_decay,protein_coding,processed_transcript	intron,exon,intron,intron,utr5,intron	ACTCGGGGTTTGCCGTGAGGACTTAACGCTTATCTCTTAAA	RBM6	1	GSE48066	-
chr14	23530788	23530789	m6A_site_124698	0	-	m6A_site_124698	m6A	3	GSM1908206,GSM1908208,GSM2203043	27773535	ACIN1	1.73021	2	retained_intron,nonsense_mediated_decay,protein_coding	exon,utr3,cds	TGGTGGACCGTCCCTCTGAAACTAAGACAGAGGAGCAGGGA	WDR33	1	GSE61123	-
chr14	23528347	23528348	m6A_site_124684	0	-	m6A_site_124684	m6A	70	GSM1135020,GSM1135021,GSM1135024,GSM1135025,GSM1135028,GSM1135029,GSM1166139,GSM1166140,GSM1166141,GSM1166143,GSM1272358,GSM1272360,GSM1272362,GSM1272364,GSM1272366,GSM1272368,GSM1339393,GSM1339397,GSM1339399,GSM1339401,GSM1339403,GSM1339405,GSM1339407,GSM1339409,GSM1339411,GSM1339413,GSM1339415,GSM1339417,GSM1339419,GSM1339421,GSM1339425,GSM1339427,GSM1339431,GSM1339433,GSM1339435,GSM1339437,GSM…	2.42846e+71	ACIN1	1.73021	2	nonsense_mediated_decay,protein_coding	utr3,utr3	GGGCGCCGCTAGCTGGGAAAACACTAGAGCTGCAGGTACCA	GNL3	1	ENCSR301UQM	-
chr14	23537801	23537802	m6A_site_124740	0	-	m6A_site_124740	m6A	29	GSE65380,GSM1135020,GSM1135029,GSM1135032,GSM1135032,GSM1135036,GSM1135037,GSM1339401,GSM1339411,GSM1339413,GSM1339417,GSM1339421,GSM1339425,GSM1339427,GSM1339431,GSM1339435,GSM1339439,GSM1339441,GSM2203043,GSM2203047,GSM2203051,GSM2203052,GSM2203056,GSM2203059,GSM2203060,GSM2460345,GSM2460347,GSM908331,GSM928399	2.42846e+39	ACIN1	1.73021	2	processed_transcript,processed_transcript,protein_coding,nonsense_mediated_decay	intron,exon,intron,utr3	GATGCCGCCTCTTCCTCTGGACCCACCCGCTGCTACTGAGC	CSTF2T	1	ENCSR919HSE	-
chr14	23538564	23538565	m6A_site_124743	0	-	m6A_site_124743	m6A	3	GSM1908210,GSM2203047,GSM2203052	27773535	ACIN1	1.73021	2	protein_coding,processed_transcript,retained_intron,nonsense_mediated_decay	intron,intron,exon,intron	AAAGGAGGGATGAGGCAGGGACTTGGATCAGAATAGGGCCA	AUH	1	ENCSR334QFR	-
chr14	23540648	23540649	m6A_site_124753	0	-	m6A_site_124753	m6A	23	GSM1135020,GSM1135021,GSM1135029,GSM1135032,GSM1135032,GSM1135036,GSM1135037,GSM1272368,GSM1339401,GSM1339425,GSM1339427,GSM1339437,GSM1339441,GSM2203047,GSM2203056,GSM2203060,GSM2283210,GSM2283212,GSM2283213,GSM2460345,GSM2460347,GSM928399,GSM928401	2.42846e+47	ACIN1	1.73021	2	retained_intron,protein_coding,protein_coding,protein_coding,processed_transcript,nonsense_mediated_decay	exon,utr5,intron,cds,exon,intron	AGAGAGACCAATCCAGCCGAACTCGGGGTTTGCCGTGAGGA	NOP58	1	GSE43666	-
chr14	23528456	23528457	m6A_site_124687	0	-	m6A_site_124687	m6A	85	GSM1135020,GSM1135021,GSM1135024,GSM1135025,GSM1135028,GSM1135029,GSM1166139,GSM1166140,GSM1166141,GSM1166142,GSM1166143,GSM1272358,GSM1272360,GSM1272362,GSM1272364,GSM1272366,GSM1272368,GSM1339393,GSM1339395,GSM1339397,GSM1339399,GSM1339401,GSM1339403,GSM1339405,GSM1339407,GSM1339409,GSM1339411,GSM1339413,GSM1339415,GSM1339417,GSM1339419,GSM1339421,GSM1339423,GSM1339425,GSM1339427,GSM1339429,GSM…	2.42846e+79	ACIN1	1.73021	2	protein_coding,nonsense_mediated_decay	cds,utr3	AGATCGGGATAGGGAAAGGGACCGAGAACGAGGCAGGGAAA	FKBP4	1	ENCSR018ZUE	-
chr14	23528456	23528457	m6A_site_124687	0	-	m6A_site_124687	m6A	85	GSM1135020,GSM1135021,GSM1135024,GSM1135025,GSM1135028,GSM1135029,GSM1166139,GSM1166140,GSM1166141,GSM1166142,GSM1166143,GSM1272358,GSM1272360,GSM1272362,GSM1272364,GSM1272366,GSM1272368,GSM1339393,GSM1339395,GSM1339397,GSM1339399,GSM1339401,GSM1339403,GSM1339405,GSM1339407,GSM1339409,GSM1339411,GSM1339413,GSM1339415,GSM1339417,GSM1339419,GSM1339421,GSM1339423,GSM1339425,GSM1339427,GSM1339429,GSM…	2.42846e+79	ACIN1	1.73021	2	protein_coding,nonsense_mediated_decay	cds,utr3	AGATCGGGATAGGGAAAGGGACCGAGAACGAGGCAGGGAAA	SMNDC1	1	ENCSR373ODC	-
chr14	23536765	23536766	m6A_site_124720	0	-	m6A_site_124720	m6A	79	GSE37003,GSE65380,GSM1135020,GSM1135021,GSM1135024,GSM1135025,GSM1135028,GSM1135029,GSM1135032,GSM1135032,GSM1135036,GSM1135037,GSM1166139,GSM1166140,GSM1166141,GSM1166143,GSM1272358,GSM1272360,GSM1272362,GSM1272364,GSM1272366,GSM1272368,GSM1339393,GSM1339395,GSM1339397,GSM1339399,GSM1339401,GSM1339403,GSM1339405,GSM1339407,GSM1339409,GSM1339411,GSM1339413,GSM1339415,GSM1339417,GSM1339419,GSM1339…	2.42846e+71	ACIN1	1.73021	2	protein_coding,nonsense_mediated_decay	intron,utr3	AGCCTGGCCACCGCCAGTGAACTGTCTTGACATCATGGAAA	WDR33	1	GSE61123	-
chr14	23538799	23538800	m6A_site_124749	0	-	m6A_site_124749	m6A	23	GSM1135024,GSM1339433,GSM1339441,GSM2010454,GSM2010456,GSM2203043,GSM2203044,GSM2203047,GSM2203051,GSM2203052,GSM2203055,GSM2203056,GSM2203059,GSM2283210,GSM2283211,GSM2283212,GSM2283213,GSM2283214,GSM2283215,GSM2332985,GSM2332986,GSM2332988,GSM2332990	2.42846e+39	ACIN1	1.73021	2	protein_coding,retained_intron,nonsense_mediated_decay,processed_transcript	cds,exon,utr3,exon	GAAGGAGGAAGTGACCATGGACACAAGTGAAAACAGACCTG	BUD13	1	ENCSR830BSQ	-
chr14	23549160	23549161	m6A_site_124766	0	-	m6A_site_124766	m6A	1	GSM1135021	24284625	ACIN1	1.73021	2	protein_coding	cds	TCAGCCCAGAAGGATCTTGAACCTGAGTCAGACAGATCTGC	nELAVL	1	GSE53696	-
chr14	23537603	23537604	m6A_site_124736	0	-	m6A_site_124736	m6A	85	GSE37003,GSE65380,GSM1135020,GSM1135021,GSM1135024,GSM1135025,GSM1135028,GSM1135029,GSM1135032,GSM1135032,GSM1135036,GSM1135037,GSM1166141,GSM1166142,GSM1166144,GSM1272358,GSM1272360,GSM1272362,GSM1272364,GSM1272366,GSM1272368,GSM1339393,GSM1339395,GSM1339397,GSM1339399,GSM1339401,GSM1339403,GSM1339405,GSM1339407,GSM1339409,GSM1339411,GSM1339413,GSM1339415,GSM1339417,GSM1339419,GSM1339421,GSM1339…	2.42846e+71	ACIN1	1.73021	2	protein_coding,processed_transcript,nonsense_mediated_decay	intron,exon,utr3	AAACATTTGGAAAGGGGTGGACTTGCATCATCTCCCTACTT	SLTM	1	ENCSR351PVI	-
chr14	23562726	23562727	m6A_site_124788	0	-	m6A_site_124788	m6A	9	GSM1339397,GSM1339433,GSM1339435,GSM1339441,GSM2283210,GSM2283211,GSM2283212,GSM2283214,GSM2283215	2498190000000000	ACIN1	1.73021	2	protein_coding	cds	ATGCTAGAAAATTTACAGAAACACTCAACACCCCATGCTGC	TAF15	1	GSE43294	-
chr14	23528423	23528424	m6A_site_124686	0	-	m6A_site_124686	m6A	83	GSM1135020,GSM1135021,GSM1135024,GSM1135025,GSM1135028,GSM1135029,GSM1166139,GSM1166140,GSM1166141,GSM1166142,GSM1166143,GSM1272358,GSM1272360,GSM1272362,GSM1272364,GSM1272366,GSM1272368,GSM1339393,GSM1339395,GSM1339397,GSM1339399,GSM1339401,GSM1339403,GSM1339405,GSM1339407,GSM1339409,GSM1339411,GSM1339413,GSM1339415,GSM1339417,GSM1339419,GSM1339421,GSM1339423,GSM1339425,GSM1339427,GSM1339431,GSM…	2.42846e+79	ACIN1	1.73021	2	nonsense_mediated_decay,protein_coding	utr3,cds	CAGGGAAAGGGATCGCAGGGACACCAAGCGCCACAGCAGAA	CPSF2	1	GSE60385	-
chr14	23530672	23530673	m6A_site_124696	0	-	m6A_site_124696	m6A	49	GSM1135024,GSM1135029,GSM1166139,GSM1166140,GSM1166141,GSM1166142,GSM1166143,GSM1272362,GSM1272364,GSM1339397,GSM1339399,GSM1339401,GSM1339411,GSM1339431,GSM1339433,GSM1339435,GSM1339437,GSM1339439,GSM1339441,GSM1723349,GSM1908206,GSM1908208,GSM1908210,GSM1908212,GSM1982257,GSM1982263,GSM2010450,GSM2010452,GSM2010454,GSM2010456,GSM2203047,GSM2203055,GSM2203059,GSM2283210,GSM2283211,GSM2283212,GSM…	2.42846e+71	ACIN1	1.73021	2	protein_coding,nonsense_mediated_decay	cds,utr3	CAGGAACGGGCAGTGCGGGAACAGTGGGCAGAACGGGAACG	FXR2	1	ENCSR224QWC	-
chr14	23530376	23530377	m6A_site_124693	0	-	m6A_site_124693	m6A	53	GSM1135021,GSM1135024,GSM1135028,GSM1135029,GSM1166139,GSM1166140,GSM1166141,GSM1166142,GSM1166143,GSM1339393,GSM1339397,GSM1339399,GSM1339401,GSM1339405,GSM1339411,GSM1339427,GSM1339431,GSM1339433,GSM1339435,GSM1339437,GSM1339441,GSM1723349,GSM1982257,GSM1982263,GSM2010450,GSM2010452,GSM2010454,GSM2010456,GSM2203043,GSM2203044,GSM2203047,GSM2203051,GSM2203055,GSM2203056,GSM2203059,GSM2203060,GSM…	2.42846e+63	ACIN1	1.73021	2	protein_coding,nonsense_mediated_decay	cds,utr3	TCAGAGAAAGCCCAGGAGGAACCACCTGCCAAGCTGCTGGA	LSM11	1	ENCSR022BVV	-
chr14	23536535	23536536	m6A_site_124716	0	-	m6A_site_124716	m6A	18	GSE65380,GSM1135020,GSM1135021,GSM1135032,GSM1135032,GSM1135036,GSM1135037,GSM1339401,GSM1339417,GSM1339419,GSM2010454,GSM2010456,GSM2283210,GSM2283211,GSM2283212,GSM2283213,GSM2460345,GSM2460347	2.42846e+23	ACIN1	1.73021	2	nonsense_mediated_decay,protein_coding	utr3,intron	AGTGAGGTGCGATTGGCTGAACTGAAGATCCCAGGTGTGAG	PRPF8	1	ENCSR121NVA	-
chr14	23559221	23559222	m6A_site_124784	0	-	m6A_site_124784	m6A	21	GSM2203043,GSM2203047,GSM2203051,GSM2203055,GSM2203056,GSM2203059,GSM2203060,GSM2283210,GSM2283211,GSM2283212,GSM2283213,GSM2283214,GSM2283215,GSM2332985,GSM2332986,GSM2332987,GSM2332988,GSM2332989,GSM2332990,GSM2483507,GSM2483508	2.77735e+23	ACIN1	1.73021	2	protein_coding,protein_coding	cds,intron	TTTCAGAGCAGCCTGGAGAGACCAGAGCTGGAGCTCAGCAG	AGO1-4	1	GSE64678	-
chr14	23540384	23540385	m6A_site_124750	0	-	m6A_site_124750	m6A	25	GSM1135024,GSM1135037,GSM1339433,GSM1339441,GSM2010454,GSM2010456,GSM2203043,GSM2203044,GSM2203047,GSM2203051,GSM2203052,GSM2203055,GSM2203056,GSM2203059,GSM2283210,GSM2283211,GSM2283212,GSM2283213,GSM2283214,GSM2283215,GSM2332985,GSM2332986,GSM2332987,GSM2332988,GSM2332990	2.42846e+39	ACIN1	1.73021	2	retained_intron,processed_transcript,protein_coding,nonsense_mediated_decay,retained_intron,processed_transcript,protein_coding	exon,exon,intron,intron,intron,intron,utr5	TCCATTCCAGAAAGGGATAAACAGCACTTCCAGGGGGAGAA	NOP58	1	GSE43666	-
chr14	23536825	23536826	m6A_site_124721	0	-	m6A_site_124721	m6A	77	GSE37003,GSE65380,GSM1135020,GSM1135021,GSM1135024,GSM1135025,GSM1135028,GSM1135029,GSM1135032,GSM1135032,GSM1135036,GSM1135037,GSM1166139,GSM1166140,GSM1166143,GSM1272358,GSM1272360,GSM1272362,GSM1272366,GSM1272368,GSM1339393,GSM1339395,GSM1339397,GSM1339399,GSM1339401,GSM1339403,GSM1339405,GSM1339407,GSM1339409,GSM1339411,GSM1339413,GSM1339415,GSM1339417,GSM1339419,GSM1339421,GSM1339423,GSM1339…	2.42846e+71	ACIN1	1.73021	2	nonsense_mediated_decay,protein_coding	utr3,intron	GATGTCCCTTCAGGGCCAGGACTGATGTCTCTGCCCCTTTC	YTHDF1	1	GSE63591	reader
chr14	23538762	23538763	m6A_site_124747	0	-	m6A_site_124747	m6A	20	GSM1135024,GSM1339433,GSM1339441,GSM2010454,GSM2010456,GSM2203043,GSM2203044,GSM2203047,GSM2203051,GSM2203052,GSM2203055,GSM2203056,GSM2203059,GSM2283210,GSM2283211,GSM2283212,GSM2283213,GSM2283214,GSM2283215,GSM2332990	2.42846e+39	ACIN1	1.73021	2	protein_coding,processed_transcript,retained_intron,nonsense_mediated_decay	cds,exon,exon,utr3	CCTGAAAATGATGTTCCAGAACCTCCCATGCCTATTGCAGA	DKC1	1	GSE43666	-
chr14	23537186	23537187	m6A_site_124726	0	-	m6A_site_124726	m6A	6	GSM1135032,GSM1135032,GSM1135036,GSM1135037,GSM2460347,GSM908331	2428460000000000	ACIN1	1.73021	2	protein_coding,nonsense_mediated_decay	intron,utr3	ATTTCATCCACCTGACTGGAACCACTGTCTCAGCTGGAGTC	SRSF1	2	ENCSR989VIY,ENCSR432XUP	-
chr14	23538742	23538743	m6A_site_124746	0	-	m6A_site_124746	m6A	17	GSM1135024,GSM1339433,GSM2010454,GSM2010456,GSM2203043,GSM2203044,GSM2203047,GSM2203051,GSM2203052,GSM2203055,GSM2203056,GSM2203059,GSM2283210,GSM2283211,GSM2283212,GSM2283214,GSM2283215	2.42846e+31	ACIN1	1.73021	2	processed_transcript,retained_intron,nonsense_mediated_decay,protein_coding	exon,exon,utr3,cds	ACCTCCCATGCCTATTGCAGACCAAGTCAGCAATGATGACC	UPF1	1	GSE47976	-
chr14	23533324	23533325	m6A_site_124704	0	-	m6A_site_124704	m6A	13	GSM1339397,GSM1339433,GSM1339441,GSM2010450,GSM2010454,GSM2010456,GSM2203043,GSM2203047,GSM2203051,GSM2203055,GSM2203056,GSM2203059,GSM908331	2.49819e+23	ACIN1	1.73021	2	protein_coding,retained_intron,nonsense_mediated_decay	cds,exon,utr3	AGGGGCTGAAAATATGCCGGACAGTCACTCAGGTAAGGCTT	LSM11	1	ENCSR022BVV	-
chr14	23530782	23530783	m6A_site_124697	0	-	m6A_site_124697	m6A	3	GSM1908206,GSM1908208,GSM2203043	27773535	ACIN1	1.73021	2	protein_coding,retained_intron,nonsense_mediated_decay	cds,exon,utr3	ACCGTCCCTCTGAAACTAAGACAGAGGAGCAGGGAATACCA	AGO1-4	1	GSE64675	-
chr14	23533445	23533446	m6A_site_124707	0	-	m6A_site_124707	m6A	6	GSM2203043,GSM2203047,GSM2203051,GSM2203055,GSM2203056,GSM2203059	27773535	ACIN1	1.73021	2	retained_intron,retained_intron,protein_coding,nonsense_mediated_decay,protein_coding	intron,exon,intron,intron,cds	AGCCTCATCCCCGACATCAAACCCCTGGCGGGGCAGGAGGC	nELAVL	1	GSE53695	-
chr14	23537029	23537030	m6A_site_124725	0	-	m6A_site_124725	m6A	27	GSE65380,GSM1135020,GSM1135021,GSM1135024,GSM1135028,GSM1135029,GSM1135032,GSM1135032,GSM1135036,GSM1135037,GSM1339401,GSM1339425,GSM1339429,GSM1339439,GSM1982257,GSM2010450,GSM2010452,GSM2010454,GSM2460345,GSM2460347,GSM2460352,GSM2460356,GSM2460358,GSM908331,GSM908333,GSM928399,GSM928401	2.42846e+31	ACIN1	1.73021	2	protein_coding,nonsense_mediated_decay	intron,utr3	TGATCCCACTCGGTGAGAGGACCCCCTCCCCAGTTACAGGC	WDR33	1	GSE61123	-
chr14	23537579	23537580	m6A_site_124735	0	-	m6A_site_124735	m6A	83	GSE37003,GSE65380,GSM1135020,GSM1135021,GSM1135024,GSM1135025,GSM1135028,GSM1135029,GSM1135032,GSM1135032,GSM1135036,GSM1135037,GSM1166142,GSM1272358,GSM1272360,GSM1272362,GSM1272364,GSM1272366,GSM1272368,GSM1339393,GSM1339395,GSM1339397,GSM1339399,GSM1339401,GSM1339403,GSM1339405,GSM1339407,GSM1339409,GSM1339411,GSM1339413,GSM1339415,GSM1339417,GSM1339419,GSM1339421,GSM1339423,GSM1339425,GSM1339…	2.42846e+71	ACIN1	1.73021	2	nonsense_mediated_decay,processed_transcript,protein_coding	utr3,exon,intron	GCATCATCTCCCTACTTGGGACACCCCAAGAAGAGCTTGTG	nELAVL	1	GSE53696	-
chr14	23538679	23538680	m6A_site_124745	0	-	m6A_site_124745	m6A	11	GSM2203043,GSM2203044,GSM2203047,GSM2203051,GSM2203052,GSM2203055,GSM2203056,GSM2203059,GSM2283210,GSM2283212,GSM2283215	2777350000000000	ACIN1	1.73021	2	nonsense_mediated_decay,protein_coding,processed_transcript,retained_intron	intron,intron,intron,exon	TGAGGAGAAGAAAGAGGTAAACATCCAAGCCACCTATTGGG	SRSF1	1	ENCSR432XUP	-
chr14	23527983	23527984	m6A_site_124679	0	-	m6A_site_124679	m6A	8	GSM1135020,GSM1135029,GSM2203043,GSM2203047,GSM2203051,GSM2203055,GSM2203056,GSM2203059	2428460000000000	ACIN1	1.73021	2	nonsense_mediated_decay,protein_coding	utr3,utr3	TGGGAACAGCCGGGGCCAGGACTGGGTCACCTATGAGCTGA	SRSF7	1	ENCSR513NDD	-
chr14	23537210	23537211	m6A_site_124727	0	-	m6A_site_124727	m6A	5	GSM1135032,GSM1135032,GSM1135036,GSM1135037,GSM2460347	24284625	ACIN1	1.73021	2	protein_coding,nonsense_mediated_decay	intron,utr3	CTCCATCCCTGGAGGCAGGGACTCATTTCATCCACCTGACT	TAF15	1	GSE43294	-
chr14	23538564	23538565	m6A_site_124743	0	-	m6A_site_124743	m6A	3	GSM1908210,GSM2203047,GSM2203052	27773535	ACIN1	1.73021	2	protein_coding,processed_transcript,retained_intron,nonsense_mediated_decay	intron,intron,exon,intron	AAAGGAGGGATGAGGCAGGGACTTGGATCAGAATAGGGCCA	SND1	2	ENCSR128VXC,ENCSR061EVO	-
chr14	23533749	23533750	m6A_site_124712	0	-	m6A_site_124712	m6A	15	GSM1135020,GSM1135021,GSM1135024,GSM1135028,GSM1135029,GSM1908206,GSM2010454,GSM2010456,GSM2203043,GSM2203047,GSM2203051,GSM2203055,GSM2203056,GSM2203059,GSM2283214	2.42846e+23	ACIN1	1.73021	2	nonsense_mediated_decay,retained_intron,protein_coding,retained_intron	intron,exon,intron,intron	CTGTAGGTATTACGGTTTGAACTAGCAGAGGTCCTGAGACC	RBM10	1	GSE48066	-
chr14	23527983	23527984	m6A_site_124679	0	-	m6A_site_124679	m6A	8	GSM1135020,GSM1135029,GSM2203043,GSM2203047,GSM2203051,GSM2203055,GSM2203056,GSM2203059	2428460000000000	ACIN1	1.73021	2	nonsense_mediated_decay,protein_coding	utr3,utr3	TGGGAACAGCCGGGGCCAGGACTGGGTCACCTATGAGCTGA	AUH	1	ENCSR541QHS	-
chr14	23528375	23528376	m6A_site_124685	0	-	m6A_site_124685	m6A	79	GSM1135020,GSM1135021,GSM1135024,GSM1135025,GSM1135028,GSM1135029,GSM1166139,GSM1166140,GSM1166141,GSM1166142,GSM1166143,GSM1272358,GSM1272360,GSM1272362,GSM1272364,GSM1272366,GSM1272368,GSM1339393,GSM1339395,GSM1339397,GSM1339399,GSM1339401,GSM1339403,GSM1339405,GSM1339407,GSM1339409,GSM1339411,GSM1339413,GSM1339415,GSM1339417,GSM1339419,GSM1339421,GSM1339425,GSM1339427,GSM1339431,GSM1339433,GSM…	2.42846e+79	ACIN1	1.73021	2	nonsense_mediated_decay,protein_coding	utr3,cds	TCGGAGCACACCTGTGCGGGACCGGGGTGGGCGCCGCTAGC	AUH	1	ENCSR541QHS	-
chr14	23538640	23538641	m6A_site_124744	0	-	m6A_site_124744	m6A	10	GSM1908210,GSM2203043,GSM2203047,GSM2203051,GSM2203052,GSM2203055,GSM2203056,GSM2203059,GSM2283210,GSM2283212	2777350000000000	ACIN1	1.73021	2	protein_coding,nonsense_mediated_decay,retained_intron,processed_transcript	intron,intron,exon,intron	GGGCGGGTGGGCAGGAATGGACCTAGGGGAAAGAGTAGAGC	NPM1	1	ENCSR867DSZ	-
chr14	23548221	23548222	m6A_site_124761	0	-	m6A_site_124761	m6A	1	GSM2203051	27773535	ACIN1	1.73021	2	retained_intron,protein_coding	exon,cds	GAGCCCTGGAGTCTCCAGGGACAGCAGCACCAGCTATACTG	WDR33	1	GSE61123	-
chr14	23530601	23530602	m6A_site_124694	0	-	m6A_site_124694	m6A	47	GSM1135024,GSM1135029,GSM1166139,GSM1166140,GSM1166141,GSM1166142,GSM1166143,GSM1272362,GSM1272364,GSM1339393,GSM1339397,GSM1339399,GSM1339401,GSM1339431,GSM1339433,GSM1339435,GSM1339437,GSM1339441,GSM1723349,GSM1982257,GSM1982263,GSM2010450,GSM2010452,GSM2010454,GSM2010456,GSM2203043,GSM2203044,GSM2203047,GSM2203051,GSM2203052,GSM2203055,GSM2203056,GSM2203059,GSM2283210,GSM2283211,GSM2283212,GSM…	2.42846e+63	ACIN1	1.73021	2	protein_coding,nonsense_mediated_decay	cds,utr3	AGAGCGTGAATGGGATCGGGACAAAGTTCGAGAAGGGCCCC	LIN28B	1	ENCSR861GYE	-
chr14	23548120	23548121	m6A_site_124759	0	-	m6A_site_124759	m6A	5	GSM2203051,GSM2283212,GSM2283214,GSM2283215,GSM2332990	2.77735e+23	ACIN1	1.73021	2	protein_coding,retained_intron	cds,exon	TCTGTGAGCCAAAGGAGAGGACTTCCACCTCCTCATCCTCT	AGO	1	GSE78059	-
chr14	23527983	23527984	m6A_site_124679	0	-	m6A_site_124679	m6A	8	GSM1135020,GSM1135029,GSM2203043,GSM2203047,GSM2203051,GSM2203055,GSM2203056,GSM2203059	2428460000000000	ACIN1	1.73021	2	nonsense_mediated_decay,protein_coding	utr3,utr3	TGGGAACAGCCGGGGCCAGGACTGGGTCACCTATGAGCTGA	SBDS	1	ENCSR059CWF	-
chr14	23537603	23537604	m6A_site_124736	0	-	m6A_site_124736	m6A	85	GSE37003,GSE65380,GSM1135020,GSM1135021,GSM1135024,GSM1135025,GSM1135028,GSM1135029,GSM1135032,GSM1135032,GSM1135036,GSM1135037,GSM1166141,GSM1166142,GSM1166144,GSM1272358,GSM1272360,GSM1272362,GSM1272364,GSM1272366,GSM1272368,GSM1339393,GSM1339395,GSM1339397,GSM1339399,GSM1339401,GSM1339403,GSM1339405,GSM1339407,GSM1339409,GSM1339411,GSM1339413,GSM1339415,GSM1339417,GSM1339419,GSM1339421,GSM1339…	2.42846e+71	ACIN1	1.73021	2	protein_coding,processed_transcript,nonsense_mediated_decay	intron,exon,utr3	AAACATTTGGAAAGGGGTGGACTTGCATCATCTCCCTACTT	EIF4A3	1	GSE40778	-
chr14	23536689	23536690	m6A_site_124718	0	-	m6A_site_124718	m6A	72	GSE37003,GSE65380,GSM1135020,GSM1135021,GSM1135024,GSM1135025,GSM1135028,GSM1135029,GSM1135032,GSM1135032,GSM1135036,GSM1135037,GSM1166139,GSM1166140,GSM1166141,GSM1166143,GSM1272360,GSM1272362,GSM1272364,GSM1272366,GSM1272368,GSM1339395,GSM1339397,GSM1339399,GSM1339401,GSM1339403,GSM1339407,GSM1339409,GSM1339411,GSM1339413,GSM1339415,GSM1339417,GSM1339419,GSM1339421,GSM1339423,GSM1339425,GSM1339…	2.42846e+71	ACIN1	1.73021	2	nonsense_mediated_decay,protein_coding	utr3,intron	CCCCCTGCGCCCCTGGGAGGACTCTGGCAGTGCCGTGCTGA	ELAVL1	1	GSE50989	-
chr14	23559737	23559738	m6A_site_124785	0	-	m6A_site_124785	m6A	1	GSM2203047	27773535	ACIN1	1.73021	2	protein_coding	cds	GAAGCTCGAGAAGCTGCAGAACTTGAAGGTAAGCCCAGATT	AGO	1	GSE78059	-
chr14	23530339	23530340	m6A_site_124692	0	-	m6A_site_124692	m6A	63	GSM1135020,GSM1135021,GSM1135024,GSM1135025,GSM1135028,GSM1135029,GSM1166139,GSM1166140,GSM1166141,GSM1166142,GSM1166143,GSM1339393,GSM1339397,GSM1339399,GSM1339401,GSM1339405,GSM1339409,GSM1339411,GSM1339415,GSM1339417,GSM1339427,GSM1339431,GSM1339433,GSM1339435,GSM1339437,GSM1339439,GSM1339441,GSM1723349,GSM1908206,GSM1908208,GSM1982257,GSM1982263,GSM2010450,GSM2010452,GSM2010454,GSM2010456,GSM…	2.42846e+63	ACIN1	1.73021	2	protein_coding,nonsense_mediated_decay	cds,utr3	TGGATGACCTTTTCCGAAAGACCAAGGCAGCTCCCTGCATC	FBL	1	GSE43666	-
chr14	23549058	23549059	m6A_site_124764	0	-	m6A_site_124764	m6A	1	GSM2332990	27773536	ACIN1	1.73021	2	protein_coding	cds	CTGAAACAGCCATCTTTGGAACAGAAGGAAGGCAGAAGAGC	MSI1	1	GSE68800	-
chr14	23536689	23536690	m6A_site_124718	0	-	m6A_site_124718	m6A	72	GSE37003,GSE65380,GSM1135020,GSM1135021,GSM1135024,GSM1135025,GSM1135028,GSM1135029,GSM1135032,GSM1135032,GSM1135036,GSM1135037,GSM1166139,GSM1166140,GSM1166141,GSM1166143,GSM1272360,GSM1272362,GSM1272364,GSM1272366,GSM1272368,GSM1339395,GSM1339397,GSM1339399,GSM1339401,GSM1339403,GSM1339407,GSM1339409,GSM1339411,GSM1339413,GSM1339415,GSM1339417,GSM1339419,GSM1339421,GSM1339423,GSM1339425,GSM1339…	2.42846e+71	ACIN1	1.73021	2	nonsense_mediated_decay,protein_coding	utr3,intron	CCCCCTGCGCCCCTGGGAGGACTCTGGCAGTGCCGTGCTGA	AGO1-4	1	GSE64678	-
chr14	23536929	23536930	m6A_site_124723	0	-	m6A_site_124723	m6A	59	GSE37003,GSE65380,GSM1135020,GSM1135021,GSM1135024,GSM1135025,GSM1135028,GSM1135029,GSM1135032,GSM1135032,GSM1135036,GSM1135037,GSM1166139,GSM1166140,GSM1166143,GSM1272368,GSM1339395,GSM1339397,GSM1339399,GSM1339401,GSM1339403,GSM1339405,GSM1339413,GSM1339415,GSM1339417,GSM1339419,GSM1339421,GSM1339423,GSM1339425,GSM1339427,GSM1339429,GSM1339435,GSM1339437,GSM1339439,GSM1339441,GSM1828596,GSM1908…	2.42846e+63	ACIN1	1.73021	2	protein_coding,nonsense_mediated_decay	intron,utr3	CTGCAGCTTGCCACTGGTGGACATAGGGTCCTGCCTGCCTC	SRSF9	1	ENCSR773KRC	-
chr14	23548839	23548840	m6A_site_124762	0	-	m6A_site_124762	m6A	2	GSM2203043,GSM2203051	27773535	ACIN1	1.73021	2	protein_coding	cds	CATGCCAACCCTCGTGGTAGACCCAAGATGGGCTCCAGATC	FBL	1	GSE43666	-
chr14	23536582	23536583	m6A_site_124717	0	-	m6A_site_124717	m6A	31	GSE65380,GSM1135020,GSM1135021,GSM1135025,GSM1135028,GSM1135029,GSM1135032,GSM1135032,GSM1135036,GSM1135037,GSM1339399,GSM1339401,GSM1339415,GSM1339417,GSM1339419,GSM1339421,GSM1339427,GSM1339429,GSM1908208,GSM2010450,GSM2010452,GSM2010454,GSM2010456,GSM2283210,GSM2283211,GSM2283212,GSM2283213,GSM2460345,GSM2460347,GSM928399,GSM928401	2.42846e+31	ACIN1	1.73021	2	protein_coding,nonsense_mediated_decay	intron,utr3	GGAGGGCTCATTCTGATTGGACCGGCGGTTGACTAGATACA	TRA2A	1	ENCSR314UMJ	-
chr14	23559200	23559201	m6A_site_124783	0	-	m6A_site_124783	m6A	21	GSM2203043,GSM2203047,GSM2203051,GSM2203055,GSM2203056,GSM2203059,GSM2203060,GSM2283210,GSM2283211,GSM2283212,GSM2283213,GSM2283214,GSM2283215,GSM2332985,GSM2332986,GSM2332987,GSM2332988,GSM2332989,GSM2332990,GSM2483507,GSM2483508	2.77735e+23	ACIN1	1.73021	2	protein_coding,protein_coding	intron,cds	CCAGAGCTGGAGCTCAGCAGACATTCGCCCAGTACGTATCT	ELAVL1	1	GSE28859	-
chr14	23528423	23528424	m6A_site_124686	0	-	m6A_site_124686	m6A	83	GSM1135020,GSM1135021,GSM1135024,GSM1135025,GSM1135028,GSM1135029,GSM1166139,GSM1166140,GSM1166141,GSM1166142,GSM1166143,GSM1272358,GSM1272360,GSM1272362,GSM1272364,GSM1272366,GSM1272368,GSM1339393,GSM1339395,GSM1339397,GSM1339399,GSM1339401,GSM1339403,GSM1339405,GSM1339407,GSM1339409,GSM1339411,GSM1339413,GSM1339415,GSM1339417,GSM1339419,GSM1339421,GSM1339423,GSM1339425,GSM1339427,GSM1339431,GSM…	2.42846e+79	ACIN1	1.73021	2	nonsense_mediated_decay,protein_coding	utr3,cds	CAGGGAAAGGGATCGCAGGGACACCAAGCGCCACAGCAGAA	CNBP	1	GSE76193	-
chr14	23528519	23528520	m6A_site_124690	0	-	m6A_site_124690	m6A	87	GSM1135020,GSM1135021,GSM1135024,GSM1135025,GSM1135028,GSM1135029,GSM1166139,GSM1166140,GSM1166141,GSM1166142,GSM1166143,GSM1272358,GSM1272360,GSM1272362,GSM1272364,GSM1272366,GSM1272368,GSM1339393,GSM1339395,GSM1339397,GSM1339399,GSM1339401,GSM1339403,GSM1339405,GSM1339407,GSM1339409,GSM1339411,GSM1339413,GSM1339415,GSM1339417,GSM1339419,GSM1339421,GSM1339423,GSM1339425,GSM1339427,GSM1339429,GSM…	2.42846e+79	ACIN1	1.73021	2	protein_coding,nonsense_mediated_decay	cds,utr3	GGAGCACAGTCGGGAGAGGGACAGGGAGAGAGAGAGAGAAA	LARP7	1	ENCSR456KXI	-
chr14	23538799	23538800	m6A_site_124749	0	-	m6A_site_124749	m6A	23	GSM1135024,GSM1339433,GSM1339441,GSM2010454,GSM2010456,GSM2203043,GSM2203044,GSM2203047,GSM2203051,GSM2203052,GSM2203055,GSM2203056,GSM2203059,GSM2283210,GSM2283211,GSM2283212,GSM2283213,GSM2283214,GSM2283215,GSM2332985,GSM2332986,GSM2332988,GSM2332990	2.42846e+39	ACIN1	1.73021	2	protein_coding,retained_intron,nonsense_mediated_decay,processed_transcript	cds,exon,utr3,exon	GAAGGAGGAAGTGACCATGGACACAAGTGAAAACAGACCTG	U2AF2	1	PubMed-23374342	-
chr14	23550995	23550996	m6A_site_124782	0	-	m6A_site_124782	m6A	32	GSM1339397,GSM1339405,GSM1339433,GSM1339441,GSM2010454,GSM2010456,GSM2203043,GSM2203044,GSM2203047,GSM2203051,GSM2203052,GSM2203055,GSM2203056,GSM2203059,GSM2203060,GSM2203063,GSM2283210,GSM2283211,GSM2283212,GSM2283213,GSM2283214,GSM2283215,GSM2332985,GSM2332986,GSM2332987,GSM2332988,GSM2332989,GSM2332990,GSM2483505,GSM2483506,GSM2483507,GSM2483508	2.49819e+31	ACIN1	1.73021	2	protein_coding	cds	GGTGACTCTGATGATGAGAAACCAAGGAAAGGAGAAAGACG	NOP58	1	GSE43666	-
chr14	23537579	23537580	m6A_site_124735	0	-	m6A_site_124735	m6A	83	GSE37003,GSE65380,GSM1135020,GSM1135021,GSM1135024,GSM1135025,GSM1135028,GSM1135029,GSM1135032,GSM1135032,GSM1135036,GSM1135037,GSM1166142,GSM1272358,GSM1272360,GSM1272362,GSM1272364,GSM1272366,GSM1272368,GSM1339393,GSM1339395,GSM1339397,GSM1339399,GSM1339401,GSM1339403,GSM1339405,GSM1339407,GSM1339409,GSM1339411,GSM1339413,GSM1339415,GSM1339417,GSM1339419,GSM1339421,GSM1339423,GSM1339425,GSM1339…	2.42846e+71	ACIN1	1.73021	2	nonsense_mediated_decay,processed_transcript,protein_coding	utr3,exon,intron	GCATCATCTCCCTACTTGGGACACCCCAAGAAGAGCTTGTG	IGF2BP3	1	ENCSR993OLA	-
chr14	23530802	23530803	m6A_site_124699	0	-	m6A_site_124699	m6A	3	GSM1908206,GSM1908208,GSM2203043	27773535	ACIN1	1.73021	2	protein_coding,retained_intron,nonsense_mediated_decay	cds,exon,utr3	TCACCGAGGCCTCTTGGTGGACCGTCCCTCTGAAACTAAGA	GTF2F1	1	ENCSR265ZIS	-
chr14	23548839	23548840	m6A_site_124762	0	-	m6A_site_124762	m6A	2	GSM2203043,GSM2203051	27773535	ACIN1	1.73021	2	protein_coding	cds	CATGCCAACCCTCGTGGTAGACCCAAGATGGGCTCCAGATC	IGF2BP1	1	ENCSR975KIR	-
chr14	23536855	23536856	m6A_site_124722	0	-	m6A_site_124722	m6A	77	GSE37003,GSE65380,GSM1135020,GSM1135021,GSM1135024,GSM1135025,GSM1135028,GSM1135029,GSM1135032,GSM1135032,GSM1135036,GSM1135037,GSM1166139,GSM1166140,GSM1166143,GSM1272358,GSM1272360,GSM1272362,GSM1272366,GSM1272368,GSM1339393,GSM1339395,GSM1339397,GSM1339399,GSM1339401,GSM1339403,GSM1339405,GSM1339407,GSM1339409,GSM1339411,GSM1339413,GSM1339415,GSM1339417,GSM1339419,GSM1339421,GSM1339423,GSM1339…	2.42846e+71	ACIN1	1.73021	2	nonsense_mediated_decay,protein_coding	utr3,intron	CACAGGCCATCTCATCAGGGACTGCAAGATGATGTCCCTTC	ELAVL1	1	GSE50989	-
chr14	23533596	23533597	m6A_site_124708	0	-	m6A_site_124708	m6A	17	GSM1135020,GSM1135021,GSM1135024,GSM1135028,GSM1135029,GSM1908206,GSM2010454,GSM2010456,GSM2203043,GSM2203047,GSM2203051,GSM2203055,GSM2203056,GSM2203059,GSM2203060,GSM2283214,GSM2332990	2.42846e+31	ACIN1	1.73021	2	nonsense_mediated_decay,retained_intron,protein_coding	utr3,exon,cds	ACAGCCACCACACAGAAGAAACCTTCCATCAGTATCACCAC	SRSF1	1	ENCSR989VIY	-
chr14	23527998	23527999	m6A_site_124680	0	-	m6A_site_124680	m6A	8	GSM1135020,GSM1135029,GSM2203043,GSM2203047,GSM2203051,GSM2203055,GSM2203056,GSM2203059	2428460000000000	ACIN1	1.73021	2	protein_coding,nonsense_mediated_decay	utr3,utr3	CTTACAGCCTTCTCTTGGGAACAGCCGGGGCCAGGACTGGG	LSM11	1	ENCSR022BVV	-
chr14	23549912	23549913	m6A_site_124777	0	-	m6A_site_124777	m6A	57	GSM1135024,GSM1166140,GSM1339393,GSM1339395,GSM1339397,GSM1339399,GSM1339401,GSM1339403,GSM1339405,GSM1339407,GSM1339409,GSM1339411,GSM1339413,GSM1339415,GSM1339417,GSM1339419,GSM1339421,GSM1339425,GSM1339427,GSM1339431,GSM1339433,GSM1339435,GSM1339437,GSM1339439,GSM1339441,GSM1723347,GSM1723351,GSM1982263,GSM2010450,GSM2010452,GSM2010454,GSM2010456,GSM2203043,GSM2203044,GSM2203047,GSM2203051,GSM…	2.42846e+63	ACIN1	1.73021	2	protein_coding	cds	GAGCAGATCGAAATTTGAAAACAGAGGAGGAAGAAGAGGAG	FBL	1	GSE43666	-
chr14	23559221	23559222	m6A_site_124784	0	-	m6A_site_124784	m6A	21	GSM2203043,GSM2203047,GSM2203051,GSM2203055,GSM2203056,GSM2203059,GSM2203060,GSM2283210,GSM2283211,GSM2283212,GSM2283213,GSM2283214,GSM2283215,GSM2332985,GSM2332986,GSM2332987,GSM2332988,GSM2332989,GSM2332990,GSM2483507,GSM2483508	2.77735e+23	ACIN1	1.73021	2	protein_coding,protein_coding	cds,intron	TTTCAGAGCAGCCTGGAGAGACCAGAGCTGGAGCTCAGCAG	nELAVL	1	GSE53695	-
chr14	23530601	23530602	m6A_site_124694	0	-	m6A_site_124694	m6A	47	GSM1135024,GSM1135029,GSM1166139,GSM1166140,GSM1166141,GSM1166142,GSM1166143,GSM1272362,GSM1272364,GSM1339393,GSM1339397,GSM1339399,GSM1339401,GSM1339431,GSM1339433,GSM1339435,GSM1339437,GSM1339441,GSM1723349,GSM1982257,GSM1982263,GSM2010450,GSM2010452,GSM2010454,GSM2010456,GSM2203043,GSM2203044,GSM2203047,GSM2203051,GSM2203052,GSM2203055,GSM2203056,GSM2203059,GSM2283210,GSM2283211,GSM2283212,GSM…	2.42846e+63	ACIN1	1.73021	2	protein_coding,nonsense_mediated_decay	cds,utr3	AGAGCGTGAATGGGATCGGGACAAAGTTCGAGAAGGGCCCC	DGCR8	1	GSE39086	-
chr14	23538762	23538763	m6A_site_124747	0	-	m6A_site_124747	m6A	20	GSM1135024,GSM1339433,GSM1339441,GSM2010454,GSM2010456,GSM2203043,GSM2203044,GSM2203047,GSM2203051,GSM2203052,GSM2203055,GSM2203056,GSM2203059,GSM2283210,GSM2283211,GSM2283212,GSM2283213,GSM2283214,GSM2283215,GSM2332990	2.42846e+39	ACIN1	1.73021	2	protein_coding,processed_transcript,retained_intron,nonsense_mediated_decay	cds,exon,exon,utr3	CCTGAAAATGATGTTCCAGAACCTCCCATGCCTATTGCAGA	FBL	1	GSE43666	-
chr14	23528567	23528568	m6A_site_124691	0	-	m6A_site_124691	m6A	87	GSM1135020,GSM1135021,GSM1135024,GSM1135025,GSM1135028,GSM1135029,GSM1166139,GSM1166140,GSM1166141,GSM1166142,GSM1166143,GSM1272358,GSM1272360,GSM1272362,GSM1272364,GSM1272366,GSM1272368,GSM1339393,GSM1339395,GSM1339397,GSM1339399,GSM1339401,GSM1339403,GSM1339405,GSM1339407,GSM1339409,GSM1339411,GSM1339413,GSM1339415,GSM1339417,GSM1339419,GSM1339421,GSM1339423,GSM1339425,GSM1339427,GSM1339429,GSM…	2.42846e+79	ACIN1	1.73021	2	protein_coding,nonsense_mediated_decay	cds,utr3	GGAAGCCGAGCGGGAACGGAACCGACAGCTGGAGCGAGAGA	BUD13	1	ENCSR830BSQ	-
chr14	23564340	23564341	m6A_site_124790	0	-	m6A_site_124790	m6A	47	GSM1135020,GSM1135021,GSM1135024,GSM1135028,GSM1135029,GSM1166141,GSM1272358,GSM1272360,GSM1272362,GSM1272364,GSM1272366,GSM1272368,GSM1339399,GSM1339403,GSM1339407,GSM1339409,GSM1339411,GSM1339413,GSM1339419,GSM1339421,GSM1339423,GSM1339425,GSM1339429,GSM1339431,GSM1339433,GSM1339435,GSM1339437,GSM1339439,GSM1339441,GSM1908208,GSM2010454,GSM2010456,GSM2283210,GSM2283211,GSM2283212,GSM2283213,GSM…	2.42846e+63	ACIN1	1.73021	2	protein_coding,protein_coding	utr5,cds	GCCCGAAGCCGTCGGGACGGACCCGAGTACCTCACGCAAGA	AGO1-4	1	GSE41272	-
chr14	23533596	23533597	m6A_site_124708	0	-	m6A_site_124708	m6A	17	GSM1135020,GSM1135021,GSM1135024,GSM1135028,GSM1135029,GSM1908206,GSM2010454,GSM2010456,GSM2203043,GSM2203047,GSM2203051,GSM2203055,GSM2203056,GSM2203059,GSM2203060,GSM2283214,GSM2332990	2.42846e+31	ACIN1	1.73021	2	nonsense_mediated_decay,retained_intron,protein_coding	utr3,exon,cds	ACAGCCACCACACAGAAGAAACCTTCCATCAGTATCACCAC	WDR33	1	GSE61123	-
chr14	23528567	23528568	m6A_site_124691	0	-	m6A_site_124691	m6A	87	GSM1135020,GSM1135021,GSM1135024,GSM1135025,GSM1135028,GSM1135029,GSM1166139,GSM1166140,GSM1166141,GSM1166142,GSM1166143,GSM1272358,GSM1272360,GSM1272362,GSM1272364,GSM1272366,GSM1272368,GSM1339393,GSM1339395,GSM1339397,GSM1339399,GSM1339401,GSM1339403,GSM1339405,GSM1339407,GSM1339409,GSM1339411,GSM1339413,GSM1339415,GSM1339417,GSM1339419,GSM1339421,GSM1339423,GSM1339425,GSM1339427,GSM1339429,GSM…	2.42846e+79	ACIN1	1.73021	2	protein_coding,nonsense_mediated_decay	cds,utr3	GGAAGCCGAGCGGGAACGGAACCGACAGCTGGAGCGAGAGA	UPF1	1	GSE47976	-
chr14	23528375	23528376	m6A_site_124685	0	-	m6A_site_124685	m6A	79	GSM1135020,GSM1135021,GSM1135024,GSM1135025,GSM1135028,GSM1135029,GSM1166139,GSM1166140,GSM1166141,GSM1166142,GSM1166143,GSM1272358,GSM1272360,GSM1272362,GSM1272364,GSM1272366,GSM1272368,GSM1339393,GSM1339395,GSM1339397,GSM1339399,GSM1339401,GSM1339403,GSM1339405,GSM1339407,GSM1339409,GSM1339411,GSM1339413,GSM1339415,GSM1339417,GSM1339419,GSM1339421,GSM1339425,GSM1339427,GSM1339431,GSM1339433,GSM…	2.42846e+79	ACIN1	1.73021	2	nonsense_mediated_decay,protein_coding	utr3,cds	TCGGAGCACACCTGTGCGGGACCGGGGTGGGCGCCGCTAGC	nELAVL	2	GSE53695,GSE53696	-
chr14	23528567	23528568	m6A_site_124691	0	-	m6A_site_124691	m6A	87	GSM1135020,GSM1135021,GSM1135024,GSM1135025,GSM1135028,GSM1135029,GSM1166139,GSM1166140,GSM1166141,GSM1166142,GSM1166143,GSM1272358,GSM1272360,GSM1272362,GSM1272364,GSM1272366,GSM1272368,GSM1339393,GSM1339395,GSM1339397,GSM1339399,GSM1339401,GSM1339403,GSM1339405,GSM1339407,GSM1339409,GSM1339411,GSM1339413,GSM1339415,GSM1339417,GSM1339419,GSM1339421,GSM1339423,GSM1339425,GSM1339427,GSM1339429,GSM…	2.42846e+79	ACIN1	1.73021	2	protein_coding,nonsense_mediated_decay	cds,utr3	GGAAGCCGAGCGGGAACGGAACCGACAGCTGGAGCGAGAGA	EIF4G2	1	ENCSR307YIW	-
chr14	23528166	23528167	m6A_site_124682	0	-	m6A_site_124682	m6A	6	GSM1135020,GSM1135036,GSM1135037,GSM1339417,GSM1828596,GSM2203043	2.42846e+31	ACIN1	1.73021	2	protein_coding,nonsense_mediated_decay	utr3,utr3	CCCTTAACCTATCTCTTGGGACTTAGCCCGACCCTCCCTCT	WDR33	1	GSE61123	-
chr14	23538640	23538641	m6A_site_124744	0	-	m6A_site_124744	m6A	10	GSM1908210,GSM2203043,GSM2203047,GSM2203051,GSM2203052,GSM2203055,GSM2203056,GSM2203059,GSM2283210,GSM2283212	2777350000000000	ACIN1	1.73021	2	protein_coding,nonsense_mediated_decay,retained_intron,processed_transcript	intron,intron,exon,intron	GGGCGGGTGGGCAGGAATGGACCTAGGGGAAAGAGTAGAGC	HNRNPU	2	ENCSR520BZQ,ENCSR240MVJ	-
chr14	23540628	23540629	m6A_site_124752	0	-	m6A_site_124752	m6A	23	GSM1135020,GSM1135021,GSM1135029,GSM1135032,GSM1135032,GSM1135036,GSM1135037,GSM1272368,GSM1339401,GSM1339425,GSM1339427,GSM1339437,GSM1339441,GSM2203047,GSM2203056,GSM2203060,GSM2283210,GSM2283212,GSM2283213,GSM2460345,GSM2460347,GSM928399,GSM928401	2.42846e+47	ACIN1	1.73021	2	protein_coding,processed_transcript,retained_intron,nonsense_mediated_decay,protein_coding,processed_transcript	intron,exon,intron,intron,utr5,intron	ACTCGGGGTTTGCCGTGAGGACTTAACGCTTATCTCTTAAA	U2AF2	1	PubMed-23374342	-
chr14	23549263	23549264	m6A_site_124767	0	-	m6A_site_124767	m6A	3	GSM1135021,GSM2203043,GSM2203051	2428460000000000	ACIN1	1.73021	2	protein_coding	cds	TCCTTTGTCAAGTCCTTCAGACACCAAAGCAGAATCTCCAG	UPF1	1	GSE47976	-
chr14	23549772	23549773	m6A_site_124775	0	-	m6A_site_124775	m6A	60	GSM1135024,GSM1166139,GSM1166140,GSM1166141,GSM1166142,GSM1166143,GSM1339393,GSM1339395,GSM1339397,GSM1339399,GSM1339401,GSM1339403,GSM1339405,GSM1339407,GSM1339409,GSM1339411,GSM1339413,GSM1339415,GSM1339417,GSM1339419,GSM1339421,GSM1339425,GSM1339427,GSM1339431,GSM1339433,GSM1339435,GSM1339437,GSM1339439,GSM1339441,GSM1723347,GSM1723349,GSM1723351,GSM1828596,GSM1982263,GSM2010450,GSM2010452,GSM…	2.42846e+63	ACIN1	1.73021	2	protein_coding	cds	GAAGAGATACCTAGAGTAAAACCAGAGGAGATGATGGATGA	FUS	1	GSE50178	-
chr14	23547405	23547406	m6A_site_124757	0	-	m6A_site_124757	m6A	19	GSM1135036,GSM1339397,GSM1339433,GSM1339441,GSM2010450,GSM2010454,GSM2283210,GSM2283211,GSM2283212,GSM2283213,GSM2283214,GSM2283215,GSM2332985,GSM2332986,GSM2332987,GSM2332988,GSM2332989,GSM2332990,GSM2483507	2.42846e+31	ACIN1	1.73021	2	retained_intron,nonsense_mediated_decay,protein_coding	exon,cds,cds	CACAGCCCCAAACCTCAGAGACTCAGACCTCTCATCTGCCA	WDR33	1	GSE61123	-
chr14	23540628	23540629	m6A_site_124752	0	-	m6A_site_124752	m6A	23	GSM1135020,GSM1135021,GSM1135029,GSM1135032,GSM1135032,GSM1135036,GSM1135037,GSM1272368,GSM1339401,GSM1339425,GSM1339427,GSM1339437,GSM1339441,GSM2203047,GSM2203056,GSM2203060,GSM2283210,GSM2283212,GSM2283213,GSM2460345,GSM2460347,GSM928399,GSM928401	2.42846e+47	ACIN1	1.73021	2	protein_coding,processed_transcript,retained_intron,nonsense_mediated_decay,protein_coding,processed_transcript	intron,exon,intron,intron,utr5,intron	ACTCGGGGTTTGCCGTGAGGACTTAACGCTTATCTCTTAAA	nELAVL	1	GSE53696	-
chr14	23537891	23537892	m6A_site_124741	0	-	m6A_site_124741	m6A	13	GSE65380,GSM1135020,GSM1135032,GSM1135037,GSM1339401,GSM1339417,GSM1339435,GSM1339439,GSM2203043,GSM2203047,GSM2203051,GSM2203056,GSM2203059	2.42846e+23	ACIN1	1.73021	2	protein_coding,processed_transcript,nonsense_mediated_decay,processed_transcript	intron,exon,intron,intron	AGGTCCTTCTTCCCCGTAAAACTTTGTCCAAGTACCTCATG	LIN28B	1	ENCSR861GYE	-
chr10	116060294	116060295	m6A_site_61349	0	-	m6A_site_61349	m6A	1	GSM2283215	27371828	AFAP1L2	1.93638	2	protein_coding,processed_transcript	cds,exon	CCCGACGTTGTCCTGCCTGGACAATGCAACTGAGGCCCTCC	nELAVL	1	GSE53695	-
chr10	116055761	116055762	m6A_site_61328	0	-	m6A_site_61328	m6A	32	GSE65380,GSM1166143,GSM1272358,GSM1272360,GSM1272366,GSM1272368,GSM1339393,GSM1339395,GSM1339409,GSM1339411,GSM1339413,GSM1339415,GSM1339417,GSM1339419,GSM1339421,GSM1339423,GSM1339425,GSM1339427,GSM1339429,GSM1339431,GSM1339433,GSM1339435,GSM1339437,GSM1339439,GSM1339441,GSM2283211,GSM2460345,GSM2460347,GSM2460348,GSM2460350,GSM928399,GSM928401	2.42096e+39	AFAP1L2	1.93638	2	protein_coding,processed_transcript	utr3,exon	AGACTCTCATGTCAATGTGGACCTTGGTGACAATCCTGCTT	nELAVL	1	GSE53695	-
chr10	116055157	116055158	m6A_site_61313	0	-	m6A_site_61313	m6A	15	GSM1339411,GSM1339413,GSM1339415,GSM1339417,GSM1339421,GSM1339423,GSM1339425,GSM1339427,GSM1339429,GSM1339437,GSM1339439,GSM2460345,GSM2460347,GSM2460348,GSM2460350	24981863	AFAP1L2	1.93638	2	processed_transcript,protein_coding	exon,utr3	CTAATCCCACTAAGTTAAAGACTTCTTTCCAGTCCAAGGCA	nELAVL	1	GSE53695	-
chr10	116056791	116056792	m6A_site_61337	0	-	m6A_site_61337	m6A	2	GSM1339411,GSM1339435	24981863	AFAP1L2	1.93638	2	processed_transcript,protein_coding	exon,cds	CTCTGCAACCACACTCAAGAACAGGCCTCTCTCGGTCGTGG	NOP58	1	GSE43666	-
chr10	116055954	116055955	m6A_site_61331	0	-	m6A_site_61331	m6A	2	GSM2460345,GSM2460348		AFAP1L2	1.93638	2	processed_transcript,protein_coding	exon,intron	ATGAACACACAGGGTTTGAAACATTTATCACCTCTGTGCCT	FUS	1	GSE43308	-
chr10	116057060	116057061	m6A_site_61340	0	-	m6A_site_61340	m6A	9	GSM1166139,GSM1166143,GSM1339411,GSM1339431,GSM1339433,GSM1339439,GSM1339441,GSM2283210,GSM2283215	2.42096e+23	AFAP1L2	1.93638	2	processed_transcript,protein_coding	exon,cds	CAGCATCATGGAGGTGAAGGACAACCTGAAGAAGGCTGAGG	nELAVL	1	GSE53695	-
chr9	70648665	70648666	m6A_site_450132	0	+	m6A_site_450132	m6A	14	GSM1272366,GSM1339411,GSM1339413,GSM1339415,GSM1339417,GSM1339419,GSM1339421,GSM1339423,GSM1339425,GSM1339427,GSM1339429,GSM1339439,GSM2460345,GSM2460360	2545680000000000	AL591479.1	1.69596	2	protein_coding,telo	utr3,exon	GAGCAGCCTTCTCAGCACAGACCTTGTGGGCACTGCCTCGC	NOP58	1	GSE43666	-
chr11	67789069	67789070	m6A_site_79532	0	+	m6A_site_79532	m6A	1	GSM2010456		ALDH3B1	2.30571	3	retained_intron,protein_coding,nonsense_mediated_decay,protein_coding	exon,cds,utr3,intron	ACGACAACTGCGACCCCCAGACCGTGGCCAACCGCGTGGCC	AGO1-4	1	GSE57855	-
chr11	67796567	67796568	m6A_site_79550	0	+	m6A_site_79550	m6A	23	GSE37003,GSM1135020,GSM1135032,GSM1135032,GSM1135036,GSM1135037,GSM1166139,GSM1166140,GSM1339413,GSM1339415,GSM1339417,GSM1339419,GSM1339421,GSM1339423,GSM1339425,GSM1339427,GSM1339429,GSM1339433,GSM1339435,GSM1339439,GSM2460345,GSM2460354,GSM908333	2.42846e+31	ALDH3B1	2.30571	3	protein_coding,retained_intron	utr3,exon	CTTGAGAAACCTACATTTGGACAATGAGAGGCTGCTCCTGC	SRSF1	1	GSE71096	-
chr11	67796634	67796635	m6A_site_79551	0	+	m6A_site_79551	m6A	18	GSE37003,GSM1135032,GSM1135032,GSM1135036,GSM1166139,GSM1339413,GSM1339415,GSM1339417,GSM1339419,GSM1339421,GSM1339423,GSM1339425,GSM1339427,GSM1339429,GSM1339439,GSM1982257,GSM2460345,GSM908333	2.42846e+31	ALDH3B1	2.30571	3	protein_coding,retained_intron,ERV1	utr3,exon,exon	GGCTCCTGCTTTCTTTTTAGACTATATCAACCTACAACTTT	TIA1	1	PubMed-21048981	-
chr11	67782918	67782919	m6A_site_79526	0	+	m6A_site_79526	m6A	1	GSM2010456		ALDH3B1	2.30571	3	nonsense_mediated_decay,protein_coding,retained_intron	cds,cds,exon	GCACGACGCACTGGCCCAGGACCTGCACAAGGTGGGCTGGG	SRSF1	1	ENCSR989VIY	-
chr11	67796669	67796670	m6A_site_79552	0	+	m6A_site_79552	m6A	14	GSE37003,GSM1135032,GSM1135032,GSM1339415,GSM1339417,GSM1339419,GSM1339421,GSM1339423,GSM1339425,GSM1339427,GSM1339429,GSM1339439,GSM1982257,GSM2460345	2428460000000000	ALDH3B1	2.30571	3	protein_coding,ERV1,retained_intron	utr3,exon,exon	AACTTTAGTCGGGAAGAGGGACAGGGGTGGACCTGAGTTTC	PTBP1	1	GSE19323	-
chr11	67796499	67796500	m6A_site_79547	0	+	m6A_site_79547	m6A	27	GSM1135020,GSM1135021,GSM1135024,GSM1135025,GSM1135028,GSM1135032,GSM1135032,GSM1135036,GSM1135037,GSM1166139,GSM1166140,GSM1166141,GSM1339413,GSM1339415,GSM1339417,GSM1339419,GSM1339421,GSM1339423,GSM1339425,GSM1339427,GSM1339429,GSM1339433,GSM1339435,GSM1339439,GSM2460345,GSM2460347,GSM2460354	2.42846e+23	ALDH3B1	2.30571	3	retained_intron,protein_coding	exon,utr3	CTCCCAAGTCCCACTTTTGAACAAGCTGATGATTCTGAAAC	PTBP1	1	GSE42701	-
chr11	67784021	67784022	m6A_site_79528	0	+	m6A_site_79528	m6A	1	GSM908331	22575960	ALDH3B1	2.30571	3	protein_coding,nonsense_mediated_decay,retained_intron	intron,intron,exon	CCAAGGCAGAACCCCAAGAAACACACTTCCCCCAACCCCTC	EIF4A3	1	GSE40778	-
chr11	67789117	67789118	m6A_site_79533	0	+	m6A_site_79533	m6A	2	GSM1135020,GSM1135029	24284625	ALDH3B1	2.30571	3	protein_coding,protein_coding,nonsense_mediated_decay,retained_intron	cds,intron,utr3,exon	GCTACTTCAACGCCGGCCAGACCTGCGTGGCCCCCGACTAC	ADAR	1	GSE55361	-
chr11	67784011	67784012	m6A_site_79527	0	+	m6A_site_79527	m6A	1	GSM908331	22575960	ALDH3B1	2.30571	3	protein_coding,retained_intron,nonsense_mediated_decay	intron,exon,intron	CCAGTGGCAGCCAAGGCAGAACCCCAAGAAACACACTTCCC	EIF4A3	1	GSE40778	-
chr11	67789069	67789070	m6A_site_79532	0	+	m6A_site_79532	m6A	1	GSM2010456		ALDH3B1	2.30571	3	retained_intron,protein_coding,nonsense_mediated_decay,protein_coding	exon,cds,utr3,intron	ACGACAACTGCGACCCCCAGACCGTGGCCAACCGCGTGGCC	EIF4A3	1	GSE40778	-
chr11	67796567	67796568	m6A_site_79550	0	+	m6A_site_79550	m6A	23	GSE37003,GSM1135020,GSM1135032,GSM1135032,GSM1135036,GSM1135037,GSM1166139,GSM1166140,GSM1339413,GSM1339415,GSM1339417,GSM1339419,GSM1339421,GSM1339423,GSM1339425,GSM1339427,GSM1339429,GSM1339433,GSM1339435,GSM1339439,GSM2460345,GSM2460354,GSM908333	2.42846e+31	ALDH3B1	2.30571	3	protein_coding,retained_intron	utr3,exon	CTTGAGAAACCTACATTTGGACAATGAGAGGCTGCTCCTGC	AGO	1	GSE78059	-
chr11	67795431	67795432	m6A_site_79539	0	+	m6A_site_79539	m6A	18	GSM1135020,GSM1135021,GSM1135025,GSM1135029,GSM1135032,GSM1135032,GSM1135036,GSM1135037,GSM1339413,GSM1339419,GSM1339429,GSM1982257,GSM2010450,GSM2010452,GSM2010454,GSM2010456,GSM2460345,GSM2460354	2428460000000000	ALDH3B1	2.30571	3	nonsense_mediated_decay,protein_coding,retained_intron,protein_coding	utr3,intron,exon,utr3	TCCCCAGGCCCAGGCTGTAGACCACCATGACAGCTGTCGCC	YTHDF1	1	GSE63591	reader
chr11	67784011	67784012	m6A_site_79527	0	+	m6A_site_79527	m6A	1	GSM908331	22575960	ALDH3B1	2.30571	3	protein_coding,retained_intron,nonsense_mediated_decay	intron,exon,intron	CCAGTGGCAGCCAAGGCAGAACCCCAAGAAACACACTTCCC	FUS	1	GSE50178	-
chr11	67796634	67796635	m6A_site_79551	0	+	m6A_site_79551	m6A	18	GSE37003,GSM1135032,GSM1135032,GSM1135036,GSM1166139,GSM1339413,GSM1339415,GSM1339417,GSM1339419,GSM1339421,GSM1339423,GSM1339425,GSM1339427,GSM1339429,GSM1339439,GSM1982257,GSM2460345,GSM908333	2.42846e+31	ALDH3B1	2.30571	3	protein_coding,retained_intron,ERV1	utr3,exon,exon	GGCTCCTGCTTTCTTTTTAGACTATATCAACCTACAACTTT	AGO	1	GSE78059	-
chr11	67796555	67796556	m6A_site_79549	0	+	m6A_site_79549	m6A	29	GSE37003,GSM1135020,GSM1135021,GSM1135024,GSM1135025,GSM1135028,GSM1135032,GSM1135032,GSM1135036,GSM1135037,GSM1166139,GSM1166140,GSM1166141,GSM1339413,GSM1339415,GSM1339417,GSM1339419,GSM1339421,GSM1339423,GSM1339425,GSM1339427,GSM1339429,GSM1339433,GSM1339435,GSM1339439,GSM2460345,GSM2460347,GSM2460354,GSM908333	2.42846e+31	ALDH3B1	2.30571	3	protein_coding,retained_intron	utr3,exon	ACAAGCCGGATGCTTGAGAAACCTACATTTGGACAATGAGA	RBM6	1	GSE48066	-
chr11	67795631	67795632	m6A_site_79540	0	+	m6A_site_79540	m6A	38	GSM1135020,GSM1135021,GSM1135025,GSM1135028,GSM1135029,GSM1135032,GSM1135032,GSM1135036,GSM1135037,GSM1166140,GSM1339409,GSM1339411,GSM1339413,GSM1339415,GSM1339417,GSM1339419,GSM1339421,GSM1339423,GSM1339425,GSM1339427,GSM1339429,GSM1339435,GSM1339437,GSM1339439,GSM1982257,GSM1982263,GSM2010450,GSM2010452,GSM2010454,GSM2010456,GSM2460345,GSM2460347,GSM2460348,GSM2460350,GSM2460352,GSM2460354,GSM…	2.42846e+31	ALDH3B1	2.30571	3	protein_coding,retained_intron	utr3,exon	CGAGGTGGGAGGCATGGGAAACAGTGCAGTGACTCACCCCC	AGO	1	GSE78059	-
chr11	67789232	67789233	m6A_site_79534	0	+	m6A_site_79534	m6A	2	GSM1135020,GSM1135029	24284625	ALDH3B1	2.30571	3	protein_coding,retained_intron,protein_coding,nonsense_mediated_decay	intron,exon,cds,utr3	CGACCCCCAGAGCTCCCCAAACCTGGGCCGCATCATCAACC	EIF4A3	1	GSE40778	-
chr11	67796634	67796635	m6A_site_79551	0	+	m6A_site_79551	m6A	18	GSE37003,GSM1135032,GSM1135032,GSM1135036,GSM1166139,GSM1339413,GSM1339415,GSM1339417,GSM1339419,GSM1339421,GSM1339423,GSM1339425,GSM1339427,GSM1339429,GSM1339439,GSM1982257,GSM2460345,GSM908333	2.42846e+31	ALDH3B1	2.30571	3	protein_coding,retained_intron,ERV1	utr3,exon,exon	GGCTCCTGCTTTCTTTTTAGACTATATCAACCTACAACTTT	nELAVL	1	GSE53695	-
chr11	67782771	67782772	m6A_site_79523	0	+	m6A_site_79523	m6A	16	GSM1272358,GSM1272360,GSM1272366,GSM1272368,GSM1339409,GSM1339411,GSM1339413,GSM1339423,GSM1339425,GSM1339429,GSM1339433,GSM1982257,GSM2460345,GSM2483505,GSM2483507,GSM2483508	2545680000000000	ALDH3B1	2.30571	3	protein_coding,nonsense_mediated_decay,retained_intron	cds,cds,exon	CACCCCATCTGGCAGGATGGACCCCCTTGGGGACACGCTGC	SRSF1	1	ENCSR989VIY	-
chr11	67796567	67796568	m6A_site_79550	0	+	m6A_site_79550	m6A	23	GSE37003,GSM1135020,GSM1135032,GSM1135032,GSM1135036,GSM1135037,GSM1166139,GSM1166140,GSM1339413,GSM1339415,GSM1339417,GSM1339419,GSM1339421,GSM1339423,GSM1339425,GSM1339427,GSM1339429,GSM1339433,GSM1339435,GSM1339439,GSM2460345,GSM2460354,GSM908333	2.42846e+31	ALDH3B1	2.30571	3	protein_coding,retained_intron	utr3,exon	CTTGAGAAACCTACATTTGGACAATGAGAGGCTGCTCCTGC	PTBP1	1	GSE42701	-
chr11	67789069	67789070	m6A_site_79532	0	+	m6A_site_79532	m6A	1	GSM2010456		ALDH3B1	2.30571	3	retained_intron,protein_coding,nonsense_mediated_decay,protein_coding	exon,cds,utr3,intron	ACGACAACTGCGACCCCCAGACCGTGGCCAACCGCGTGGCC	UPF1	1	GSE47976	-
chr11	67784082	67784083	m6A_site_79529	0	+	m6A_site_79529	m6A	1	GSM908331	22575960	ALDH3B1	2.30571	3	protein_coding,retained_intron,nonsense_mediated_decay	intron,exon,intron	CTGCCTGCCCCTGCCTCAGGACACCTGCCCCTGCCTCAGGA	FUS	1	GSE50178	-
chr11	67789117	67789118	m6A_site_79533	0	+	m6A_site_79533	m6A	2	GSM1135020,GSM1135029	24284625	ALDH3B1	2.30571	3	protein_coding,protein_coding,nonsense_mediated_decay,retained_intron	cds,intron,utr3,exon	GCTACTTCAACGCCGGCCAGACCTGCGTGGCCCCCGACTAC	EIF4A3	1	GSE40778	-
chr11	67796499	67796500	m6A_site_79547	0	+	m6A_site_79547	m6A	27	GSM1135020,GSM1135021,GSM1135024,GSM1135025,GSM1135028,GSM1135032,GSM1135032,GSM1135036,GSM1135037,GSM1166139,GSM1166140,GSM1166141,GSM1339413,GSM1339415,GSM1339417,GSM1339419,GSM1339421,GSM1339423,GSM1339425,GSM1339427,GSM1339429,GSM1339433,GSM1339435,GSM1339439,GSM2460345,GSM2460347,GSM2460354	2.42846e+23	ALDH3B1	2.30571	3	retained_intron,protein_coding	exon,utr3	CTCCCAAGTCCCACTTTTGAACAAGCTGATGATTCTGAAAC	RBM6	1	GSE48066	-
chr11	67796555	67796556	m6A_site_79549	0	+	m6A_site_79549	m6A	29	GSE37003,GSM1135020,GSM1135021,GSM1135024,GSM1135025,GSM1135028,GSM1135032,GSM1135032,GSM1135036,GSM1135037,GSM1166139,GSM1166140,GSM1166141,GSM1339413,GSM1339415,GSM1339417,GSM1339419,GSM1339421,GSM1339423,GSM1339425,GSM1339427,GSM1339429,GSM1339433,GSM1339435,GSM1339439,GSM2460345,GSM2460347,GSM2460354,GSM908333	2.42846e+31	ALDH3B1	2.30571	3	protein_coding,retained_intron	utr3,exon	ACAAGCCGGATGCTTGAGAAACCTACATTTGGACAATGAGA	SRSF1	1	GSE71096	-
chr11	67796499	67796500	m6A_site_79547	0	+	m6A_site_79547	m6A	27	GSM1135020,GSM1135021,GSM1135024,GSM1135025,GSM1135028,GSM1135032,GSM1135032,GSM1135036,GSM1135037,GSM1166139,GSM1166140,GSM1166141,GSM1339413,GSM1339415,GSM1339417,GSM1339419,GSM1339421,GSM1339423,GSM1339425,GSM1339427,GSM1339429,GSM1339433,GSM1339435,GSM1339439,GSM2460345,GSM2460347,GSM2460354	2.42846e+23	ALDH3B1	2.30571	3	retained_intron,protein_coding	exon,utr3	CTCCCAAGTCCCACTTTTGAACAAGCTGATGATTCTGAAAC	YTHDF1	1	GSE63591	reader
chr11	67795631	67795632	m6A_site_79540	0	+	m6A_site_79540	m6A	38	GSM1135020,GSM1135021,GSM1135025,GSM1135028,GSM1135029,GSM1135032,GSM1135032,GSM1135036,GSM1135037,GSM1166140,GSM1339409,GSM1339411,GSM1339413,GSM1339415,GSM1339417,GSM1339419,GSM1339421,GSM1339423,GSM1339425,GSM1339427,GSM1339429,GSM1339435,GSM1339437,GSM1339439,GSM1982257,GSM1982263,GSM2010450,GSM2010452,GSM2010454,GSM2010456,GSM2460345,GSM2460347,GSM2460348,GSM2460350,GSM2460352,GSM2460354,GSM…	2.42846e+31	ALDH3B1	2.30571	3	protein_coding,retained_intron	utr3,exon	CGAGGTGGGAGGCATGGGAAACAGTGCAGTGACTCACCCCC	AGO2	1	GSE42701	-
chr11	67796518	67796519	m6A_site_79548	0	+	m6A_site_79548	m6A	29	GSE37003,GSM1135020,GSM1135021,GSM1135024,GSM1135025,GSM1135028,GSM1135032,GSM1135032,GSM1135036,GSM1135037,GSM1166139,GSM1166140,GSM1166141,GSM1339413,GSM1339415,GSM1339417,GSM1339419,GSM1339421,GSM1339423,GSM1339425,GSM1339427,GSM1339429,GSM1339433,GSM1339435,GSM1339439,GSM2460345,GSM2460347,GSM2460354,GSM908333	2.42846e+31	ALDH3B1	2.30571	3	protein_coding,retained_intron	utr3,exon	AACAAGCTGATGATTCTGAAACTGGCCCAATTTCCTAACAA	PTBP1	1	GSE42701	-
chr11	67789069	67789070	m6A_site_79532	0	+	m6A_site_79532	m6A	1	GSM2010456		ALDH3B1	2.30571	3	retained_intron,protein_coding,nonsense_mediated_decay,protein_coding	exon,cds,utr3,intron	ACGACAACTGCGACCCCCAGACCGTGGCCAACCGCGTGGCC	ADAR	1	GSE55361	-
chr11	67782885	67782886	m6A_site_79525	0	+	m6A_site_79525	m6A	6	GSM1339409,GSM2010456,GSM2460345,GSM2483505,GSM2483507,GSM2483508	24981863	ALDH3B1	2.30571	3	retained_intron,protein_coding,nonsense_mediated_decay	exon,cds,cds	GGGCCGCTTCCTGCAAGAAAACAAGCAGCTTCTGCACGACG	RBM6	1	GSE48066	-
chr11	67796669	67796670	m6A_site_79552	0	+	m6A_site_79552	m6A	14	GSE37003,GSM1135032,GSM1135032,GSM1339415,GSM1339417,GSM1339419,GSM1339421,GSM1339423,GSM1339425,GSM1339427,GSM1339429,GSM1339439,GSM1982257,GSM2460345	2428460000000000	ALDH3B1	2.30571	3	protein_coding,ERV1,retained_intron	utr3,exon,exon	AACTTTAGTCGGGAAGAGGGACAGGGGTGGACCTGAGTTTC	AGO	1	GSE78059	-
chr2	202216080	202216081	m6A_site_277638	0	-	m6A_site_277638	m6A	1	GSM2203059	27773535	ALS2CR12	1.69487	2	protein_coding,processed_transcript,retained_intron	cds,exon,exon	CACCTGCTGGGACCCCTGGAACTTGGGACCACGGAAGCTAA	NOP58	1	GSE43666	-
chr2	202216089	202216090	m6A_site_277639	0	-	m6A_site_277639	m6A	1	GSM2203059	27773535	ALS2CR12	1.69487	2	retained_intron,protein_coding,processed_transcript	exon,cds,exon	CATCTACTGCACCTGCTGGGACCCCTGGAACTTGGGACCAC	nELAVL	1	GSE53695	-
chr2	202216054	202216055	m6A_site_277636	0	-	m6A_site_277636	m6A	1	GSM2203059	27773535	ALS2CR12	1.69487	2	processed_transcript,protein_coding,retained_intron	exon,cds,exon	GACCACGGAAGCTAATCAAGACCCCTCAACTACCACGCAAG	NOP58	1	GSE43666	-
chr2	202216146	202216147	m6A_site_277640	0	-	m6A_site_277640	m6A	1	GSM2203055	27773535	ALS2CR12	1.69487	2	processed_transcript,retained_intron,protein_coding	exon,exon,utr5	CTCCTGATCTAGCAGCCAAGACTCCCCCTGACCTTTGGCCA	EIF4A3	1	GSE40778	-
chr2	202216089	202216090	m6A_site_277639	0	-	m6A_site_277639	m6A	1	GSM2203059	27773535	ALS2CR12	1.69487	2	retained_intron,protein_coding,processed_transcript	exon,cds,exon	CATCTACTGCACCTGCTGGGACCCCTGGAACTTGGGACCAC	NOP58	1	GSE43666	-
chr2	202216073	202216074	m6A_site_277637	0	-	m6A_site_277637	m6A	1	GSM2203059	27773535	ALS2CR12	1.69487	2	retained_intron,protein_coding,processed_transcript	exon,cds,exon	TGGGACCCCTGGAACTTGGGACCACGGAAGCTAATCAAGAC	NOP58	1	GSE43666	-
chr3	49454788	49454789	m6A_site_324302	0	-	m6A_site_324302	m6A	4	GSM2203043,GSM2203047,GSM2203051,GSM2203059	27773535	AMT	1.63919	2	protein_coding,retained_intron,processed_transcript,protein_coding	utr3,exon,exon,cds	CCATTCCAGCTTCCTTCAGGACCCTGCTTCTGAGTGACGGA	AUH	1	ENCSR334QFR	-
chr3	49454788	49454789	m6A_site_324302	0	-	m6A_site_324302	m6A	4	GSM2203043,GSM2203047,GSM2203051,GSM2203059	27773535	AMT	1.63919	2	protein_coding,retained_intron,processed_transcript,protein_coding	utr3,exon,exon,cds	CCATTCCAGCTTCCTTCAGGACCCTGCTTCTGAGTGACGGA	SF3A3	1	ENCSR331MIC	-
chr3	49454768	49454769	m6A_site_324301	0	-	m6A_site_324301	m6A	2	GSM2203043,GSM2203059	27773535	AMT	1.63919	2	processed_transcript,retained_intron,protein_coding	exon,exon,utr3	ACCCTGCTTCTGAGTGACGGACCAGCTCACACAATGTCTTG	IGF2BP3	1	ENCSR993OLA	-
chr3	49454897	49454898	m6A_site_324303	0	-	m6A_site_324303	m6A	1	GSM2203047	27773535	AMT	1.63919	2	retained_intron,protein_coding,protein_coding,processed_transcript	exon,intron,utr3,exon	AGTCAAGAAGCTGAGGCAGAACTCACTGGGGGTGGGCAGTT	HNRNPA1	1	ENCSR769UEW	-
chr3	49454422	49454423	m6A_site_324298	0	-	m6A_site_324298	m6A	5	GSE65380,GSM1272360,GSM1272368,GSM1339395,GSM2203060	2.54568e+23	AMT	1.63919	2	processed_transcript,protein_coding,retained_intron	exon,utr3,exon	GGATGGCTGAGGGAACATAGACTCACTCTTCCACATTCCCA	LIN28B	1	ENCSR861GYE	-
chr3	49454788	49454789	m6A_site_324302	0	-	m6A_site_324302	m6A	4	GSM2203043,GSM2203047,GSM2203051,GSM2203059	27773535	AMT	1.63919	2	protein_coding,retained_intron,processed_transcript,protein_coding	utr3,exon,exon,cds	CCATTCCAGCTTCCTTCAGGACCCTGCTTCTGAGTGACGGA	U2AF1	1	ENCSR328LLU	-
chr3	49454228	49454229	m6A_site_324293	0	-	m6A_site_324293	m6A	5	GSM2203043,GSM2203047,GSM2203056,GSM2203059,GSM2203060	27773535	AMT	1.63919	2	protein_coding,retained_intron,processed_transcript	utr3,exon,exon	AATCCTGAAAAAAAAATTAAACTTCCTTCTTACTTGCCAGT	WDR33	1	GSE61123	-
chr3	49454788	49454789	m6A_site_324302	0	-	m6A_site_324302	m6A	4	GSM2203043,GSM2203047,GSM2203051,GSM2203059	27773535	AMT	1.63919	2	protein_coding,retained_intron,processed_transcript,protein_coding	utr3,exon,exon,cds	CCATTCCAGCTTCCTTCAGGACCCTGCTTCTGAGTGACGGA	SMNDC1	1	ENCSR373ODC	-
chr3	49455270	49455271	m6A_site_324306	0	-	m6A_site_324306	m6A	2	GSM1908206,GSM2203055	27773535	AMT	1.63919	2	retained_intron,retained_intron,nonsense_mediated_decay,processed_transcript,protein_coding	exon,intron,utr3,exon,cds	GGCACACAGTCCCATCCTGAACATGGAGGGTACCAAGATTG	EIF4A3	1	GSE40778	-
chr3	49454257	49454258	m6A_site_324294	0	-	m6A_site_324294	m6A	5	GSM2203043,GSM2203047,GSM2203056,GSM2203059,GSM2203060	27773535	AMT	1.63919	2	protein_coding,processed_transcript,retained_intron	utr3,exon,exon	CCCCTGGTATGCATTAATGGACTCCACTGAATCCTGAAAAA	AGO1-4	1	GSE64675	-
chr3	49454304	49454305	m6A_site_324295	0	-	m6A_site_324295	m6A	7	GSM1272360,GSM1272368,GSM2203043,GSM2203047,GSM2203056,GSM2203059,GSM2203060	2545680000000000	AMT	1.63919	2	processed_transcript,protein_coding,retained_intron	exon,utr3,exon	CAGGGTGGGCTTCCTCCCAGACTTGCCTTACCCTGGGCTGA	TIA1	1	ENCSR623VEQ	-
chr3	49454897	49454898	m6A_site_324303	0	-	m6A_site_324303	m6A	1	GSM2203047	27773535	AMT	1.63919	2	retained_intron,protein_coding,protein_coding,processed_transcript	exon,intron,utr3,exon	AGTCAAGAAGCTGAGGCAGAACTCACTGGGGGTGGGCAGTT	BCCIP	1	ENCSR485QCG	-
chr3	49454991	49454992	m6A_site_324304	0	-	m6A_site_324304	m6A	1	GSM2203047	27773535	AMT	1.63919	2	processed_transcript,retained_intron,protein_coding,protein_coding,nonsense_mediated_decay	exon,exon,cds,intron,utr3	GATGCCCTTTGTGCCCACAAACTACTATACCCTCAAGTGAA	BUD13	1	ENCSR830BSQ	-
chr3	49454304	49454305	m6A_site_324295	0	-	m6A_site_324295	m6A	7	GSM1272360,GSM1272368,GSM2203043,GSM2203047,GSM2203056,GSM2203059,GSM2203060	2545680000000000	AMT	1.63919	2	processed_transcript,protein_coding,retained_intron	exon,utr3,exon	CAGGGTGGGCTTCCTCCCAGACTTGCCTTACCCTGGGCTGA	LSM11	1	ENCSR022BVV	-
chr15	29397750	29397751	m6A_site_140309	0	+	m6A_site_140309	m6A	1	GSM2010456		APBA2	1.89515	2	retained_intron,protein_coding	exon,cds	CCACTTCTCAAACTCGGAGAACTGCAAGGAGGTAAGCCACA	NOP58	1	GSE43666	-
chr15	29409919	29409920	m6A_site_140324	0	+	m6A_site_140324	m6A	4	GSM1339395,GSM2010450,GSM2010452,GSM2010454	24981863	APBA2	1.89515	2	protein_coding	utr3	ATGATGGCCACAACATGAAAACTCCATATTTATTTAGATGC	WDR33	1	GSE61123	-
chr15	29409866	29409867	m6A_site_140323	0	+	m6A_site_140323	m6A	19	GSM1272358,GSM1272366,GSM1272368,GSM1339395,GSM1339403,GSM1339407,GSM1339417,GSM1339419,GSM1339421,GSM1339423,GSM1339425,GSM1339429,GSM1339439,GSM2010450,GSM2010452,GSM2010454,GSM2010456,GSM2460360,GSM928399	2.54568e+23	APBA2	1.89515	2	protein_coding	utr3	CTTGTAATGAAAGTTTGGGGACATGTGATTGATTGATTGAT	AGO1-4	1	GSE64676	-
chr15	29346143	29346144	m6A_site_140282	0	+	m6A_site_140282	m6A	10	GSM1339435,GSM1908206,GSM2010450,GSM2010454,GSM2010456,GSM2460360,GSM2483505,GSM2483506,GSM2483507,GSM2483508	24981863	APBA2	1.89515	2	protein_coding,retained_intron	cds,exon	ATGTTGGACCATAGGGTGAGACCAGGTCCTGTCCCTCACAG	DDX3X	1	ENCSR930BZL	-
chr15	29409919	29409920	m6A_site_140324	0	+	m6A_site_140324	m6A	4	GSM1339395,GSM2010450,GSM2010452,GSM2010454	24981863	APBA2	1.89515	2	protein_coding	utr3	ATGATGGCCACAACATGAAAACTCCATATTTATTTAGATGC	CPSF2	1	GSE60385	-
chr15	29393918	29393919	m6A_site_140305	0	+	m6A_site_140305	m6A	1	GSM2010456		APBA2	1.89515	2	protein_coding,retained_intron	cds,exon	CCTCTCAGGACTGCATCGAGACCACGCCCGGGGCCCAGGAA	CPSF2	1	GSE60385	-
chr15	29346562	29346563	m6A_site_140291	0	+	m6A_site_140291	m6A	59	GSM1166139,GSM1166140,GSM1166141,GSM1166142,GSM1166143,GSM1272358,GSM1272360,GSM1272362,GSM1272364,GSM1272366,GSM1272368,GSM1339393,GSM1339395,GSM1339397,GSM1339399,GSM1339401,GSM1339403,GSM1339405,GSM1339407,GSM1339409,GSM1339411,GSM1339413,GSM1339415,GSM1339417,GSM1339419,GSM1339421,GSM1339423,GSM1339425,GSM1339427,GSM1339429,GSM1339433,GSM1339435,GSM1339437,GSM1339439,GSM1339441,GSM1908206,GSM…	2.42096e+31	APBA2	1.89515	2	protein_coding,retained_intron	cds,exon	CGAGGCTGAAGGCAGCCAGGACTACCCAGACGGCCAACTGC	nELAVL	1	GSE53695	-
chr15	29346670	29346671	m6A_site_140292	0	+	m6A_site_140292	m6A	52	GSM1166139,GSM1166143,GSM1272358,GSM1272360,GSM1272362,GSM1272364,GSM1272366,GSM1272368,GSM1339393,GSM1339397,GSM1339399,GSM1339401,GSM1339403,GSM1339405,GSM1339407,GSM1339409,GSM1339411,GSM1339413,GSM1339415,GSM1339417,GSM1339419,GSM1339421,GSM1339423,GSM1339425,GSM1339427,GSM1339431,GSM1339433,GSM1339435,GSM1339437,GSM1339439,GSM1339441,GSM1908206,GSM1982257,GSM1982263,GSM2010450,GSM2010452,GSM…	2.42096e+31	APBA2	1.89515	2	protein_coding,retained_intron	cds,exon	CAGCAAAGAGGGCTACCAGGACTACTACCCCGAGGAGGCCA	FXR2	1	ENCSR224QWC	-
chr15	29393907	29393908	m6A_site_140304	0	+	m6A_site_140304	m6A	1	GSM2010456		APBA2	1.89515	2	retained_intron,protein_coding	exon,cds	GCCCCGGTCAGCCTCTCAGGACTGCATCGAGACCACGCCCG	nELAVL	1	GSE53695	-
chr15	29346940	29346941	m6A_site_140298	0	+	m6A_site_140298	m6A	27	GSM1339393,GSM1339397,GSM1339399,GSM1339409,GSM1339413,GSM1339421,GSM1339425,GSM1339431,GSM1339433,GSM1339435,GSM1339437,GSM1339439,GSM1339441,GSM1908206,GSM1982257,GSM1982263,GSM2010450,GSM2010452,GSM2010454,GSM2010456,GSM2460360,GSM2483505,GSM2483506,GSM2483507,GSM2483508,GSM928399,GSM928403	2498190000000000	APBA2	1.89515	2	protein_coding,retained_intron	cds,exon	GGCGAGGCCCAAGTCGCTGAACCTCCTTCCCGAGGCCAAGC	nELAVL	1	GSE53695	-
chr15	29346670	29346671	m6A_site_140292	0	+	m6A_site_140292	m6A	52	GSM1166139,GSM1166143,GSM1272358,GSM1272360,GSM1272362,GSM1272364,GSM1272366,GSM1272368,GSM1339393,GSM1339397,GSM1339399,GSM1339401,GSM1339403,GSM1339405,GSM1339407,GSM1339409,GSM1339411,GSM1339413,GSM1339415,GSM1339417,GSM1339419,GSM1339421,GSM1339423,GSM1339425,GSM1339427,GSM1339431,GSM1339433,GSM1339435,GSM1339437,GSM1339439,GSM1339441,GSM1908206,GSM1982257,GSM1982263,GSM2010450,GSM2010452,GSM…	2.42096e+31	APBA2	1.89515	2	protein_coding,retained_intron	cds,exon	CAGCAAAGAGGGCTACCAGGACTACTACCCCGAGGAGGCCA	AGO1	1	PubMed-23622248	-
chr15	29346739	29346740	m6A_site_140294	0	+	m6A_site_140294	m6A	50	GSM1166139,GSM1272358,GSM1272360,GSM1272362,GSM1272364,GSM1272366,GSM1272368,GSM1339393,GSM1339397,GSM1339399,GSM1339401,GSM1339403,GSM1339405,GSM1339407,GSM1339409,GSM1339411,GSM1339413,GSM1339415,GSM1339417,GSM1339419,GSM1339421,GSM1339423,GSM1339425,GSM1339427,GSM1339429,GSM1339431,GSM1339433,GSM1339435,GSM1339437,GSM1339439,GSM1339441,GSM1828596,GSM1908206,GSM1982257,GSM1982263,GSM2010450,GSM…	2.42096e+39	APBA2	1.89515	2	retained_intron,protein_coding	exon,cds	CCTGAGGCGTGGGGATGGGGACCTGGAGGACCAGGAGGAGG	FBL	1	GSE43666	-
chr15	29346739	29346740	m6A_site_140294	0	+	m6A_site_140294	m6A	50	GSM1166139,GSM1272358,GSM1272360,GSM1272362,GSM1272364,GSM1272366,GSM1272368,GSM1339393,GSM1339397,GSM1339399,GSM1339401,GSM1339403,GSM1339405,GSM1339407,GSM1339409,GSM1339411,GSM1339413,GSM1339415,GSM1339417,GSM1339419,GSM1339421,GSM1339423,GSM1339425,GSM1339427,GSM1339429,GSM1339431,GSM1339433,GSM1339435,GSM1339437,GSM1339439,GSM1339441,GSM1828596,GSM1908206,GSM1982257,GSM1982263,GSM2010450,GSM…	2.42096e+39	APBA2	1.89515	2	retained_intron,protein_coding	exon,cds	CCTGAGGCGTGGGGATGGGGACCTGGAGGACCAGGAGGAGG	ELAVL1	1	GSE28859	-
chr15	29346670	29346671	m6A_site_140292	0	+	m6A_site_140292	m6A	52	GSM1166139,GSM1166143,GSM1272358,GSM1272360,GSM1272362,GSM1272364,GSM1272366,GSM1272368,GSM1339393,GSM1339397,GSM1339399,GSM1339401,GSM1339403,GSM1339405,GSM1339407,GSM1339409,GSM1339411,GSM1339413,GSM1339415,GSM1339417,GSM1339419,GSM1339421,GSM1339423,GSM1339425,GSM1339427,GSM1339431,GSM1339433,GSM1339435,GSM1339437,GSM1339439,GSM1339441,GSM1908206,GSM1982257,GSM1982263,GSM2010450,GSM2010452,GSM…	2.42096e+31	APBA2	1.89515	2	protein_coding,retained_intron	cds,exon	CAGCAAAGAGGGCTACCAGGACTACTACCCCGAGGAGGCCA	ELAVL1	1	GSE28859	-
chr15	29397741	29397742	m6A_site_140308	0	+	m6A_site_140308	m6A	1	GSM2010456		APBA2	1.89515	2	protein_coding,retained_intron	cds,exon	CGACCTCATCCACTTCTCAAACTCGGAGAACTGCAAGGAGG	CNBP	1	GSE76193	-
chr15	29346298	29346299	m6A_site_140285	0	+	m6A_site_140285	m6A	44	GSM1166139,GSM1166143,GSM1339393,GSM1339395,GSM1339397,GSM1339399,GSM1339401,GSM1339403,GSM1339405,GSM1339407,GSM1339409,GSM1339411,GSM1339413,GSM1339415,GSM1339417,GSM1339419,GSM1339421,GSM1339423,GSM1339425,GSM1339427,GSM1339429,GSM1339433,GSM1339435,GSM1339437,GSM1339439,GSM1339441,GSM1908206,GSM1982257,GSM1982263,GSM2010450,GSM2010452,GSM2010454,GSM2010456,GSM2460354,GSM2460356,GSM2460358,GSM…	2.42096e+23	APBA2	1.89515	2	protein_coding,retained_intron	cds,exon	CAACCACAGCCCCGATGGGGACTCCAGCTCTGACTACGTGA	RBFOX2	1	GSE60385	-
chr15	29409789	29409790	m6A_site_140320	0	+	m6A_site_140320	m6A	20	GSM1272358,GSM1272360,GSM1272362,GSM1272366,GSM1272368,GSM1339395,GSM1339403,GSM1339419,GSM1339421,GSM1339423,GSM1339425,GSM1339427,GSM1339429,GSM1339439,GSM2010450,GSM2010452,GSM2010454,GSM2010456,GSM2460360,GSM928399	2.54568e+23	APBA2	1.89515	2	protein_coding	utr3	GGCCCCCACAATGGTCCCAAACAGCTGCCTCTGCCACTGAC	FUS	1	GSE43308	-
chr15	29397741	29397742	m6A_site_140308	0	+	m6A_site_140308	m6A	1	GSM2010456		APBA2	1.89515	2	protein_coding,retained_intron	cds,exon	CGACCTCATCCACTTCTCAAACTCGGAGAACTGCAAGGAGG	WDR33	1	GSE61123	-
chr15	29346697	29346698	m6A_site_140293	0	+	m6A_site_140293	m6A	48	GSM1166139,GSM1272358,GSM1272360,GSM1272362,GSM1272364,GSM1272366,GSM1272368,GSM1339393,GSM1339397,GSM1339399,GSM1339401,GSM1339403,GSM1339405,GSM1339407,GSM1339409,GSM1339411,GSM1339413,GSM1339415,GSM1339417,GSM1339419,GSM1339421,GSM1339423,GSM1339425,GSM1339427,GSM1339431,GSM1339433,GSM1339435,GSM1339437,GSM1339439,GSM1339441,GSM1908206,GSM1982257,GSM1982263,GSM2010450,GSM2010452,GSM2010454,GSM…	2.42096e+31	APBA2	1.89515	2	retained_intron,protein_coding	exon,cds	CCCCGAGGAGGCCAACGGGAACACCGGCGCCTCCCCCTACC	AGO1	1	PubMed-23622248	-
chr15	29346143	29346144	m6A_site_140282	0	+	m6A_site_140282	m6A	10	GSM1339435,GSM1908206,GSM2010450,GSM2010454,GSM2010456,GSM2460360,GSM2483505,GSM2483506,GSM2483507,GSM2483508	24981863	APBA2	1.89515	2	protein_coding,retained_intron	cds,exon	ATGTTGGACCATAGGGTGAGACCAGGTCCTGTCCCTCACAG	nELAVL	1	GSE53695	-
chr15	29346319	29346320	m6A_site_140286	0	+	m6A_site_140286	m6A	49	GSM1166139,GSM1166143,GSM1272360,GSM1272364,GSM1272366,GSM1272368,GSM1339393,GSM1339395,GSM1339397,GSM1339399,GSM1339401,GSM1339403,GSM1339405,GSM1339407,GSM1339409,GSM1339411,GSM1339413,GSM1339415,GSM1339417,GSM1339419,GSM1339421,GSM1339423,GSM1339425,GSM1339427,GSM1339429,GSM1339433,GSM1339435,GSM1339437,GSM1339439,GSM1339441,GSM1908206,GSM1982257,GSM1982263,GSM2010450,GSM2010452,GSM2010454,GSM…	2.42096e+31	APBA2	1.89515	2	protein_coding,retained_intron	cds,exon	CTCCAGCTCTGACTACGTGAACAACACCTCTGAGGAGGAGG	RBFOX2	1	GSE60385	-
chr15	29346760	29346761	m6A_site_140296	0	+	m6A_site_140296	m6A	52	GSM1166139,GSM1166143,GSM1272358,GSM1272360,GSM1272362,GSM1272364,GSM1272366,GSM1272368,GSM1339393,GSM1339395,GSM1339397,GSM1339399,GSM1339401,GSM1339403,GSM1339405,GSM1339407,GSM1339409,GSM1339411,GSM1339413,GSM1339415,GSM1339417,GSM1339419,GSM1339421,GSM1339423,GSM1339425,GSM1339427,GSM1339429,GSM1339431,GSM1339433,GSM1339435,GSM1339437,GSM1339439,GSM1339441,GSM1828596,GSM1908206,GSM1982257,GSM…	2.42096e+39	APBA2	1.89515	2	protein_coding,retained_intron	cds,exon	CCTGGAGGACCAGGAGGAGGACATTGACCAGATCGTGGCAG	FMR1	1	ENCSR331VNX	-
chr15	29346697	29346698	m6A_site_140293	0	+	m6A_site_140293	m6A	48	GSM1166139,GSM1272358,GSM1272360,GSM1272362,GSM1272364,GSM1272366,GSM1272368,GSM1339393,GSM1339397,GSM1339399,GSM1339401,GSM1339403,GSM1339405,GSM1339407,GSM1339409,GSM1339411,GSM1339413,GSM1339415,GSM1339417,GSM1339419,GSM1339421,GSM1339423,GSM1339425,GSM1339427,GSM1339431,GSM1339433,GSM1339435,GSM1339437,GSM1339439,GSM1339441,GSM1908206,GSM1982257,GSM1982263,GSM2010450,GSM2010452,GSM2010454,GSM…	2.42096e+31	APBA2	1.89515	2	retained_intron,protein_coding	exon,cds	CCCCGAGGAGGCCAACGGGAACACCGGCGCCTCCCCCTACC	FXR2	1	ENCSR224QWC	-
chr15	29346340	29346341	m6A_site_140287	0	+	m6A_site_140287	m6A	52	GSM1166139,GSM1166140,GSM1166143,GSM1272358,GSM1272360,GSM1272362,GSM1272364,GSM1272366,GSM1272368,GSM1339393,GSM1339395,GSM1339397,GSM1339399,GSM1339401,GSM1339403,GSM1339405,GSM1339407,GSM1339409,GSM1339411,GSM1339413,GSM1339415,GSM1339417,GSM1339419,GSM1339421,GSM1339423,GSM1339425,GSM1339427,GSM1339429,GSM1339433,GSM1339435,GSM1339437,GSM1339439,GSM1339441,GSM1908206,GSM1982257,GSM1982263,GSM…	2.42096e+31	APBA2	1.89515	2	protein_coding,retained_intron	cds,exon	CAACACCTCTGAGGAGGAGGACTATGACGAGGGCCTCCCTG	NOP58	1	GSE43666	-
chr15	29397750	29397751	m6A_site_140309	0	+	m6A_site_140309	m6A	1	GSM2010456		APBA2	1.89515	2	retained_intron,protein_coding	exon,cds	CCACTTCTCAAACTCGGAGAACTGCAAGGAGGTAAGCCACA	SRSF1	1	PubMed-19116412	-
chr15	29346996	29346997	m6A_site_140300	0	+	m6A_site_140300	m6A	16	GSM1339397,GSM1339409,GSM1339431,GSM1339433,GSM1339435,GSM1339441,GSM1908206,GSM1982257,GSM2010450,GSM2010454,GSM2010456,GSM2460360,GSM2483505,GSM2483506,GSM2483507,GSM2483508	24981863	APBA2	1.89515	2	protein_coding,retained_intron	cds,exon	AGAGAGGCTTCAAGCCCAAGACCAGGACCCCAGAAGAGAGG	CPSF2	1	GSE60385	-
chr15	29409919	29409920	m6A_site_140324	0	+	m6A_site_140324	m6A	4	GSM1339395,GSM2010450,GSM2010452,GSM2010454	24981863	APBA2	1.89515	2	protein_coding	utr3	ATGATGGCCACAACATGAAAACTCCATATTTATTTAGATGC	AGO2	1	GSE28859	-
chr15	29346748	29346749	m6A_site_140295	0	+	m6A_site_140295	m6A	50	GSM1166139,GSM1272358,GSM1272360,GSM1272362,GSM1272364,GSM1272366,GSM1272368,GSM1339393,GSM1339397,GSM1339399,GSM1339401,GSM1339403,GSM1339405,GSM1339407,GSM1339409,GSM1339411,GSM1339413,GSM1339415,GSM1339417,GSM1339419,GSM1339421,GSM1339423,GSM1339425,GSM1339427,GSM1339429,GSM1339431,GSM1339433,GSM1339435,GSM1339437,GSM1339439,GSM1339441,GSM1828596,GSM1908206,GSM1982257,GSM1982263,GSM2010450,GSM…	2.42096e+39	APBA2	1.89515	2	protein_coding,retained_intron	cds,exon	TGGGGATGGGGACCTGGAGGACCAGGAGGAGGACATTGACC	FBL	1	GSE43666	-
chr15	29409817	29409818	m6A_site_140321	0	+	m6A_site_140321	m6A	20	GSM1272358,GSM1272360,GSM1272366,GSM1272368,GSM1339395,GSM1339403,GSM1339417,GSM1339419,GSM1339421,GSM1339423,GSM1339425,GSM1339427,GSM1339429,GSM1339439,GSM2010450,GSM2010452,GSM2010454,GSM2010456,GSM2460360,GSM928399	2.54568e+23	APBA2	1.89515	2	protein_coding	utr3	CTCTGCCACTGACTGCAGGGACACGGGCAGCCTGGCTCCCA	nELAVL	1	GSE53695	-
chr15	29346748	29346749	m6A_site_140295	0	+	m6A_site_140295	m6A	50	GSM1166139,GSM1272358,GSM1272360,GSM1272362,GSM1272364,GSM1272366,GSM1272368,GSM1339393,GSM1339397,GSM1339399,GSM1339401,GSM1339403,GSM1339405,GSM1339407,GSM1339409,GSM1339411,GSM1339413,GSM1339415,GSM1339417,GSM1339419,GSM1339421,GSM1339423,GSM1339425,GSM1339427,GSM1339429,GSM1339431,GSM1339433,GSM1339435,GSM1339437,GSM1339439,GSM1339441,GSM1828596,GSM1908206,GSM1982257,GSM1982263,GSM2010450,GSM…	2.42096e+39	APBA2	1.89515	2	protein_coding,retained_intron	cds,exon	TGGGGATGGGGACCTGGAGGACCAGGAGGAGGACATTGACC	AGO2	1	GSE43909	-
chr15	29397741	29397742	m6A_site_140308	0	+	m6A_site_140308	m6A	1	GSM2010456		APBA2	1.89515	2	protein_coding,retained_intron	cds,exon	CGACCTCATCCACTTCTCAAACTCGGAGAACTGCAAGGAGG	LIN28A	1	GSE44615	-
chr15	29346184	29346185	m6A_site_140283	0	+	m6A_site_140283	m6A	12	GSM1339433,GSM1339435,GSM1908206,GSM1982257,GSM2010450,GSM2010454,GSM2010456,GSM2460360,GSM2483505,GSM2483506,GSM2483507,GSM2483508	24981863	APBA2	1.89515	2	retained_intron,protein_coding	exon,cds	CCAGGAGCCCGAGAGCGAGGACATGGAGCTGCCCTTGGAGG	nELAVL	1	GSE53695	-
chr15	29346340	29346341	m6A_site_140287	0	+	m6A_site_140287	m6A	52	GSM1166139,GSM1166140,GSM1166143,GSM1272358,GSM1272360,GSM1272362,GSM1272364,GSM1272366,GSM1272368,GSM1339393,GSM1339395,GSM1339397,GSM1339399,GSM1339401,GSM1339403,GSM1339405,GSM1339407,GSM1339409,GSM1339411,GSM1339413,GSM1339415,GSM1339417,GSM1339419,GSM1339421,GSM1339423,GSM1339425,GSM1339427,GSM1339429,GSM1339433,GSM1339435,GSM1339437,GSM1339439,GSM1339441,GSM1908206,GSM1982257,GSM1982263,GSM…	2.42096e+31	APBA2	1.89515	2	protein_coding,retained_intron	cds,exon	CAACACCTCTGAGGAGGAGGACTATGACGAGGGCCTCCCTG	FXR2	1	ENCSR224QWC	-
chr15	29346748	29346749	m6A_site_140295	0	+	m6A_site_140295	m6A	50	GSM1166139,GSM1272358,GSM1272360,GSM1272362,GSM1272364,GSM1272366,GSM1272368,GSM1339393,GSM1339397,GSM1339399,GSM1339401,GSM1339403,GSM1339405,GSM1339407,GSM1339409,GSM1339411,GSM1339413,GSM1339415,GSM1339417,GSM1339419,GSM1339421,GSM1339423,GSM1339425,GSM1339427,GSM1339429,GSM1339431,GSM1339433,GSM1339435,GSM1339437,GSM1339439,GSM1339441,GSM1828596,GSM1908206,GSM1982257,GSM1982263,GSM2010450,GSM…	2.42096e+39	APBA2	1.89515	2	protein_coding,retained_intron	cds,exon	TGGGGATGGGGACCTGGAGGACCAGGAGGAGGACATTGACC	ELAVL1	1	GSE28859	-
chr15	29409919	29409920	m6A_site_140324	0	+	m6A_site_140324	m6A	4	GSM1339395,GSM2010450,GSM2010452,GSM2010454	24981863	APBA2	1.89515	2	protein_coding	utr3	ATGATGGCCACAACATGAAAACTCCATATTTATTTAGATGC	NOP58	1	GSE43666	-
chr15	29409539	29409540	m6A_site_140317	0	+	m6A_site_140317	m6A	28	GSM1166143,GSM1272358,GSM1272360,GSM1272366,GSM1272368,GSM1339403,GSM1339405,GSM1339409,GSM1339411,GSM1339413,GSM1339415,GSM1339417,GSM1339419,GSM1339421,GSM1339423,GSM1339425,GSM1339427,GSM1339429,GSM1339435,GSM1339437,GSM1339439,GSM2010450,GSM2010452,GSM2010454,GSM2010456,GSM2460360,GSM928399,GSM928401	2.42096e+31	APBA2	1.89515	2	protein_coding	utr3	TATCAAAGGAGAGTCACAGAACAAATGTTTGTTTGTAAAGC	WDR33	1	GSE61123	-
chr15	29346430	29346431	m6A_site_140288	0	+	m6A_site_140288	m6A	59	GSM1166139,GSM1166140,GSM1166141,GSM1166142,GSM1166143,GSM1272358,GSM1272360,GSM1272362,GSM1272364,GSM1272366,GSM1272368,GSM1339393,GSM1339395,GSM1339397,GSM1339399,GSM1339401,GSM1339403,GSM1339405,GSM1339407,GSM1339409,GSM1339411,GSM1339413,GSM1339415,GSM1339417,GSM1339419,GSM1339421,GSM1339423,GSM1339425,GSM1339427,GSM1339429,GSM1339433,GSM1339435,GSM1339437,GSM1339439,GSM1339441,GSM1908206,GSM…	2.42096e+31	APBA2	1.89515	2	retained_intron,protein_coding	exon,cds	CAGCTACCTAGAGGGCATGGACTGCAACGGGGAGGAGTACC	MSI2	1	GSE62115	-
chr15	29346298	29346299	m6A_site_140285	0	+	m6A_site_140285	m6A	44	GSM1166139,GSM1166143,GSM1339393,GSM1339395,GSM1339397,GSM1339399,GSM1339401,GSM1339403,GSM1339405,GSM1339407,GSM1339409,GSM1339411,GSM1339413,GSM1339415,GSM1339417,GSM1339419,GSM1339421,GSM1339423,GSM1339425,GSM1339427,GSM1339429,GSM1339433,GSM1339435,GSM1339437,GSM1339439,GSM1339441,GSM1908206,GSM1982257,GSM1982263,GSM2010450,GSM2010452,GSM2010454,GSM2010456,GSM2460354,GSM2460356,GSM2460358,GSM…	2.42096e+23	APBA2	1.89515	2	protein_coding,retained_intron	cds,exon	CAACCACAGCCCCGATGGGGACTCCAGCTCTGACTACGTGA	FXR1	1	ENCSR774RFN	-
chr15	29346130	29346131	m6A_site_140281	0	+	m6A_site_140281	m6A	10	GSM1339435,GSM1908206,GSM2010450,GSM2010454,GSM2010456,GSM2460360,GSM2483505,GSM2483506,GSM2483507,GSM2483508	24981863	APBA2	1.89515	2	retained_intron,protein_coding	exon,cds	CGTGGGGAGCGGCATGTTGGACCATAGGGTGAGACCAGGTC	FMR1	1	ENCSR331VNX	-
chr15	29346514	29346515	m6A_site_140290	0	+	m6A_site_140290	m6A	59	GSM1166139,GSM1166140,GSM1166141,GSM1166142,GSM1166143,GSM1272358,GSM1272360,GSM1272362,GSM1272364,GSM1272366,GSM1272368,GSM1339393,GSM1339395,GSM1339397,GSM1339399,GSM1339401,GSM1339403,GSM1339405,GSM1339407,GSM1339409,GSM1339411,GSM1339413,GSM1339415,GSM1339417,GSM1339419,GSM1339421,GSM1339423,GSM1339425,GSM1339427,GSM1339429,GSM1339433,GSM1339435,GSM1339437,GSM1339439,GSM1339441,GSM1908206,GSM…	2.42096e+31	APBA2	1.89515	2	protein_coding,retained_intron	cds,exon	GGCGGTGGAGGAGTGGACGGACTCGGCGGGCCCGCACCCCC	FXR2	1	ENCSR224QWC	-
chr15	29409789	29409790	m6A_site_140320	0	+	m6A_site_140320	m6A	20	GSM1272358,GSM1272360,GSM1272362,GSM1272366,GSM1272368,GSM1339395,GSM1339403,GSM1339419,GSM1339421,GSM1339423,GSM1339425,GSM1339427,GSM1339429,GSM1339439,GSM2010450,GSM2010452,GSM2010454,GSM2010456,GSM2460360,GSM928399	2.54568e+23	APBA2	1.89515	2	protein_coding	utr3	GGCCCCCACAATGGTCCCAAACAGCTGCCTCTGCCACTGAC	nELAVL	1	GSE53695	-
chr15	29397741	29397742	m6A_site_140308	0	+	m6A_site_140308	m6A	1	GSM2010456		APBA2	1.89515	2	protein_coding,retained_intron	cds,exon	CGACCTCATCCACTTCTCAAACTCGGAGAACTGCAAGGAGG	SRSF1	1	PubMed-19116412	-
chr15	29346319	29346320	m6A_site_140286	0	+	m6A_site_140286	m6A	49	GSM1166139,GSM1166143,GSM1272360,GSM1272364,GSM1272366,GSM1272368,GSM1339393,GSM1339395,GSM1339397,GSM1339399,GSM1339401,GSM1339403,GSM1339405,GSM1339407,GSM1339409,GSM1339411,GSM1339413,GSM1339415,GSM1339417,GSM1339419,GSM1339421,GSM1339423,GSM1339425,GSM1339427,GSM1339429,GSM1339433,GSM1339435,GSM1339437,GSM1339439,GSM1339441,GSM1908206,GSM1982257,GSM1982263,GSM2010450,GSM2010452,GSM2010454,GSM…	2.42096e+31	APBA2	1.89515	2	protein_coding,retained_intron	cds,exon	CTCCAGCTCTGACTACGTGAACAACACCTCTGAGGAGGAGG	MOV10	1	GSE48245	-
chr15	29409789	29409790	m6A_site_140320	0	+	m6A_site_140320	m6A	20	GSM1272358,GSM1272360,GSM1272362,GSM1272366,GSM1272368,GSM1339395,GSM1339403,GSM1339419,GSM1339421,GSM1339423,GSM1339425,GSM1339427,GSM1339429,GSM1339439,GSM2010450,GSM2010452,GSM2010454,GSM2010456,GSM2460360,GSM928399	2.54568e+23	APBA2	1.89515	2	protein_coding	utr3	GGCCCCCACAATGGTCCCAAACAGCTGCCTCTGCCACTGAC	NOP58	1	GSE43666	-
chr15	29397741	29397742	m6A_site_140308	0	+	m6A_site_140308	m6A	1	GSM2010456		APBA2	1.89515	2	protein_coding,retained_intron	cds,exon	CGACCTCATCCACTTCTCAAACTCGGAGAACTGCAAGGAGG	NOP58	1	GSE43666	-
chr15	29409678	29409679	m6A_site_140319	0	+	m6A_site_140319	m6A	22	GSM1272358,GSM1272360,GSM1272364,GSM1272366,GSM1272368,GSM1339403,GSM1339411,GSM1339419,GSM1339421,GSM1339423,GSM1339425,GSM1339427,GSM1339429,GSM1339437,GSM1339439,GSM2010450,GSM2010452,GSM2010454,GSM2010456,GSM2460358,GSM2460360,GSM928399	2.54568e+23	APBA2	1.89515	2	protein_coding	utr3	CCTGAAGCTGTGCGGAGCGAACTGGCGCCTCCGAGGGACGC	TAF15	1	GSE43294	-
chr15	29346130	29346131	m6A_site_140281	0	+	m6A_site_140281	m6A	10	GSM1339435,GSM1908206,GSM2010450,GSM2010454,GSM2010456,GSM2460360,GSM2483505,GSM2483506,GSM2483507,GSM2483508	24981863	APBA2	1.89515	2	retained_intron,protein_coding	exon,cds	CGTGGGGAGCGGCATGTTGGACCATAGGGTGAGACCAGGTC	nELAVL	1	GSE53695	-
chr1	16525722	16525723	m6A_site_5552	0	-	m6A_site_5552	m6A	1	GSM2010454		ARHGEF19	1.68058	2	processed_transcript,protein_coding	exon,cds	CCCAGGTTCAGTGTGTTAGGACATACAAGGCACTGCACCCA	CPSF6	1	ENCSR532VUB	-
chr1	16528302	16528303	m6A_site_5553	0	-	m6A_site_5553	m6A	1	GSM1135025	24284625	ARHGEF19	1.68058	2	processed_transcript,protein_coding	exon,cds	CCCCTCCAGCCCCCAGGAGGACAAGGAGGTCATCAGTGAGG	EIF4A3	1	GSE40778	-
chr1	16528302	16528303	m6A_site_5553	0	-	m6A_site_5553	m6A	1	GSM1135025	24284625	ARHGEF19	1.68058	2	processed_transcript,protein_coding	exon,cds	CCCCTCCAGCCCCCAGGAGGACAAGGAGGTCATCAGTGAGG	FUS	1	GSE50178	-
chr1	16524750	16524751	m6A_site_5541	0	-	m6A_site_5541	m6A	14	GSM1135025,GSM1135036,GSM1135037,GSM1272358,GSM1272360,GSM1272366,GSM1272368,GSM1339423,GSM2010450,GSM2010452,GSM2010454,GSM2010456,GSM2460345,GSM2460347	2.42846e+23	ARHGEF19	1.68058	2	protein_coding,processed_transcript	utr3,exon	TCTTGGTCCTTCTGGCAGGGACCTGGCTGGGGAACGTTCTG	PTBP1	1	GSE19323	-
chr1	16533024	16533025	m6A_site_5557	0	-	m6A_site_5557	m6A	2	GSM1339411,GSM1339435	24981863	ARHGEF19	1.68058	2	protein_coding,protein_coding,processed_transcript	intron,cds,intron	GGAGAGGGGCGGGATCGAGGACAGGAAAGGCTTGCACAATT	GTF2F1	1	ENCSR736AAG	-
chr1	16525142	16525143	m6A_site_5548	0	-	m6A_site_5548	m6A	4	GSM1166140,GSM2010450,GSM2010454,GSM2010456	24209618	ARHGEF19	1.68058	2	protein_coding,processed_transcript	cds,exon	CCTCAGCGCCCGCCTCCGAAACCTCCGGGAGAATAAGCGAG	KHDRBS1	1	ENCSR628IDK	-
chr1	16532566	16532567	m6A_site_5555	0	-	m6A_site_5555	m6A	2	GSM1135020,GSM1908206	24284625	ARHGEF19	1.68058	2	processed_transcript,protein_coding	exon,cds	ACTCCTCAGGTTCCTGCAGGACCTGGAGCAGCGGCTGGAGG	SRSF1	1	ENCSR989VIY	-
chr1	16533024	16533025	m6A_site_5557	0	-	m6A_site_5557	m6A	2	GSM1339411,GSM1339435	24981863	ARHGEF19	1.68058	2	protein_coding,protein_coding,processed_transcript	intron,cds,intron	GGAGAGGGGCGGGATCGAGGACAGGAAAGGCTTGCACAATT	CSTF2T	1	ENCSR840DRD	-
chr1	16525061	16525062	m6A_site_5546	0	-	m6A_site_5546	m6A	9	GSM1135024,GSM1135032,GSM1135036,GSM1166140,GSM1272368,GSM2010450,GSM2010454,GSM2010456,GSM2460345	2.42846e+23	ARHGEF19	1.68058	2	processed_transcript,protein_coding	exon,utr3	ATGGGCAGCCATGGCCTAGGACCCCACCTCCATGCCTGGCT	FBL	1	GSE43666	-
chr1	16525722	16525723	m6A_site_5552	0	-	m6A_site_5552	m6A	1	GSM2010454		ARHGEF19	1.68058	2	processed_transcript,protein_coding	exon,cds	CCCAGGTTCAGTGTGTTAGGACATACAAGGCACTGCACCCA	EIF4A3	1	GSE40778	-
chr1	16525142	16525143	m6A_site_5548	0	-	m6A_site_5548	m6A	4	GSM1166140,GSM2010450,GSM2010454,GSM2010456	24209618	ARHGEF19	1.68058	2	protein_coding,processed_transcript	cds,exon	CCTCAGCGCCCGCCTCCGAAACCTCCGGGAGAATAAGCGAG	FXR2	1	ENCSR224QWC	-
chr1	16525680	16525681	m6A_site_5551	0	-	m6A_site_5551	m6A	4	GSM1166140,GSM2010450,GSM2010454,GSM2010456	24209618	ARHGEF19	1.68058	2	processed_transcript,protein_coding	exon,cds	ATGAGCTGACCTTGGAGAAGACTGACATCCTGTCAGTGAGG	SRSF1	1	ENCSR432XUP	-
chr1	16524750	16524751	m6A_site_5541	0	-	m6A_site_5541	m6A	14	GSM1135025,GSM1135036,GSM1135037,GSM1272358,GSM1272360,GSM1272366,GSM1272368,GSM1339423,GSM2010450,GSM2010452,GSM2010454,GSM2010456,GSM2460345,GSM2460347	2.42846e+23	ARHGEF19	1.68058	2	protein_coding,processed_transcript	utr3,exon	TCTTGGTCCTTCTGGCAGGGACCTGGCTGGGGAACGTTCTG	TNRC6A	1	ENCSR218NAB	-
chr6	101296172	101296173	m6A_site_398811	0	-	m6A_site_398811	m6A	70	GSE65380,GSM1135021,GSM1135025,GSM1135032,GSM1135032,GSM1135036,GSM1135037,GSM1166139,GSM1166143,GSM1272358,GSM1272360,GSM1272362,GSM1272366,GSM1272368,GSM1339393,GSM1339395,GSM1339399,GSM1339401,GSM1339403,GSM1339405,GSM1339407,GSM1339409,GSM1339411,GSM1339413,GSM1339415,GSM1339417,GSM1339419,GSM1339421,GSM1339423,GSM1339425,GSM1339427,GSM1339429,GSM1339433,GSM1339435,GSM1339437,GSM1339439,GSM13…	2.42846e+79	ASCC3	1.70165	2	nonsense_mediated_decay,retained_intron,protein_coding	utr3,exon,cds	AACTCAAGCCTGTGGAAAAAACAAATGGCTCCTTTTTGTGG	FBL	1	GSE43666	-
chr6	101305128	101305129	m6A_site_398831	0	-	m6A_site_398831	m6A	3	GSM2203052,GSM2203063,GSM2203064	27773535	ASCC3	1.70165	2	nonsense_mediated_decay,protein_coding,protein_coding,L1,retained_intron	intron,intron,utr3,exon,intron	TACAAATCAATAAGGAAAGGACAGATAATCCTATATGAACA	nELAVL	1	GSE53696	-
chr6	101312066	101312067	m6A_site_398849	0	-	m6A_site_398849	m6A	6	GSM2203043,GSM2203044,GSM2203047,GSM2203055,GSM2203056,GSM2203059	27773535	ASCC3	1.70165	2	protein_coding,nonsense_mediated_decay,retained_intron	cds,intron,exon	AAGCGATCTAAACTTCATGAACAAGTTTTAGATTTGGGCCT	CNBP	1	GSE76193	-
chr6	101312066	101312067	m6A_site_398849	0	-	m6A_site_398849	m6A	6	GSM2203043,GSM2203044,GSM2203047,GSM2203055,GSM2203056,GSM2203059	27773535	ASCC3	1.70165	2	protein_coding,nonsense_mediated_decay,retained_intron	cds,intron,exon	AAGCGATCTAAACTTCATGAACAAGTTTTAGATTTGGGCCT	ELAVL1	1	GSE28859	-
chr6	100957199	100957200	m6A_site_398793	0	-	m6A_site_398793	m6A	21	GSM1135032,GSM1135032,GSM1166139,GSM1339393,GSM1339395,GSM1339403,GSM1339405,GSM1339407,GSM1339413,GSM1339415,GSM1339419,GSM1339421,GSM1339423,GSM1339425,GSM1339427,GSM1339429,GSM1339439,GSM2010452,GSM2460345,GSM928399,GSM928401	2.42846e+31	ASCC3	1.70165	2	protein_coding,retained_intron	utr3,exon	CTCTCTGTTCAGTCATCTAGACAAATCGAATTACTTGATGT	IGF2BP3	1	GSE21918	-
chr6	101296035	101296036	m6A_site_398810	0	-	m6A_site_398810	m6A	6	GSM1339401,GSM2203060,GSM2460345,GSM2460347,GSM928399,GSM928401	2.49819e+23	ASCC3	1.70165	2	retained_intron,protein_coding,nonsense_mediated_decay	exon,cds,utr3	TCTATTAAAAGTGGTGATGAACTTCAGGATGAGGTATAGTT	WDR33	1	GSE61123	-
chr6	101312066	101312067	m6A_site_398849	0	-	m6A_site_398849	m6A	6	GSM2203043,GSM2203044,GSM2203047,GSM2203055,GSM2203056,GSM2203059	27773535	ASCC3	1.70165	2	protein_coding,nonsense_mediated_decay,retained_intron	cds,intron,exon	AAGCGATCTAAACTTCATGAACAAGTTTTAGATTTGGGCCT	AGO1-4	1	GSE64678	-
chr6	101312075	101312076	m6A_site_398850	0	-	m6A_site_398850	m6A	6	GSM2203043,GSM2203044,GSM2203047,GSM2203055,GSM2203056,GSM2203059	27773535	ASCC3	1.70165	2	protein_coding,nonsense_mediated_decay,retained_intron	cds,intron,exon	TTTCAGATAAAGCGATCTAAACTTCATGAACAAGTTTTAGA	AGO1-4	1	GSE64678	-
chr6	101306691	101306692	m6A_site_398843	0	-	m6A_site_398843	m6A	6	GSM2203043,GSM2203051,GSM2203055,GSM2203059,GSM2203060,GSM2203063	27773535	ASCC3	1.70165	2	retained_intron,protein_coding,L1,nonsense_mediated_decay,protein_coding	intron,utr3,exon,intron,intron	GAAATCTGAATATGGGCTGGACATCATTAGGTAATATTAGA	LSM11	1	ENCSR022BVV	-
chr6	101248213	101248214	m6A_site_398807	0	-	m6A_site_398807	m6A	1	GSM908335	22575960	ASCC3	1.70165	2	protein_coding,nonsense_mediated_decay	cds,utr3	GATTTAGAAGTTTCAGAAGGACTTATGTGCTTTGATCCTAA	ELAVL1	1	GSE28859	-
chr6	100957361	100957362	m6A_site_398795	0	-	m6A_site_398795	m6A	7	GSM1135032,GSM1135032,GSM1135036,GSM1339425,GSM1339429,GSM928399,GSM928401	2.42846e+23	ASCC3	1.70165	2	protein_coding,retained_intron	cds,exon	TGACTGCTACCTTGGCCTGGACCAGCAGTATGACATCTATC	RBM47	1	GSE58380	-
chr6	100965920	100965921	m6A_site_398797	0	-	m6A_site_398797	m6A	1	GSM2203043	27773535	ASCC3	1.70165	2	protein_coding	cds	CCAGGGTCGGTGGTTAAAGGACTCTTCTCTTCTTACACTAC	SRSF7	1	GSE71096	-
chr6	100988203	100988204	m6A_site_398798	0	-	m6A_site_398798	m6A	1	GSM2203043	27773535	ASCC3	1.70165	2	protein_coding	cds	GAAGATCATATGAATAGTGAACTGGCAAAATGTCTTCCCAT	PTBP1	1	GSE42701	-
chr6	101296281	101296282	m6A_site_398816	0	-	m6A_site_398816	m6A	76	GSE37003,GSE65380,GSM1135020,GSM1135021,GSM1135024,GSM1135025,GSM1135032,GSM1135032,GSM1135036,GSM1135037,GSM1166139,GSM1166140,GSM1166141,GSM1166143,GSM1272358,GSM1272360,GSM1272362,GSM1272364,GSM1272366,GSM1272368,GSM1339393,GSM1339395,GSM1339399,GSM1339401,GSM1339403,GSM1339405,GSM1339407,GSM1339409,GSM1339411,GSM1339413,GSM1339415,GSM1339417,GSM1339419,GSM1339421,GSM1339423,GSM1339425,GSM1339…	2.42846e+71	ASCC3	1.70165	2	protein_coding,retained_intron,nonsense_mediated_decay	cds,exon,utr3	GATTTGGACCACTTTGACGAACTGCCAATAAATGGTGAAAC	AGO2	1	GSE42701	-
chr6	101296356	101296357	m6A_site_398818	0	-	m6A_site_398818	m6A	55	GSE65380,GSM1135032,GSM1135032,GSM1135036,GSM1135037,GSM1166139,GSM1166143,GSM1272366,GSM1339399,GSM1339401,GSM1339403,GSM1339405,GSM1339407,GSM1339409,GSM1339411,GSM1339413,GSM1339415,GSM1339417,GSM1339419,GSM1339421,GSM1339423,GSM1339425,GSM1339427,GSM1339429,GSM1339435,GSM1339437,GSM1339439,GSM1339441,GSM1828596,GSM2010450,GSM2010452,GSM2010454,GSM2203052,GSM2203060,GSM2203063,GSM2203064,GSM22…	2.42846e+71	ASCC3	1.70165	2	nonsense_mediated_decay,retained_intron,protein_coding	utr3,exon,cds	GTGCAGATGACAGAAAAAGAACATGGCGATAGGGTTTTTTT	RBM10	1	GSE44976	-
chr6	101296191	101296192	m6A_site_398812	0	-	m6A_site_398812	m6A	73	GSE65380,GSM1135020,GSM1135021,GSM1135025,GSM1135032,GSM1135032,GSM1135036,GSM1135037,GSM1166139,GSM1166140,GSM1166143,GSM1272358,GSM1272360,GSM1272362,GSM1272366,GSM1272368,GSM1339393,GSM1339395,GSM1339399,GSM1339401,GSM1339403,GSM1339405,GSM1339407,GSM1339409,GSM1339411,GSM1339413,GSM1339415,GSM1339417,GSM1339419,GSM1339421,GSM1339423,GSM1339425,GSM1339427,GSM1339429,GSM1339433,GSM1339435,GSM13…	2.42846e+79	ASCC3	1.70165	2	retained_intron,nonsense_mediated_decay,protein_coding	exon,utr3,cds	CAGGAGGCTTGCACCCCAGAACTCAAGCCTGTGGAAAAAAC	AGO1-4	2	GSE64675,GSE64676	-
chr6	101296172	101296173	m6A_site_398811	0	-	m6A_site_398811	m6A	70	GSE65380,GSM1135021,GSM1135025,GSM1135032,GSM1135032,GSM1135036,GSM1135037,GSM1166139,GSM1166143,GSM1272358,GSM1272360,GSM1272362,GSM1272366,GSM1272368,GSM1339393,GSM1339395,GSM1339399,GSM1339401,GSM1339403,GSM1339405,GSM1339407,GSM1339409,GSM1339411,GSM1339413,GSM1339415,GSM1339417,GSM1339419,GSM1339421,GSM1339423,GSM1339425,GSM1339427,GSM1339429,GSM1339433,GSM1339435,GSM1339437,GSM1339439,GSM13…	2.42846e+79	ASCC3	1.70165	2	nonsense_mediated_decay,retained_intron,protein_coding	utr3,exon,cds	AACTCAAGCCTGTGGAAAAAACAAATGGCTCCTTTTTGTGG	IGF2BP3	1	GSE21918	-
chr6	101296191	101296192	m6A_site_398812	0	-	m6A_site_398812	m6A	73	GSE65380,GSM1135020,GSM1135021,GSM1135025,GSM1135032,GSM1135032,GSM1135036,GSM1135037,GSM1166139,GSM1166140,GSM1166143,GSM1272358,GSM1272360,GSM1272362,GSM1272366,GSM1272368,GSM1339393,GSM1339395,GSM1339399,GSM1339401,GSM1339403,GSM1339405,GSM1339407,GSM1339409,GSM1339411,GSM1339413,GSM1339415,GSM1339417,GSM1339419,GSM1339421,GSM1339423,GSM1339425,GSM1339427,GSM1339429,GSM1339433,GSM1339435,GSM13…	2.42846e+79	ASCC3	1.70165	2	retained_intron,nonsense_mediated_decay,protein_coding	exon,utr3,cds	CAGGAGGCTTGCACCCCAGAACTCAAGCCTGTGGAAAAAAC	WDR33	1	GSE61123	-
chr6	101306964	101306965	m6A_site_398845	0	-	m6A_site_398845	m6A	27	GSE65380,GSM1272368,GSM1339403,GSM1339405,GSM1339415,GSM1339421,GSM1339423,GSM1339425,GSM1339427,GSM1339433,GSM1339435,GSM1339437,GSM1339441,GSM2010450,GSM2203043,GSM2203044,GSM2203047,GSM2203052,GSM2203055,GSM2203056,GSM2203059,GSM2203060,GSM2203063,GSM2203064,GSM2460347,GSM928399,GSM928401	2.54568e+31	ASCC3	1.70165	2	protein_coding,nonsense_mediated_decay,L1,protein_coding,retained_intron	intron,intron,exon,utr3,intron	GACAAAAATGACTAAAATGGACAAAAGAAGAAATAGAAAAT	FMR1	1	GSE39682	-
chr6	101304218	101304219	m6A_site_398823	0	-	m6A_site_398823	m6A	15	GSE65380,GSM1135037,GSM1339405,GSM1339407,GSM1339415,GSM1339425,GSM1339437,GSM2203052,GSM2203055,GSM2203060,GSM2203063,GSM2203064,GSM2460347,GSM928399,GSM928401	2.42846e+31	ASCC3	1.70165	2	protein_coding,retained_intron,nonsense_mediated_decay,protein_coding	utr3,intron,intron,intron	CCCTGCTCAGGTCCTGGTAAACAGTATCATAAGTATAATAA	ZC3H7B	1	GSE38201	-
chr6	101100638	101100639	m6A_site_398801	0	-	m6A_site_398801	m6A	1	GSM908335	22575960	ASCC3	1.70165	2	nonsense_mediated_decay,protein_coding	utr3,cds	CCTCAACTGATTTGGGTAGAACTGCCAGCCATTACTATATT	DGCR8	1	GSE39086	-
chr6	101306964	101306965	m6A_site_398845	0	-	m6A_site_398845	m6A	27	GSE65380,GSM1272368,GSM1339403,GSM1339405,GSM1339415,GSM1339421,GSM1339423,GSM1339425,GSM1339427,GSM1339433,GSM1339435,GSM1339437,GSM1339441,GSM2010450,GSM2203043,GSM2203044,GSM2203047,GSM2203052,GSM2203055,GSM2203056,GSM2203059,GSM2203060,GSM2203063,GSM2203064,GSM2460347,GSM928399,GSM928401	2.54568e+31	ASCC3	1.70165	2	protein_coding,nonsense_mediated_decay,L1,protein_coding,retained_intron	intron,intron,exon,utr3,intron	GACAAAAATGACTAAAATGGACAAAAGAAGAAATAGAAAAT	FBL	1	GSE43666	-
chr6	100957361	100957362	m6A_site_398795	0	-	m6A_site_398795	m6A	7	GSM1135032,GSM1135032,GSM1135036,GSM1339425,GSM1339429,GSM928399,GSM928401	2.42846e+23	ASCC3	1.70165	2	protein_coding,retained_intron	cds,exon	TGACTGCTACCTTGGCCTGGACCAGCAGTATGACATCTATC	AGO	1	GSE78059	-
chr6	100965896	100965897	m6A_site_398796	0	-	m6A_site_398796	m6A	1	GSM2203043	27773535	ASCC3	1.70165	2	protein_coding	cds	TTCTCTTCTTACACTACCAAACATAGAAAACCATCATCTTC	SRSF7	1	GSE71096	-
chr6	101296294	101296295	m6A_site_398817	0	-	m6A_site_398817	m6A	76	GSE37003,GSE65380,GSM1135020,GSM1135021,GSM1135024,GSM1135025,GSM1135032,GSM1135032,GSM1135036,GSM1135037,GSM1166139,GSM1166140,GSM1166141,GSM1166143,GSM1272358,GSM1272360,GSM1272362,GSM1272364,GSM1272366,GSM1272368,GSM1339393,GSM1339395,GSM1339399,GSM1339401,GSM1339403,GSM1339405,GSM1339407,GSM1339409,GSM1339411,GSM1339413,GSM1339415,GSM1339417,GSM1339419,GSM1339421,GSM1339423,GSM1339425,GSM1339…	2.42846e+71	ASCC3	1.70165	2	protein_coding,retained_intron,nonsense_mediated_decay	cds,exon,utr3	ATTTGACATGCATGATTTGGACCACTTTGACGAACTGCCAA	AGO1-4	2	GSE64676,GSE64678	-
chr6	101100703	101100704	m6A_site_398803	0	-	m6A_site_398803	m6A	1	GSM908335	22575960	ASCC3	1.70165	2	protein_coding,nonsense_mediated_decay	cds,utr3	TGAAGTTGGACGAAAACTAGACAAAGCTCAGATGATTCGTT	FUS	1	GSE50178	-
chr6	100957250	100957251	m6A_site_398794	0	-	m6A_site_398794	m6A	19	GSM1135032,GSM1135032,GSM1135036,GSM1339403,GSM1339405,GSM1339407,GSM1339413,GSM1339419,GSM1339421,GSM1339423,GSM1339425,GSM1339427,GSM1339429,GSM1339439,GSM2010452,GSM2460345,GSM908333,GSM928399,GSM928401	2.42846e+31	ASCC3	1.70165	2	retained_intron,protein_coding	exon,utr3	ATTAAAGTAACTTGACCTGAACAATCCATTTGAAAGGAGTG	ELAVL1	1	GSE28859	-
chr6	101095195	101095196	m6A_site_398800	0	-	m6A_site_398800	m6A	1	GSM1908206		ASCC3	1.70165	2	protein_coding,nonsense_mediated_decay	cds,utr3	GGTTGGGCTAGCCCTTTGAGACAATTTTCAATCCTACCACC	IGF2BP3	1	GSE21918	-
chr6	100965920	100965921	m6A_site_398797	0	-	m6A_site_398797	m6A	1	GSM2203043	27773535	ASCC3	1.70165	2	protein_coding	cds	CCAGGGTCGGTGGTTAAAGGACTCTTCTCTTCTTACACTAC	EWSR1	1	PubMed-22081015	-
chr6	101296577	101296578	m6A_site_398822	0	-	m6A_site_398822	m6A	21	GSE65380,GSM1135036,GSM1135037,GSM1166139,GSM1339403,GSM1339405,GSM1339407,GSM1339415,GSM1339417,GSM1339423,GSM1339425,GSM1339437,GSM1339441,GSM2203052,GSM2203055,GSM2203060,GSM2203063,GSM2203064,GSM2460347,GSM928399,GSM928401	2.42846e+39	ASCC3	1.70165	2	retained_intron,nonsense_mediated_decay,protein_coding	exon,cds,cds	TTTGTCTTTGAATAGTTGGAACTGATAATGGGAGAGAAGCA	TRA2A	1	ENCSR314UMJ	-
chr6	101247444	101247445	m6A_site_398806	0	-	m6A_site_398806	m6A	1	GSM2203063	27773535	ASCC3	1.70165	2	protein_coding,nonsense_mediated_decay	cds,utr3	TATTTTTATGTTTACAGAGAACAGGCACTTCTGAATGCTAG	AGO2	1	GSE42701	-
chr6	101296294	101296295	m6A_site_398817	0	-	m6A_site_398817	m6A	76	GSE37003,GSE65380,GSM1135020,GSM1135021,GSM1135024,GSM1135025,GSM1135032,GSM1135032,GSM1135036,GSM1135037,GSM1166139,GSM1166140,GSM1166141,GSM1166143,GSM1272358,GSM1272360,GSM1272362,GSM1272364,GSM1272366,GSM1272368,GSM1339393,GSM1339395,GSM1339399,GSM1339401,GSM1339403,GSM1339405,GSM1339407,GSM1339409,GSM1339411,GSM1339413,GSM1339415,GSM1339417,GSM1339419,GSM1339421,GSM1339423,GSM1339425,GSM1339…	2.42846e+71	ASCC3	1.70165	2	protein_coding,retained_intron,nonsense_mediated_decay	cds,exon,utr3	ATTTGACATGCATGATTTGGACCACTTTGACGAACTGCCAA	RBM6	1	GSE48066	-
chr6	100957361	100957362	m6A_site_398795	0	-	m6A_site_398795	m6A	7	GSM1135032,GSM1135032,GSM1135036,GSM1339425,GSM1339429,GSM928399,GSM928401	2.42846e+23	ASCC3	1.70165	2	protein_coding,retained_intron	cds,exon	TGACTGCTACCTTGGCCTGGACCAGCAGTATGACATCTATC	U2AF2	1	ENCSR202BFN	-
chr6	101296490	101296491	m6A_site_398820	0	-	m6A_site_398820	m6A	27	GSE65380,GSM1135032,GSM1135032,GSM1135036,GSM1135037,GSM1166139,GSM1339401,GSM1339403,GSM1339405,GSM1339407,GSM1339415,GSM1339417,GSM1339421,GSM1339423,GSM1339425,GSM1339429,GSM1339435,GSM1339437,GSM1339441,GSM2203052,GSM2203060,GSM2203063,GSM2203064,GSM2460347,GSM908333,GSM928399,GSM928401	2.42846e+47	ASCC3	1.70165	2	protein_coding,nonsense_mediated_decay,retained_intron	cds,utr3,exon	ACTCTGTTGGTCACAAGGAAACAAAGGCTATCAAACAGATG	RBM6	1	GSE48066	-
chr6	101306901	101306902	m6A_site_398844	0	-	m6A_site_398844	m6A	6	GSM2203044,GSM2203052,GSM2203060,GSM2203063,GSM2203064,GSM928399	2777350000000000	ASCC3	1.70165	2	protein_coding,protein_coding,L1,nonsense_mediated_decay,retained_intron	intron,utr3,exon,intron,intron	AATTTAATCTGTAATTAAAAACCTTAAGTACAAAGAAATCT	AGO1	1	GSE43573	-
chr6	101100735	101100736	m6A_site_398805	0	-	m6A_site_398805	m6A	1	GSM908335	22575960	ASCC3	1.70165	2	nonsense_mediated_decay,protein_coding	utr3,cds	ACATTAAGAAAGCATCGAGAACAGTTGGTCATTGAAGTTGG	FBL	1	GSE43666	-
chr6	101095195	101095196	m6A_site_398800	0	-	m6A_site_398800	m6A	1	GSM1908206		ASCC3	1.70165	2	protein_coding,nonsense_mediated_decay	cds,utr3	GGTTGGGCTAGCCCTTTGAGACAATTTTCAATCCTACCACC	IGF2BP1	2	ENCSR744GEU,GSE21918	-
chr6	101296490	101296491	m6A_site_398820	0	-	m6A_site_398820	m6A	27	GSE65380,GSM1135032,GSM1135032,GSM1135036,GSM1135037,GSM1166139,GSM1339401,GSM1339403,GSM1339405,GSM1339407,GSM1339415,GSM1339417,GSM1339421,GSM1339423,GSM1339425,GSM1339429,GSM1339435,GSM1339437,GSM1339441,GSM2203052,GSM2203060,GSM2203063,GSM2203064,GSM2460347,GSM908333,GSM928399,GSM928401	2.42846e+47	ASCC3	1.70165	2	protein_coding,nonsense_mediated_decay,retained_intron	cds,utr3,exon	ACTCTGTTGGTCACAAGGAAACAAAGGCTATCAAACAGATG	FUS	1	GSE50178	-
chr6	101305887	101305888	m6A_site_398839	0	-	m6A_site_398839	m6A	1	GSM2203059	27773535	ASCC3	1.70165	2	protein_coding,protein_coding,nonsense_mediated_decay,retained_intron,L1	intron,utr3,intron,intron,exon	TTTAAAGAAGATCTAAATAAACAGAGGGATATACCAAGAAT	WDR33	1	GSE61123	-
chr6	101305309	101305310	m6A_site_398835	0	-	m6A_site_398835	m6A	1	GSM2203044	27773535	ASCC3	1.70165	2	protein_coding,retained_intron,nonsense_mediated_decay,protein_coding,L1	utr3,intron,intron,intron,exon	TATGTGCGAAAATTTATCAAACAGAGAACAAAAAGTACAAA	MOV10	1	GSE48245	-
chr6	101311974	101311975	m6A_site_398847	0	-	m6A_site_398847	m6A	21	GSE65380,GSM1339397,GSM1339399,GSM1339403,GSM1339405,GSM1339415,GSM1339433,GSM1339441,GSM2203043,GSM2203044,GSM2203047,GSM2203051,GSM2203052,GSM2203055,GSM2203056,GSM2203059,GSM2203060,GSM2203063,GSM2203064,GSM928399,GSM928401	2.49819e+23	ASCC3	1.70165	2	nonsense_mediated_decay,retained_intron,protein_coding	intron,exon,cds	AATGCAAAGTATAAATGAAGACTTAAAAGATATATTACATG	AGO2	1	GSE28859	-
chr6	100988230	100988231	m6A_site_398799	0	-	m6A_site_398799	m6A	1	GSM2203043	27773535	ASCC3	1.70165	2	protein_coding	cds	TATACAGATTTGCCAGTGAGACACAATGAAGATCATATGAA	RBFOX2	1	GSE60385	-
chr6	100965896	100965897	m6A_site_398796	0	-	m6A_site_398796	m6A	1	GSM2203043	27773535	ASCC3	1.70165	2	protein_coding	cds	TTCTCTTCTTACACTACCAAACATAGAAAACCATCATCTTC	PTBP1	1	GSE42701	-
chr6	101296253	101296254	m6A_site_398814	0	-	m6A_site_398814	m6A	78	GSE37003,GSE65380,GSM1135020,GSM1135021,GSM1135024,GSM1135025,GSM1135032,GSM1135032,GSM1135036,GSM1135037,GSM1166139,GSM1166140,GSM1166141,GSM1166143,GSM1272358,GSM1272360,GSM1272362,GSM1272364,GSM1272366,GSM1272368,GSM1339393,GSM1339395,GSM1339399,GSM1339401,GSM1339403,GSM1339405,GSM1339407,GSM1339409,GSM1339411,GSM1339413,GSM1339415,GSM1339417,GSM1339419,GSM1339421,GSM1339423,GSM1339425,GSM1339…	2.42846e+79	ASCC3	1.70165	2	retained_intron,protein_coding,nonsense_mediated_decay	exon,cds,utr3	TAAATGGTGAAACTCAGAAAACTATAAGCCTAGATTATAAG	AGO1-4	2	GSE64676,GSE64678	-
chr6	101296253	101296254	m6A_site_398814	0	-	m6A_site_398814	m6A	78	GSE37003,GSE65380,GSM1135020,GSM1135021,GSM1135024,GSM1135025,GSM1135032,GSM1135032,GSM1135036,GSM1135037,GSM1166139,GSM1166140,GSM1166141,GSM1166143,GSM1272358,GSM1272360,GSM1272362,GSM1272364,GSM1272366,GSM1272368,GSM1339393,GSM1339395,GSM1339399,GSM1339401,GSM1339403,GSM1339405,GSM1339407,GSM1339409,GSM1339411,GSM1339413,GSM1339415,GSM1339417,GSM1339419,GSM1339421,GSM1339423,GSM1339425,GSM1339…	2.42846e+79	ASCC3	1.70165	2	retained_intron,protein_coding,nonsense_mediated_decay	exon,cds,utr3	TAAATGGTGAAACTCAGAAAACTATAAGCCTAGATTATAAG	TRA2A	1	ENCSR365NVO	-
chr6	101311974	101311975	m6A_site_398847	0	-	m6A_site_398847	m6A	21	GSE65380,GSM1339397,GSM1339399,GSM1339403,GSM1339405,GSM1339415,GSM1339433,GSM1339441,GSM2203043,GSM2203044,GSM2203047,GSM2203051,GSM2203052,GSM2203055,GSM2203056,GSM2203059,GSM2203060,GSM2203063,GSM2203064,GSM928399,GSM928401	2.49819e+23	ASCC3	1.70165	2	nonsense_mediated_decay,retained_intron,protein_coding	intron,exon,cds	AATGCAAAGTATAAATGAAGACTTAAAAGATATATTACATG	TARDBP	1	ENCSR584TCR	-
chr6	101095195	101095196	m6A_site_398800	0	-	m6A_site_398800	m6A	1	GSM1908206		ASCC3	1.70165	2	protein_coding,nonsense_mediated_decay	cds,utr3	GGTTGGGCTAGCCCTTTGAGACAATTTTCAATCCTACCACC	IGF2BP2	1	GSE21918	-
chr6	101304249	101304250	m6A_site_398824	0	-	m6A_site_398824	m6A	6	GSM2203052,GSM2203055,GSM2203060,GSM2203063,GSM928399,GSM928401	2777350000000000	ASCC3	1.70165	2	retained_intron,nonsense_mediated_decay,protein_coding,protein_coding	intron,intron,utr3,intron	GTTTGGCTATCATGGTGAGAACTCCTATGTACCCTGCTCAG	RBM47	1	GSE58380	-
chr6	101296218	101296219	m6A_site_398813	0	-	m6A_site_398813	m6A	76	GSE37003,GSE65380,GSM1135020,GSM1135021,GSM1135024,GSM1135025,GSM1135032,GSM1135032,GSM1135036,GSM1135037,GSM1166139,GSM1166140,GSM1166141,GSM1166143,GSM1272358,GSM1272360,GSM1272362,GSM1272366,GSM1272368,GSM1339393,GSM1339395,GSM1339399,GSM1339401,GSM1339403,GSM1339405,GSM1339407,GSM1339409,GSM1339411,GSM1339413,GSM1339415,GSM1339417,GSM1339419,GSM1339421,GSM1339423,GSM1339425,GSM1339427,GSM1339…	2.42846e+79	ASCC3	1.70165	2	retained_intron,nonsense_mediated_decay,protein_coding	exon,utr3,cds	TATAAGAAGTTTCTGAATGAACATCTCCAGGAGGCTTGCAC	NOP56	1	GSE43666	-
chr6	101304218	101304219	m6A_site_398823	0	-	m6A_site_398823	m6A	15	GSE65380,GSM1135037,GSM1339405,GSM1339407,GSM1339415,GSM1339425,GSM1339437,GSM2203052,GSM2203055,GSM2203060,GSM2203063,GSM2203064,GSM2460347,GSM928399,GSM928401	2.42846e+31	ASCC3	1.70165	2	protein_coding,retained_intron,nonsense_mediated_decay,protein_coding	utr3,intron,intron,intron	CCCTGCTCAGGTCCTGGTAAACAGTATCATAAGTATAATAA	CPSF2	1	GSE60385	-
chr6	101329005	101329006	m6A_site_398851	0	-	m6A_site_398851	m6A	1	GSM908331	22575960	ASCC3	1.70165	2	retained_intron,nonsense_mediated_decay,protein_coding	exon,utr5,utr5	GCGTGGGAAGTTAAAGTAAAACCGAAAGGGAAGAAGGCGCG	EIF4G2	1	ENCSR307YIW	-
chr6	100957361	100957362	m6A_site_398795	0	-	m6A_site_398795	m6A	7	GSM1135032,GSM1135032,GSM1135036,GSM1339425,GSM1339429,GSM928399,GSM928401	2.42846e+23	ASCC3	1.70165	2	protein_coding,retained_intron	cds,exon	TGACTGCTACCTTGGCCTGGACCAGCAGTATGACATCTATC	IGF2BP1	2	ENCSR744GEU,GSE21918	-
chr6	101312066	101312067	m6A_site_398849	0	-	m6A_site_398849	m6A	6	GSM2203043,GSM2203044,GSM2203047,GSM2203055,GSM2203056,GSM2203059	27773535	ASCC3	1.70165	2	protein_coding,nonsense_mediated_decay,retained_intron	cds,intron,exon	AAGCGATCTAAACTTCATGAACAAGTTTTAGATTTGGGCCT	MOV10	1	GSE48245	-
chr6	101329005	101329006	m6A_site_398851	0	-	m6A_site_398851	m6A	1	GSM908331	22575960	ASCC3	1.70165	2	retained_intron,nonsense_mediated_decay,protein_coding	exon,utr5,utr5	GCGTGGGAAGTTAAAGTAAAACCGAAAGGGAAGAAGGCGCG	FXR2	1	ENCSR224QWC	-
chr6	101304946	101304947	m6A_site_398825	0	-	m6A_site_398825	m6A	1	GSM2203063	27773535	ASCC3	1.70165	2	nonsense_mediated_decay,protein_coding,protein_coding,retained_intron,L1	intron,intron,utr3,intron,exon	TGTTAGGATCAAGAATGTGAACTAGAATTTTTGTCTACTGC	FUS	1	GSE50178	-
chr6	101306901	101306902	m6A_site_398844	0	-	m6A_site_398844	m6A	6	GSM2203044,GSM2203052,GSM2203060,GSM2203063,GSM2203064,GSM928399	2777350000000000	ASCC3	1.70165	2	protein_coding,protein_coding,L1,nonsense_mediated_decay,retained_intron	intron,utr3,exon,intron,intron	AATTTAATCTGTAATTAAAAACCTTAAGTACAAAGAAATCT	MOV10	1	GSE48245	-
chr6	101304249	101304250	m6A_site_398824	0	-	m6A_site_398824	m6A	6	GSM2203052,GSM2203055,GSM2203060,GSM2203063,GSM928399,GSM928401	2777350000000000	ASCC3	1.70165	2	retained_intron,nonsense_mediated_decay,protein_coding,protein_coding	intron,intron,utr3,intron	GTTTGGCTATCATGGTGAGAACTCCTATGTACCCTGCTCAG	AGO3	1	GSE21918	-
chr6	101311974	101311975	m6A_site_398847	0	-	m6A_site_398847	m6A	21	GSE65380,GSM1339397,GSM1339399,GSM1339403,GSM1339405,GSM1339415,GSM1339433,GSM1339441,GSM2203043,GSM2203044,GSM2203047,GSM2203051,GSM2203052,GSM2203055,GSM2203056,GSM2203059,GSM2203060,GSM2203063,GSM2203064,GSM928399,GSM928401	2.49819e+23	ASCC3	1.70165	2	nonsense_mediated_decay,retained_intron,protein_coding	intron,exon,cds	AATGCAAAGTATAAATGAAGACTTAAAAGATATATTACATG	FXR1	1	ENCSR774RFN	-
chr6	101296294	101296295	m6A_site_398817	0	-	m6A_site_398817	m6A	76	GSE37003,GSE65380,GSM1135020,GSM1135021,GSM1135024,GSM1135025,GSM1135032,GSM1135032,GSM1135036,GSM1135037,GSM1166139,GSM1166140,GSM1166141,GSM1166143,GSM1272358,GSM1272360,GSM1272362,GSM1272364,GSM1272366,GSM1272368,GSM1339393,GSM1339395,GSM1339399,GSM1339401,GSM1339403,GSM1339405,GSM1339407,GSM1339409,GSM1339411,GSM1339413,GSM1339415,GSM1339417,GSM1339419,GSM1339421,GSM1339423,GSM1339425,GSM1339…	2.42846e+71	ASCC3	1.70165	2	protein_coding,retained_intron,nonsense_mediated_decay	cds,exon,utr3	ATTTGACATGCATGATTTGGACCACTTTGACGAACTGCCAA	SMNDC1	2	ENCSR373ODC,ENCSR658IQB	-
chr6	101296294	101296295	m6A_site_398817	0	-	m6A_site_398817	m6A	76	GSE37003,GSE65380,GSM1135020,GSM1135021,GSM1135024,GSM1135025,GSM1135032,GSM1135032,GSM1135036,GSM1135037,GSM1166139,GSM1166140,GSM1166141,GSM1166143,GSM1272358,GSM1272360,GSM1272362,GSM1272364,GSM1272366,GSM1272368,GSM1339393,GSM1339395,GSM1339399,GSM1339401,GSM1339403,GSM1339405,GSM1339407,GSM1339409,GSM1339411,GSM1339413,GSM1339415,GSM1339417,GSM1339419,GSM1339421,GSM1339423,GSM1339425,GSM1339…	2.42846e+71	ASCC3	1.70165	2	protein_coding,retained_intron,nonsense_mediated_decay	cds,exon,utr3	ATTTGACATGCATGATTTGGACCACTTTGACGAACTGCCAA	AGO2	1	GSE42701	-
chr6	101296281	101296282	m6A_site_398816	0	-	m6A_site_398816	m6A	76	GSE37003,GSE65380,GSM1135020,GSM1135021,GSM1135024,GSM1135025,GSM1135032,GSM1135032,GSM1135036,GSM1135037,GSM1166139,GSM1166140,GSM1166141,GSM1166143,GSM1272358,GSM1272360,GSM1272362,GSM1272364,GSM1272366,GSM1272368,GSM1339393,GSM1339395,GSM1339399,GSM1339401,GSM1339403,GSM1339405,GSM1339407,GSM1339409,GSM1339411,GSM1339413,GSM1339415,GSM1339417,GSM1339419,GSM1339421,GSM1339423,GSM1339425,GSM1339…	2.42846e+71	ASCC3	1.70165	2	protein_coding,retained_intron,nonsense_mediated_decay	cds,exon,utr3	GATTTGGACCACTTTGACGAACTGCCAATAAATGGTGAAAC	m6A-antibody	1	GSE63753	-
chr6	101305979	101305980	m6A_site_398842	0	-	m6A_site_398842	m6A	1	GSM2203059	27773535	ASCC3	1.70165	2	nonsense_mediated_decay,protein_coding,retained_intron,protein_coding,L1	intron,utr3,intron,intron,exon	CGTTTACAAAAGCATCATAAACATCAAATACGTAGGAGTAA	nELAVL	2	GSE53695,GSE53696	-
chr6	100965896	100965897	m6A_site_398796	0	-	m6A_site_398796	m6A	1	GSM2203043	27773535	ASCC3	1.70165	2	protein_coding	cds	TTCTCTTCTTACACTACCAAACATAGAAAACCATCATCTTC	ELAVL1	1	GSE50989	-
chr6	101312066	101312067	m6A_site_398849	0	-	m6A_site_398849	m6A	6	GSM2203043,GSM2203044,GSM2203047,GSM2203055,GSM2203056,GSM2203059	27773535	ASCC3	1.70165	2	protein_coding,nonsense_mediated_decay,retained_intron	cds,intron,exon	AAGCGATCTAAACTTCATGAACAAGTTTTAGATTTGGGCCT	U2AF2	1	PubMed-23374342	-
chr6	100957361	100957362	m6A_site_398795	0	-	m6A_site_398795	m6A	7	GSM1135032,GSM1135032,GSM1135036,GSM1339425,GSM1339429,GSM928399,GSM928401	2.42846e+23	ASCC3	1.70165	2	protein_coding,retained_intron	cds,exon	TGACTGCTACCTTGGCCTGGACCAGCAGTATGACATCTATC	FAM120A	1	ENCSR987NYS	-
chr6	101100638	101100639	m6A_site_398801	0	-	m6A_site_398801	m6A	1	GSM908335	22575960	ASCC3	1.70165	2	nonsense_mediated_decay,protein_coding	utr3,cds	CCTCAACTGATTTGGGTAGAACTGCCAGCCATTACTATATT	SMNDC1	1	ENCSR373ODC	-
chr6	101296281	101296282	m6A_site_398816	0	-	m6A_site_398816	m6A	76	GSE37003,GSE65380,GSM1135020,GSM1135021,GSM1135024,GSM1135025,GSM1135032,GSM1135032,GSM1135036,GSM1135037,GSM1166139,GSM1166140,GSM1166141,GSM1166143,GSM1272358,GSM1272360,GSM1272362,GSM1272364,GSM1272366,GSM1272368,GSM1339393,GSM1339395,GSM1339399,GSM1339401,GSM1339403,GSM1339405,GSM1339407,GSM1339409,GSM1339411,GSM1339413,GSM1339415,GSM1339417,GSM1339419,GSM1339421,GSM1339423,GSM1339425,GSM1339…	2.42846e+71	ASCC3	1.70165	2	protein_coding,retained_intron,nonsense_mediated_decay	cds,exon,utr3	GATTTGGACCACTTTGACGAACTGCCAATAAATGGTGAAAC	FBL	1	GSE43666	-
chr6	101306992	101306993	m6A_site_398846	0	-	m6A_site_398846	m6A	30	GSE65380,GSM1272368,GSM1339403,GSM1339405,GSM1339407,GSM1339415,GSM1339421,GSM1339423,GSM1339425,GSM1339427,GSM1339433,GSM1339435,GSM1339437,GSM1339441,GSM2010450,GSM2010452,GSM2203043,GSM2203044,GSM2203047,GSM2203051,GSM2203052,GSM2203055,GSM2203056,GSM2203059,GSM2203060,GSM2203063,GSM2203064,GSM2460347,GSM928399,GSM928401	2.54568e+31	ASCC3	1.70165	2	protein_coding,protein_coding,retained_intron,nonsense_mediated_decay,L1	cds,intron,intron,intron,exon	GCTTCTGACAGATTCAGAGGACTAAGATGACAAAAATGACT	NOP58	1	GSE43666	-
chr6	101304980	101304981	m6A_site_398826	0	-	m6A_site_398826	m6A	2	GSM2203052,GSM2203063	27773535	ASCC3	1.70165	2	protein_coding,nonsense_mediated_decay,L1,retained_intron,protein_coding	utr3,intron,exon,intron,intron	GAATGGTTAAAATGTAAAAGACTGACATACCTATTGTTAGG	AGO2	1	GSE42701	-
chr6	101296035	101296036	m6A_site_398810	0	-	m6A_site_398810	m6A	6	GSM1339401,GSM2203060,GSM2460345,GSM2460347,GSM928399,GSM928401	2.49819e+23	ASCC3	1.70165	2	retained_intron,protein_coding,nonsense_mediated_decay	exon,cds,utr3	TCTATTAAAAGTGGTGATGAACTTCAGGATGAGGTATAGTT	nELAVL	1	GSE53695	-
chr6	101304946	101304947	m6A_site_398825	0	-	m6A_site_398825	m6A	1	GSM2203063	27773535	ASCC3	1.70165	2	nonsense_mediated_decay,protein_coding,protein_coding,retained_intron,L1	intron,intron,utr3,intron,exon	TGTTAGGATCAAGAATGTGAACTAGAATTTTTGTCTACTGC	AGO2	1	GSE42701	-
chr6	100988203	100988204	m6A_site_398798	0	-	m6A_site_398798	m6A	1	GSM2203043	27773535	ASCC3	1.70165	2	protein_coding	cds	GAAGATCATATGAATAGTGAACTGGCAAAATGTCTTCCCAT	CPSF2	1	GSE60385	-
chr6	101306691	101306692	m6A_site_398843	0	-	m6A_site_398843	m6A	6	GSM2203043,GSM2203051,GSM2203055,GSM2203059,GSM2203060,GSM2203063	27773535	ASCC3	1.70165	2	retained_intron,protein_coding,L1,nonsense_mediated_decay,protein_coding	intron,utr3,exon,intron,intron	GAAATCTGAATATGGGCTGGACATCATTAGGTAATATTAGA	FXR2	1	GSE39682	-
chr6	101296281	101296282	m6A_site_398816	0	-	m6A_site_398816	m6A	76	GSE37003,GSE65380,GSM1135020,GSM1135021,GSM1135024,GSM1135025,GSM1135032,GSM1135032,GSM1135036,GSM1135037,GSM1166139,GSM1166140,GSM1166141,GSM1166143,GSM1272358,GSM1272360,GSM1272362,GSM1272364,GSM1272366,GSM1272368,GSM1339393,GSM1339395,GSM1339399,GSM1339401,GSM1339403,GSM1339405,GSM1339407,GSM1339409,GSM1339411,GSM1339413,GSM1339415,GSM1339417,GSM1339419,GSM1339421,GSM1339423,GSM1339425,GSM1339…	2.42846e+71	ASCC3	1.70165	2	protein_coding,retained_intron,nonsense_mediated_decay	cds,exon,utr3	GATTTGGACCACTTTGACGAACTGCCAATAAATGGTGAAAC	BUD13	1	ENCSR830BSQ	-
chr6	101304980	101304981	m6A_site_398826	0	-	m6A_site_398826	m6A	2	GSM2203052,GSM2203063	27773535	ASCC3	1.70165	2	protein_coding,nonsense_mediated_decay,L1,retained_intron,protein_coding	utr3,intron,exon,intron,intron	GAATGGTTAAAATGTAAAAGACTGACATACCTATTGTTAGG	FUS	1	GSE50178	-
chr6	101296191	101296192	m6A_site_398812	0	-	m6A_site_398812	m6A	73	GSE65380,GSM1135020,GSM1135021,GSM1135025,GSM1135032,GSM1135032,GSM1135036,GSM1135037,GSM1166139,GSM1166140,GSM1166143,GSM1272358,GSM1272360,GSM1272362,GSM1272366,GSM1272368,GSM1339393,GSM1339395,GSM1339399,GSM1339401,GSM1339403,GSM1339405,GSM1339407,GSM1339409,GSM1339411,GSM1339413,GSM1339415,GSM1339417,GSM1339419,GSM1339421,GSM1339423,GSM1339425,GSM1339427,GSM1339429,GSM1339433,GSM1339435,GSM13…	2.42846e+79	ASCC3	1.70165	2	retained_intron,nonsense_mediated_decay,protein_coding	exon,utr3,cds	CAGGAGGCTTGCACCCCAGAACTCAAGCCTGTGGAAAAAAC	EIF4A3	1	GSE40778	-
chr6	101296476	101296477	m6A_site_398819	0	-	m6A_site_398819	m6A	31	GSE65380,GSM1135032,GSM1135032,GSM1135036,GSM1135037,GSM1166139,GSM1166143,GSM1339401,GSM1339403,GSM1339405,GSM1339407,GSM1339415,GSM1339417,GSM1339421,GSM1339423,GSM1339425,GSM1339427,GSM1339429,GSM1339435,GSM1339437,GSM1339439,GSM1339441,GSM1828596,GSM2203052,GSM2203060,GSM2203063,GSM2203064,GSM2460347,GSM908333,GSM928399,GSM928401	2.42846e+55	ASCC3	1.70165	2	retained_intron,protein_coding,nonsense_mediated_decay	exon,cds,utr3	AAGGAAACAAAGGCTATCAAACAGATGTTTGGCCCCTTTCC	RBM10	1	GSE48066	-
chr6	101296577	101296578	m6A_site_398822	0	-	m6A_site_398822	m6A	21	GSE65380,GSM1135036,GSM1135037,GSM1166139,GSM1339403,GSM1339405,GSM1339407,GSM1339415,GSM1339417,GSM1339423,GSM1339425,GSM1339437,GSM1339441,GSM2203052,GSM2203055,GSM2203060,GSM2203063,GSM2203064,GSM2460347,GSM928399,GSM928401	2.42846e+39	ASCC3	1.70165	2	retained_intron,nonsense_mediated_decay,protein_coding	exon,cds,cds	TTTGTCTTTGAATAGTTGGAACTGATAATGGGAGAGAAGCA	RBM47	1	GSE58380	-
chr6	101095195	101095196	m6A_site_398800	0	-	m6A_site_398800	m6A	1	GSM1908206		ASCC3	1.70165	2	protein_coding,nonsense_mediated_decay	cds,utr3	GGTTGGGCTAGCCCTTTGAGACAATTTTCAATCCTACCACC	ELAVL1	1	GSE28859	-
chr6	101100708	101100709	m6A_site_398804	0	-	m6A_site_398804	m6A	1	GSM908335	22575960	ASCC3	1.70165	2	nonsense_mediated_decay,protein_coding	utr3,cds	GTCATTGAAGTTGGACGAAAACTAGACAAAGCTCAGATGAT	NOP58	1	GSE43666	-
chr6	100965896	100965897	m6A_site_398796	0	-	m6A_site_398796	m6A	1	GSM2203043	27773535	ASCC3	1.70165	2	protein_coding	cds	TTCTCTTCTTACACTACCAAACATAGAAAACCATCATCTTC	FXR1	1	ENCSR774RFN	-
chr6	101306691	101306692	m6A_site_398843	0	-	m6A_site_398843	m6A	6	GSM2203043,GSM2203051,GSM2203055,GSM2203059,GSM2203060,GSM2203063	27773535	ASCC3	1.70165	2	retained_intron,protein_coding,L1,nonsense_mediated_decay,protein_coding	intron,utr3,exon,intron,intron	GAAATCTGAATATGGGCTGGACATCATTAGGTAATATTAGA	CNBP	1	GSE76193	-
chr6	100988230	100988231	m6A_site_398799	0	-	m6A_site_398799	m6A	1	GSM2203043	27773535	ASCC3	1.70165	2	protein_coding	cds	TATACAGATTTGCCAGTGAGACACAATGAAGATCATATGAA	WDR33	1	GSE61123	-
chr6	101312075	101312076	m6A_site_398850	0	-	m6A_site_398850	m6A	6	GSM2203043,GSM2203044,GSM2203047,GSM2203055,GSM2203056,GSM2203059	27773535	ASCC3	1.70165	2	protein_coding,nonsense_mediated_decay,retained_intron	cds,intron,exon	TTTCAGATAAAGCGATCTAAACTTCATGAACAAGTTTTAGA	MOV10	1	GSE48245	-
chr6	101305650	101305651	m6A_site_398837	0	-	m6A_site_398837	m6A	1	GSM2203051	27773535	ASCC3	1.70165	2	nonsense_mediated_decay,retained_intron,protein_coding,L1,protein_coding	intron,intron,intron,exon,utr3	TTGAAAAATAAAAAGGGAGAACTTACTCTAGTAGATCTTAA	NOP58	1	GSE43666	-
chr6	100957250	100957251	m6A_site_398794	0	-	m6A_site_398794	m6A	19	GSM1135032,GSM1135032,GSM1135036,GSM1339403,GSM1339405,GSM1339407,GSM1339413,GSM1339419,GSM1339421,GSM1339423,GSM1339425,GSM1339427,GSM1339429,GSM1339439,GSM2010452,GSM2460345,GSM908333,GSM928399,GSM928401	2.42846e+31	ASCC3	1.70165	2	retained_intron,protein_coding	exon,utr3	ATTAAAGTAACTTGACCTGAACAATCCATTTGAAAGGAGTG	WDR33	1	GSE61123	-
chr6	101296294	101296295	m6A_site_398817	0	-	m6A_site_398817	m6A	76	GSE37003,GSE65380,GSM1135020,GSM1135021,GSM1135024,GSM1135025,GSM1135032,GSM1135032,GSM1135036,GSM1135037,GSM1166139,GSM1166140,GSM1166141,GSM1166143,GSM1272358,GSM1272360,GSM1272362,GSM1272364,GSM1272366,GSM1272368,GSM1339393,GSM1339395,GSM1339399,GSM1339401,GSM1339403,GSM1339405,GSM1339407,GSM1339409,GSM1339411,GSM1339413,GSM1339415,GSM1339417,GSM1339419,GSM1339421,GSM1339423,GSM1339425,GSM1339…	2.42846e+71	ASCC3	1.70165	2	protein_coding,retained_intron,nonsense_mediated_decay	cds,exon,utr3	ATTTGACATGCATGATTTGGACCACTTTGACGAACTGCCAA	BUD13	1	ENCSR830BSQ	-
chr6	101296356	101296357	m6A_site_398818	0	-	m6A_site_398818	m6A	55	GSE65380,GSM1135032,GSM1135032,GSM1135036,GSM1135037,GSM1166139,GSM1166143,GSM1272366,GSM1339399,GSM1339401,GSM1339403,GSM1339405,GSM1339407,GSM1339409,GSM1339411,GSM1339413,GSM1339415,GSM1339417,GSM1339419,GSM1339421,GSM1339423,GSM1339425,GSM1339427,GSM1339429,GSM1339435,GSM1339437,GSM1339439,GSM1339441,GSM1828596,GSM2010450,GSM2010452,GSM2010454,GSM2203052,GSM2203060,GSM2203063,GSM2203064,GSM22…	2.42846e+71	ASCC3	1.70165	2	nonsense_mediated_decay,retained_intron,protein_coding	utr3,exon,cds	GTGCAGATGACAGAAAAAGAACATGGCGATAGGGTTTTTTT	U2AF2	1	PubMed-23374342	-
chr6	101296218	101296219	m6A_site_398813	0	-	m6A_site_398813	m6A	76	GSE37003,GSE65380,GSM1135020,GSM1135021,GSM1135024,GSM1135025,GSM1135032,GSM1135032,GSM1135036,GSM1135037,GSM1166139,GSM1166140,GSM1166141,GSM1166143,GSM1272358,GSM1272360,GSM1272362,GSM1272366,GSM1272368,GSM1339393,GSM1339395,GSM1339399,GSM1339401,GSM1339403,GSM1339405,GSM1339407,GSM1339409,GSM1339411,GSM1339413,GSM1339415,GSM1339417,GSM1339419,GSM1339421,GSM1339423,GSM1339425,GSM1339427,GSM1339…	2.42846e+79	ASCC3	1.70165	2	retained_intron,nonsense_mediated_decay,protein_coding	exon,utr3,cds	TATAAGAAGTTTCTGAATGAACATCTCCAGGAGGCTTGCAC	ELAVL1	1	GSE28859	-
chr6	100957199	100957200	m6A_site_398793	0	-	m6A_site_398793	m6A	21	GSM1135032,GSM1135032,GSM1166139,GSM1339393,GSM1339395,GSM1339403,GSM1339405,GSM1339407,GSM1339413,GSM1339415,GSM1339419,GSM1339421,GSM1339423,GSM1339425,GSM1339427,GSM1339429,GSM1339439,GSM2010452,GSM2460345,GSM928399,GSM928401	2.42846e+31	ASCC3	1.70165	2	protein_coding,retained_intron	utr3,exon	CTCTCTGTTCAGTCATCTAGACAAATCGAATTACTTGATGT	PTBP1	1	GSE19323	-
chr6	101305085	101305086	m6A_site_398828	0	-	m6A_site_398828	m6A	2	GSM2203052,GSM2203063	27773535	ASCC3	1.70165	2	protein_coding,retained_intron,nonsense_mediated_decay,protein_coding,L1	intron,intron,intron,utr3,exon	AGTAAGAGCTTTGAACAAGGACTTCACAAGAGATAGTTGAC	FMR1	1	GSE39682	-
chr6	100965920	100965921	m6A_site_398797	0	-	m6A_site_398797	m6A	1	GSM2203043	27773535	ASCC3	1.70165	2	protein_coding	cds	CCAGGGTCGGTGGTTAAAGGACTCTTCTCTTCTTACACTAC	YTHDC1	1	GSE58352	reader
chr6	101100703	101100704	m6A_site_398803	0	-	m6A_site_398803	m6A	1	GSM908335	22575960	ASCC3	1.70165	2	protein_coding,nonsense_mediated_decay	cds,utr3	TGAAGTTGGACGAAAACTAGACAAAGCTCAGATGATTCGTT	NOP58	1	GSE43666	-
chr6	101095195	101095196	m6A_site_398800	0	-	m6A_site_398800	m6A	1	GSM1908206		ASCC3	1.70165	2	protein_coding,nonsense_mediated_decay	cds,utr3	GGTTGGGCTAGCCCTTTGAGACAATTTTCAATCCTACCACC	U2AF2	1	PubMed-23374342	-
chr6	101296218	101296219	m6A_site_398813	0	-	m6A_site_398813	m6A	76	GSE37003,GSE65380,GSM1135020,GSM1135021,GSM1135024,GSM1135025,GSM1135032,GSM1135032,GSM1135036,GSM1135037,GSM1166139,GSM1166140,GSM1166141,GSM1166143,GSM1272358,GSM1272360,GSM1272362,GSM1272366,GSM1272368,GSM1339393,GSM1339395,GSM1339399,GSM1339401,GSM1339403,GSM1339405,GSM1339407,GSM1339409,GSM1339411,GSM1339413,GSM1339415,GSM1339417,GSM1339419,GSM1339421,GSM1339423,GSM1339425,GSM1339427,GSM1339…	2.42846e+79	ASCC3	1.70165	2	retained_intron,nonsense_mediated_decay,protein_coding	exon,utr3,cds	TATAAGAAGTTTCTGAATGAACATCTCCAGGAGGCTTGCAC	WDR33	1	GSE61123	-
chr6	100965896	100965897	m6A_site_398796	0	-	m6A_site_398796	m6A	1	GSM2203043	27773535	ASCC3	1.70165	2	protein_coding	cds	TTCTCTTCTTACACTACCAAACATAGAAAACCATCATCTTC	IGF2BP2	1	GSE21918	-
chr6	101305887	101305888	m6A_site_398839	0	-	m6A_site_398839	m6A	1	GSM2203059	27773535	ASCC3	1.70165	2	protein_coding,protein_coding,nonsense_mediated_decay,retained_intron,L1	intron,utr3,intron,intron,exon	TTTAAAGAAGATCTAAATAAACAGAGGGATATACCAAGAAT	MOV10	1	GSE48245	-
chr6	101296356	101296357	m6A_site_398818	0	-	m6A_site_398818	m6A	55	GSE65380,GSM1135032,GSM1135032,GSM1135036,GSM1135037,GSM1166139,GSM1166143,GSM1272366,GSM1339399,GSM1339401,GSM1339403,GSM1339405,GSM1339407,GSM1339409,GSM1339411,GSM1339413,GSM1339415,GSM1339417,GSM1339419,GSM1339421,GSM1339423,GSM1339425,GSM1339427,GSM1339429,GSM1339435,GSM1339437,GSM1339439,GSM1339441,GSM1828596,GSM2010450,GSM2010452,GSM2010454,GSM2203052,GSM2203060,GSM2203063,GSM2203064,GSM22…	2.42846e+71	ASCC3	1.70165	2	nonsense_mediated_decay,retained_intron,protein_coding	utr3,exon,cds	GTGCAGATGACAGAAAAAGAACATGGCGATAGGGTTTTTTT	AGO2	1	GSE41437	-
chr6	101100703	101100704	m6A_site_398803	0	-	m6A_site_398803	m6A	1	GSM908335	22575960	ASCC3	1.70165	2	protein_coding,nonsense_mediated_decay	cds,utr3	TGAAGTTGGACGAAAACTAGACAAAGCTCAGATGATTCGTT	FBL	1	GSE43666	-
chr6	101312075	101312076	m6A_site_398850	0	-	m6A_site_398850	m6A	6	GSM2203043,GSM2203044,GSM2203047,GSM2203055,GSM2203056,GSM2203059	27773535	ASCC3	1.70165	2	protein_coding,nonsense_mediated_decay,retained_intron	cds,intron,exon	TTTCAGATAAAGCGATCTAAACTTCATGAACAAGTTTTAGA	RBM47	1	GSE58380	-
chr6	100988230	100988231	m6A_site_398799	0	-	m6A_site_398799	m6A	1	GSM2203043	27773535	ASCC3	1.70165	2	protein_coding	cds	TATACAGATTTGCCAGTGAGACACAATGAAGATCATATGAA	RBM6	1	GSE48066	-
chr6	100988230	100988231	m6A_site_398799	0	-	m6A_site_398799	m6A	1	GSM2203043	27773535	ASCC3	1.70165	2	protein_coding	cds	TATACAGATTTGCCAGTGAGACACAATGAAGATCATATGAA	SRSF1	1	GSE71096	-
chr6	100965896	100965897	m6A_site_398796	0	-	m6A_site_398796	m6A	1	GSM2203043	27773535	ASCC3	1.70165	2	protein_coding	cds	TTCTCTTCTTACACTACCAAACATAGAAAACCATCATCTTC	FBL	1	GSE43666	-
chr6	101100735	101100736	m6A_site_398805	0	-	m6A_site_398805	m6A	1	GSM908335	22575960	ASCC3	1.70165	2	nonsense_mediated_decay,protein_coding	utr3,cds	ACATTAAGAAAGCATCGAGAACAGTTGGTCATTGAAGTTGG	CPSF2	1	GSE60385	-
chr6	100957361	100957362	m6A_site_398795	0	-	m6A_site_398795	m6A	7	GSM1135032,GSM1135032,GSM1135036,GSM1339425,GSM1339429,GSM928399,GSM928401	2.42846e+23	ASCC3	1.70165	2	protein_coding,retained_intron	cds,exon	TGACTGCTACCTTGGCCTGGACCAGCAGTATGACATCTATC	WDR33	1	GSE61123	-
chr6	101296510	101296511	m6A_site_398821	0	-	m6A_site_398821	m6A	27	GSE65380,GSM1135032,GSM1135032,GSM1135036,GSM1135037,GSM1166139,GSM1339401,GSM1339403,GSM1339405,GSM1339407,GSM1339415,GSM1339417,GSM1339421,GSM1339423,GSM1339425,GSM1339429,GSM1339435,GSM1339437,GSM1339441,GSM2203052,GSM2203060,GSM2203063,GSM2203064,GSM2460347,GSM908333,GSM928399,GSM928401	2.42846e+47	ASCC3	1.70165	2	retained_intron,protein_coding,nonsense_mediated_decay	exon,cds,utr3	CATGACATTTCACTTGAAGGACTCTGTTGGTCACAAGGAAA	MOV10	1	GSE50499	-
chr6	100965896	100965897	m6A_site_398796	0	-	m6A_site_398796	m6A	1	GSM2203043	27773535	ASCC3	1.70165	2	protein_coding	cds	TTCTCTTCTTACACTACCAAACATAGAAAACCATCATCTTC	FXR2	1	GSE39682	-
chr6	100965920	100965921	m6A_site_398797	0	-	m6A_site_398797	m6A	1	GSM2203043	27773535	ASCC3	1.70165	2	protein_coding	cds	CCAGGGTCGGTGGTTAAAGGACTCTTCTCTTCTTACACTAC	IGF2BP2	1	GSE21918	-
chr6	101311974	101311975	m6A_site_398847	0	-	m6A_site_398847	m6A	21	GSE65380,GSM1339397,GSM1339399,GSM1339403,GSM1339405,GSM1339415,GSM1339433,GSM1339441,GSM2203043,GSM2203044,GSM2203047,GSM2203051,GSM2203052,GSM2203055,GSM2203056,GSM2203059,GSM2203060,GSM2203063,GSM2203064,GSM928399,GSM928401	2.49819e+23	ASCC3	1.70165	2	nonsense_mediated_decay,retained_intron,protein_coding	intron,exon,cds	AATGCAAAGTATAAATGAAGACTTAAAAGATATATTACATG	AGO1-4	1	GSE64676	-
chr6	101100735	101100736	m6A_site_398805	0	-	m6A_site_398805	m6A	1	GSM908335	22575960	ASCC3	1.70165	2	nonsense_mediated_decay,protein_coding	utr3,cds	ACATTAAGAAAGCATCGAGAACAGTTGGTCATTGAAGTTGG	RBFOX2	1	GSE60385	-
chr6	101305650	101305651	m6A_site_398837	0	-	m6A_site_398837	m6A	1	GSM2203051	27773535	ASCC3	1.70165	2	nonsense_mediated_decay,retained_intron,protein_coding,L1,protein_coding	intron,intron,intron,exon,utr3	TTGAAAAATAAAAAGGGAGAACTTACTCTAGTAGATCTTAA	nELAVL	1	GSE53695	-
chr6	101100735	101100736	m6A_site_398805	0	-	m6A_site_398805	m6A	1	GSM908335	22575960	ASCC3	1.70165	2	nonsense_mediated_decay,protein_coding	utr3,cds	ACATTAAGAAAGCATCGAGAACAGTTGGTCATTGAAGTTGG	nELAVL	1	GSE53695	-
chr6	101296490	101296491	m6A_site_398820	0	-	m6A_site_398820	m6A	27	GSE65380,GSM1135032,GSM1135032,GSM1135036,GSM1135037,GSM1166139,GSM1339401,GSM1339403,GSM1339405,GSM1339407,GSM1339415,GSM1339417,GSM1339421,GSM1339423,GSM1339425,GSM1339429,GSM1339435,GSM1339437,GSM1339441,GSM2203052,GSM2203060,GSM2203063,GSM2203064,GSM2460347,GSM908333,GSM928399,GSM928401	2.42846e+47	ASCC3	1.70165	2	protein_coding,nonsense_mediated_decay,retained_intron	cds,utr3,exon	ACTCTGTTGGTCACAAGGAAACAAAGGCTATCAAACAGATG	AGO2	1	GSE42701	-
chr6	101095195	101095196	m6A_site_398800	0	-	m6A_site_398800	m6A	1	GSM1908206		ASCC3	1.70165	2	protein_coding,nonsense_mediated_decay	cds,utr3	GGTTGGGCTAGCCCTTTGAGACAATTTTCAATCCTACCACC	nELAVL	1	GSE53695	-
chr6	101305110	101305111	m6A_site_398830	0	-	m6A_site_398830	m6A	3	GSM2203052,GSM2203063,GSM2203064	27773535	ASCC3	1.70165	2	protein_coding,retained_intron,nonsense_mediated_decay,L1,protein_coding	utr3,intron,intron,exon,intron	GGACAGATAATCCTATATGAACATGAGTAAGAGCTTTGAAC	nELAVL	1	GSE53696	-
chr6	101305979	101305980	m6A_site_398842	0	-	m6A_site_398842	m6A	1	GSM2203059	27773535	ASCC3	1.70165	2	nonsense_mediated_decay,protein_coding,retained_intron,protein_coding,L1	intron,utr3,intron,intron,exon	CGTTTACAAAAGCATCATAAACATCAAATACGTAGGAGTAA	MSI1	1	GSE68800	-
chr6	100957250	100957251	m6A_site_398794	0	-	m6A_site_398794	m6A	19	GSM1135032,GSM1135032,GSM1135036,GSM1339403,GSM1339405,GSM1339407,GSM1339413,GSM1339419,GSM1339421,GSM1339423,GSM1339425,GSM1339427,GSM1339429,GSM1339439,GSM2010452,GSM2460345,GSM908333,GSM928399,GSM928401	2.42846e+31	ASCC3	1.70165	2	retained_intron,protein_coding	exon,utr3	ATTAAAGTAACTTGACCTGAACAATCCATTTGAAAGGAGTG	FUS	1	GSE50178	-
chr6	100988203	100988204	m6A_site_398798	0	-	m6A_site_398798	m6A	1	GSM2203043	27773535	ASCC3	1.70165	2	protein_coding	cds	GAAGATCATATGAATAGTGAACTGGCAAAATGTCTTCCCAT	LIN28B	1	ENCSR970NKP	-
chr6	101304946	101304947	m6A_site_398825	0	-	m6A_site_398825	m6A	1	GSM2203063	27773535	ASCC3	1.70165	2	nonsense_mediated_decay,protein_coding,protein_coding,retained_intron,L1	intron,intron,utr3,intron,exon	TGTTAGGATCAAGAATGTGAACTAGAATTTTTGTCTACTGC	RBFOX2	1	GSE60385	-
chr6	100965896	100965897	m6A_site_398796	0	-	m6A_site_398796	m6A	1	GSM2203043	27773535	ASCC3	1.70165	2	protein_coding	cds	TTCTCTTCTTACACTACCAAACATAGAAAACCATCATCTTC	IGF2BP3	1	GSE21918	-
chr6	101296191	101296192	m6A_site_398812	0	-	m6A_site_398812	m6A	73	GSE65380,GSM1135020,GSM1135021,GSM1135025,GSM1135032,GSM1135032,GSM1135036,GSM1135037,GSM1166139,GSM1166140,GSM1166143,GSM1272358,GSM1272360,GSM1272362,GSM1272366,GSM1272368,GSM1339393,GSM1339395,GSM1339399,GSM1339401,GSM1339403,GSM1339405,GSM1339407,GSM1339409,GSM1339411,GSM1339413,GSM1339415,GSM1339417,GSM1339419,GSM1339421,GSM1339423,GSM1339425,GSM1339427,GSM1339429,GSM1339433,GSM1339435,GSM13…	2.42846e+79	ASCC3	1.70165	2	retained_intron,nonsense_mediated_decay,protein_coding	exon,utr3,cds	CAGGAGGCTTGCACCCCAGAACTCAAGCCTGTGGAAAAAAC	FMR1	1	ENCSR331VNX	-
chr6	101306964	101306965	m6A_site_398845	0	-	m6A_site_398845	m6A	27	GSE65380,GSM1272368,GSM1339403,GSM1339405,GSM1339415,GSM1339421,GSM1339423,GSM1339425,GSM1339427,GSM1339433,GSM1339435,GSM1339437,GSM1339441,GSM2010450,GSM2203043,GSM2203044,GSM2203047,GSM2203052,GSM2203055,GSM2203056,GSM2203059,GSM2203060,GSM2203063,GSM2203064,GSM2460347,GSM928399,GSM928401	2.54568e+31	ASCC3	1.70165	2	protein_coding,nonsense_mediated_decay,L1,protein_coding,retained_intron	intron,intron,exon,utr3,intron	GACAAAAATGACTAAAATGGACAAAAGAAGAAATAGAAAAT	CPSF2	1	GSE60385	-
chr6	100965920	100965921	m6A_site_398797	0	-	m6A_site_398797	m6A	1	GSM2203043	27773535	ASCC3	1.70165	2	protein_coding	cds	CCAGGGTCGGTGGTTAAAGGACTCTTCTCTTCTTACACTAC	SRSF1	1	GSE71096	-
chr6	101100671	101100672	m6A_site_398802	0	-	m6A_site_398802	m6A	1	GSM908335	22575960	ASCC3	1.70165	2	protein_coding,nonsense_mediated_decay	cds,utr3	TGATTCGTTTTGAGGAGCGAACTGGATATTTTTCCTCAACT	FBL	1	GSE43666	-
chr6	101304218	101304219	m6A_site_398823	0	-	m6A_site_398823	m6A	15	GSE65380,GSM1135037,GSM1339405,GSM1339407,GSM1339415,GSM1339425,GSM1339437,GSM2203052,GSM2203055,GSM2203060,GSM2203063,GSM2203064,GSM2460347,GSM928399,GSM928401	2.42846e+31	ASCC3	1.70165	2	protein_coding,retained_intron,nonsense_mediated_decay,protein_coding	utr3,intron,intron,intron	CCCTGCTCAGGTCCTGGTAAACAGTATCATAAGTATAATAA	MOV10	1	GSE48245	-
chr6	101296253	101296254	m6A_site_398814	0	-	m6A_site_398814	m6A	78	GSE37003,GSE65380,GSM1135020,GSM1135021,GSM1135024,GSM1135025,GSM1135032,GSM1135032,GSM1135036,GSM1135037,GSM1166139,GSM1166140,GSM1166141,GSM1166143,GSM1272358,GSM1272360,GSM1272362,GSM1272364,GSM1272366,GSM1272368,GSM1339393,GSM1339395,GSM1339399,GSM1339401,GSM1339403,GSM1339405,GSM1339407,GSM1339409,GSM1339411,GSM1339413,GSM1339415,GSM1339417,GSM1339419,GSM1339421,GSM1339423,GSM1339425,GSM1339…	2.42846e+79	ASCC3	1.70165	2	retained_intron,protein_coding,nonsense_mediated_decay	exon,cds,utr3	TAAATGGTGAAACTCAGAAAACTATAAGCCTAGATTATAAG	EIF4A3	1	GSE40778	-
chr6	101306992	101306993	m6A_site_398846	0	-	m6A_site_398846	m6A	30	GSE65380,GSM1272368,GSM1339403,GSM1339405,GSM1339407,GSM1339415,GSM1339421,GSM1339423,GSM1339425,GSM1339427,GSM1339433,GSM1339435,GSM1339437,GSM1339441,GSM2010450,GSM2010452,GSM2203043,GSM2203044,GSM2203047,GSM2203051,GSM2203052,GSM2203055,GSM2203056,GSM2203059,GSM2203060,GSM2203063,GSM2203064,GSM2460347,GSM928399,GSM928401	2.54568e+31	ASCC3	1.70165	2	protein_coding,protein_coding,retained_intron,nonsense_mediated_decay,L1	cds,intron,intron,intron,exon	GCTTCTGACAGATTCAGAGGACTAAGATGACAAAAATGACT	CPSF2	1	GSE60385	-
chr6	101296281	101296282	m6A_site_398816	0	-	m6A_site_398816	m6A	76	GSE37003,GSE65380,GSM1135020,GSM1135021,GSM1135024,GSM1135025,GSM1135032,GSM1135032,GSM1135036,GSM1135037,GSM1166139,GSM1166140,GSM1166141,GSM1166143,GSM1272358,GSM1272360,GSM1272362,GSM1272364,GSM1272366,GSM1272368,GSM1339393,GSM1339395,GSM1339399,GSM1339401,GSM1339403,GSM1339405,GSM1339407,GSM1339409,GSM1339411,GSM1339413,GSM1339415,GSM1339417,GSM1339419,GSM1339421,GSM1339423,GSM1339425,GSM1339…	2.42846e+71	ASCC3	1.70165	2	protein_coding,retained_intron,nonsense_mediated_decay	cds,exon,utr3	GATTTGGACCACTTTGACGAACTGCCAATAAATGGTGAAAC	RBM6	1	GSE48066	-
chr6	100965896	100965897	m6A_site_398796	0	-	m6A_site_398796	m6A	1	GSM2203043	27773535	ASCC3	1.70165	2	protein_coding	cds	TTCTCTTCTTACACTACCAAACATAGAAAACCATCATCTTC	EWSR1	1	PubMed-22081015	-
chr6	101296294	101296295	m6A_site_398817	0	-	m6A_site_398817	m6A	76	GSE37003,GSE65380,GSM1135020,GSM1135021,GSM1135024,GSM1135025,GSM1135032,GSM1135032,GSM1135036,GSM1135037,GSM1166139,GSM1166140,GSM1166141,GSM1166143,GSM1272358,GSM1272360,GSM1272362,GSM1272364,GSM1272366,GSM1272368,GSM1339393,GSM1339395,GSM1339399,GSM1339401,GSM1339403,GSM1339405,GSM1339407,GSM1339409,GSM1339411,GSM1339413,GSM1339415,GSM1339417,GSM1339419,GSM1339421,GSM1339423,GSM1339425,GSM1339…	2.42846e+71	ASCC3	1.70165	2	protein_coding,retained_intron,nonsense_mediated_decay	cds,exon,utr3	ATTTGACATGCATGATTTGGACCACTTTGACGAACTGCCAA	RBM47	1	GSE58380	-
chr6	101312075	101312076	m6A_site_398850	0	-	m6A_site_398850	m6A	6	GSM2203043,GSM2203044,GSM2203047,GSM2203055,GSM2203056,GSM2203059	27773535	ASCC3	1.70165	2	protein_coding,nonsense_mediated_decay,retained_intron	cds,intron,exon	TTTCAGATAAAGCGATCTAAACTTCATGAACAAGTTTTAGA	LIN28B	1	ENCSR970NKP	-
chr6	101296356	101296357	m6A_site_398818	0	-	m6A_site_398818	m6A	55	GSE65380,GSM1135032,GSM1135032,GSM1135036,GSM1135037,GSM1166139,GSM1166143,GSM1272366,GSM1339399,GSM1339401,GSM1339403,GSM1339405,GSM1339407,GSM1339409,GSM1339411,GSM1339413,GSM1339415,GSM1339417,GSM1339419,GSM1339421,GSM1339423,GSM1339425,GSM1339427,GSM1339429,GSM1339435,GSM1339437,GSM1339439,GSM1339441,GSM1828596,GSM2010450,GSM2010452,GSM2010454,GSM2203052,GSM2203060,GSM2203063,GSM2203064,GSM22…	2.42846e+71	ASCC3	1.70165	2	nonsense_mediated_decay,retained_intron,protein_coding	utr3,exon,cds	GTGCAGATGACAGAAAAAGAACATGGCGATAGGGTTTTTTT	ELAVL1	1	GSE28859	-
chr6	101296172	101296173	m6A_site_398811	0	-	m6A_site_398811	m6A	70	GSE65380,GSM1135021,GSM1135025,GSM1135032,GSM1135032,GSM1135036,GSM1135037,GSM1166139,GSM1166143,GSM1272358,GSM1272360,GSM1272362,GSM1272366,GSM1272368,GSM1339393,GSM1339395,GSM1339399,GSM1339401,GSM1339403,GSM1339405,GSM1339407,GSM1339409,GSM1339411,GSM1339413,GSM1339415,GSM1339417,GSM1339419,GSM1339421,GSM1339423,GSM1339425,GSM1339427,GSM1339429,GSM1339433,GSM1339435,GSM1339437,GSM1339439,GSM13…	2.42846e+79	ASCC3	1.70165	2	nonsense_mediated_decay,retained_intron,protein_coding	utr3,exon,cds	AACTCAAGCCTGTGGAAAAAACAAATGGCTCCTTTTTGTGG	nELAVL	2	GSE53695,GSE53696	-
chr6	101296035	101296036	m6A_site_398810	0	-	m6A_site_398810	m6A	6	GSM1339401,GSM2203060,GSM2460345,GSM2460347,GSM928399,GSM928401	2.49819e+23	ASCC3	1.70165	2	retained_intron,protein_coding,nonsense_mediated_decay	exon,cds,utr3	TCTATTAAAAGTGGTGATGAACTTCAGGATGAGGTATAGTT	FMR1	1	GSE39682	-
chr6	100957361	100957362	m6A_site_398795	0	-	m6A_site_398795	m6A	7	GSM1135032,GSM1135032,GSM1135036,GSM1339425,GSM1339429,GSM928399,GSM928401	2.42846e+23	ASCC3	1.70165	2	protein_coding,retained_intron	cds,exon	TGACTGCTACCTTGGCCTGGACCAGCAGTATGACATCTATC	SRSF1	1	ENCSR989VIY	-
chr6	101305887	101305888	m6A_site_398839	0	-	m6A_site_398839	m6A	1	GSM2203059	27773535	ASCC3	1.70165	2	protein_coding,protein_coding,nonsense_mediated_decay,retained_intron,L1	intron,utr3,intron,intron,exon	TTTAAAGAAGATCTAAATAAACAGAGGGATATACCAAGAAT	NOP58	1	GSE43666	-
chr6	101312066	101312067	m6A_site_398849	0	-	m6A_site_398849	m6A	6	GSM2203043,GSM2203044,GSM2203047,GSM2203055,GSM2203056,GSM2203059	27773535	ASCC3	1.70165	2	protein_coding,nonsense_mediated_decay,retained_intron	cds,intron,exon	AAGCGATCTAAACTTCATGAACAAGTTTTAGATTTGGGCCT	MSI1	1	GSE68800	-
chr6	101100708	101100709	m6A_site_398804	0	-	m6A_site_398804	m6A	1	GSM908335	22575960	ASCC3	1.70165	2	nonsense_mediated_decay,protein_coding	utr3,cds	GTCATTGAAGTTGGACGAAAACTAGACAAAGCTCAGATGAT	FUS	1	GSE50178	-
chr6	101296577	101296578	m6A_site_398822	0	-	m6A_site_398822	m6A	21	GSE65380,GSM1135036,GSM1135037,GSM1166139,GSM1339403,GSM1339405,GSM1339407,GSM1339415,GSM1339417,GSM1339423,GSM1339425,GSM1339437,GSM1339441,GSM2203052,GSM2203055,GSM2203060,GSM2203063,GSM2203064,GSM2460347,GSM928399,GSM928401	2.42846e+39	ASCC3	1.70165	2	retained_intron,nonsense_mediated_decay,protein_coding	exon,cds,cds	TTTGTCTTTGAATAGTTGGAACTGATAATGGGAGAGAAGCA	MSI1	1	GSE68800	-
chr6	101296490	101296491	m6A_site_398820	0	-	m6A_site_398820	m6A	27	GSE65380,GSM1135032,GSM1135032,GSM1135036,GSM1135037,GSM1166139,GSM1339401,GSM1339403,GSM1339405,GSM1339407,GSM1339415,GSM1339417,GSM1339421,GSM1339423,GSM1339425,GSM1339429,GSM1339435,GSM1339437,GSM1339441,GSM2203052,GSM2203060,GSM2203063,GSM2203064,GSM2460347,GSM908333,GSM928399,GSM928401	2.42846e+47	ASCC3	1.70165	2	protein_coding,nonsense_mediated_decay,retained_intron	cds,utr3,exon	ACTCTGTTGGTCACAAGGAAACAAAGGCTATCAAACAGATG	BUD13	1	ENCSR830BSQ	-
chr1	212793015	212793016	m6A_site_39918	0	+	m6A_site_39918	m6A	11	GSM1135025,GSM1135032,GSM1135032,GSM1135036,GSM1135037,GSM1339401,GSM1339425,GSM1339439,GSM1828594,GSM2460347,GSM928399	2.42846e+31	ATF3	1.69835	2	protein_coding,processed_transcript	utr3,exon	TAGAATCCCAGCAGCAGAGAACCATCAAGGCGGGAGGGCCT	ELAVL1	1	GSE28859	-
chr1	212792834	212792835	m6A_site_39914	0	+	m6A_site_39914	m6A	15	GSM1135032,GSM1135032,GSM1135036,GSM1135037,GSM1166139,GSM1166144,GSM1339401,GSM1339407,GSM1339415,GSM1339427,GSM1828594,GSM2203060,GSM2460347,GSM928399,GSM928401	2.42846e+47	ATF3	1.69835	2	protein_coding,nonsense_mediated_decay,processed_transcript,protein_coding	cds,utr3,exon,utr3	TCCGGGCTCAGAATGGGAGGACTCCAGAAGATGAGAGAAAC	WDR33	1	GSE61123	-
chr1	212793015	212793016	m6A_site_39918	0	+	m6A_site_39918	m6A	11	GSM1135025,GSM1135032,GSM1135032,GSM1135036,GSM1135037,GSM1339401,GSM1339425,GSM1339439,GSM1828594,GSM2460347,GSM928399	2.42846e+31	ATF3	1.69835	2	protein_coding,processed_transcript	utr3,exon	TAGAATCCCAGCAGCAGAGAACCATCAAGGCGGGAGGGCCT	m6A-antibody	1	GSE63753	-
chr1	212788572	212788573	m6A_site_39908	0	+	m6A_site_39908	m6A	3	GSM1339397,GSM2203047,GSM2203060	2498190000000000	ATF3	1.69835	2	processed_transcript,protein_coding,nonsense_mediated_decay,retained_intron	intron,cds,cds,exon	TCAGTCACTGTCAGCGACAGACCCCTCGGGGTGTCCATCAC	HNRNPK	1	ENCSR268ETU	-
chr1	212792834	212792835	m6A_site_39914	0	+	m6A_site_39914	m6A	15	GSM1135032,GSM1135032,GSM1135036,GSM1135037,GSM1166139,GSM1166144,GSM1339401,GSM1339407,GSM1339415,GSM1339427,GSM1828594,GSM2203060,GSM2460347,GSM928399,GSM928401	2.42846e+47	ATF3	1.69835	2	protein_coding,nonsense_mediated_decay,processed_transcript,protein_coding	cds,utr3,exon,utr3	TCCGGGCTCAGAATGGGAGGACTCCAGAAGATGAGAGAAAC	UPF1	1	GSE47976	-
chr1	212792853	212792854	m6A_site_39915	0	+	m6A_site_39915	m6A	17	GSM1135025,GSM1135032,GSM1135032,GSM1135036,GSM1135037,GSM1166139,GSM1166144,GSM1339401,GSM1339407,GSM1339415,GSM1339419,GSM1339427,GSM1828594,GSM2203060,GSM2460347,GSM928399,GSM928401	2.42846e+47	ATF3	1.69835	2	protein_coding,processed_transcript,protein_coding,nonsense_mediated_decay	cds,exon,utr3,utr3	GACTCCAGAAGATGAGAGAAACCTCTTTATCCAACAGATAA	AGO1-4	1	GSE64675	-
chr1	212792731	212792732	m6A_site_39913	0	+	m6A_site_39913	m6A	7	GSM1166139,GSM1166144,GSM1339399,GSM1339401,GSM1339441,GSM2460347,GSM928399	2.42096e+23	ATF3	1.69835	2	processed_transcript,protein_coding,nonsense_mediated_decay,protein_coding	exon,utr3,utr3,cds	CTGGAAAGTGTGAATGCTGAACTGAAGGCTCAGATTGAGGA	m6A-antibody	1	GSE63753	-
chr1	212792731	212792732	m6A_site_39913	0	+	m6A_site_39913	m6A	7	GSM1166139,GSM1166144,GSM1339399,GSM1339401,GSM1339441,GSM2460347,GSM928399	2.42096e+23	ATF3	1.69835	2	processed_transcript,protein_coding,nonsense_mediated_decay,protein_coding	exon,utr3,utr3,cds	CTGGAAAGTGTGAATGCTGAACTGAAGGCTCAGATTGAGGA	DGCR8	1	GSE39086	-
chr1	212793637	212793638	m6A_site_39924	0	+	m6A_site_39924	m6A	1	GSM1135032	24284625	ATF3	1.69835	2	protein_coding,processed_transcript	utr3,exon	TGGCAGGTCCTCTGTTGCAAACTCAGTTCCAAAGTCACAGG	IGF2BP2	1	ENCSR062NNB	-
chr1	212791970	212791971	m6A_site_39911	0	+	m6A_site_39911	m6A	1	GSM1339401	24981863	ATF3	1.69835	2	processed_transcript,nonsense_mediated_decay,retained_intron,protein_coding	intron,intron,exon,intron	CCTTTAATTAATCTCTTCAAACAAGTTATTTCCTTAATCCA	RBM10	1	GSE44976	-
chr1	212793322	212793323	m6A_site_39921	0	+	m6A_site_39921	m6A	5	GSM1135032,GSM1135032,GSM1166141,GSM1339439,GSM2203060	2.42846e+31	ATF3	1.69835	2	processed_transcript,protein_coding	exon,utr3	GTAGGGGATGTGGAGTGAGAACAGCATTTAGTGAAGTTGTG	EIF4A3	1	GSE40778	-
chr1	212788572	212788573	m6A_site_39908	0	+	m6A_site_39908	m6A	3	GSM1339397,GSM2203047,GSM2203060	2498190000000000	ATF3	1.69835	2	processed_transcript,protein_coding,nonsense_mediated_decay,retained_intron	intron,cds,cds,exon	TCAGTCACTGTCAGCGACAGACCCCTCGGGGTGTCCATCAC	IGF2BP2	1	ENCSR062NNB	-
chr1	212792956	212792957	m6A_site_39917	0	+	m6A_site_39917	m6A	16	GSM1135021,GSM1135025,GSM1135032,GSM1135032,GSM1135036,GSM1135037,GSM1272368,GSM1339401,GSM1339413,GSM1339419,GSM1339439,GSM1828594,GSM2203060,GSM2460347,GSM928399,GSM928401	2.42846e+47	ATF3	1.69835	2	processed_transcript,protein_coding	exon,utr3	ATCCTCATTTTATACCCAAAACCCTGAAGCCATTGGAGAGC	IGF2BP2	1	GSE21918	-
chr1	212792956	212792957	m6A_site_39917	0	+	m6A_site_39917	m6A	16	GSM1135021,GSM1135025,GSM1135032,GSM1135032,GSM1135036,GSM1135037,GSM1272368,GSM1339401,GSM1339413,GSM1339419,GSM1339439,GSM1828594,GSM2203060,GSM2460347,GSM928399,GSM928401	2.42846e+47	ATF3	1.69835	2	processed_transcript,protein_coding	exon,utr3	ATCCTCATTTTATACCCAAAACCCTGAAGCCATTGGAGAGC	SRSF3	1	GSE71096	-
chr1	212792956	212792957	m6A_site_39917	0	+	m6A_site_39917	m6A	16	GSM1135021,GSM1135025,GSM1135032,GSM1135032,GSM1135036,GSM1135037,GSM1272368,GSM1339401,GSM1339413,GSM1339419,GSM1339439,GSM1828594,GSM2203060,GSM2460347,GSM928399,GSM928401	2.42846e+47	ATF3	1.69835	2	processed_transcript,protein_coding	exon,utr3	ATCCTCATTTTATACCCAAAACCCTGAAGCCATTGGAGAGC	ELAVL1	1	GSE28859	-
chr1	212793084	212793085	m6A_site_39919	0	+	m6A_site_39919	m6A	8	GSM1135025,GSM1135032,GSM1135032,GSM1135036,GSM1339401,GSM1339439,GSM2460347,GSM928399	2.42846e+23	ATF3	1.69835	2	protein_coding,processed_transcript	utr3,exon	TGCCCCAGAGTGGGTCTTGGACCAGGGCAAGTGCATCTTTG	LSM11	1	ENCSR022BVV	-
chr1	212793408	212793409	m6A_site_39922	0	+	m6A_site_39922	m6A	4	GSM1135032,GSM1135032,GSM1339439,GSM2203060	2.42846e+23	ATF3	1.69835	2	processed_transcript,protein_coding	exon,utr3	GAAATTGTGTGTGCAAGAAAACTAGGCAATGTACTCTTCCG	AGO1-4	1	GSE64675	-
chr1	212793084	212793085	m6A_site_39919	0	+	m6A_site_39919	m6A	8	GSM1135025,GSM1135032,GSM1135032,GSM1135036,GSM1339401,GSM1339439,GSM2460347,GSM928399	2.42846e+23	ATF3	1.69835	2	protein_coding,processed_transcript	utr3,exon	TGCCCCAGAGTGGGTCTTGGACCAGGGCAAGTGCATCTTTG	m6A-antibody	1	GSE63753	-
chr1	212793015	212793016	m6A_site_39918	0	+	m6A_site_39918	m6A	11	GSM1135025,GSM1135032,GSM1135032,GSM1135036,GSM1135037,GSM1339401,GSM1339425,GSM1339439,GSM1828594,GSM2460347,GSM928399	2.42846e+31	ATF3	1.69835	2	protein_coding,processed_transcript	utr3,exon	TAGAATCCCAGCAGCAGAGAACCATCAAGGCGGGAGGGCCT	UPF1	2	GSE47976,GSE48245	-
chr1	212793573	212793574	m6A_site_39923	0	+	m6A_site_39923	m6A	2	GSM1135032,GSM1135032	24284625	ATF3	1.69835	2	processed_transcript,protein_coding	exon,utr3	AGCTTGTCAGCAAGAGGAGGACAGAATTCTCCCAGCGTTAA	IGF2BP1	2	GSE21918,ENCSR975KIR	-
chr1	212792956	212792957	m6A_site_39917	0	+	m6A_site_39917	m6A	16	GSM1135021,GSM1135025,GSM1135032,GSM1135032,GSM1135036,GSM1135037,GSM1272368,GSM1339401,GSM1339413,GSM1339419,GSM1339439,GSM1828594,GSM2203060,GSM2460347,GSM928399,GSM928401	2.42846e+47	ATF3	1.69835	2	processed_transcript,protein_coding	exon,utr3	ATCCTCATTTTATACCCAAAACCCTGAAGCCATTGGAGAGC	SRSF1	1	GSE71096	-
chr1	212792882	212792883	m6A_site_39916	0	+	m6A_site_39916	m6A	20	GSM1135021,GSM1135025,GSM1135032,GSM1135032,GSM1135036,GSM1135037,GSM1166139,GSM1166140,GSM1166144,GSM1339401,GSM1339407,GSM1339415,GSM1339419,GSM1339427,GSM1828594,GSM2203060,GSM2460347,GSM2460348,GSM928399,GSM928401	2.42846e+47	ATF3	1.69835	2	processed_transcript,protein_coding,protein_coding,nonsense_mediated_decay	exon,cds,utr3,utr3	TCCAACAGATAAAAGAAGGAACATTGCAGAGCTAAGCAGTC	RBFOX2	1	GSE60385	-
[truncated: 11,619 more rows]
[truncated: 1 more columns]

## Sheet: RBPs hypo
Supplementary Table S8_2.The RNA-Binding Proteins (RBPs) predited to bind the hypo m6A methylated mRNA between M group and V group
[truncated: 1,992 more rows]

## Sheet: GO_Hyper
Supplementary Table S8_3.GO enrichment analysis of RBPs predited to binding with hyper m6A methylated mRNAs
[truncated: 251 more rows]

[truncated: 3 more sheets: GO_Hypo, KEGG hyper, KEGG hypo]
