# Supplementary material for: N6-Methyladenosine Methylomic Landscape of Ureteral Deficiency in Reflux Uropathy and Obstructive Uropathy
Source: Front Med (Lausanne). 2022 Jun 20;9:924579. doi: 10.3389/fmed.2022.924579 (PMC9251069; doi:10.3389/fmed.2022.924579)
Supplement: Supplementary file 9 [file Table_9.XLSX]

## Sheet: Sheet1
Supplementary Table S9.The associated analysis of mRNA expression level and methylation level between M group and V group.
ProbeName	type	Transcript_ID	transcript_type	Foldchange(log2-Scaled)GE	Foldchange(log2-Scaled)m6A	GeneSymbol	source	RNAlength	Locus	chrom	strand	txStart	txEnd	description	Sequence	Alias_Gene_symbol	Is_CancerGene	CancerName	DiseaseName	Subcellular_Localization	associated_cell_or_tissue	TF	EntrezID	ccdsID	chemblID	keggID	refseqID	ucscknowngeneID		[M-1,M](Expression_level)	[M-3,M](Expression_level)	[M-4,M](Expression_level)	[V-3,V](Expression_level)	[V-5,V](Expression_level)	[V-6,V](Expression_level)		[M-1,M](Methylation_level)	[M-3,M](Methylation_level)	[M-4,M](Methylation_level)	[V-3,V](Methylation_level)	[V-5,V](Methylation_level)	[V-6,V](Methylation_level)
ASHG19AP1B10013705011	protein_coding	ENST00000356208	protein_coding	0.0268113	-0.0346686	RBM38	Ensembl	2382	chr20:55966463-55984389:+	chr20	+	55966463	55984389	RNA binding motif protein 38 [Source:HGNC Symbol;Acc:HGNC:15818]	GGCTCAGAGAATAAAGGTAGCTAATCTCATCATAATATTTTTATTAGAATGTTCTGATGA					Ribosome;Cytosol			55544	CCDS46617			NM_001291780	uc010zzj.3		2.71781	5.01277	5.60951	4.59599	4.75152	3.91214		0.374827	0.334178	0.645564	0.732701	0.29877	0.356042
ASHG19AP1B10202409411	protein_coding	ENST00000271308	protein_coding	1.11231	-0.0670298	PSMA5	Ensembl	3729	chr1:109941653-109968973:-	chr1	-	109941653	109968973	proteasome subunit alpha 5 [Source:HGNC Symbol;Acc:HGNC:9534]	CTCCTCCTACCCTCGCCATGTTTCTTACCCGGTCTGAGTACGACAGGGGCGTGAATACTT		Yes		Fatty Liver;HIV Infections;Osteoporosis	Ribosome;Cytosol;Cytoplasm;Insoluble Fraction			5686	CCDS799			NM_002790	uc001dxn.4		2.84357	3.0386	1.86114	0.533938	1.05324	2.81918		0.425942	0.384064	0.178777	0.45942	0.335721	0.240666
ASHG19AP1B11702261511	protein_coding	ENST00000285381	protein_coding	1.41142	-0.466245	CA3	Ensembl	1753	chr8:86351056-86361269:+	chr8	+	86351056	86361269	carbonic anhydrase 3 [Source:HGNC Symbol;Acc:HGNC:1374]	GCGAGTTCCAGATTTTCCTTGATGCATTGGACAAGATTAAGACAAAGGGCAAGGAGGCGC				Liver Cirrhosis, Experimental;Obesity;Pneumoconiosis	Nucleus;Insoluble Fraction			761	CCDS6238	CHEMBL2885		NM_005181	uc003ydj.4		-0.391381	-1.65	-2.7002	-2.93389	-2.90136	-3.14059		0.232181	0.559125	0.181005	0.265127	0.561568	0.516563
ASHG19AP1B12314299111	protein_coding	ENST00000262186	protein_coding	0.84763	0.0464689	KCNH2	Ensembl	4286	chr7:150642049-150675403:-	chr7	-	150642049	150675403	potassium voltage-gated channel subfamily H member 2 [Source:HGNC Symbol;Acc:HGNC:6251]	TCCCCACCCTCACCTTGGACTCGCTTTCTCAGGTTTCCCAGTTCATGGCGTGTGAGGAGC				Cardiac Arrhythmia;Neoplastic Cell Transformation;Colonic Neoplasms;Cardiac Arrest;Long QT Syndrome;Muscular Atrophy;Palpitations;Psychotic Disorders;Romano-Ward Syndrome;Schizophrenia;Syncope;Torsades de Pointes;Ventricular Fibrillation;Sudden Cardiac Death;Prolonged QT interval;Shortened QT interval;Nonorganic psychosis;Short QT Syndrome 1;Long Qt Syndrome 2	Endoplasmic reticulum			3757	CCDS5910			NM_000238	uc003wic.4		2.22698	2.10315	2.32323	0.819226	1.2142	2.07704		0.366766	0.392066	0.275304	0.47126	0.282434	0.247664
ASHG19AP1B13827050111	protein_coding	ENST00000263897	protein_coding	0.0609636	0.0407995	USE1	Ensembl	843	chr19:17326168-17330638:+	chr19	+	17326168	17330638	unconventional SNARE in the ER 1 [Source:HGNC Symbol;Acc:HGNC:30882]	AACATGGAGCCGGCGGAAGGGGTGGTGTAGGGCCGGGCGATAATGGCGGCGTCGAGGCTG					Cytosol		Yes	55850	CCDS46011			NM_018467	uc002nfo.3		1.43897	1.17231	-0.554089	0.478443	0.567223	0.828632		0.691902	0.738117	0.101077	0.437083	0.515492	0.535828
ASHG19AP1B13421518911	protein_coding	ENST00000215909	protein_coding	0.897385	-0.0813834	LGALS1	Ensembl	560	chr22:38071615-38075813:+	chr22	+	38071615	38075813	galectin 1 [Source:HGNC Symbol;Acc:HGNC:6561]	TCTCGGGTGGAGTCTTCTGACAGCTGGTGCGCCTGCCCGGGAACATCCTCCTGGACTCAA				Non-Small Cell Lung Carcinoma;Keloid;Liver Cirrhosis;Liver Cirrhosis, Experimental;Nephritis	Ribosome;Cytoplasm			3956	CCDS13954	CHEMBL4915		NM_002305	uc003atn.4		0.443121	1.46799	2.41926	0.239408	1.23578	0.163029		0.25363	0.215951	0.120301	0.399903	0.0998822	0.124329
ASHG19AP1B10284414011	protein_coding	ENST00000378569	protein_coding	0.297153	-0.166168	CCL7	Ensembl	810	chr17:32597240-32599261:+	chr17	+	32597240	32599261	C-C motif chemokine ligand 7 [Source:HGNC Symbol;Acc:HGNC:10634]	GCTTGCTCAGCCAGTTGGGATTAATACTTCAACTACCTGCTGCTACAGATTTATCAATAA		Yes		Cholestasis;Glomerulonephritis;Hypersensitivity;Nephritis, Interstitial;Pneumonia;Malignant mesothelioma;Infarction, Middle Cerebral Artery	Cytoplasm			6354	CCDS11278	CHEMBL3217391		NM_006273	uc002hhz.5		-0.36245	-1.20603	-1.68216	-2.78621	-1.26894	-0.086957		0.211441	0.406302	0.0977573	0.35829	0.290301	0.154254
ASHG19AP1B11965584511	protein_coding	ENST00000580449	protein_coding	1.55554	0.0714621	RASSF5	Ensembl	1923	chr1:206680879-206761044:+	chr1	+	206680879	206761044	Ras association domain family member 5 [Source:HGNC Symbol;Acc:HGNC:17609]	AGAAGTTTGCACTTTTTAAGCGGATACACAAGGACGGACAAGTGGGATGCCTTCTCCATC				Kidney Neoplasm;Neuroblastoma	Insoluble Fraction;Cell Membrane			83593	CCDS1463			NM_182664	uc031vlq.2		-1.40092	-0.274094	-0.878081	-2.46663	-2.38554	-2.36755		0.383158	0.277802	0.575953	0.601934	0.277444	0.297758
ASHG19AP1B13152383811	protein_coding	ENST00000340030	protein_coding	0.733209	0.641896	FASLG	Ensembl	917	chr1:172628284-172635215:+	chr1	+	172628284	172635215	Fas ligand [Source:HGNC Symbol;Acc:HGNC:11936]	GCTCTTCCACCTACAGAAGGAGCTGGCAGAACTCCGAGAGGCCACCCCAGTCCACCCCCT				Autoimmune hemolytic anemia;Rheumatoid Arthritis;Atherosclerosis;Non-Small Cell Lung Carcinoma;Cardiomyopathy, Dilated;Carotid Artery Diseases;Diabetic Angiopathies;Drug Allergy;Eosinophilia;Hepatitis;Hepatomegaly;Hyperlipidemia, Familial Combined;Lupus Erythematosus, Systemic;melanoma;Prostatic Neoplasms;Splenomegaly;Testicular Diseases;Urticaria;Vasculitis;Rheumatoid factor positive (finding);A…				356	CCDS76243			NM_001302746	uc001git.4		-1.14575	-1.40304	-1.59573	-2.46077	-2.17703	-1.70634		0.521482	0.581684	0.46961	0.476492	0.33045	0.201003
ASHG19AP1B11677123411	protein_coding	ENST00000611208	protein_coding	0.978188	-0.549243	ARL8B	Ensembl	2981	chr3:5163930-5222597:+	chr3	+	5163930	5222597	ADP ribosylation factor like GTPase 8B [Source:HGNC Symbol;Acc:HGNC:25564]	TGACTGGTGCCATTAGACATCTTGATTATTGTGACAACTCTAGACCTGCCTGCTTTATCT					Ribosome;Endoplasmic reticulum			55207				NM_018184	uc062geq.1		-0.674764	0.4021	0.810335	-1.22706	-0.399778	-0.770054		0.297987	0.19147	0.276334	0.715847	0.252614	0.152134
ASHG19AP1B10011331911	protein_coding	ENST00000381151	protein_coding	1.44531	-0.197517	SLC5A3	Ensembl	11576	chr21:35445870-35478561:+	chr21	+	35445870	35478561	solute carrier family 5 member 3 [Source:HGNC Symbol;Acc:HGNC:11038]	CCTGTAACTGAAGTATAGTAATTATTTTATGGAAATGTTAGCAATTCTGTACCAACTTTG				Bipolar Disorder;Renal Cell Carcinoma	Nucleus;Insoluble Fraction			6526	CCDS33549			NM_006933	uc002yto.4		0.22627	1.87154	2.10547	-0.230396	0.197926	-0.100189		0.424381	0.259875	0.584258	0.77518	0.351546	0.327907
ASHG19AP1B11708634811	protein_coding	NM_001330777	protein_coding	0.142686	0.682247	GAPVD1	Refseq	8965	chr9:128024073-128129486:+	chr9	+	128024073	128129486		GGACATTGCATCGGGGCTCTTTTCTGTGGAAGAGAAGGTGGTGGGATTGGGGTGAAGGGC					Nucleus;Insoluble Fraction			26130				NM_001330777			0.702321	0.730246	0.0129847	0.258859	0.695857	0.0627754		0.466894	0.587231	0.138953	0.309223	0.198934	0.235361
ASHG19AP1B12109717411	protein_coding	NM_001346456	protein_coding	0.216002	0.105438	CD5	Refseq	3376	chr11:60861435-60895323:+	chr11	+	60861435	60895323		GGAACTGGCACTTGGAGTCCGGACAACTGAAACTTGTCGCTTCCTGCCTCGGACGGCTCA				Rheumatoid Arthritis;Chronic Lymphocytic Leukemia		11:alpha_beta_T_cell[66.86];T_cell[66.65];lymphocyte[57.73];CD4_positive_alpha_beta_T_cell[37.17];leukocyte[36.34];hematopoietic_cell[34.10];thymocyte[28.36];CD8_positive_alpha_beta_T_cell[16.58];mononuclear_cell[7.48];natural_killer_cell[7.37];thymus[7.16]		921				NM_001346456			1.3652	1.75011	1.72927	0.891425	1.46932	1.83583		0.468419	0.516383	0.310108	0.550956	0.354524	0.298168
ASHG19AP1B14016926311	protein_coding	ENST00000300231	protein_coding	0.701728	0.469337	MAP1A	Ensembl	10258	chr15:43809823-43823818:+	chr15	+	43809823	43823818	microtubule associated protein 1A [Source:HGNC Symbol;Acc:HGNC:6835]	GGCCGGAGCTGCCGCCTCCATGAGAGGCTTCCTCCTACACCCCAGGGCCAGAGGACCCTT					Cytosol;Ribosome;Insoluble Fraction;Cell Membrane			4130	CCDS42031			NM_002373	uc001zrt.4		-0.849782	-1.14356	-1.59008	-2.42159	-1.62844	-1.63858		0.453423	0.479125	0.488768	0.403702	0.316539	0.30637
ASHG19AP1B13500520211	protein_coding	ENST00000527523	protein_coding	1.00232	-0.395229	SYTL2	Ensembl	3049	chr11:85406129-85522184:-	chr11	-	85406129	85522184	synaptotagmin like 2 [Source:HGNC Symbol;Acc:HGNC:15585]	TCCCTGCCCGGCAGCGACTCGGAGACATTTGCCTGAAAAAATTAAGGATGACCAGCAGCT					Nucleus			54843	CCDS76461			NM_001289608	uc010rtj.4		-1.27212	0.0562734	-0.227687	-1.24471	-1.66496	-1.54083		0.525011	0.299105	0.339476	0.557388	0.538756	0.434157
ASHG19AP1B10031226511	protein_coding	MICT00000229268	protein_coding	0.635757	0.134628	CATG00000058209.1	FANTOM5CAT	2244	chr22:19751198-19754171:-	chr22	-	19751198	19754171	At least 1 of the 10 top ranked transcript is CPAT coding and max ORF size >=300, NOT annotated as nonCoding in GENCODE	TGAAAATTACACCCGCTTTTCCAGAGGCGTTGAATCCGCTCAGGTCCTCCCCACAGGCCC								-1							0.402245	0.48674	0.28565	0.195877	-0.260277	-0.668237		0.282175	0.385901	0.370467	0.328544	0.288525	0.328945
ASHG19AP1B10579379011	protein_coding	ENST00000336615	protein_coding	0.521756	-0.132265	PNPLA2	Ensembl	2428	chr11:818902-825573:+	chr11	+	818902	825573	patatin like phospholipase domain containing 2 [Source:HGNC Symbol;Acc:HGNC:30802]	GCTGCAGCCCAGCCTCTGCCCACTTTGTGTGTATGTGACCGCCTGCTTACTTGCAGTGAG				Heart Diseases;Polycystic Ovary Syndrome;Neutral Lipid Storage Disease with Myopathy	Ribosome;Endoplasmic reticulum;Nucleus;Nucleous;Nucleoplasm			57104	CCDS7718	CHEMBL3822353		NM_020376	uc001lrt.4		2.66016	1.9597	1.76127	1.079	1.46562	2.27124		0.339689	0.359452	0.241973	0.409893	0.335395	0.286185
ASHG19AP1B12549324711	protein_coding	ENST00000338523	protein_coding	0.273226	0.0372369	SNX10	Ensembl	2546	chr7:26331543-26413945:+	chr7	+	26331543	26413945	sorting nexin 10 [Source:HGNC Symbol;Acc:HGNC:14974]	CGTGTCCTGTGCTGAAGATGTTTCCGGAACAACAGAAAGAGGAATTTGTAAGTGTCTGGG				Anemia;Body Temperature Changes;Chronic rhinitis;Craniosynostosis;Deafness;Hearing Loss, Partial;Hepatomegaly;Hydrocephalus;Nystagmus;Optic Atrophy;Osteopetrosis;Otitis Media;Pallor;Splenomegaly;Thrombocytopenia;Tremor;Low Vision;Growth retardation;Bone pain;Hemoglobin low;Frontal bossing;Failure to gain weight;Feeding difficulties;Skull malformation;Late tooth eruption;Skin bulla;Opsoclonus;Prec…	Cytoplasm			29887	CCDS5399			NM_013322	uc003sxx.4		-0.649686	-1.26565	0.144022	-1.16266	-0.753087	-0.675236		0.344751	0.336913	0.185875	0.335408	0.31608	0.193946
ASHG19AP1B10415638711	protein_coding	ENST00000382753	protein_coding	0.368428	-0.242116	TMEM128	Ensembl	1221	chr4:4237280-4249939:-	chr4	-	4237280	4249939	transmembrane protein 128 [Source:HGNC Symbol;Acc:HGNC:28201]	TATCACACTCCTTGGATGATTTCCGAAGAGACAGGGTCTTCTATGTTGCCCAGGCTGTCT					Ribosome;Cytoplasm			85013	CCDS75099			NM_001297552	uc003ghr.2		-0.257893	0.237592	0.239106	-0.864823	-0.274838	0.253183		0.629225	0.457752	0.304257	0.619489	0.549032	0.476928
ASHG19AP1B11538146011	protein_coding	ENST00000537177	protein_coding	-0.1232	-0.127108	CUL2	Ensembl	4271	chr10:35297480-35363258:-	chr10	-	35297480	35363258	cullin 2 [Source:HGNC Symbol;Acc:HGNC:2552]	TCCTCAGAGCTTGGAATGGTGCCTGGCAAGGAATTTCAACACTACACTTGCACAATGTCT				Inflammatory Bowel Diseases	Cytosol;Insoluble Fraction		Yes	8453	CCDS73086			NM_001198779	uc021ppa.2		-1.58248	-1.30574	-1.76143	-2.01909	-1.18353	-1.07744		0.486675	0.357996	0.222462	0.595254	0.253479	0.316685
ASHG19AP1B12446966711	protein_coding	uc003szi.3	protein_coding	0.33597	0.0887839	HIBADH	knownGene	2392	chr7:27579500-27689242:-	chr7	-	27579500	27689242	Homo sapiens 3-hydroxyisobutyrate dehydrogenase (HIBADH), mRNA.	TGGAGCTGTTGGGACTGGGCAGTGCAATACCATAAACCTTGAATGACACCATGGGACCCA					Ribosome;Cytosol;Cytoplasm			11112							-0.48067	-0.200516	-0.72426	-1.00832	-0.720643	-0.684394		0.704521	0.557198	0.324114	0.560242	0.517943	0.412997
ASHG19AP1B11001285111	protein_coding	ENST00000383703	protein_coding	0.506753	0.364667	LRIG1	Ensembl	5283	chr3:66429221-66551435:-	chr3	-	66429221	66551435	leucine rich repeats and immunoglobulin like domains 1 [Source:HGNC Symbol;Acc:HGNC:17360]	TGTCTGCTGGGGGAAGGACTCTGTTTGGAAACAAGATCAAGTCTGTGGCTAAGAGAGCAT		Yes			Ribosome			26018					uc010hoa.4		-0.57581	-0.779159	-1.19752	-1.11121	-1.36746	-1.59408		0.348923	0.436743	0.219289	0.458888	0.253362	0.0682466
ASHG19AP1B10249819911	protein_coding	ENST00000432318	protein_coding	1.07012	1.06653	CSF2RA	Ensembl	1940	chrX:1387723-1428817:+	chrX	+	1387723	1428817	colony stimulating factor 2 receptor alpha subunit [Source:HGNC Symbol;Acc:HGNC:2435]	CGAGAAGCGGCGATGTTTGCGTAGAACCCTGTCAGCTGAGCCATGACCCATGAACCATGG				Schizophrenia;Surfactant Metabolism Dysfunction, Pulmonary, 4;Pulmonary alveolar proteinosis, congenital				1438				NM_001161529	uc010nct.2		-0.989716	-0.572367	-0.908308	-2.18241	-1.59502	-1.90331		0.274445	0.40694	0.295944	0.199252	0.195804	0.0715837
ASHG19AP1B10938314811	protein_coding	uc001zip.3	protein_coding	0.868246	-0.311154	GOLGA8B	knownGene	5201	chr15:34817484-34826374:-	chr15	-	34817484	34826374	Homo sapiens golgin A8 family, member B (GOLGA8B), transcript variant 2, non-coding RNA.	ATTAGACCAAATAATGTGGCTAATAGTGGTATGATTTCTAGCCCGTGGGTTTAAAACTGT					Nucleus;Chromatin;Insoluble Fraction			440270							0.982387	2.75959	3.74842	1.73907	1.33013	1.81645		0.451134	0.209719	0.857583	0.865624	0.539547	0.478753
ASHG19AP1B12658743311	protein_coding	NM_001320800	protein_coding	0.376056	0.0390715	TESK2	Refseq	2786	chr1:45809555-45956840:-	chr1	-	45809555	45956840		TGGCTGCTCAGTCCTGCCTCAGGTACGACACCGAGCTTCTGGTCAGGTGATGGCTCTTAA				Alcoholic Intoxication, Chronic	Insoluble Fraction;Cell Membrane	6:neuron_projection_bundle[8.87];mast_cell[8.67];neutrophil[8.33];eosinophil[7.49];substantia_nigra[6.05];granulocyte[5.38]		10420	CCDS41323			NM_001320800	uc001cns.2		-0.742733	-1.2381	-1.2393	-1.12085	-2.10252	-1.12493		0.359771	0.405737	0.181557	0.375175	0.315993	0.230593
ASHG19AP1B11010665811	protein_coding	ENST00000334352	protein_coding	0.605975	0.0922718	USP16	Ensembl	3004	chr21:30396972-30426809:+	chr21	+	30396972	30426809	ubiquitin specific peptidase 16 [Source:HGNC Symbol;Acc:HGNC:12614]	GTACCTACCTTTGCACCTTGTAATCATCCTTTATGCCTCAGATTGTTATTTTGTGTCAGT					Ribosome;Cytosol;Insoluble Fraction			10600				NM_001032410	uc002ymw.4		-1.46728	-1.13167	-0.887075	-2.07956	-2.26731	-0.957073		0.487466	0.562996	0.372449	0.664268	0.304434	0.366052
ASHG19AP1B10025604311	protein_coding	ENST00000521485	protein_coding	0.519159	0.216525	SNAP91	Ensembl	4521	chr6:84262599-84419410:-	chr6	-	84262599	84419410	synaptosome associated protein 91 [Source:HGNC Symbol;Acc:HGNC:14986]	AGTAGAACCCGAGAAGCCCACTCGCCCGTCTTGGCCAACGCCCCCAACGCCCAGGGCTCC								9892					uc063pus.1		1.20635	1.38406	2.40975	1.52941	0.978833	0.934433		0.274434	0.251241	0.169545	0.272919	0.16603	0.159382
ASHG19AP1B10170370411	protein_coding	ENST00000303145	protein_coding	0.725881	0.251921	MDM1	Ensembl	2918	chr12:68688348-68726112:-	chr12	-	68688348	68726112	Mdm1 nuclear protein [Source:HGNC Symbol;Acc:HGNC:29917]	AGCTGGGGCTTGGACACATGTAAAGGGAAACATGCCAAATCAGGTTAAAGAACTCCGAGA					Nucleus;Cytoplasm;Cytosol;Insoluble Fraction			56890	CCDS8983			NM_017440	uc001stz.3		-1.61944	-0.948455	-1.30562	-1.72588	-2.38956	-1.93572		0.358121	0.521159	0.469065	0.439626	0.368576	0.324107
ASHG19AP1B13737375511	protein_coding	NM_001278201	protein_coding	0.16649	0.625494	SLC43A3	Refseq	2822	chr11:57174427-57194621:-	chr11	-	57174427	57194621		GCGCGGAGCAGGGGACGGTATTCAGAATTCGAGCGCAGGAGCTCCGCTTCTCCACCTGCT				IGA Glomerulonephritis	Endoplasmic reticulum			29015				NM_001278201			-0.40254	-0.710833	-1.55503	-1.6809	-0.494991	-0.99198		0.289784	0.370484	0.0793681	0.256449	0.147655	0.0753262
ASHG19AP1B12251535211	protein_coding	NM_182830	protein_coding	0.200581	-0.0210172	MDGA2	Refseq	5250	chr14:47308826-47812449:-	chr14	-	47308826	47812449		ATTGTGTGCCTCGAGCATCTGGTTATTCAAGCTCCTCCCACGGTTCGTATTGTGCACTCA					Cytosol	1:embryonic_stem_cell[3599.04]		161357	CCDS41948			NM_182830	uc059bem.1		-0.265102	-0.783394	-1.02664	-0.867174	-1.41397	-0.395736		0.437686	0.45683	0.229164	0.416044	0.435905	0.28822
ASHG19AP1B13508214511	protein_coding	ENST00000397137	protein_coding	0.455462	0.0133184	BLCAP	Ensembl	2036	chr20:36145819-36156134:-	chr20	-	36145819	36156134	bladder cancer associated protein [Source:HGNC Symbol;Acc:HGNC:1055]	GCGCCCCTGTCCGGCTTCAGGATCCCTGCTGCCTTGGTGATCCCGGGCTGACAGCCAGAG		Yes			Ribosome;Cell Membrane			10904	CCDS13295			NM_001167821	uc002xhb.3		1.41016	0.916395	0.440605	-0.271173	0.4998	1.17215		0.285568	0.399825	0.165715	0.302576	0.318858	0.221852
ASHG19AP1B10035512311	protein_coding	ENST00000361216	protein_coding	0.403182	0.109515	ATP1A2	Ensembl	5421	chr1:160085563-160113381:+	chr1	+	160085563	160113381	ATPase Na+/K+ transporting subunit alpha 2 [Source:HGNC Symbol;Acc:HGNC:800]	ACTTCCACCCCCGTTAGCTTCCTGCAGGACTCTATCCCTGGCTTCCCCTTCAGACCTTGC				Aphasia;Apraxias;Bipolar Disorder;Cerebellar Ataxia;Comatose;Confusion;Diplopia;Dizziness;Drowsiness;Dysarthria;Dystonia;Epilepsy;Fever;Hemiparesis;Hemiplegia;Hypertensive disease;Mental Retardation;Movement Disorders;Nystagmus;Seizures;Vertigo;Choreoathetosis;Migraine with Aura;Choreoathetoid movements;Mental deterioration;Alternating hemiplegia of childhood;Blurred vision;Hemiplegia and hemipar…	Nucleus			477	CCDS1196			NM_000702	uc001fvc.4		1.03613	0.82837	0.907015	0.175666	0.422581	0.963726		0.428711	0.579736	0.366324	0.544263	0.375766	0.354246
ASHG19AP1B10467600711	protein_coding	ENST00000312960	protein_coding	1.04186	-0.206471	SIAH2	Ensembl	2517	chr3:150458914-150481164:-	chr3	-	150458914	150481164	siah E3 ubiquitin protein ligase 2 [Source:HGNC Symbol;Acc:HGNC:10858]	TCGTCTTTCTAGCTACAGACATTAACTTGCCAGGGGCTGTCGACTGGGTGATGATGCAGT		Yes		Lens Diseases	Ribosome;Cytosol		Yes	6478	CCDS3152			NM_005067	uc003eyi.4		-1.70263	-0.444607	-0.901176	-1.95847	-2.25636	-1.95914		0.453281	0.266643	0.349872	0.62562	0.360587	0.24819
ASHG19AP1B12550282811	protein_coding	ENST00000545673	protein_coding	1.05471	0.131362	PIAS2	Ensembl	1590	chr18:44398154-44497468:-	chr18	-	44398154	44497468	protein inhibitor of activated STAT 2 [Source:HGNC Symbol;Acc:HGNC:17311]	CGCGGGTGGTATAAAATGGCGGATTTCGAAGAGTTGAGGTTCAAAGCAGTATTCAGCGAT					Cytosol		Yes	9063				NR_136685	uc060owd.1		-1.00256	0.391443	0.519878	-1.0282	-0.989336	-1.23783		0.253254	0.295095	0.149679	0.287534	0.137589	0.212155
ASHG19AP1B13027181711	protein_coding	ENST00000288607	protein_coding	1.3032	-0.168583	PSMG3	Ensembl	1391	chr7:1606966-1609629:-	chr7	-	1606966	1609629	proteasome assembly chaperone 3 [Source:HGNC Symbol;Acc:HGNC:22420]	CCCCCCGTGTGCAGGATCAATTGTAGGAGGAAATTTCTTTTTTATTAAAAGCGAATGTGT					Ribosome;Cytosol			84262	CCDS5327	CHEMBL1075137		NM_032302	uc003skx.3		2.69475	4.40482	4.19761	2.53474	2.50813	2.34471		0.321287	0.30452	0.446256	0.62487	0.299996	0.280084
ASHG19AP1B10016556011	protein_coding	ENST00000614091	protein_coding	0.118746	-0.183724	C19orf12	Ensembl	4489	chr19:30189793-30206696:-	chr19	-	30189793	30206696	chromosome 19 open reading frame 12 [Source:HGNC Symbol;Acc:HGNC:25443]	ATCTGGCTCCGGCCCACACATTCACCAAATACTGACGCAGCACCCTTGACCTCCAGATGC				ovarian neoplasm;SPASTIC PARAPLEGIA 43, AUTOSOMAL RECESSIVE;NEURODEGENERATION WITH BRAIN IRON ACCUMULATION 4	Ribosome;Nucleus;Cytoplasm;Cytosol			83636				NM_001256047	uc031rkd.1		-0.62335	-0.613312	-1.04678	-1.24375	-0.549118	-0.846818		0.441312	0.520201	0.255243	0.567454	0.374622	0.439931
ASHG19AP1B14399064211	protein_coding	ENST00000433034	protein_coding	0.173529	0.341782	ARPC4	Ensembl	926	chr3:9834801-9848256:+	chr3	+	9834801	9848256	actin related protein 2/3 complex subunit 4 [Source:HGNC Symbol;Acc:HGNC:707]	CTGTTCGGCCTCAGGGCAGTGGACTGCCACTCTCCGCCCCTACCTGAGTGCCGTGCGGGC					Cytosol;Ribosome;Cytoplasm			10093	CCDS56238			NM_001198780	uc021wsu.2		-0.467388	-0.318128	-0.0832276	-0.438808	-0.467404	-0.48312		0.305223	0.31429	0.391092	0.269877	0.222247	0.30531
ASHG19AP1B10012664311	protein_coding	NM_001286706	protein_coding	0.717324	-0.684865	UFM1	Refseq	3306	chr13:38923908-38937144:+	chr13	+	38923908	38937144		GGTCTCATGATGCTTGAGCTTTTGTACCCATTTTACTGTTTACTAAATCATTTATTATAT					Ribosome;Nucleus;Cytoplasm;Cytosol			51569				NM_001286706			-2.00267	-1.0059	-0.945244	-2.88197	-2.06377	-1.16005		0.435205	0.331824	0.324934	0.598043	0.621898	0.535446
ASHG19AP1B10849550911	protein_coding	ENST00000216029	protein_coding	1.19076	-0.101602	CBY1	Ensembl	1133	chr22:39052660-39069859:+	chr22	+	39052660	39069859	chibby family member 1, beta catenin antagonist [Source:HGNC Symbol;Acc:HGNC:1307]	TCCAGATGGGGATAGTAACTAGAAGGTGCTTCAGATGCACTGCCTGCGGGTGCCAGTCTG					Ribosome;Chromatin			25776				NM_015373	uc003awc.5		0.126158	2.46957	2.91928	0.499171	0.879584	0.563983		0.339541	0.33968	0.41958	0.736803	0.234447	0.207723
ASHG19AP1B13250723311	protein_coding	ENST00000564751	protein_coding	0.405347	-0.147874	CD276	Ensembl	951	chr15:73991981-74005297:+	chr15	+	73991981	74005297	CD276 molecule [Source:HGNC Symbol;Acc:HGNC:19137]	GGATGCGCACGGCTCTGTCACCATCACAGGGCAGCCTATGACATTCCCCCCAGAGGCCCT				Liver Cirrhosis, Experimental;Liver carcinoma	Ribosome;Cell Membrane			80381	CCDS10251				uc059leq.1		-0.898155	-0.670431	-1.79353	-1.5739	-1.65431	-1.34995		0.436276	0.578399	0.358234	0.676102	0.441517	0.403474
ASHG19AP1B10981784811	protein_coding	ENST00000357310	protein_coding	0.567035	-0.384613	APAF1	Ensembl	7055	chr12:99039078-99129204:+	chr12	+	99039078	99129204	apoptotic peptidase activating factor 1 [Source:HGNC Symbol;Acc:HGNC:576]	TGTACACACTGTTAGGGGCTCATCTCATGTAGGCAGAGTATAAAGTATTACCTTTTGGAA		Yes		Renal Cell Carcinoma;Carcinoma, Transitional Cell;Eye Abnormalities;Liver Cirrhosis, Experimental;Retinal Detachment;Skin Abnormalities;Unipolar Depression;Craniofacial Abnormalities;Major Depressive Disorder	Nucleus;Cytoplasm;Insoluble Fraction;Cell Membrane			317				NM_181868	uc001tgb.4		-1.01278	-0.0836522	0.244408	-0.593395	-0.956429	-1.0033		0.386461	0.324932	0.410053	0.75435	0.391869	0.317839
ASHG19AP1B10159032711	protein_coding	ENST00000346446	protein_coding	2.27198	-0.125441	FXYD3	Ensembl	1320	chr19:35607166-35615227:+	chr19	+	35607166	35615227	FXYD domain containing ion transport regulator 3 [Source:HGNC Symbol;Acc:HGNC:4027]	CTCCCCAACAGGTGCAAAATGCAAATGCAAGTTTGGCCAGAAGTCCGGTCACCATCCAGG				Pancreatic Neoplasm	Ribosome;Cytosol			5349				NM_001136012	uc060wyq.1		0.591921	3.57693	1.2404	-0.876225	-0.438075	-0.0924069		0.3188	0.308804	0.283134	0.533861	0.319352	0.140258
ASHG19AP1B12423694911	protein_coding	ENST00000395168	protein_coding	0.661184	-0.0683936	ARID4A	Ensembl	4051	chr14:58765274-58838944:+	chr14	+	58765274	58838944	AT-rich interaction domain 4A [Source:HGNC Symbol;Acc:HGNC:9885]	AGGACAAAGCAGTGATAGTGAAGATCTTCCTGTCCTAGACAATTCAAATGAATTAGATAA		Yes			Nucleus		Yes	5926	CCDS45114			NM_023000	uc001xdo.4		-1.18087	0.257718	0.903521	-0.284364	-0.933345	-0.785473		0.633569	0.410914	0.436874	0.566915	0.53597	0.450391
ASHG19AP1B11320532711	protein_coding	ENST00000397925	protein_coding	-0.40489	0.0460577	TREH	Ensembl	1715	chr11:118528979-118550375:-	chr11	-	118528979	118550375	trehalase [Source:HGNC Symbol;Acc:HGNC:12266]	TGTGCCTGGCGGTCGCTTTGTTGAGTTCTACTACTGCTATGGGCATGTCCCCAATGGTGG				Diarrhea;alpha, alpha-Trehalase deficiency;Autosomal recessive predisposition	Cytosol;Nucleus			11181	CCDS73401			NM_001301065	uc031ygo.2		-1.04896	-1.60547	-1.72713	-1.05247	-0.650991	-1.46343		0.401887	0.401098	0.160022	0.431336	0.214404	0.28701
ASHG19AP1B10019807911	protein_coding	ENST00000375371	protein_coding	0.63615	-0.000721407	TAS1R2	Ensembl	2542	chr1:19166093-19186176:-	chr1	-	19166093	19186176	taste 1 receptor member 2 [Source:HGNC Symbol;Acc:HGNC:14905]	CCTTCTATTTCACCTCATCCGTCTCCCTCTGCACCTTCATGTCTGCCTACAGCGGGGTGC								80834	CCDS187	CHEMBL1613741		NM_152232	uc001bba.2		10.2591	9.74348	8.61622	8.56947	9.20968	8.93118		0.412468	0.425093	0.432064	0.606777	0.319791	0.343692
ASHG19AP1B10101919511	protein_coding	ENST00000398246	protein_coding	0.650073	0.149058	LONRF1	Ensembl	3594	chr8:12579403-12612999:-	chr8	-	12579403	12612999	LON peptidase N-terminal domain and ring finger 1 [Source:HGNC Symbol;Acc:HGNC:26302]	GGCGCTGCGAGCAGAACCCAGTGACTTGATTGTAAAAATTTACAGAGCGGAATCATATGC					Insoluble Fraction			91694	CCDS5987			NM_152271	uc003wwd.2		-1.90478	-0.0752266	0.475968	-0.855907	-1.23854	-1.35981		0.280418	0.192075	0.206691	0.284402	0.138049	0.190064
ASHG19AP1B12428111811	protein_coding	ENST00000306888	protein_coding	0.40027	0.0324808	LNX1	Ensembl	3757	chr4:54325468-54424384:-	chr4	-	54325468	54424384	ligand of numb-protein X 1 [Source:HGNC Symbol;Acc:HGNC:6657]	GGCAACCTGCACTTCCTGTATTCAGAACTCTGTAAAGGTGCCTCCCACTACGGCCTGACC								84708	CCDS3492			NM_032622	uc003haf.5		0.90602	0.615493	0.826764	0.569779	0.260977	0.31671		0.529827	0.616448	0.665774	0.76806	0.542017	0.461631
ASHG19AP1B10006443511	protein_coding	uc010ebd.1	protein_coding	0.895171	-0.0369298	B3GNT3	knownGene	2717	chr19:17905919-17924385:+	chr19	+	17905919	17924385	Homo sapiens UDP-GlcNAc:betaGal beta-1,3-N-acetylglucosaminyltransferase 3 (B3GNT3), mRNA.	CCACCCCCTGCTCAGATACCCTTCATAGCTCCTTATTGCTTTCAGCTCATAACCCCACAT					Ribosome;Insoluble Fraction			10331							3.44041	3.47861	1.94509	0.77478	2.09922	3.30459		0.352936	0.360685	0.272901	0.466722	0.257943	0.287435
ASHG19AP1B11851800711	protein_coding	ENST00000580161	protein_coding	-0.234358	-0.276593	TBC1D29	Ensembl	3018	chr17:28884130-28890511:+	chr17	+	28884130	28890511	TBC1 domain family member 29 [Source:HGNC Symbol;Acc:HGNC:24509]	AGTGGGGTGAGGGTCAGCAGGAAAACATGAACAAATGTCTCTGTGTCATAAACAAGGTTA					Nucleus			26083	CCDS32606				uc002hfh.4		3.4248	3.60944	2.77749	3.58366	3.75446	3.17668		0.455062	0.50416	0.163827	0.582805	0.340732	0.436848
ASHG19AP1B10023285911	protein_coding	ENST00000265529	protein_coding	1.27452	-0.0867527	KIF9	Ensembl	3311	chr3:47269885-47324941:-	chr3	-	47269885	47324941	kinesin family member 9 [Source:HGNC Symbol;Acc:HGNC:16666]	GATCCTCCAGCTCCTCCGCGCCGTCCTCCACCATCTTCCCCGGCCGCTGCAACTGCGCAG					Ribosome;Cytosol;Cytoplasm			64147	CCDS2752	CHEMBL2321637			uc062jch.1		7.69746	6.71037	5.0356	4.15695	5.34113	6.12179		0.352148	0.351738	0.259014	0.392101	0.330765	0.299713
ASHG19AP1B10004880211	protein_coding	ENST00000203630	protein_coding	0.822274	-0.219792	MLF2	Ensembl	1969	chr12:6857162-6862721:-	chr12	-	6857162	6862721	myeloid leukemia factor 2 [Source:HGNC Symbol;Acc:HGNC:7126]	TTCCAGTCCACAGAACCCAAATCGAGGTTACTAATGAGCTCCCCTTCTTCGTGCCCAGGG					Ribosome;Cytosol			8079	CCDS8559			NR_026581	uc001qqp.4		-0.784201	-0.764241	-0.217856	-1.04091	-1.97864	-1.21357		0.475488	0.567571	0.549426	0.799602	0.63583	0.419123
ASHG19AP1B10027696411	protein_coding	ENST00000320868	protein_coding	0.454198	0.10628	HBA1	Ensembl	577	chr16:226679-227521:+	chr16	+	226679	227521	hemoglobin subunit alpha 1 [Source:HGNC Symbol;Acc:HGNC:4823]	CCCTCCTCCCCTTCCTGCACCCGTACCCCCGTGGTCTTTGAATAAAGTCTGAGTGGGCGG				alpha-Thalassemia;Anemia;Anemia, Hemolytic;Cerebral Infarction;Congenital clubfoot;Cryptorchidism;Diabetes Mellitus, Non-Insulin-Dependent;Ecchymosis;Fatigue;Heart failure;Congestive heart failure;Hepatomegaly;Polyhydramnios;Hydrocephalus;Hydrops Fetalis;Orbital separation excessive;Animal Mammary Neoplasms;Mammary Neoplasms, Experimental;Mental Retardation;Methemoglobinemia;Micrognathism;Muscle …	Ribosome;Cytoplasm;Nucleous;Nucleoplasm			3039	CCDS10399			NM_000558	uc002cfx.2		9.07286	8.21414	7.24201	7.91242	7.40981	7.84418		0.3245	0.339279	0.217175	0.280933	0.225986	0.311469
ASHG19AP1B10118926711	protein_coding	ENST00000394540	protein_coding	0.35577	0.0977063	FKBP2	Ensembl	1002	chr11:64009220-64011604:+	chr11	+	64009220	64011604	FK506 binding protein 2 [Source:HGNC Symbol;Acc:HGNC:3718]	AGCCCCCTTCTCACTGGACTGAGACATGAGGCTGAGCTGGTTCCGGGTCCTGACAGTACT				Stomach Neoplasms	Endoplasmic reticulum;Ribosome;Cytoplasm			2286				NM_057092	uc001nyz.4		2.62125	2.30167	2.58349	1.90553	1.94851	2.58505		0.408069	0.421268	0.484653	0.48253	0.35956	0.385857
ASHG19AP1B13135560511	protein_coding	ENST00000375433	protein_coding	0.655568	-0.0781179	RCC2	Ensembl	2030	chr1:17735172-17765057:-	chr1	-	17735172	17765057	regulator of chromosome condensation 2 [Source:HGNC Symbol;Acc:HGNC:30297]	GTCCATTGTGCGCCGCTGCCCCGTGTCTCCCTCCAGCCGCGACCATGCCCAGGAAGAAGG		Yes			Ribosome;Cytosol;Insoluble Fraction;Cell Membrane			55920				NM_001136204	uc001bal.4		9.90927	9.56662	8.22032	8.2681	8.84119	8.62022		0.390066	0.386104	0.372995	0.569587	0.306727	0.336791
ASHG19AP1B10009257911	protein_coding	ENST00000616791	protein_coding	-0.139636	0.301336	OR1N2	Ensembl	993	chr9:125315449-125316441:+	chr9	+	125315449	125316441	olfactory receptor family 1 subfamily N member 2 [Source:HGNC Symbol;Acc:HGNC:15111]	AGAGACATGAAGGAGGCTTTGGGTAAACTTTTTGTCAGTGGAAAAACATTCTTTTTATGA								138882	CCDS35123			NM_001004457			0.303597	-0.121606	-0.660988	-1.20329	0.195638	0.947566		0.264297	0.353163	0.124012	0.244545	0.170586	0.186574
ASHG19AP1B13994310911	protein_coding	ENST00000510115	protein_coding	0.586735	0.164995	CACNA1G	Ensembl	6912	chr17:48638821-48704127:+	chr17	+	48638821	48704127	calcium voltage-gated channel subunit alpha1 G [Source:HGNC Symbol;Acc:HGNC:1394]	TGGGAGGCTCCGACCCACAGATGCAGCCCCACCCCACGGAGCTGCCAGGACCAGACTTAC				Intellectual Disability;SPINOCEREBELLAR ATAXIA 42	Nucleus			8913	CCDS54146			NM_198379	uc002irm.3		0.240911	-0.330579	0.287994	-1.07947	-0.243146	-0.239264		0.389156	0.412458	0.265134	0.350459	0.27123	0.329777
ASHG19AP1B11432788311	protein_coding	ENST00000394440	protein_coding	0.683519	0.0356031	CCT4	Ensembl	2520	chr2:62095224-62115939:-	chr2	-	62095224	62115939	chaperonin containing TCP1 subunit 4 [Source:HGNC Symbol;Acc:HGNC:1617]	TGACTGCTGTGTTGGATTCCTTCTGCAAATAAAAGTGTATACATATATGTAGCAAATCTT					Cytosol;Ribosome;Cytoplasm		Yes	10575	CCDS33206			NM_006430	uc002sbo.5		-0.846721	0.432546	0.955837	-0.66196	-0.488213	-0.358721		0.374802	0.374482	0.533442	0.718115	0.309867	0.223476
ASHG19AP1B10012320811	protein_coding	ENST00000425559	protein_coding	0.60336	0.228614	RP5-1097F14.3	Ensembl	1348	chr1:231319844-231323373:-	chr1	-	231319844	231323373		AAGGCTGAGTCTCCCCAGTTGGCAAACTGCTGGTTGGAATAAAGACTCTTTTTAAAAACA								149373				NM_001256615			9.59042	9.33244	7.26035	7.64659	8.34258	8.38396		0.399023	0.384587	0.500489	0.538903	0.285525	0.271492
ASHG19AP1B12969227411	protein_coding	ENST00000394186	protein_coding	0.898056	-0.368082	ATP5J2	Ensembl	305	chr7:99055932-99063784:-	chr7	-	99055932	99063784	ATP synthase membrane subunit f [Source:HGNC Symbol;Acc:HGNC:848]	CCTACAAGCATCTCAAGCACGAGCGGCTCCGCAAATACCACTGAAGAGGACACACTCTGC					Ribosome;Cytosol;Cytoplasm			9551	CCDS47654			NM_001003713	uc003uql.4		1.26714	3.17778	3.73522	1.73936	1.87559	1.87101		0.335172	0.217985	0.323845	0.603623	0.299485	0.228782
ASHG19AP1B10004273311	protein_coding	ENST00000618415	protein_coding	-0.672959	-0.292822	RGS5	Ensembl	5812	chr1:163112089-163291581:-	chr1	-	163112089	163291581	regulator of G protein signaling 5 [Source:HGNC Symbol;Acc:HGNC:10001]	GCTTCTGGATAAATAAAGCACCAAATATGTATCTGTAACCACAATCACACATATTATATT				Hypertensive disease;Liver Cirrhosis, Experimental;Schizophrenia;Essential Hypertension	Cytosol;Chromatin			8490				NM_001254748	uc021pdu.1		2.94594	3.42255	5.90029	4.55519	5.0856	4.64686		0.178651	0.13092	0.691917	0.780226	0.175391	0.271241
ASHG19AP1B11734061511	protein_coding	ENST00000399143	protein_coding	0.69362	-0.0411535	DCDC2C	Ensembl	1476	chr2:3751182-3894994:+	chr2	+	3751182	3894994	doublecortin domain containing 2C [Source:HGNC Symbol;Acc:HGNC:32696]	AGAAGATGCAAGGCTTTGTGAAGACGTTGAAAGAAAGATGGCCCGGGAGTGGAAACCTGT								728597	CCDS74481			NM_001287444	uc032nde.2		-1.74224	-1.44697	-1.70936	-2.20816	-2.45092	-2.32034		0.478652	0.581044	0.23547	0.630107	0.337083	0.365453
ASHG19AP1B10014139711	protein_coding	NM_205846	protein_coding	0.316549	-0.406418	PRELID2	Refseq	4844	chr5:145135907-145214932:-	chr5	-	145135907	145214932		AGTTGTTTACCTATGAAATTCCTTCCTGCAGTCATTCTGAAATAAAGTTGTTACAGCTGA					Ribosome;Cytoplasm	9:common_myeloid_progenitor[17.18];small_intestine[8.47];reticulocyte[7.83];hematopoietic_multipotent_progenitor_cell[7.11];mast_cell[6.97];intestine[6.91];gastrointestinal_system[6.86];hindgut[6.35];colon[6.30]		153768	CCDS34261			NM_205846	uc063ihc.1		-0.410014	0.124018	0.429063	-1.38949	0.234954	0.347959		0.179231	0.223912	0.244961	0.502645	0.184928	0.171418
ASHG19AP1B11061787911	protein_coding	ENST00000347404	protein_coding	0.106876	-0.36421	KITLG	Ensembl	5737	chr12:88886570-88974628:-	chr12	-	88886570	88974628	KIT ligand [Source:HGNC Symbol;Acc:HGNC:6343]	TGGTTTCTTCAACATTAAGTCCTGAGAAAGGGAAGGCCAAAAATCCCCCTGGAGACTCCA		Yes		Sensorineural Hearing Loss (disorder);Animal Mammary Neoplasms;Mammary Neoplasms, Experimental;Nasal Polyps;Neoplasms, Germ Cell and Embryonal;Testicular Neoplasms;Adverse reaction to drug;Myocardial Ischemia;Cafe-au-Lait Spots;Premature canities;Birthmark;White forelock;Heterochromia iridis;Small head;Hyperkeratosis;Testicular Germ Cell Tumor;hypopigmented skin patch;HYPERPIGMENTATION, FAMILIAL …	Ribosome			4254	CCDS31867	CHEMBL2346489		NM_003994	uc001taw.4		-1.57793	-2.03094	0.134452	-1.08353	-1.6673	-1.04422		0.53809	0.397414	0.37323	0.696928	0.432915	0.55473
ASHG19AP1B12434319411	protein_coding	ENST00000263780	protein_coding	0.615884	-0.0198338	CHMP2B	Ensembl	2557	chr3:87276435-87304649:+	chr3	+	87276435	87304649	charged multivesicular body protein 2B [Source:HGNC Symbol;Acc:HGNC:24537]	ACCATGGCGTCCCTCTTCAAGAAGAAAACCGTGGATGATGTAATAAAGGAACAGAATCGA				Aggressive behavior;Alexia;Amyotrophic Lateral Sclerosis;Anxiety;Apraxias;Deglutition Disorders;Depressive disorder;Dysarthria;Dyspnea;Dystonia;Echolalia;Muscular fasciculation;Fatigue;Muscle Cramp;Muscle Rigidity;Muscle Spasticity;Mutism;Myoclonus;Nerve Degeneration;Pain;Babinski Reflex;Stereotyped Behavior;Stereotypic Movement Disorder;Urinary Incontinence;Xerostomia;Apathy;Mood swings;Hyperref…	Cytosol;Ribosome;Cytoplasm;Insoluble Fraction			25978	CCDS2918			NM_014043	uc003dqp.5		0.445597	1.2614	1.08046	0.218975	0.302588	0.418246		0.368969	0.276577	0.336559	0.484182	0.242726	0.268791
ASHG19AP1B10144061111	protein_coding	ENST00000507237	protein_coding	0.92399	-0.127634	TMEM185A	Ensembl	903	chrX:148685375-148713381:-	chrX	-	148685375	148713381	transmembrane protein 185A [Source:HGNC Symbol;Acc:HGNC:17125]	TGCCTTAAGACTGGACAAGATCATCCACTGGCCCTGGCTTGTATGTAACTTTTAAAATCC					Endoplasmic reticulum			84548	CCDS76041			NM_001282302	uc004fdp.6		-0.492596	0.182994	0.226511	-1.2504	-0.908639	-0.696021		0.393207	0.309116	0.353584	0.510348	0.275343	0.367887
ASHG19AP1B11419187111	protein_coding	ENST00000216492	protein_coding	-0.689678	0.262603	CHGA	Ensembl	2063	chr14:93389425-93401638:+	chr14	+	93389425	93401638	chromogranin A [Source:HGNC Symbol;Acc:HGNC:1929]	GGTGAAAGCTGAGAACTCCTGACTGTAACATATTCTGTATGAACTTTATCTAAAGAAAAA		Yes		Non-Small Cell Lung Carcinoma;Pheochromocytoma;Schizophrenia				-1	CCDS9906				uc001ybc.6		-0.767501	-2.08965	-2.72879	-2.91176	-0.441576	-0.163577		0.264669	0.44957	0.155366	0.22818	0.202605	0.294103
ASHG19AP1B11328492511	protein_coding	ENST00000393489	protein_coding	0.689547	0.164727	FOXP2	Ensembl	2285	chr7:114055378-114330012:+	chr7	+	114055378	114330012	forkhead box P2 [Source:HGNC Symbol;Acc:HGNC:13875]	ACGTAAATTTAAGGTGCCTGTGTCAGTGGCCATGATGACTCCCCAGGTGATCACCCCTCA				Apraxias;Autistic Disorder;Bipolar Disorder;Adenoid Cystic Carcinoma;Language Development Disorders;Schizophrenia;Unipolar Depression;Russell-Silver syndrome;Craniofacial Abnormalities;Apraxia, Developmental Verbal;Major Depressive Disorder	Cytosol		Yes	93986				NR_033767	uc003vha.4		-0.293329	-0.342361	0.0456879	-0.912713	-0.646197	-1.09974		0.476585	0.473485	0.359385	0.5334	0.301738	0.333023
ASHG19AP1B10013344111	protein_coding	MICT00000326533	protein_coding	0.314326	0.223003	CATG00000092654.1	FANTOM5CAT	28494	chr7:74267467-74299173:+	chr7	+	74267467	74299173	At least 1 of the 10 top ranked transcript is CPAT coding and max ORF size >=300, NOT annotated as nonCoding in GENCODE	GGTTGTCTACTAAGTAAGCAGCGTGGTCGTGGAGCTGGGGAAGGAGGTGCATGGGGATTT								-1							-0.0534547	0.227689	-0.443545	-0.585743	-0.203688	-0.422858		0.344987	0.412172	0.0948594	0.342428	0.165114	0.222451
ASHG19AP1B10311538311	protein_coding	ENST00000358227	protein_coding	1.22509	-0.202924	TMEM261	Ensembl	2755	chr9:7796490-7800067:-	chr9	-	7796490	7800067	distal membrane arm assembly complex 1 [Source:HGNC Symbol;Acc:HGNC:30536]	TTACGCAGATGGTCATCGGCCTCAGCATTGCCACCTGGGGTATCGTTGTCATGGCAGACC					Ribosome;Endoplasmic reticulum;Cytoplasm			90871	CCDS34989			NM_033428	uc003zkj.4		-0.213677	1.37542	1.58516	-0.0988094	-0.273441	-0.556138		0.305089	0.246682	0.420728	0.667513	0.294822	0.157037
ASHG19AP1B13350731811	protein_coding	ENST00000618411	protein_coding	0.447799	0.243523	SRRT	Ensembl	2892	chr7:100472807-100486285:+	chr7	+	100472807	100486285	serrate, RNA effector molecule [Source:HGNC Symbol;Acc:HGNC:24101]	AGCCCAGCCACCTGGCCCCGCCCAGAGTTTGACCCCAGGACTCCCCTACCCACACCAGAC				Bipolar Disorder;Unipolar Depression;Major Depressive Disorder	Nucleus;Cytosol			51593	CCDS47667			NM_001128854	uc032zzw.2		2.91183	2.67809	2.0835	1.84427	2.09039	2.39536		0.394412	0.448892	0.291529	0.436617	0.273387	0.248567
ASHG19AP1B12117829411	protein_coding	ENST00000393114	protein_coding	0.695489	0.500268	C7orf49	Ensembl	1482	chr7:134850537-134855447:-	chr7	-	134850537	134855447	chromosome 7 open reading frame 49 [Source:HGNC Symbol;Acc:HGNC:22432]	CAGCAGCAAGACTCCCTGCGACAAGGACTGTGTACTGCATGAATGAGGCTGAGATAGTTG					Ribosome;Cytosol;Insoluble Fraction			78996	CCDS5838			NM_001305629	uc003vsl.4		-1.94176	-0.633314	-1.00342	-2.13227	-1.88651	-1.64618		0.55838	0.459438	0.55118	0.495966	0.340419	0.272858
ASHG19AP1B13584180811	protein_coding	ENST00000375562	protein_coding	0.692573	0.262458	SLC44A4	Ensembl	2505	chr6:31830972-31846823:-	chr6	-	31830972	31846823	solute carrier family 44 member 4 [Source:HGNC Symbol;Acc:HGNC:13941]	TGCTGAGAACGGCCTACAGTGCCCCACACCCCAGACGGTGATCACAAGCCTGCAACAGGA		Yes						-1	CCDS54990				uc011dom.3		-0.139161	-0.357499	-1.18487	-1.99449	-1.07836	-0.686398		0.528214	0.510433	0.325624	0.4527	0.347272	0.337376
ASHG19AP1B13065732911	protein_coding	ENST00000310546	protein_coding	0.513527	0.319313	SPSB4	Ensembl	2908	chr3:140770244-140867453:+	chr3	+	140770244	140867453	splA/ryanodine receptor domain and SOCS box containing 4 [Source:HGNC Symbol;Acc:HGNC:30630]	GGCCTTGACCCCGAGCCCCTGCCACTGATGGACCTGTGCCGGAGATCCATCCGCTCGGCC				Liver Cirrhosis, Experimental				92369	CCDS3115			NM_080862	uc003ett.4		1.46525	1.14602	1.01583	0.0425183	0.734721	1.30928		0.38061	0.427875	0.259943	0.403474	0.234784	0.218036
ASHG19AP1B10860284311	protein_coding	ENST00000443124	protein_coding	0.693825	0.067177	EPB41L5	Ensembl	2872	chr2:120770787-120862691:+	chr2	+	120770787	120862691	erythrocyte membrane protein band 4.1 like 5 [Source:HGNC Symbol;Acc:HGNC:19819]	GGGAAAGGAGAGGCAGTGACAAAAATGCTGAGTTTCTTCCGTAGAACACTAGGGCGTCGG					Ribosome;Cytosol;Insoluble Fraction			57669				NM_001184938	uc002tmh.5		-0.432688	-0.0869006	-1.73576	-2.01144	-1.28542	-1.03997		0.741821	0.641635	0.33212	0.612137	0.548359	0.477027
ASHG19AP1B11011372211	protein_coding	ENST00000414305	protein_coding	0.0404797	-0.126959	ENPP3	Ensembl	3418	chr6:131949601-132068558:+	chr6	+	131949601	132068558	ectonucleotide pyrophosphatase/phosphodiesterase 3 [Source:HGNC Symbol;Acc:HGNC:3358]	ACCCACGGCTTCCTCTATCCTCCTGCCAGCAATAGAACATCAGATAGCCAATATGATGCT					Endoplasmic reticulum			5169	CCDS5148	CHEMBL5580			uc003qcu.5		1.38201	1.05328	0.487093	0.589494	0.605912	1.60554		0.490774	0.508291	0.206868	0.57035	0.397614	0.348903
ASHG19AP1B10298531111	protein_coding	ENST00000590099	protein_coding	0.915359	0.00205633	BECN1	Ensembl	2087	chr17:40962155-40976281:-	chr17	-	40962155	40976281	beclin 1 [Source:HGNC Symbol;Acc:HGNC:1034]	CCTTACGGAAACCATTCATATCTGGAGTCTCTGACAGACAAATCTAAGGAGCTGCCGTTA				Colonic Neoplasms;Lung Neoplasms;Myocardial Infarction;Schizophrenia;Status Epilepticus;Lewy Body Disease	Ribosome			8678				NM_001313998	uc002ibo.4		-1.44692	0.276849	0.659244	-1.3562	-1.09992	-0.800788		0.430137	0.251758	0.468144	0.583332	0.395151	0.169918
ASHG19AP1B10005810511	protein_coding	ENST00000264728	protein_coding	-0.106519	-0.285729	TMEM40	Ensembl	984	chr3:12776206-12810956:-	chr3	-	12776206	12810956	transmembrane protein 40 [Source:HGNC Symbol;Acc:HGNC:25620]	CTTGTTTAACTAAGGGTGGCTCCTGTTGAGAGGTGACAGCGTGTTGGCAGCCCTCGCAGC								55287				NM_001284406	uc062gwh.1		2.00588	1.9041	0.871167	1.28053	1.88012	1.94005		0.349327	0.48151	0.142472	0.524979	0.381793	0.279716
ASHG19AP1B12638100611	protein_coding	ENST00000366938	protein_coding	-0.182701	-0.397296	ESRRG	Ensembl	5274	chr1:216676596-217113015:-	chr1	-	216676596	217113015	estrogen related receptor gamma [Source:HGNC Symbol;Acc:HGNC:3474]	ACGCTAACACTGTCGCAGTTTGAAAGACTTGAATGAGACCTGCCTCATCAGTCATGGGAT		Yes			Nucleus;Cytoplasm		Yes	2104				NM_001243513	uc001hky.2		-2.12189	-2.18035	-1.83773	-2.15613	-2.15528	-1.28044		0.423769	0.407639	0.465146	0.788178	0.505556	0.413875
ASHG19AP1B10190363511	protein_coding	uc010fqy.4	protein_coding	0.240848	0.180006	HOXD1	knownGene	2108	chr2:177053307-177055635:+	chr2	+	177053307	177055635	Homo sapiens homeobox D1 (HOXD1), mRNA.	ATTTCAGGAAGGAGCTCTCCGTGGAACTTCTCCTGGCAAACTCGCCGAGTATGGGGCCGC				Colorectal Neoplasms;Hyperalgesia;Pain;ovarian neoplasm		40:thoracic_aorta_endothelial_cell[18.20];capillary_endothelial_cell[15.53];neuron_projection_bundle[15.01];glomerular_endothelial_cell[12.17];endothelial_cell[10.62];endothelial_cell_of_umbilical_vein[10.56];male_genital_duct[10.27];endothelial_cell_of_vascular_tree[10.27];blood_vessel_endothelial_cell[9.30];testis[9.22];nephric_duct[9.08];kidney_epithelial_cell[8.97];endothelial_cell_of_lymphat…	Yes	3231							-0.512572	-1.68529	-1.84861	-2.43513	-1.54731	-0.786574		0.209476	0.3771	0.275556	0.250285	0.221276	0.289443
ASHG19AP1B11264414611	protein_coding	ENST00000549919	protein_coding	0.456324	-0.438209	TMTC2	Ensembl	6211	chr12:83152334-83528081:+	chr12	+	83152334	83528081	transmembrane and tetratricopeptide repeat containing 2 [Source:HGNC Symbol;Acc:HGNC:25440]	GCAGGAAAACAAGCTCAGGACTCAGGACTCCCACTGATTATACATTATGCCGTGCTATCA					Nucleus			160335					uc058rlp.1		5.72509	5.5154	4.04659	3.15941	5.06367	5.69502		0.339024	0.390292	0.162783	0.578018	0.319067	0.311638
ASHG19AP1B12046132311	protein_coding	ENST00000542407	protein_coding	0.29099	-0.229581	PDLIM5	Ensembl	2979	chr4:95373107-95586651:+	chr4	+	95373107	95586651	PDZ and LIM domain 5 [Source:HGNC Symbol;Acc:HGNC:17468]	GGATCCCAGGGTGACAGTAAACAGCAAAATGGCCCACCAAGAAAACACATTGTGGAGCGC				Bipolar Disorder;Schizophrenia;Unipolar Depression;Myocardial Ischemia;Chronic schizophrenia;Major Depressive Disorder	Nucleus;Cytosol		Yes	10611	CCDS47102			NM_001011513	uc003hth.5		-0.801566	0.463419	0.602284	-0.385272	-0.11687	-0.106692		0.352353	0.302164	0.252297	0.458023	0.339123	0.266088
ASHG19AP1B11262574311	protein_coding	ENST00000449376	protein_coding	-1.12203	-0.172971	ARIH2	Ensembl	2278	chr3:48956269-49021053:+	chr3	+	48956269	49021053	ariadne RBR E3 ubiquitin protein ligase 2 [Source:HGNC Symbol;Acc:HGNC:690]	AGCCTCCTGAGTAGCTGGGATTACAGAAGACAAAAATACTAATGCATTTGAGAAAGCGGT					Cytosol;Ribosome;Chromatin;Nucleoplasm		Yes	10425				NM_001317333	uc003cvc.4		3.94687	4.06315	3.02212	5.55755	3.55933	5.28135		0.416961	0.458329	0.267651	0.552217	0.420503	0.315806
ASHG19AP1B12509901311	protein_coding	ENST00000374379	protein_coding	-0.418367	-0.478649	CLIC4	Ensembl	4346	chr1:25071848-25170815:+	chr1	+	25071848	25170815	chloride intracellular channel 4 [Source:HGNC Symbol;Acc:HGNC:13518]	CCTCAAGCCGTAATGTTGAACAGAATTGGAGTATTTTCTTTATAATTTCTTGAACAGGCA		Yes		Degenerative polyarthritis;Prostatic Neoplasms;Weight Gain	Ribosome;Cytoplasm			25932	CCDS256			NM_013943	uc001bjo.3		3.43488	4.76309	6.13168	4.82751	5.61369	5.14355		0.229575	0.149475	0.521883	0.729996	0.20702	0.318378
ASHG19AP1B11251013211	protein_coding	ENST00000502583	protein_coding	0.416755	0.568807	CAGE1	Ensembl	3284	chr6:7326892-7389976:-	chr6	-	7326892	7389976	cancer antigen 1 [Source:HGNC Symbol;Acc:HGNC:21622]	GGCGCGCTGTATAGGGCTGTGGATGTTCTGTGCTCTCAGGAAGGCGTGTTGAGTAGCCGG		Yes						285782	CCDS54965			NM_001170692	uc063lre.1		-1.01553	-1.00199	-1.67056	-1.70568	-1.39967	-1.833		0.387691	0.494288	0.158867	0.225116	0.223796	0.252799
ASHG19AP1B11204820611	protein_coding	ENST00000261366	protein_coding	-0.0131054	0.433875	LMNB1	Ensembl	2878	chr5:126112840-126172712:+	chr5	+	126112840	126172712	lamin B1 [Source:HGNC Symbol;Acc:HGNC:6637]	AAGTTCTTATGAGGAGGGGAGGGTAAATAAACCACTGTGCGTCTTGGTGTAATTTGAAGA				Cerebellar Ataxia;Constipation;Depressive disorder;Gliosis;Hypotension;Leukodystrophy;Muscle Spasticity;Nystagmus;Pseudobulbar Palsy;Babinski Reflex;Tremor;Urgency of micturition;Hyperreflexia;Pelizaeus-Merzbacher Disease;Pyramidal sign;Dyschezia;Personality change;Erectile dysfunction;Quadriparesis;Atrophy of corpus callosum;Bladder dilatation;Gait abnormality;Adult onset;Progressive neurologic …	Ribosome;Insoluble Fraction			4001	CCDS4140			NM_005573	uc003kud.3		-2.21999	-1.41643	-2.21576	-1.89142	-2.1863	-1.73516		0.622651	0.449243	0.295229	0.491435	0.345766	0.17484
ASHG19AP1B11206737911	protein_coding	ENST00000372470	protein_coding	0.451621	0.307271	MPL	Ensembl	1908	chr1:43803520-43818443:+	chr1	+	43803520	43818443	MPL proto-oncogene, thrombopoietin receptor [Source:HGNC Symbol;Acc:HGNC:7217]	AGCAGCCAAGATGTCTCCTTGCTGGCATCAGACTCAGAGCCCCTGAAGTGTTTCTCCCGA		Yes		Abdominal Pain;Anemia;Angina Pectoris;Arthralgia;Chest Pain;Dizziness;Ecchymosis;Epistaxis;Fatigue;Gingival Hemorrhage;Headache;Hepatomegaly;Hyperhidrosis disorder;Medulloblastoma;Myelofibrosis;Myeloproliferative disease;Myocardial Infarction;Melanocytic nevus;Pancytopenia;Paresthesia;Polycythemia Vera;Pruritus;Respiratory Insufficiency;Curvature of spine;Splenomegaly;Sweating;Thrombocythemia, Es…	Nucleus;Cytoplasm			4352	CCDS483	CHEMBL1864		NM_005373	uc001ciw.4		-0.584815	-0.977567	-1.17181	-1.56065	-1.65178	-0.876623		0.384538	0.47322	0.539886	0.262732	0.438076	0.428725
ASHG19AP1B10793237511	protein_coding	NM_001206484	protein_coding	0.234912	0.0450297	ATF3	Refseq	2048	chr1:212781970-212794119:+	chr1	+	212781970	212794119		AGCAAAATGATGCTTCTGCCATCGTCCCCTGCCTGTCCCCTCCTGGGTCACTGGTGTTTG		Yes		Non-Small Cell Lung Carcinoma;Mental Depression;Depressive disorder;Diabetes Mellitus, Experimental;Diabetes Mellitus, Non-Insulin-Dependent;Influenza;Liver Cirrhosis, Experimental;Liver neoplasms;nervous system disorder;Peripheral Neuropathy;Prostatic Neoplasms;Infarction, Middle Cerebral Artery;Hypospadias;Cardiomyopathies;ovarian neoplasm	Cytoplasm;Cytosol;Nucleus	13:phagocyte[11.25];monocyte[10.59];myeloid_cell[9.91];myeloid_leukocyte[9.54];macrophage[9.35];hematopoietic_system[8.68];immune_system[8.18];hemolymphoid_system[7.87];CD1a_positive_Langerhans_cell[7.79];classical_monocyte[7.32];leukocyte[6.67];hematopoietic_cell[6.50];chorionic_membrane_mesenchymal_stem_cell[6.07]	Yes	467				NM_001206484	uc057pfx.1		4.48855	4.48122	3.94121	3.82562	3.99218	4.38843		0.338895	0.350407	0.240187	0.360182	0.2674	0.273344
ASHG19AP1B12052020211	protein_coding	ENST00000359172	protein_coding	0.0795293	-0.111067	AHCYL1	Ensembl	2503	chr1:110546753-110565011:+	chr1	+	110546753	110565011	adenosylhomocysteinase like 1 [Source:HGNC Symbol;Acc:HGNC:344]	TCAACTCTGGCCTGAGATTGATTCCCTTGAGATAAGTTGTTTTCTGCAAATCCAGTTTGC					Ribosome;Cytosol;Insoluble Fraction;Cell Membrane			10768	CCDS55620			NM_001242676	uc001dyy.4		-2.39548	-1.11264	-2.58495	-2.61393	-2.14177	-1.57596		0.500703	0.369355	0.149817	0.442983	0.41235	0.246158
ASHG19AP1B10875420711	protein_coding	ENST00000253251	protein_coding	0.0102913	0.509428	UBE4B	Ensembl	4772	chr1:10092890-10240425:+	chr1	+	10092890	10240425	ubiquitination factor E4B [Source:HGNC Symbol;Acc:HGNC:12500]	ACGTGATCCCTTTCAAAGATGGCCGCCCTGTTGTTTTGATGAATAATACTTGGTGGGGCG					Cytosol;Nucleus;Ribosome;Insoluble Fraction;Cell Membrane			10277	CCDS110			NM_006048	uc001aqr.5		-0.661092	-0.601067	-1.17808	-1.12413	-0.472354	-0.87463		0.37487	0.341795	0.431321	0.357813	0.178663	0.269985
ASHG19AP1B11402245111	protein_coding	ENST00000304434	protein_coding	0.3986	-0.0300215	ELOVL5	Ensembl	2827	chr6:53132197-53213805:-	chr6	-	53132197	53213805	ELOVL fatty acid elongase 5 [Source:HGNC Symbol;Acc:HGNC:21308]	GACGTCACGGTCAGCCCACGTTCTGATTGTAGATAGCCGGCGCCTTCCTCTTCCCATCGC		Yes		Liver Cirrhosis, Experimental;Schizophrenia;SPINOCEREBELLAR ATAXIA 38	Nucleus;Ribosome;Endoplasmic reticulum			60481	CCDS4951	CHEMBL5937		NM_021814	uc003pbr.3		-1.04458	-1.02927	-1.2729	-1.39075	-1.83658	-1.31523		0.379401	0.406616	0.0666752	0.405278	0.218311	0.247033
ASHG19AP1B10025816711	protein_coding	ENST00000013070	protein_coding	0.498187	0.0292753	UBR7	Ensembl	3694	chr14:93673401-93695561:+	chr14	+	93673401	93695561	ubiquitin protein ligase E3 component n-recognin 7 (putative) [Source:HGNC Symbol;Acc:HGNC:20344]	TCCTTGTCATTGGTTCCTGGCACTCGGGCCCCACCTCCTCCGGCTACGCCCCTCACGGCC				Intellectual Disability	Ribosome;Cytosol;Insoluble Fraction			-1	CCDS9909				uc001ybm.4		1.81115	1.18005	0.924422	0.139952	0.725256	1.55585		0.337183	0.414963	0.293339	0.418814	0.335547	0.270122
ASHG19AP1B11985015111	protein_coding	ENST00000206542	protein_coding	1.0839	0.62992	OSGEP	Ensembl	2002	chr14:20914827-20923264:-	chr14	-	20914827	20923264	O-sialoglycoprotein endopeptidase [Source:HGNC Symbol;Acc:HGNC:18028]	GCCACCAGCCCAACCGTGTTGTATGTGAGTGGAGGAAATACGCAGGTGATTGCATACTCG					Ribosome;Cytosol;Nucleus;Chromatin;Insoluble Fraction			55644	CCDS9549			NM_017807	uc001vxf.4		-1.26277	-0.190874	-0.515035	-2.36897	-1.45357	-1.39782		0.349541	0.229818	0.267544	0.283284	0.105946	0.158048
ASHG19AP1B10016995411	protein_coding	ENST00000270233	protein_coding	1.60645	-0.234596	BCAM	Ensembl	2453	chr19:45312316-45324678:+	chr19	+	45312316	45324678	basal cell adhesion molecule (Lutheran blood group) [Source:HGNC Symbol;Acc:HGNC:6722]	CGCCCCACCCCATCATCTGTGGACACTGGAGTCTGGAATAAATGCTGTTTGTCACATCAA					Ribosome;Cytosol;Nucleus			4059	CCDS12644			NM_005581	uc002ozu.5		2.96253	4.94958	5.37117	2.84209	2.75335	2.86849		0.300458	0.235894	0.454486	0.612079	0.281682	0.272036
ASHG19AP1B11073858711	protein_coding	NM_001288998	protein_coding	0.614487	-0.177001	GMIP	Refseq	3472	chr19:19740282-19754476:-	chr19	-	19740282	19754476		GGAGAGGTCCAGAGGGTTCCTATAAGGAAAAACTATTTAATACATGACCTAGGGGAGGCC				Unipolar Depression;Major Depressive Disorder	Nucleus;Insoluble Fraction;Cell Membrane;Nucleous;Nucleoplasm	6:eosinophil[32.63];neutrophil[21.07];granulocyte[19.00];hematopoietic_cell[7.36];leukocyte[7.00];blood[5.97]		51291	CCDS74318			NM_001288998	uc010xrb.4		-1.37083	-0.584133	-0.526042	-0.85742	-1.59919	-1.86786		0.319322	0.26957	0.486371	0.617246	0.289202	0.309169
ASHG19AP1B12915893011	protein_coding	ENST00000530457	protein_coding	0.762399	0.0238948	PSMA1	Ensembl	1527	chr11:14526459-14541909:-	chr11	-	14526459	14541909	proteasome subunit alpha 1 [Source:HGNC Symbol;Acc:HGNC:9530]	TGACGAGCCACCTCTCCTGTCATCCTTAGCGTCGCCCGGTGCCACGAGGTATGAGAGCCT					Ribosome;Cytosol			5682					uc057zij.1		4.85206	4.45769	2.60223	2.4943	3.3624	3.76809		0.388773	0.386156	0.329742	0.517058	0.324001	0.245466
ASHG19AP1B10942327311	protein_coding	ENCT00000368012	protein_coding	0.441956	-0.171785	CATG00000082275.1	FANTOM5CAT	5973	chr6:180395-186501:+	chr6	+	180395	186501	At least 1 of the 10 top ranked transcript is CPAT coding and max ORF size >=300, NOT annotated as nonCoding in GENCODE	TTTGTGCCCGATTTCTTTTGCTCTTCCAGACTGCTGCCCATGCTCCTCTGCCCTGCCGAG								-1							1.7291	1.68873	1.57414	0.676004	1.2087	1.7814		0.377203	0.430319	0.18549	0.517193	0.334024	0.267363
ASHG19AP1B10018979611	protein_coding	ENST00000500576	protein_coding	1.05758	-0.23942	LYRM4	Ensembl	592	chr6:5186834-5260970:-	chr6	-	5186834	5260970	LYR motif containing 4 [Source:HGNC Symbol;Acc:HGNC:21365]	TTTGAATTTTGTGTCATGCTGAATTCCCACTCCAAGACAATAAAAATTCTCTTGCATTTC				Schizophrenia;COMBINED OXIDATIVE PHOSPHORYLATION DEFICIENCY 19	Ribosome;Cytosol;Cytoplasm			57128	CCDS54962			NM_001164840	uc021ykw.3		-1.49753	0.27661	0.717909	-1.32215	-1.40033	-0.953271		0.454063	0.175228	0.16533	0.476536	0.239505	0.222023
ASHG19AP1B12118888211	protein_coding	ENST00000555042	protein_coding	0.0613116	0.311841	DCAF4	Ensembl	2374	chr14:73393195-73426352:+	chr14	+	73393195	73426352	DDB1 and CUL4 associated factor 4 [Source:HGNC Symbol;Acc:HGNC:20229]	CAGTGATGTCTTGGCTCCTCTGCTGTTTAATGGCTGCCGCTCTGGGGAAATCTTTGCCAT					Chromatin;Insoluble Fraction;Nucleous			26094	CCDS55926			NM_001352447	uc001xnj.4		0.454653	-0.329052	-0.225348	-0.577324	-0.0518565	0.345498		0.404922	0.518957	0.194298	0.374025	0.293946	0.232847
ASHG19AP1B13580484811	protein_coding	ENST00000327042	protein_coding	0.178329	-0.0797419	TMEM86B	Ensembl	1637	chr19:55738116-55740632:-	chr19	-	55738116	55740632	transmembrane protein 86B [Source:HGNC Symbol;Acc:HGNC:28448]	GGGGCAGACCCTGAAGACTCACTGCTCAGCCCAGCGCCCAGATGTCTGCAGGTGGCTGAG					Nucleus;Nucleous;Nucleoplasm			255043	CCDS12920			NM_173804	uc002qju.4		-0.153567	-0.609474	0.398188	-0.175526	-0.573638	-0.150676		0.281997	0.414034	0.459867	0.399551	0.404707	0.417328
ASHG19AP1B13932355611	protein_coding	ENST00000242770	protein_coding	1.34548	0.328861	STX10	Ensembl	1099	chr19:13254876-13260992:-	chr19	-	13254876	13260992	syntaxin 10 [Source:HGNC Symbol;Acc:HGNC:11428]	GACGAGCAGGCATGCTGGATGCCTTCGCCCAAGAGATGGACCACACCCAGTCCCGCATGG					Ribosome			8677	CCDS62570			NM_001271609	uc002mwn.5		-1.28547	-0.211576	-0.331269	-2.664	-1.54048	-1.66029		0.612469	0.388934	0.517565	0.423284	0.367125	0.418939
ASHG19AP1B10022484611	protein_coding	ENST00000336418	protein_coding	0.82357	0.313665	AP3S2	Ensembl	5891	chr15:90373831-90437574:-	chr15	-	90373831	90437574	adaptor related protein complex 3 sigma 2 subunit [Source:HGNC Symbol;Acc:HGNC:571]	TGGCACTCTGACGTACTGGATGTTTGGTTTCTGAAGTTACTGGCTGTTTACCCTGCCGGG				Diabetes Mellitus, Non-Insulin-Dependent	Cytosol;Ribosome;Nucleus;Cytoplasm;Chromatin			10239	CCDS10357			NM_005829	uc002boq.5		-2.30573	-0.764326	-0.0836154	-2.29308	-1.33573	-1.99557		0.299731	0.34032	0.187306	0.262651	0.233726	0.169311
ASHG19AP1B13099024511	protein_coding	ENST00000304523	protein_coding	0.888649	-0.0395332	LDB2	Ensembl	2548	chr4:16503164-16900432:-	chr4	-	16503164	16900432	LIM domain binding 2 [Source:HGNC Symbol;Acc:HGNC:6533]	CCTCTCCTCTCCCTCTCCTCTCCTGCTATAGAGGGCTCCGACAGCAGTTCCCAGCCAGCG							Yes	9079	CCDS3420			NM_001290	uc003goz.5		9.26529	8.69373	7.41636	6.51505	7.78819	8.40619		0.383871	0.38975	0.224233	0.452112	0.247496	0.325967
ASHG19AP1B11027237611	protein_coding	ENST00000406941	protein_coding	0.635405	-0.0952032	ING5	Ensembl	946	chr2:242641461-242663451:+	chr2	+	242641461	242663451	inhibitor of growth family member 5 [Source:HGNC Symbol;Acc:HGNC:19421]	AAGGAAAATGATTTCATTTAAATAAAAACCTGTAGTCTGGGCAACATCGGGAGACCCCAA					Ribosome;Nucleus;Cytoplasm;Nucleous		Yes	84289	CCDS82586			NM_001330162	uc061uth.1		-0.134405	0.129215	0.845865	-0.875988	-0.176601	-0.012951		0.525688	0.561306	0.670979	0.713316	0.59629	0.568289
ASHG19AP1B11744858711	protein_coding	ENST00000313237	protein_coding	0.572442	-0.00677423	PHF21B	Ensembl	3671	chr22:45277042-45405581:-	chr22	-	45277042	45405581	PHD finger protein 21B [Source:HGNC Symbol;Acc:HGNC:25161]	GCATCAAAGTCCAGCCCCTCCTCATCAGTGCTGACAACAAGCCTCCTCCACGCCTCCTCT					Nucleus		Yes	112885	CCDS14061			NM_138415	uc003bfn.4		2.91915	2.37327	2.18555	1.31705	1.8822	2.56139		0.396178	0.429038	0.287119	0.504115	0.30296	0.310495
ASHG19AP1B14377051711	protein_coding	ENST00000396738	protein_coding	-0.15572	0.759899	STK16	Ensembl	1673	chr2:220110201-220113614:+	chr2	+	220110201	220113614	serine/threonine kinase 16 [Source:HGNC Symbol;Acc:HGNC:11394]	GTGGCGCTTCTCTCTGGCCCGAGCCAGGTCAGTCCGGCAGTGCAGATGGCCCATCCCGGG					Ribosome		Yes	8576				NR_026909	uc002vkp.3		-1.1284	-1.07936	-1.37442	-0.208342	-1.28901	-1.61766		0.423447	0.525414	0.253904	0.174226	0.261613	0.274439
ASHG19AP1B12297206811	protein_coding	ENST00000428343	protein_coding	0.172377	-0.0855529	RFX8	Ensembl	1686	chr2:102013866-102091165:-	chr2	-	102013866	102091165	RFX family member 8, lacking RFX DNA binding domain [Source:HGNC Symbol;Acc:HGNC:37253]	AACCCGGCCACCTTTGGGAAGTGTGAAGATCATTCACCGATGAAGACAGACCCAGTTGGA					Nucleus		Yes	731220	CCDS46376			NM_001145664			-1.64981	-1.73637	-1.94606	-1.75196	-2.29321	-1.8042		0.55562	0.43608	0.536095	0.654798	0.569657	0.396679
ASHG19AP1B11903435111	protein_coding	NM_001160308	protein_coding	1.05957	-0.139919	SETDB2	Refseq	6200	chr13:50018429-50069139:+	chr13	+	50018429	50069139		TGGCATTCTTCACCAACAGGTATGTGAAAGCAAGAACAGAGCTAACATGGGATTATGGCT					Cytosol;Insoluble Fraction	2:adult_endothelial_progenitor_cell[7.39];hematopoietic_cell[5.14]	Yes	83852	CCDS53868			NM_001160308	uc001vda.4		-1.44711	0.557787	1.19677	-0.587124	-0.752556	-1.53158		0.551671	0.320969	0.754817	0.917123	0.427591	0.448489
ASHG19AP1B10037532611	protein_coding	ENST00000558190	protein_coding	-0.453238	0.00965876	ATXN3	Ensembl	6927	chr14:92524896-92572969:-	chr14	-	92524896	92572969	ataxin 3 [Source:HGNC Symbol;Acc:HGNC:7106]	CCGTTGGCTCCAGACAAATAAACATGGAGTCCATCTTCCACGAGAAACAAGAAGGCTCAC				Blepharoptosis;Deglutition Disorders;Mental Depression;Depressive disorder;Diplopia;Exophthalmos;Gliosis;Machado-Joseph Disease;Muscle Cramp;Muscle Rigidity;Nerve Degeneration;Babinski Reflex;Chronic pain;Electrooculogram abnormal;Bradykinesia;Cerebellar degeneration;Progressive cerebellar ataxia;Ataxia, Truncal;Dementia;Reflex, Ankle, Absent;Atrophy of cerebellum;Ataxia, Appendicular;Machado-Jos…	Nucleus;Cytoplasm;Chromatin			4287				NM_001164778			-2.28925	-2.40558	-1.98802	-0.943596	-2.20042	-2.17912		0.515417	0.211008	0.180177	0.309308	0.273066	0.318178
ASHG19AP1B12506141611	protein_coding	ENST00000378852	protein_coding	-0.0295812	-0.228145	API5	Ensembl	3714	chr11:43333553-43366079:+	chr11	+	43333553	43366079	apoptosis inhibitor 5 [Source:HGNC Symbol;Acc:HGNC:594]	CTGGGCAGTGGTGCAGCATTCCTACCTAGTGTCATAAAAGCAAAATACTTACATAGCTTT					Ribosome;Cytosol;Insoluble Fraction;Cell Membrane			8539	CCDS31465			NM_001243747	uc001mxf.3		-0.783528	-0.326591	-0.182122	-0.680743	-0.441286	-0.0814688		0.528928	0.302898	0.228454	0.523138	0.337676	0.381122
ASHG19AP1B12460363211	protein_coding	ENST00000544496	protein_coding	1.0145	-1.03089	PCMT1	Ensembl	1628	chr6:150070831-150132556:+	chr6	+	150070831	150132556	protein-L-isoaspartate (D-aspartate) O-methyltransferase [Source:HGNC Symbol;Acc:HGNC:8728]	AGCAACAATCAGTGCTCCACACATGGTTGGATGTACTGGAAAAGTCATAGGAATTGATCA				Spina Bifida	Ribosome;Endoplasmic reticulum;Cytoplasm			5110	CCDS75533			NM_001252050	uc003qnd.4		-2.00978	-0.292101	0.162301	-2.04251	-1.51507	-1.6255		0.0702498	0.193965	0.286659	0.684738	0.297261	0.143594
ASHG19AP1B10000534511	protein_coding	ENST00000515090	protein_coding	-0.0747202	0.126062	GPM6A	Ensembl	1500	chr4:176555697-176708827:-	chr4	-	176555697	176708827	glycoprotein M6A [Source:HGNC Symbol;Acc:HGNC:4460]	ATGTTGATACTGATGAAATCAACCTAAAGGTGGAACAAAAAGGACCAAAAATAGTGACTT				Schizophrenia				2823	CCDS58936			NM_001261448	uc011ckj.3		-2.05595	-1.59187	-1.25612	-3.54976	-0.809449	-0.320573		0.779017	0.370357	0.242566	0.451324	0.436358	0.387793
ASHG19AP1B13400458411	protein_coding	ENST00000616495	protein_coding	0.794467	0.127318	FXYD4	Ensembl	778	chr10:43867092-43871783:+	chr10	+	43867092	43871783	FXYD domain containing ion transport regulator 4 [Source:HGNC Symbol;Acc:HGNC:4028]	CTGCGCTGCCAGCTCAGGTGAGCCCTCGCCAAGGTGACCTCGCAGGCACAGTTTTGAGCT					Cytoplasm			53828					uc057swf.1		-1.75941	-1.56126	-2.03082	-2.49393	-2.72939	-2.51157		0.501042	0.536914	0.365896	0.6055	0.573158	0.106614
ASHG19AP1B10009965611	protein_coding	ENST00000269142	protein_coding	0.3745	0.193218	TAF4B	Ensembl	5260	chr18:23805900-23971649:+	chr18	+	23805900	23971649	TATA-box binding protein associated factor 4b [Source:HGNC Symbol;Acc:HGNC:11538]	AGTTTTCCAAGTGCAGCTTGCCCCTCCCACGTGATAGGTTTCTGGCATCGCCCCTCCTTG				Azoospermia;Small testicle;Elevated gonadotropins;Autosomal recessive predisposition;Non-obstructive azoospermia;Obstructive azoospermia	Insoluble Fraction;Cell Membrane		Yes	6875	CCDS42421			NM_005640	uc002kvu.5		1.29319	0.417007	0.737215	0.0408826	0.348748	0.934282		0.374989	0.435251	0.357788	0.455483	0.259334	0.306802
ASHG19AP1B10013228211	protein_coding	ENST00000400906	protein_coding	0.415502	-0.00347726	SLC2A7	Ensembl	1539	chr1:9063359-9086404:-	chr1	-	9063359	9086404	solute carrier family 2 member 7 [Source:HGNC Symbol;Acc:HGNC:13445]	AGGAGAAAGAAGAAACCATTGATGCTGGGCCTCCCACAGCCTCTCCTGCCAAGGAAACTT								155184	CCDS98			NM_207420	uc009vmo.1		2.60459	2.30533	2.04647	1.91875	1.63795	2.15318		0.406539	0.515102	0.603539	0.682496	0.446162	0.400202
ASHG19AP1B10684690811	protein_coding	ENST00000361762	protein_coding	0.157006	0.361276	PCDH7	Ensembl	6403	chr4:30722037-30734595:+	chr4	+	30722037	30734595	protocadherin 7 [Source:HGNC Symbol;Acc:HGNC:8659]	TGCTCTGAGTACAGCTGTCAAACCAATAACAAGTACAGCAAACAGATGCGTCTACATCCA					Ribosome			5099	CCDS33971			NM_002589	uc003gsk.2		-2.58315	-1.7395	-0.749169	-1.61479	-1.39997	-2.52809		0.505894	0.43025	0.599672	0.55748	0.338891	0.299226
ASHG19AP1B11752690611	protein_coding	ENST00000336689	protein_coding	0.520814	0.738335	ASAP3	Ensembl	4050	chr1:23755056-23810671:-	chr1	-	23755056	23810671	ArfGAP with SH3 domain, ankyrin repeat and PH domain 3 [Source:HGNC Symbol;Acc:HGNC:14987]	AAGTGTGGAGTCAAGTATGGCTGCCTGACCATCTCACACAGCACGATAAACCGGCCCCCG					Nucleus;Insoluble Fraction			55616	CCDS235			NM_017707	uc001bha.3		-1.69139	-1.41888	-1.277	-2.81513	-1.30147	-1.83311		0.34855	0.343846	0.396488	0.318328	0.241295	0.0930876
ASHG19AP1B12655732511	protein_coding	ENST00000306666	protein_coding	-0.303253	-0.193624	PTGER3	Ensembl	2333	chr1:71436464-71513471:-	chr1	-	71436464	71513471	prostaglandin E receptor 3 [Source:HGNC Symbol;Acc:HGNC:9595]	GCCAGTGTTCCTCAACCTTGATGTGGAGCGACCATTTGGAAAGATAATGAAAGAACGGAG				Drug Allergy;Pemphigoid, Benign Mucous Membrane;Polycystic Ovary Syndrome;Schizophrenia;Stevens-Johnson Syndrome;Thrombosis	Endoplasmic reticulum		Yes	5733	CCDS657			NM_198719	uc001dfp.2		-0.812859	-0.787761	-0.646725	-0.98804	-0.604526	0.254979		0.278984	0.262674	0.231801	0.506312	0.151115	0.227126
ASHG19AP1B12853833411	protein_coding	ENST00000610401	protein_coding	1.28526	-0.00523297	SSBP3	Ensembl	3168	chr1:54691106-54872068:-	chr1	-	54691106	54872068	single stranded DNA binding protein 3 [Source:HGNC Symbol;Acc:HGNC:15674]	GATGAGTGTGTCCCCCCTTCTCCGAGACGCTGAGAGAGCAGGCATTGCAGGCGGGAAGAT		Yes			Cytosol;Chromatin		Yes	23648					uc057gud.1		7.11972	6.82728	4.52665	3.55702	5.21396	5.8469		0.355023	0.35141	0.311578	0.429439	0.302375	0.289895
ASHG19AP1B10555163611	protein_coding	ENST00000425117	protein_coding	0.653042	0.131411	UTP14A	Ensembl	2403	chrX:129040097-129063737:+	chrX	+	129040097	129063737	UTP14A, small subunit processome component [Source:HGNC Symbol;Acc:HGNC:10665]	AGTGGAGTTACCTCTGAACAAAGAAGAGATTGAACGGGCAAGAACTCCCCTGGAGCAGGA					Cytosol;Insoluble Fraction			10813	CCDS55489			NM_001166221	uc011mup.3		-1.95254	-1.12616	-1.25221	-1.92646	-2.171	-2.19258		0.614465	0.531232	0.650679	0.713728	0.476221	0.450031
ASHG19AP1B10003058711	protein_coding	ENST00000221132	protein_coding	-0.201636	0.00168944	TNFRSF10A	Ensembl	2714	chr8:23047965-23082639:-	chr8	-	23047965	23082639	TNF receptor superfamily member 10a [Source:HGNC Symbol;Acc:HGNC:11904]	GGGCAGCTCTCATCCTAAACAAATGTGTTATTTGGTACCTATGCAAAGATTTGGTTAAAA				Adenocarcinoma;Alopecia;Anemia;Anorexia;Colonic Neoplasms;Drug Allergy;Esophageal Neoplasms;Fatigue;Nausea;Neutropenia;Peripheral Neuropathy;Prostatic Neoplasms;Thrombocytopenia;Age related macular degeneration	Ribosome;Insoluble Fraction			8797	CCDS6039	CHEMBL3551		NM_003844	uc003xda.4		-1.09768	-0.337889	-0.32503	0.506558	-1.07826	-0.583998		0.500229	0.409839	0.1773	0.338217	0.361822	0.386057
ASHG19AP1B11358300711	protein_coding	ENST00000409190	protein_coding	-0.129613	0.244289	SYNC	Ensembl	3398	chr1:33145961-33168720:-	chr1	-	33145961	33168720	syncoilin, intermediate filament protein [Source:HGNC Symbol;Acc:HGNC:28897]	CAGTCTCAAGGGGCTGTTTAGAAATATATGGCCAAATCTGTAACCCGGAAACAGCAAAAA					Cytosol			-1	CCDS367			NM_030786	uc001bvt.3		-2.16387	-0.69709	-0.353214	-1.30958	-0.450795	-1.06496		0.610915	0.51072	0.741849	0.704861	0.33324	0.535112
ASHG19AP1B12287045711	protein_coding	ENST00000614657	protein_coding	0.146898	0.114144	TSPEAR	Ensembl	4027	chr21:45917777-46131495:-	chr21	-	45917777	46131495	thrombospondin type laminin G domain and EAR repeats [Source:HGNC Symbol;Acc:HGNC:1268]	GCTGAATGCTGACCTCCCGGACATCATGAGTGTTGTTCTACCTGCGCCCCCTGGACATCC				Sensorineural Hearing Loss (disorder);Autosomal recessive predisposition				54084	CCDS74801			NM_001272037	uc010gpv.2		-0.306913	-0.582986	-0.863412	-0.870015	-0.644348	-0.679643		0.442075	0.579332	0.399438	0.540684	0.343798	0.42828
ASHG19AP1B10560643711	protein_coding	ENST00000468090	protein_coding	0.621372	-0.185698	PDXK	Ensembl	7297	chr21:45138978-45182188:+	chr21	+	45138978	45182188	pyridoxal kinase [Source:HGNC Symbol;Acc:HGNC:8819]	ACTACGTGCTCACAGTGTGTGATCCAGTCTTGGGTGACAAGTGGGACGGCGAAGGCTCGA		Yes		Status Epilepticus	Ribosome;Cytosol			8566		CHEMBL1075181			uc002zdn.4		-1.77203	-0.426547	-0.523708	-2.02951	-1.54431	-1.01257		0.26325	0.295435	0.274582	0.420242	0.248793	0.278696
ASHG19AP1B11264230811	protein_coding	ENST00000487082	protein_coding	1.05791	0.274338	PRKRA	Ensembl	1211	chr2:179296693-179315491:-	chr2	-	179296693	179315491	protein activator of interferon induced protein kinase EIF2AK2 [Source:HGNC Symbol;Acc:HGNC:9438]	GCCGCAGCGGGGCCGGAAGACAGTTTGGGGAAGATGATAACAGCTAAGCCAGGGAAAACA				Deglutition Disorders;Dysarthria;Dystonia;Language Delay;Pain in lower limb;Hyperreflexia;Bradykinesia;Speech impairment;Pyramidal sign;Static Tremor;Speech Delay;Parkinsonian Disorders;Craniofacial Abnormalities;Dystonia Disorders;Delayed speech and language development;Gait abnormality;Dystonia, Limb;Motor delay;Progressive disorder;Laryngeal dystonia;DYSTONIA 16 (disorder);Intellectual Disabil…				8575	CCDS46461			NM_001139518	uc002umd.4		-0.784494	-0.485154	-0.765258	-1.81127	-1.69144	-1.70593		0.385481	0.419357	0.341828	0.442424	0.329497	0.176177
ASHG19AP1B12655875811	protein_coding	ENST00000341756	protein_coding	1.31415	-0.325312	MPC1	Ensembl	976	chr6:166778407-166796501:-	chr6	-	166778407	166796501	mitochondrial pyruvate carrier 1 [Source:HGNC Symbol;Acc:HGNC:21606]	TGTCCGAAGCAAGGATTTCCGGGACTACCTCATGAGTAGCACTTCTGGGGCCCAGTAGCC				Acidosis, Lactic;Hepatomegaly;Hypoglycemia;Muscle hypotonia;Substance-Related Disorders;Organic aciduria;Lactic acidemia;Global developmental delay;Increased serum lactate;Increased serum pyruvate;Variable expressivity;Cognitive delay;Highly variable severity;Prenatal onset;MITOCHONDRIAL PYRUVATE CARRIER DEFICIENCY;Mental and motor retardation;Autosomal recessive predisposition	Ribosome;Cytosol;Cytoplasm			51660	CCDS75547				uc063svc.1		-0.844339	0.253255	0.643045	-1.58248	-0.97493	-1.33307		0.148578	0.21275	0.171642	0.377586	0.200065	0.0901265
ASHG19AP1B10001863211	protein_coding	ENST00000383748	protein_coding	0.470522	-0.767732	KRBOX1	Ensembl	674	chr3:42977852-42984284:+	chr3	+	42977852	42984284	KRAB box domain containing 1 [Source:HGNC Symbol;Acc:HGNC:38708]	CACCTTAAACGATGTCAAATACACATTTTCTTTTTCTGTAGACTGGTAGATTTAATGTTT					Cytoplasm			100506243				NM_001205272	uc003cmm.5		-1.53552	0.188439	1.58771	0.245244	-0.337659	-1.07852		0.282461	0.12635	0.444211	0.745186	0.314613	0.392548
ASHG19AP1B12763098111	protein_coding	ENST00000380589	protein_coding	1.0176	-0.000853899	C20orf141	Ensembl	730	chr20:2795657-2796479:+	chr20	+	2795657	2796479	chromosome 20 open reading frame 141 [Source:HGNC Symbol;Acc:HGNC:16134]	GGCCTGAGAGCCCCTCCCCACAACTCAGTGTCCTTCAAATATACAATGACCACCCTTCTT								128653				NM_080739	uc002wgw.4		4.05798	4.60923	3.34204	2.46747	2.67852	3.81044		0.509641	0.371514	0.349684	0.615673	0.340739	0.275155
ASHG19AP1B11360896611	protein_coding	NM_001170637	protein_coding	0.766993	0.0303163	SRGAP2	Refseq	6798	chr1:206516200-206637783:+	chr1	+	206516200	206637783		AGTGGGGGTCATGTAGCCGATATTTATCTTGCAAACATCAACAAGCAAAGGAAGCGTCCA								-1	CCDS76262			NM_001170637	uc031vlj.2		1.0132	1.05054	0.334538	-0.629974	0.278563	0.448715		0.271774	0.371452	0.337706	0.518748	0.243417	0.198368
ASHG19AP1B14220140911	protein_coding	ENST00000301327	protein_coding	0.297623	0.668704	MFSD3	Ensembl	1548	chr8:145734457-145736596:+	chr8	+	145734457	145736596	major facilitator superfamily domain containing 3 [Source:HGNC Symbol;Acc:HGNC:25157]	GCCAAGCACTGGAAACTGCTGCCTCTGTTGAGGTCGGTGCTGCGCTTCCGCCTCGGGGGC					Ribosome;Nucleus;Nucleous		Yes	113655	CCDS6431			NM_138431	uc003zdi.2		-0.919419	-0.751633	-1.08385	-1.42666	-0.73831	-1.4828		0.292049	0.223498	0.492043	0.309176	0.130691	0.193978
ASHG19AP1B10868497011	protein_coding	ENST00000245838	protein_coding	1.3171	0.179587	THOC2	Ensembl	5609	chrX:122734413-122866904:-	chrX	-	122734413	122866904	THO complex 2 [Source:HGNC Symbol;Acc:HGNC:19073]	AGCACAGATAATGAAGACTTTCCATCAAGGTGAGATCGGACTGGAACTGTTCGGCTGCGA				MENTAL RETARDATION, X-LINKED 12	Nucleus;Cytosol;Insoluble Fraction			57187				NM_001081550	uc004etu.4		-1.636	0.452652	0.311451	-2.38801	-1.55744	-0.877736		0.467741	0.289904	0.603846	0.395707	0.402622	0.403807
ASHG19AP1B12900777911	protein_coding	ENST00000362006	protein_coding	0.411428	0.175004	CCDC7	Ensembl	2133	chr10:32735068-32863492:+	chr10	+	32735068	32863492	coiled-coil domain containing 7 [Source:HGNC Symbol;Acc:HGNC:26533]	CCAGCAAGGCCAAACCGCCCAGTCACCCGACTTCCCACAGTCTCAGCAGGTACACAGGGC					Cytosol;Nucleus			79741				NM_145023	uc001iwj.5		0.483413	0.637303	1.04101	0.277217	0.401154	0.249068		0.320092	0.297022	0.229543	0.325202	0.194474	0.230264
ASHG19AP1B11784216511	protein_coding	ENST00000497986	protein_coding	0.503947	0.207298	ATPIF1	Ensembl	599	chr1:28562620-28564616:+	chr1	+	28562620	28564616	ATP synthase inhibitory factor subunit 1 [Source:HGNC Symbol;Acc:HGNC:871]	GTGGGGCCTTCGGAAAGAGAGAGCAGGCTGAAGAGGAACGATATTTCCGACATTACAGGT				Fatty Liver;Animal Mammary Neoplasms;Mammary Neoplasms, Experimental	Ribosome;Cytosol;Cytoplasm			93974	CCDS320			NM_178190	uc001bpp.4		1.14359	2.91654	3.0673	3.56887	1.36324	0.683489		0.30807	0.272075	0.313859	0.275852	0.29948	0.199015
ASHG19AP1B10492205011	protein_coding	ENST00000401089	protein_coding	0.822603	0.404117	SZRD1	Ensembl	3447	chr1:16693720-16724640:+	chr1	+	16693720	16724640	SUZ RNA binding domain containing 1 [Source:HGNC Symbol;Acc:HGNC:30232]	CTGGGAAGAGGCGGCAGACAGCGGGCAGGAAATCCAAATCTCCTCCCAAAGTGCCCATTG					Cytosol;Ribosome;Cytoplasm			26099				NR_073502	uc001ayi.6		-0.330641	-0.302533	-0.701707	-1.07769	-1.22001	-1.50499		0.465897	0.471244	0.494332	0.397438	0.320598	0.363727
ASHG19AP1B13690449711	protein_coding	ENST00000380584	protein_coding	0.140581	0.423912	ELN	Ensembl	3214	chr7:73442488-73484237:+	chr7	+	73442488	73484237	elastin [Source:HGNC Symbol;Acc:HGNC:3327]	CTCCTGGCGTTGGCGTGGCTCCCGGCATTGGCCCTGGTGGAGTTGCAGGAGCTGCAGCTG		Yes		Abdominal Pain;Anxiety;Supravalvular aortic stenosis;Aortic Valve Insufficiency;Cardiac Arrhythmia;Arthralgia;Autistic Disorder;Blepharophimosis;Bunion;Brain Ischemia;Constipation;Contracture;Contracture of joint;Cutis Laxa;Depressive disorder;Colon diverticulum anatomic structure;Diverticular disease of colon;Enuresis;Extrapyramidal Disorders;Fetal Growth Retardation;Flatfoot;Gastroesophageal re…				2006	CCDS64675			NM_001278916	uc003tzo.5		0.227078	0.128085	0.411511	0.619978	-0.161025	-0.114021		0.4254	0.419531	0.277665	0.298361	0.29116	0.247263
ASHG19AP1B11662500711	protein_coding	ENST00000622785	protein_coding	0.782343	0.140867	MND1	Ensembl	830	chr4:154265801-154336247:+	chr4	+	154265801	154336247	meiotic nuclear divisions 1 [Source:HGNC Symbol;Acc:HGNC:24839]	GGCCAAGCAAATAAAGTAGCCAAAGAAGCTGCTAACAGATGGACTGATAACATATTCGCA					Cytoplasm			84057	CCDS75202			NM_001253861	uc021xtk.1		-2.09211	-1.79529	-2.08003	-3.73804	-2.28285	-2.29358		0.634404	0.513181	0.351223	0.666558	0.348529	0.344292
ASHG19AP1B10010433911	protein_coding	ENST00000614911	protein_coding	0.469616	0.739211	HIST1H3E	Ensembl	462	chr6:26225383-26225844:+	chr6	+	26225383	26225844	histone cluster 1 H3 family member e [Source:HGNC Symbol;Acc:HGNC:4769]	TGGGGAGAGGGCGTGAATTGTTTTGAGTACAAACCTTAAATCCAAAGGCTCTTCTCAGAG					Nucleus			8353				NM_003532	uc284pye.1		-0.724458	-0.872621	-1.81998	-2.34346	-1.49119	-0.991256		0.365145	0.430599	0.320268	0.426368	0.197025	0.0451716
ASHG19AP1B11588160311	protein_coding	ENST00000367098	protein_coding	-0.285853	0.484834	IL20	Ensembl	1553	chr1:207038699-207042568:+	chr1	+	207038699	207042568	interleukin 20 [Source:HGNC Symbol;Acc:HGNC:6002]	ACGGGAGGCTTGGCAGTTTTTCTTACTCCTGTGGTCTCCAGATTTCAGGCCTAAGATGAA				Diabetes Mellitus, Insulin-Dependent;Unipolar Depression;Major Depressive Disorder;Acute kidney injury				50604	CCDS1470				uc031vlv.2		-0.603014	-0.588132	-0.344336	0.221754	-0.413426	-0.48625		0.335293	0.508666	0.360987	0.321935	0.277449	0.261644
ASHG19AP1B10012667111	protein_coding	ENST00000380573	protein_coding	0.0811333	0.104619	ADRA1A	Ensembl	2548	chr8:26627543-26724790:-	chr8	-	26627543	26724790	adrenoceptor alpha 1A [Source:HGNC Symbol;Acc:HGNC:277]	CATCAGTGGTGGAGGGGTGAGTCAGCGGGTGCAAAAGGACAAGGATTTGGTGCCTCGGAG				Bipolar Disorder;Cannabis Dependence;Cocaine Abuse;Diabetes Mellitus, Experimental;Liver Cirrhosis;Schizophrenia;Unipolar Depression;Cocaine Dependence;Ventricular Remodeling;Major Depressive Disorder;cocaine use	Nucleus;Cytoplasm			148				NM_000680	uc010lun.2		0.709034	0.129534	-0.565557	-0.0284965	0.17696	-0.118852		0.473083	0.573007	0.34338	0.497432	0.397912	0.396933
ASHG19AP1B11522896211	protein_coding	ENST00000403461	protein_coding	0.924544	0.720623	CEACAM1	Ensembl	1263	chr19:43013244-43032532:-	chr19	-	43013244	43032532	carcinoembryonic antigen related cell adhesion molecule 1 [Source:HGNC Symbol;Acc:HGNC:1814]	ACTGGCTGCAACAGGACCACAGTCAAGACGATCATAGTCACTGATAATGCTCTACCACAA		Yes		Spontaneous abortion;Adenocarcinoma;Lung Neoplasms	Endoplasmic reticulum			634	CCDS54272			NM_001184816	uc002otz.4		-1.09241	-0.187438	-1.89057	-3.1923	-1.40242	-1.34933		0.340258	0.409846	0.239229	0.22052	0.252615	0.127227
ASHG19AP1B10693778411	protein_coding	ENST00000358373	protein_coding	0.287891	0.211551	GRM8	Ensembl	3850	chr7:126078669-126892435:-	chr7	-	126078669	126892435	glutamate metabotropic receptor 8 [Source:HGNC Symbol;Acc:HGNC:4600]	GGACCTGCCCTGGTGGAATCCGGACTTGCCCCGCCGAGATGACGAGGAATAATTCTGCTA				Alcohol Withdrawal Delirium;Alcoholic Intoxication, Chronic;Anxiety Disorders;Autistic Disorder;Gliosis;Schizophrenia;Small cell carcinoma of lung;Attention deficit hyperactivity disorder				2918	CCDS47696			NM_001127323	uc003vlt.3		2.32027	0.840294	0.756698	0.1072	1.37423	1.57215		0.391415	0.411655	0.288593	0.361854	0.271403	0.309512
ASHG19AP1B12905489111	protein_coding	ENST00000169298	protein_coding	1.1453	-0.106412	ST6GAL1	Ensembl	4645	chr3:186648274-186796341:+	chr3	+	186648274	186796341	ST6 beta-galactoside alpha-2,6-sialyltransferase 1 [Source:HGNC Symbol;Acc:HGNC:10860]	CGGAGGCGACTCGCTTCCTTCCCGCCCCTCCGCCGCGCTCTTCTTCCTTCCTTCTCCAGT		Yes		Alcoholic Intoxication;Diabetes Mellitus, Non-Insulin-Dependent;Dermatitis, Allergic Contact;Moderate drinker	Ribosome;Endoplasmic reticulum;Chromatin;Insoluble Fraction;Cell Membrane;Nucleous;Nucleoplasm			6480	CCDS3285	CHEMBL3596075		NM_173216	uc003frb.4		4.46907	4.72897	4.54349	3.16856	3.6089	3.52817		0.25994	0.262511	0.255799	0.343526	0.24736	0.246938
ASHG19AP1B10006557111	protein_coding	ENST00000375281	protein_coding	2.18881	0.582786	SP5	Ensembl	2033	chr2:171571861-171574588:+	chr2	+	171571861	171574588	Sp5 transcription factor [Source:HGNC Symbol;Acc:HGNC:14529]	TGATCAGCAGTTGCAGCGTGAAAATAAATACTTTAACTCAGGGGTCACTACAGGAAGACC				Prostatic Neoplasms	Cell Membrane		Yes	389058	CCDS33322			NM_001003845	uc002uge.4		0.138984	0.0869813	1.92097	-1.70665	-1.19528	-1.51756		0.43958	0.44359	0.744385	0.615729	0.253725	0.217222
ASHG19AP1B10015621511	protein_coding	ENST00000256689	protein_coding	1.59707	-0.160873	SLC38A2	Ensembl	4888	chr12:46751972-46766650:-	chr12	-	46751972	46766650	solute carrier family 38 member 2 [Source:HGNC Symbol;Acc:HGNC:13448]	AATTCTAGTATGGCTTGTTGGCAAAGAGTGCTACACCGTTTCAATGAAACAATGTATGTT		Yes		Schizophrenia	Nucleus;Cytoplasm;Endoplasmic reticulum;Insoluble Fraction			54407	CCDS8749			NM_018976	uc001rpg.4		2.96639	6.20049	5.27527	3.14584	3.22536	3.27973		0.370015	0.348583	0.752763	0.8415	0.468203	0.335226
ASHG19AP1B11601613311	protein_coding	ENST00000320805	protein_coding	1.46735	0.114008	NFATC2IP	Ensembl	4569	chr16:28962258-28978418:+	chr16	+	28962258	28978418	nuclear factor of activated T cells 2 interacting protein [Source:HGNC Symbol;Acc:HGNC:25906]	CAGGGGATGAGGAAGAGGCAGAGCTGGCAGATTCGAGTGGTCTCTACCATGAGGGCTCCC					Ribosome;Nucleus;Chromatin;Insoluble Fraction;Nucleous;Nucleoplasm		Yes	84901	CCDS10645			NM_032815	uc002dru.4		-0.189795	1.94877	2.05268	-0.042862	-0.0610485	-0.486485		0.498495	0.403871	0.361818	0.456341	0.3548	0.356987
ASHG19AP1B10022002611	protein_coding	ENST00000369851	protein_coding	-0.0423592	-0.426754	GNAI3	Ensembl	27174	chr1:110091233-110160943:+	chr1	+	110091233	110160943	G protein subunit alpha i3 [Source:HGNC Symbol;Acc:HGNC:4387]	GTGTATAGTGTTTTGCATCCATTCTTTTACCTAACTTTATATTGTAAACATTTCCACATC				Amnesia;Apnea;Cleft Palate;Malocclusion;Tooth Crowding;Difficulty chewing;Low set ears;Round face;Mandibular condyle aplasia;Hypoplasia of mandibular condyle;Posteriorly rotated ear;Tooth size discrepancy;Cupped ears (finding);Round, full face;Preauricular skin tag;Auriculo-condylar syndrome;Cleft at the superior portion of the pinna;Overfolding of the superior helices;Hypoplastic superior helix;…	Cytosol;Ribosome;Nucleus;Cytoplasm;Insoluble Fraction			2773	CCDS802	CHEMBL4221		NM_006496	uc001dxz.4		-1.62662	-1.09503	-0.435249	-2.10154	-0.518064	-0.410215		0.269887	0.27598	0.378293	0.795522	0.174871	0.271868
ASHG19AP1B11805882111	protein_coding	ENST00000389677	protein_coding	-0.109537	0.777915	FAXC	Ensembl	11508	chr6:99719045-99797531:-	chr6	-	99719045	99797531	failed axon connections homolog [Source:HGNC Symbol;Acc:HGNC:20742]	CATCATCGCTTTCCCTTTGCAGGATTACGGTGGGATCATGGCAGGGCTGGGCTCCGATCC								84553	CCDS34500			NM_001346533	uc003ppj.5		-1.69316	-1.32421	-1.87679	-1.13833	-1.68303	-1.7442		0.512262	0.517869	0.0998965	0.113793	0.236563	0.308687
ASHG19AP1B11893400811	protein_coding	ENST00000248975	protein_coding	0.586622	0.279245	YWHAH	Ensembl	1825	chr22:32340447-32353590:+	chr22	+	32340447	32353590	tyrosine 3-monooxygenase/tryptophan 5-monooxygenase activation protein eta [Source:HGNC Symbol;Acc:HGNC:12853]	GCTATGAAGGCGGTGACAGAGCTGAATGAACCTCTCTCCAATGAAGATCGAAATCTCCTC				Bipolar Disorder;Diabetes Mellitus, Experimental;Schizophrenia;Cardiomyopathies	Ribosome;Cytosol;Cytoplasm			7533	CCDS13901	CHEMBL3708585		NM_003405	uc003alz.4		-0.0478641	1.22713	1.47145	0.426204	0.66051	-0.195865		0.412355	0.307296	0.452763	0.441521	0.272442	0.252132
ASHG19AP1B11949077111	protein_coding	ENST00000332900	protein_coding	0.500768	0.217798	TMEM105	Ensembl	3321	chr17:79285070-79304474:-	chr17	-	79285070	79304474	transmembrane protein 105 [Source:HGNC Symbol;Acc:HGNC:26794]	CCGGCCACCCCACACCAAGGAGCTTTCAGGGCAGGAAATGTGATCGGGCAGCTGATTTAT					Nucleus;Cytoplasm			284186	CCDS11781			NM_178520	uc002kad.4		0.181973	-0.178287	-0.759065	-1.15307	-0.856679	-0.247936		0.442183	0.474277	0.398876	0.425392	0.420337	0.285298
ASHG19AP1B11871274211	protein_coding	ENST00000354313	protein_coding	0.491892	0.299246	ITPK1	Ensembl	2803	chr14:93403259-93582263:-	chr14	-	93403259	93582263	inositol-tetrakisphosphate 1-kinase [Source:HGNC Symbol;Acc:HGNC:6177]	GGCAGCACGCCGTCATTGACATCAATGCCTTCCCAGGGGACTGCCAAGTGTGCTTTATAG				Neoplasm Invasiveness	Cytosol			-1	CCDS45157				uc001ybe.2		-1.53723	-1.803	-1.51235	-2.65676	-1.96172	-1.70978		0.341796	0.37415	0.518654	0.421045	0.341433	0.240852
ASHG19AP1B12811052811	protein_coding	ENST00000599223	protein_coding	0.791059	0.186528	IRF3	Ensembl	1055	chr19:50162836-50168962:-	chr19	-	50162836	50168962	interferon regulatory factor 3 [Source:HGNC Symbol;Acc:HGNC:6118]	CAGCTGCCCGCACGCCCCGACCTTCCATCGTAGGCCGGACCATGGGAACCCCAAAGCCAC				HERPES SIMPLEX ENCEPHALITIS, SUSCEPTIBILITY TO, 7	Cytosol;Ribosome		Yes	3661	CCDS56099			NM_001197124	uc002pot.3		0.391095	0.254388	0.0975481	-0.935409	-0.760081	0.0653446		0.350667	0.36162	0.316831	0.338833	0.325775	0.239696
ASHG19AP1B13215548211	protein_coding	ENST00000465269	protein_coding	0.0352393	-0.0316658	HDAC6	Ensembl	1139	chrX:48660471-48664262:+	chrX	+	48660471	48664262	histone deacetylase 6 [Source:HGNC Symbol;Acc:HGNC:14064]	GCCGAAAGGGCAGGTTCGTGAAGGAATGGGGTCTGGGCTGGGCTTAGAGGGTCTGGGAAT		Yes		Mental Depression;Depressive disorder;Fetal Growth Retardation;Hydrocephalus;Infant, Small for Gestational Age;melanoma;Microphthalmos;Mild Mental Retardation;Prostatic Neoplasms;Frontal bossing;Low set ears;Metaphyseal chondrodysplasia;Short stature;Small nose;Thin rib;Defect of skull ossification;ovarian neoplasm;Intrauterine retardation;Metaphyseal cupping of proximal phalanges;Distal shorteni…	Cytosol;Ribosome;Nucleus;Chromatin		Yes	10013				NM_001321231			1.23751	1.60409	1.32201	2.90744	0.548879	0.601572		0.393936	0.297283	0.0989416	0.183712	0.353675	0.270309
ASHG19AP1B12757997711	protein_coding	ENST00000373043	protein_coding	0.581143	0.387921	C1orf122	Ensembl	2229	chr1:38272651-38275124:+	chr1	+	38272651	38275124	chromosome 1 open reading frame 122 [Source:HGNC Symbol;Acc:HGNC:24789]	TCCTCGGTACATATTTCCAGTTCCGGATTCCTTGGTGAGCCTGGACAAGCCCCTCCCGCT					Ribosome			127687	CCDS44112				uc057exu.1		-0.947959	-1.22945	-2.31319	-2.42478	-2.05736	-1.75188		0.425125	0.591368	0.127738	0.397137	0.262121	0.215198
ASHG19AP1B12402251211	protein_coding	ENST00000313349	protein_coding	0.886076	0.242093	SERTAD2	Ensembl	5549	chr2:64858755-64881047:-	chr2	-	64858755	64881047	SERTA domain containing 2 [Source:HGNC Symbol;Acc:HGNC:30784]	GGCGGAAACCCCTCCTGATGCGTTAGTTCCCAGGTGGAGCTGCATGTGATATATGTTGGG					Ribosome;Cytosol		Yes	9792	CCDS33210			NM_014755	uc002sde.3		-0.601036	-0.76191	-0.850826	-2.10456	-1.52285	-1.24459		0.422689	0.340921	0.36102	0.287044	0.33232	0.331531
ASHG19AP1B12361247011	protein_coding	ENST00000258091	protein_coding	1.36895	-0.0229341	CCT7	Ensembl	1916	chr2:73461366-73480132:+	chr2	+	73461366	73480132	chaperonin containing TCP1 subunit 7 [Source:HGNC Symbol;Acc:HGNC:1622]	TCTCTTCCTCTCCCGGCCCAAGCTTCTGGGTATTTCTATTGCGCGAGGCATTGTGGGTTG				HIV Infections;Stomach Neoplasms	Cytosol;Ribosome;Cytoplasm;Insoluble Fraction			10574	CCDS46336			NM_006429	uc002siz.4		6.98496	5.42272	3.33371	1.87326	4.54621	5.21507		0.354852	0.344006	0.162927	0.327133	0.286417	0.262044
ASHG19AP1B14005348011	protein_coding	ENST00000620094	protein_coding	0.553737	0.0179075	ZNF205	Ensembl	2309	chr16:3162580-3170516:+	chr16	+	3162580	3170516	zinc finger protein 205 [Source:HGNC Symbol;Acc:HGNC:12996]	CAGGTGCCCCCTCTGCCTCCACCCCGGTGAGAAGGGGGTGCTGGGGAGGGCATCTGGATC				Polycystic Ovary Syndrome			Yes	7755				NM_001278158	uc031quw.2		2.43877	2.57971	3.25218	2.2271	1.93455	2.4478		0.282328	0.291745	0.121769	0.259136	0.218688	0.209434
ASHG19AP1B12095557911	protein_coding	ENST00000629362	protein_coding	1.2465	-0.116427	COBLL1	Ensembl	3868	chr2:165542414-165698678:-	chr2	-	165542414	165698678	cordon-bleu WH2 repeat protein like 1 [Source:HGNC Symbol;Acc:HGNC:23571]	AGTCATCTTTACAAGAGTCCTGCCAAATATCACAAAACCTAGATATTATGAAGGAGAAAG					Cytosol;Chromatin			22837	CCDS63046			NM_001278458	uc061pbz.2		-1.15763	0.591225	0.716897	-1.72299	-1.26043	-0.6056		0.386027	0.284092	0.43345	0.46413	0.477537	0.254652
ASHG19AP1B10015166511	protein_coding	ENST00000292377	protein_coding	1.04218	0.13371	GPC2	Ensembl	2532	chr7:99767229-99774990:-	chr7	-	99767229	99774990	glypican 2 [Source:HGNC Symbol;Acc:HGNC:4450]	ACTCCATGTTTCAGTGTTTGAGTCCATGTTTATTCTGCAAATAAATGGTAATGTATTGGA					Nucleus;Nucleous;Nucleoplasm			221914	CCDS5689			NM_152742	uc003utv.3		-1.32235	-0.114606	0.137891	-2.02292	-1.15333	-1.24936		0.272108	0.385437	0.471552	0.423287	0.335657	0.270209
ASHG19AP1B10009299411	protein_coding	ENST00000319363	protein_coding	-0.117573	-0.0451516	IL17RA	Ensembl	8607	chr22:17565849-17596583:+	chr22	+	17565849	17596583	interleukin 17 receptor A [Source:HGNC Symbol;Acc:HGNC:5985]	TTCATCACGGGCATCTCCATCCTGCTGGTGGGCTCCGTCATCCTGCTCATCGTCTGCATG				Candidiasis, Chronic Mucocutaneous;Brain Ischemia;Cheilitis;Exanthema;Flushing;Skin Ulcer;Erythema;Papule;Hyperkeratosis;Dyspareunia;Broad fingernails;Vaginal malformation;Abnormality of nail of toe;Autosomal recessive predisposition;Abnormality of the fingernails;Red and sore lips	Endoplasmic reticulum;Chromatin;Nucleous;Nucleoplasm			23765	CCDS13739	CHEMBL3580485		NM_014339	uc002zly.5		-0.173765	-0.362891	-0.543232	-0.39084	-0.49116	0.154831		0.407825	0.447201	0.340988	0.524053	0.406916	0.303069
ASHG19AP1B13487063111	protein_coding	ENST00000020673	protein_coding	0.589615	0.0512681	PSD	Ensembl	4183	chr10:104162376-104178901:-	chr10	-	104162376	104178901	pleckstrin and Sec7 domain containing [Source:HGNC Symbol;Acc:HGNC:9507]	CGGGAGCCGCGCTGCCTTCACAGCTCAGCTGGGCCCAGCCTCTCCTCTGTCTCTCCTCGG				Schizophrenia	Nucleus;Nucleous			5662	CCDS31272			NM_002779	uc001kvg.3		1.06325	0.997408	0.145135	-0.192815	-0.0268247	0.656589		0.313672	0.432146	0.170613	0.334476	0.270219	0.279741
ASHG19AP1B11335788411	protein_coding	ENST00000373210	protein_coding	0.181436	0.348955	AGO4	Ensembl	7116	chr1:36273773-36323491:+	chr1	+	36273773	36323491	argonaute 4, RISC catalytic component [Source:HGNC Symbol;Acc:HGNC:18424]	CCTCACTTGGATAATACAAATCAGGACATGTTGGTGAGGGGCTGGCTGCTTGGCTGCTGC					Insoluble Fraction;Cell Membrane			192670	CCDS397			NM_017629	uc001bzj.3		-0.540833	0.130372	0.237337	0.12438	-0.388791	-0.453019		0.464927	0.477561	0.241693	0.397676	0.308649	0.223438
ASHG19AP1B10466116611	protein_coding	ENST00000458143	protein_coding	0.651609	0.0595498	ZNF746	Ensembl	3797	chr7:149169887-149194898:-	chr7	-	149169887	149194898	zinc finger protein 746 [Source:HGNC Symbol;Acc:HGNC:21948]	GCATGCTCGGACGGGACCCTGAAGCTCAACACAGCAGCCTCCACGGAAGCAGATGTAAAA					Insoluble Fraction;Cell Membrane		Yes	155061	CCDS55180			NM_001163474	uc010lpi.3		-0.765663	-0.602627	-0.932019	-1.40487	-1.37993	-1.47034		0.408416	0.497521	0.53794	0.664873	0.332649	0.387968
ASHG19AP1B10635460411	protein_coding	ENST00000488965	protein_coding	0.415581	0.0953743	SCP2	Ensembl	3926	chr1:53480646-53517282:+	chr1	+	53480646	53517282	sterol carrier protein 2 [Source:HGNC Symbol;Acc:HGNC:10606]	TTTCCAAGTTGCTGGGGAGCTGTAACCAGTCCCTCTCCTGAGCCACGTACTGGACTGCCA				Azoospermia;Dystonia;Peripheral Neuropathy;Torticollis;Polyneuropathy;Spasmodic torticollis;Action Tremor;Head tremor;Leukoencephalopathies;Neuropathy;Primary hypogonadism;Cervical Dystonia;Impaired saccades;Sense of smell impaired;LEUKOENCEPHALOPATHY WITH DYSTONIA AND MOTOR NEUROPATHY;Terminal tremor;Abnormality of thalamus morphology;Abnormal motor neuron morphology;Abnormality of saccadic eye …	Ribosome;Cytosol;Cytoplasm			6342	CCDS30719				uc057gqo.1		0.821696	0.889044	0.436124	-0.261839	0.415106	0.746853		0.29684	0.323729	0.0891041	0.157311	0.265409	0.241555
ASHG19AP1B13519596811	protein_coding	ENST00000534507	protein_coding	1.51067	-0.142611	IL32	Ensembl	1112	chr16:3115313-3119552:+	chr16	+	3115313	3119552	interleukin 32 [Source:HGNC Symbol;Acc:HGNC:16830]	CCCCAGCCAGCTGTCCCGAGTCTGGACTTTCCCTCTGCCCCTCCCCACTCTCAGGCTGGT				Colonic Neoplasms;Kidney Neoplasm;Sezary Syndrome;Stomach Neoplasms;Dermatitis, Allergic Contact	Ribosome;Endoplasmic reticulum			9235	CCDS76811				uc002cto.4		7.42302	6.94503	4.84795	3.53034	5.07653	6.07709		0.358897	0.38137	0.254335	0.490204	0.319215	0.288524
ASHG19AP1B12558487411	protein_coding	ENST00000262384	protein_coding	1.38713	-0.211245	N4BP1	Ensembl	7106	chr16:48572637-48644120:-	chr16	-	48572637	48644120	NEDD4 binding protein 1 [Source:HGNC Symbol;Acc:HGNC:29850]	GCGGTGCACAGCGCCAAGGAATATATTAAAGGAATCTGTGAACCTGAACTAGAAGAAAGA					Cytosol;Insoluble Fraction;Cell Membrane			9683	CCDS45479			NM_153029	uc002efp.3		-2.64945	0.198243	-1.13781	-3.16655	-2.19751	-2.38636		0.476479	0.249823	0.512766	0.433171	0.620088	0.381193
ASHG19AP1B10012953111	protein_coding	ENST00000289371	protein_coding	0.980214	0.061028	EIF5B	Ensembl	5777	chr2:99953816-100017789:+	chr2	+	99953816	100017789	eukaryotic translation initiation factor 5B [Source:HGNC Symbol;Acc:HGNC:30793]	AAGTTTGTTGTAAAACCACCTGGACATTGTCAAGAATAAAGTCAAATGCCATATTCCAAA					Ribosome;Cytosol;Insoluble Fraction		Yes	9669	CCDS42721			NM_015904	uc002tab.4		-2.32167	-0.971003	0.547529	-2.15126	-1.79774	-1.73678		0.51662	0.129374	0.718145	0.70577	0.324359	0.277509
ASHG19AP1B11969635111	protein_coding	ENST00000527759	protein_coding	0.49127	0.121745	BCLAF1	Ensembl	4373	chr6:136580829-136610933:-	chr6	-	136580829	136610933	BCL2 associated transcription factor 1 [Source:HGNC Symbol;Acc:HGNC:16863]	AGAAAGAAGCGATACAGGTCTCGTTCCAGAACATATTCAAGGTCTCGTAGTAGAGATCGT				Small cell carcinoma of lung	Nucleus;Ribosome;Cytosol;Insoluble Fraction		Yes	9774	CCDS75525			NM_001301038	uc011ede.2		-0.653826	0.283898	0.698067	-0.774024	-0.40927	0.0376232		0.511292	0.371343	0.401649	0.378225	0.395629	0.406501
ASHG19AP1B12672207611	protein_coding	ENST00000646673	protein_coding	1.0073	-0.198157	SAMHD1	Ensembl	5298	chr20:35518176-35580304:-	chr20	-	35518176	35580304	SAM and HD domain containing deoxynucleoside triphosphate triphosphohydrolase 1 [Source:HGNC Symbol;Acc:HGNC:15925]	ACTGCAAATTAAAATGACTGGCCACTTCAACTGGGTAAGGGAAACAGCTGCAATAAAGCT				Profound Mental Retardation;Leukodystrophy;Chilblain lupus 1;Muscle Spasticity;Arhinencephaly;Photosensitivity of skin;Hemiplegia and hemiparesis;AICARDI-GOUTIERES SYNDROME;Coloboma of eyelid;Global developmental delay;AICARDI-GOUTIERES SYNDROME 1;Basal ganglia calcification;Cognitive delay;Feeding difficulties in infancy;AICARDI-GOUTIERES SYNDROME 5 (disorder);Profound intellectual disabilities;…	Cytoplasm;Insoluble Fraction			25939	CCDS13288			NM_015474	uc002xgh.3		1.49269	3.19506	4.58358	2.44182	1.91742	1.89018		0.45014	0.367187	0.691409	0.856579	0.517413	0.356877
ASHG19AP1B12362516511	protein_coding	ENST00000369001	protein_coding	0.754045	-0.278543	TACC2	Ensembl	3685	chr10:123872554-124014057:+	chr10	+	123872554	124014057	transforming acidic coiled-coil containing protein 2 [Source:HGNC Symbol;Acc:HGNC:11523]	GTGCTGGGATTACAGGATGTGGTTCTGAGACAGTCCCTGTCCCTGATGGCCCACGGAGCG								10579	CCDS76352			NM_001291879	uc001lfx.3		0.380032	1.12217	2.05175	0.580976	0.108062	0.602778		0.221044	0.254298	0.163136	0.376273	0.208709	0.189472
ASHG19AP1B11095710911	protein_coding	ENST00000264709	protein_coding	0.20329	-0.0612227	DNMT3A	Ensembl	9501	chr2:25450724-25565459:-	chr2	-	25450724	25565459	DNA methyltransferase 3 alpha [Source:HGNC Symbol;Acc:HGNC:2978]	TGCTTTCCTGTCTAAGTCGCCTTTTGTGTGTTCTTTTATGAGGCCCCCACCATCCACCCC		Yes		Blepharophimosis;Crohn Disease;Growth Disorders;Angioimmunoblastic Lymphadenopathy;Acute monocytic leukemia;Acute Promyelocytic Leukemia;Lung Neoplasms;Neoplasm Recurrence, Local;Sezary Syndrome;Lymphoma, T-Cell, Cutaneous;Peripheral T-Cell Lymphoma;Round face;Tall stature;Facies;Juvenile Myelomonocytic Leukemia;Craniofacial Abnormalities;Mammary Neoplasms;Autism Spectrum Disorders;Round, full fa…	Cytosol;Nucleus;Insoluble Fraction;Nucleous		Yes	1788	CCDS33157	CHEMBL1992	00270+2.1.1.37	NM_175629	uc002rgd.5		0.0186012	-0.0232796	-0.215751	-0.618151	-0.175118	-0.037029		0.380651	0.403987	0.358847	0.588724	0.283002	0.321327
ASHG19AP1B11442081811	protein_coding	ENST00000471642	protein_coding	0.439967	0.345665	DAP3	Ensembl	1671	chr1:155657758-155708317:+	chr1	+	155657758	155708317	death associated protein 3 [Source:HGNC Symbol;Acc:HGNC:2673]	AAGGAATAACAAGGCTTATCTCTAGGATCCATAAGGCCAAGCATGGGGATCAGCACGAGG				Mammary Neoplasms				7818	CCDS55647				uc057lry.1		-1.10358	-0.35885	0.00433217	-1.12176	-0.735349	-0.920893		0.464704	0.421015	0.397025	0.431696	0.362202	0.21555
ASHG19AP1B11541192911	protein_coding	ENST00000543824	protein_coding	1.26081	0.225845	PHC1	Ensembl	4292	chr12:9067149-9093000:+	chr12	+	9067149	9093000	polyhomeotic homolog 1 [Source:HGNC Symbol;Acc:HGNC:3182]	GGTTGGCATCTTCTGCTGCAGGGACTAAAAGTATTTGACTGGGGCACATGTGGCTGTTGT				Ectopic Tissue;Neoplasms, Germ Cell and Embryonal;Severe mental retardation (I.Q. 20-34);Vesico-Ureteral Reflux;Hyperreflexia;Agenesis of corpus callosum;Unilateral agenesis of kidney;Pachygyria;Short stature;Upward slant of palpebral fissure;Small head;Global developmental delay;Frontal lobe hypoplasia;MICROCEPHALY, PRIMARY AUTOSOMAL RECESSIVE, 1;Sloping forehead;Cognitive delay;Thin upper lip v…	Endoplasmic reticulum;Nucleus;Chromatin;Insoluble Fraction;Cell Membrane		Yes	1911	CCDS8597				uc001qve.4		-0.286752	1.83194	1.70678	-0.744132	0.125005	0.0886673		0.484223	0.482361	0.469717	0.51256	0.390283	0.325328
ASHG19AP1B12589652411	protein_coding	ENST00000337386	protein_coding	1.21741	0.257755	NAB1	Ensembl	4358	chr2:191513959-191557492:+	chr2	+	191513959	191557492	NGFI-A binding protein 1 [Source:HGNC Symbol;Acc:HGNC:7626]	TGGAAACACATGTGGGACATACAAGCGTTGGATATAGAGGACTGAGCAGGGGGAGGAACA					Cytosol;Nucleus;Insoluble Fraction		Yes	4664				NM_005966	uc002usb.4		-1.06878	-0.171645	0.0742012	-1.86458	-1.14813	-1.80576		0.317368	0.403489	0.456879	0.396826	0.309046	0.279173
ASHG19AP1B12784223311	protein_coding	ENST00000645566	protein_coding	0.791671	-0.690866	CASK	Ensembl	4002	chrX:41378464-41782268:-	chrX	-	41378464	41782268	calcium/calmodulin dependent serine protein kinase [Source:HGNC Symbol;Acc:HGNC:1497]	ATGATAACTAACAGGACAGTTTGACCAATTTTTTTTAAATATACTTCCTTTTATGTGTTC				Cerebellar Diseases;Cleft Palate;Epilepsy;Sensorineural Hearing Loss (disorder);Orbital separation excessive;Hypohidrosis;Animal Mammary Neoplasms;Mammary Neoplasms, Experimental;Mental Retardation;Microcephaly;Micrognathism;Moderate mental retardation (I.Q. 35-49);Muscle Spasticity;Myopia;Nystagmus;Seizures;Strabismus;Underweight;Low Vision;Cataract;Muscle Weakness;Hyperreflexia;Macrotia;FG synd…	Ribosome;Endoplasmic reticulum		Yes	8573	CCDS14257			NM_003688			-0.428748	0.936395	1.47139	-0.425326	0.185374	-0.156025		0.201506	0.189686	0.37893	0.58463	0.259138	0.399403
ASHG19AP1B11954502311	protein_coding	ENST00000334425	protein_coding	-0.394369	-0.220758	GPR141	Ensembl	918	chr7:37779996-37780913:+	chr7	+	37779996	37780913	G protein-coupled receptor 141 [Source:HGNC Symbol;Acc:HGNC:19997]	TGCCATGCTGCACATCCACATGTACCTCACGTTCCTATTCTATGTGGTGATCCTGGTCAC								353345				NM_181791	uc003tfm.1		-1.09933	-1.46407	-1.84168	-1.80639	-0.879904	-0.535678		0.482301	0.365945	0.174344	0.466043	0.338131	0.387497
ASHG19AP1B12727330911	protein_coding	NM_001318160	protein_coding	1.0455	0.0638814	CPSF4	Refseq	1772	chr7:99036563-99055000:+	chr7	+	99036563	99055000		GGGCATGTGGGCCTGGCTGTGTTCAATTGCAAGAACAATTTTTATGAAATGGATTAAAGC					Nucleus		Yes	10898	CCDS47652			NM_001318160	uc003uqi.4		1.34698	3.08328	2.98146	1.42761	1.49455	1.35306		0.344162	0.408059	0.440842	0.525891	0.334094	0.281403
ASHG19AP1B10360022011	protein_coding	ENST00000358461	protein_coding	-0.505523	-0.0526291	AFAP1	Ensembl	7516	chr4:7760442-7941653:-	chr4	-	7760442	7941653	actin filament associated protein 1 [Source:HGNC Symbol;Acc:HGNC:24017]	GGTGGCGGCCTGAGCAATGGAAGAGTTAATAGTTGAACTTCGTCTCTTTCTTGAACTCCT					Ribosome			60312				NM_198595	uc003gkg.2		0.917056	1.58549	3.38228	4.16586	1.88901	1.34654		0.323958	0.294228	0.228185	0.377682	0.241669	0.258467
ASHG19AP1B12901022811	protein_coding	ENST00000427937	protein_coding	0.761921	0.365306	AC138647.1	Ensembl	648	chr8:142524738-142528837:+	chr8	+	142524738	142528837		GGCTGGCCCAGGCCCCGCCGCTGCCCCGAGAGCGAACAGAATAAATAAAGAGTTTCCCCA								-1							0.658549	0.74677	0.494074	-1.05092	0.156466	0.508086		0.315172	0.253799	0.298991	0.257202	0.211154	0.205447
ASHG19AP1B10297530011	protein_coding	ENST00000369603	protein_coding	0.743038	-0.463393	SMNDC1	Ensembl	4341	chr10:112050488-112064709:-	chr10	-	112050488	112064709	survival motor neuron domain containing 1 [Source:HGNC Symbol;Acc:HGNC:16900]	TATTTGTTAGATGAGTAAGCAAGATACCATTGTCGTCATTGGTTGGCTTCAGTAGAATGA					Cytosol;Ribosome;Insoluble Fraction			10285	CCDS7565			NM_005871	uc001kzc.5		-0.450215	1.29487	1.85209	-0.751249	0.882453	0.336431		0.335111	0.12799	0.143714	0.569039	0.115294	0.152334
ASHG19AP1B10496987011	protein_coding	ENST00000409320	protein_coding	0.993398	-0.632775	RPL31	Ensembl	716	chr2:101618755-101622880:+	chr2	+	101618755	101622880	ribosomal protein L31 [Source:HGNC Symbol;Acc:HGNC:10334]	ACTTCCTTTACAGATCTACAGACAGTCAATGTGGATGAGAACTAATCGCTGATCGTCAGA				Mammary Neoplasms	Cytosol;Cytoplasm			6160	CCDS46374			NM_001099693	uc002tar.5		6.79055	8.44727	7.63272	6.23584	7.05746	6.59705		0.184153	0.252998	0.191882	0.577333	0.182283	0.215729
ASHG19AP1B13386618311	protein_coding	ENST00000559250	protein_coding	1.60394	0.118039	PCK2	Ensembl	1804	chr14:24563262-24573334:+	chr14	+	24563262	24573334	phosphoenolpyruvate carboxykinase 2, mitochondrial [Source:HGNC Symbol;Acc:HGNC:8725]	TGCTGCAGCAGAACACAAAGGACTTCTGGGAACAGGAGGTTCGTGACATTCGGAGCTACC				Hypoglycemia;Liver Cirrhosis, Experimental;Liver Failure;Hypoxia;Phosphoenolpyruvate carboxykinase deficiency;Steatohepatitis;Phosphoenolpyruvate carboxykinase 2 deficiency;Impaired gluconeogenesis;Autosomal recessive predisposition;Renal steatosis	Endoplasmic reticulum;Insoluble Fraction			5106			00620+4.1.1.32		uc058zve.1		-2.97014	0.440951	-0.732174	-3.11873	-2.72793	-2.22652		0.194796	0.351546	0.48571	0.237087	0.452706	0.26118
ASHG19AP1B12165513111	protein_coding	ENST00000301030	protein_coding	1.20727	-0.0976338	ANKRD11	Ensembl	9312	chr16:89334027-89556969:-	chr16	-	89334027	89556969	ankyrin repeat domain 11 [Source:HGNC Symbol;Acc:HGNC:21316]	TGTACTTTTGCTGCCTTCTAGATAATTTATTTTGCAACACATTACTGCACAGTTGTAAAT				Autistic Disorder;Metabolic Bone Disorder;Cryptorchidism;Epilepsy;Orbital separation excessive;Macrostomia;Mental Retardation;Micrognathism;Moderate mental retardation (I.Q. 35-49);Seizures;Syndactyly;Macrotia;Cervical rib;KBG syndrome;Frontal bossing;Round face;High forehead;Mandibular hypoplasia;Byzanthine arch palate;Congenital clinodactyly;Macrodontia;Hypoplasia of the optic nerve;Hypoplasia …	Cytosol;Nucleus;Chromatin;Insoluble Fraction;Cell Membrane			29123	CCDS32513			NM_013275	uc002fmx.3		3.10793	3.85197	5.08968	2.78785	2.91753	2.72239		0.505766	0.444322	0.92877	0.955252	0.439606	0.615552
ASHG19AP1B10008539111	protein_coding	ENST00000598601	protein_coding	0.63985	-0.0558226	Z98049.1	Ensembl	2341	chr6:166945369-166947709:+	chr6	+	166945369	166947709		CTAGTAAAAATAAAAATAAAAATTAGGGCTGGGTGCGGTGGCTCACGCCTGTAATCCCAG								-1							7.62215	7.93936	7.13453	6.942	7.05361	6.78089		0.433489	0.430203	0.393682	0.51526	0.368898	0.422821
ASHG19AP1B10401685611	protein_coding	ENST00000225724	protein_coding	1.32687	-0.271928	GOSR1	Ensembl	6039	chr17:28804380-28854610:+	chr17	+	28804380	28854610	golgi SNAP receptor complex member 1 [Source:HGNC Symbol;Acc:HGNC:4430]	TGCCAGATTGGATTGTGAATAAAAATAATTCTTCCCTCTCCCTCTCCCTCTCCCCACGGT					Ribosome;Nucleus;Cytoplasm;Cytosol;Insoluble Fraction			9527	CCDS11258			NM_004871	uc002hfe.4		8.73451	8.4605	6.03547	4.71402	7.15938	7.37648		0.31142	0.327629	0.227427	0.52332	0.216967	0.305913
ASHG19AP1B13129667711	protein_coding	ENST00000368884	protein_coding	0.386702	-0.422466	PSMD4	Ensembl	1350	chr1:151227179-151239955:+	chr1	+	151227179	151239955	proteasome 26S subunit, non-ATPase 4 [Source:HGNC Symbol;Acc:HGNC:9561]	ATCTGTAACCATTACAGCCTAAATAAAGCTTGGCAACTTTTTTTCCTTTTTTGCTTCAAA					Ribosome;Cytoplasm			5710	CCDS991			NM_001330692	uc001exl.4		3.49772	5.42343	6.13797	5.03491	4.59657	4.26754		0.334925	0.292644	0.549081	0.837803	0.387472	0.351691
ASHG19AP1B13321817111	protein_coding	ENST00000263525	protein_coding	0.456592	-0.116514	TNR	Ensembl	5190	chr1:175291935-175712752:-	chr1	-	175291935	175712752	tenascin R [Source:HGNC Symbol;Acc:HGNC:11953]	CTGCTCAGCAGTTGCCCCTCCAGAGGACTTGCGAGTGGCTGGTATCAGCGACAGGTCCAT		Yes		Spontaneous abortion;Gliosis				7143				NM_003285	uc057nmp.1		-1.66438	-1.35685	-2.3676	-2.94062	-2.27194	-1.54605		0.393304	0.387412	0.293733	0.447264	0.37233	0.345229
ASHG19AP1B13561597011	protein_coding	NM_001321980	protein_coding	0.78755	-0.466717	GLRX3	Refseq	1385	chr10:131934673-131977932:+	chr10	+	131934673	131977932		TGGCAGAGTTAGCTAAAGAACTCCCTCAAGTTTCATTTGTGAAGCCTCCAGGCATCTTTT				Cardiomegaly	Cytosol;Ribosome;Cytoplasm	11:temporal_lobe[25.44];gyrus[23.39];telencephalon[14.93];brain_gray_matter[14.77];forebrain[13.80];telencephalic_nucleus[13.53];cerebral_subcortex[11.87];brain[11.54];nucleus_of_brain[11.27];nervous_system[10.31];cerebral_cortex[8.83]		10539	CCDS7661			NM_001321980	uc001lkm.3		-0.849523	0.221031	0.566621	-1.05907	-0.673999	-0.691448		0.334179	0.299358	0.24108	0.475445	0.384239	0.349002
ASHG19AP1B12002943011	protein_coding	ENST00000371337	protein_coding	1.24768	-0.399231	TMEM59	Ensembl	600	chr1:54511159-54518865:-	chr1	-	54511159	54518865	transmembrane protein 59 [Source:HGNC Symbol;Acc:HGNC:1239]	TGCCAGAATCAGCTGCCATTCGCTGAACTGAGACAAGAACAAGTACGAAACAATACTGCC					Ribosome;Cytoplasm			9528	CCDS81330			NM_001305066	uc057gti.1		0.0595275	1.78532	2.66264	0.0864279	0.327565	0.35046		0.252376	0.205369	0.348418	0.691814	0.21666	0.154697
ASHG19AP1B12540005111	protein_coding	ENST00000457277	protein_coding	0.0219647	0.0485156	CFLAR	Ensembl	1868	chr2:201994589-202028282:+	chr2	+	201994589	202028282	CASP8 and FADD like apoptosis regulator [Source:HGNC Symbol;Acc:HGNC:1876]	GCTGTGTCCCTGAATTCTCCCTGACACTGCATGCTCTTATATTTCCTCAAGTTTTGACAA		Yes		Hodgkin Disease;leukemia;Pancreatic Neoplasm;Lymphoma, Extranodal NK-T-Cell;MYELODYSPLASTIC SYNDROME	Cytosol;Chromatin			8837	CCDS77505			NM_001308042	uc002uxf.4		1.09103	1.20424	1.78557	1.57598	1.21436	1.2246		0.328251	0.350186	0.231663	0.346274	0.262129	0.2716
ASHG19AP1B11566615811	protein_coding	NM_001316357	protein_coding	0.481726	-0.36587	COPS3	Refseq	1815	chr17:17149938-17184617:-	chr17	-	17149938	17184617		GGGGAGCACATTCGATATGCAACAGACACTTCCCCTGCGAGGAATTGGCATCCTTAAGCA					Ribosome;Cytosol	1:reticulocyte[5.93]	Yes	8533				NM_001316357			-0.826582	0.0531003	0.622699	-0.858261	-0.14959	-0.588109		0.339366	0.270258	0.198117	0.579825	0.200443	0.260634
ASHG19AP1B11696464711	protein_coding	ENST00000622612	protein_coding	0.0357115	0.235364	BCL2L11	Ensembl	4995	chr2:111878491-111926022:+	chr2	+	111878491	111926022	BCL2 like 11 [Source:HGNC Symbol;Acc:HGNC:994]	ACCCCAAGTCCTCCTTGCCAGGCCTTCAACCACTATCTCAGTGCAATGGGTATTTTTGAA		Yes		Cholangitis, Sclerosing				10018	CCDS74561			NM_138627	uc002tha.2		0.821379	0.452444	0.391178	0.483453	0.269512	0.804901		0.504116	0.448893	0.191469	0.382426	0.320537	0.269237
ASHG19AP1B12994423411	protein_coding	ENST00000379124	protein_coding	0.714107	-0.0548879	C9orf24	Ensembl	648	chr9:34379017-34381529:-	chr9	-	34379017	34381529	chromosome 9 open reading frame 24 [Source:HGNC Symbol;Acc:HGNC:19919]	GCAACCGACTGTAAGATGTGTACCTCCCTACGAGCACCGGCCCGGAATGCAGTGTGCTGT					Nucleus			84688	CCDS59121				uc064srw.1		-1.78673	-1.59636	-0.986772	-1.57098	-2.85994	-2.08127		0.47813	0.457928	0.555382	0.524322	0.637497	0.387457
ASHG19AP1B12185816311	protein_coding	uc003nkw.4	protein_coding	0.0176805	-0.147392	ZSCAN26	knownGene	3146	chr6:28234788-28245980:+	chr6	+	28234788	28245980	Homo sapiens zinc finger and SCAN domain containing 26 (ZSCAN26), transcript variant a, mRNA.	ACCCACATATATCTAATTATGCCTCCATATACCTAATTGTCCCTAGGACCCAGACCAGCC					Cytosol;Nucleus;Insoluble Fraction		Yes	7741							-1.97345	-1.44359	-0.939817	-2.19586	-1.23164	-0.982401		0.425	0.370564	0.297354	0.680547	0.261043	0.268889
ASHG19AP1B11415818211	protein_coding	ENST00000370779	protein_coding	1.14028	-0.457867	MOSPD1	Ensembl	773	chrX:134023045-134049257:-	chrX	-	134023045	134049257	motile sperm domain containing 1 [Source:HGNC Symbol;Acc:HGNC:25235]	AGCAGTCGTTTCAACCAGGTCTTATCACAATGGCCATACTTAGAACATGAGCAAGGATTT					Cytosol;Cytoplasm			56180	CCDS78507			NM_001306188	uc065bfa.1		-2.26884	-1.86392	-1.67191	-4.09715	-3.24062	-1.88774		0.535918	0.26004	0.378447	0.663991	0.544965	0.4041
ASHG19AP1B11763000211	protein_coding	ENST00000572600	protein_coding	-1.34614	0.0102744	CLUAP1	Ensembl	2221	chr16:3559894-3587669:+	chr16	+	3559894	3587669	clusterin associated protein 1 [Source:HGNC Symbol;Acc:HGNC:19009]	AGCCTCCTAAGTAGCTGGGATTACAGGAAATGAGAACAGAAGCCATTGCCAGACCTCTGG					Insoluble Fraction			23059	CCDS45398			NM_024793	uc002cvm.3		2.05495	2.35433	1.50342	4.2192	1.90161	3.83031		0.441768	0.407709	0.307128	0.54882	0.312992	0.286586
ASHG19AP1B12727891711	protein_coding	ENST00000296545	protein_coding	0.615634	-0.00239731	IL15	Ensembl	2472	chr4:142557755-142655140:+	chr4	+	142557755	142655140	interleukin 15 [Source:HGNC Symbol;Acc:HGNC:5977]	CTGAGGGCTGAGTTCTGCACCCAGTCAAGCTCAGGAAGGCCAAGAAAAGAATCCATTCCA				Autistic Disorder;Celiac Disease;Endometriosis;Respiratory Hypersensitivity;Polyomavirus Infections				3600				NR_037840	uc003iit.4		-0.947274	-0.753908	0.0566141	-1.37694	-1.3034	-0.811129		0.211175	0.264283	0.663842	0.687343	0.195151	0.2587
ASHG19AP1B12553873511	protein_coding	ENST00000450428	protein_coding	0.537877	0.159833	RAB11FIP3	Ensembl	3203	chr16:524850-572478:+	chr16	+	524850	572478	RAB11 family interacting protein 3 [Source:HGNC Symbol;Acc:HGNC:17224]	GCGTGTCTGGGAGCAGGTTAAACTTTCTCCTAGGTGGTGATGTGCCTCCAGGTGAGCGCA					Ribosome;Cytosol;Nucleus;Chromatin;Insoluble Fraction;Nucleous		Yes	-1	CCDS45364				uc010uuf.3		-0.421378	-0.311663	0.00412958	-0.65516	-0.750915	-0.936468		0.49406	0.523408	0.279951	0.386669	0.436195	0.338492
ASHG19AP1B12616935611	protein_coding	ENST00000297164	protein_coding	1.1696	-0.0632166	RELL2	Ensembl	2520	chr5:141016593-141020644:+	chr5	+	141016593	141020644	RELT like 2 [Source:HGNC Symbol;Acc:HGNC:26902]	GGCCTTCGTGCCCTTTATTCATTGTCAATAAATCCGCTCAGACCATTACAGCTGCTTCGC					Nucleus;Nucleous		Yes	285613	CCDS4265			NM_173828	uc003llh.4		-1.89184	-0.302437	-0.0374966	-1.82099	-1.97495	-1.94463		0.314996	0.343965	0.724742	0.696998	0.427533	0.321152
ASHG19AP1B10018316511	protein_coding	ENST00000264027	protein_coding	-0.0392318	-0.142628	SC5D	Ensembl	2456	chr11:121163162-121179403:+	chr11	+	121163162	121179403	sterol-C5-desaturase [Source:HGNC Symbol;Acc:HGNC:10547]	TTAAAAAGAAAGCAAAGAAACAAACGCAAAACCCGAAACCGCATCCTCCACCGCAAAGGT				Arnold Chiari Malformation;Blepharoptosis;Intrahepatic Cholestasis;Deafness;Epilepsy;Fetal Growth Retardation;Gingival Hyperplasia;Gingival Hypertrophy;Hearing Loss, Partial;Hepatomegaly;Infant, Small for Gestational Age;Liver diseases;Meningocele;Micrognathism;Muscle hypotonia;Myoclonus;Seizures;Thrombocytopenia;Liver Failure;Cataract;Horseshoe Kidney;Failure to gain weight;Mandibular hypoplasia…	Ribosome;Nucleus;Cytoplasm;Endoplasmic reticulum;Nucleoplasm			6309	CCDS8435	CHEMBL3509588		NM_006918	uc001pxu.4		-0.597883	-1.0779	-1.45772	-0.595305	-0.939816	-1.48069		0.381685	0.430666	0.136614	0.363219	0.472106	0.212251
ASHG19AP1B10944902311	protein_coding	ENST00000638112	protein_coding	-0.582201	0.273359	GABRA1	Ensembl	2818	chr5:161274069-161325224:+	chr5	+	161274069	161325224	gamma-aminobutyric acid type A receptor alpha1 subunit [Source:HGNC Symbol;Acc:HGNC:4075]	GCGCCTGCGTTTTCTCCATGATAACATAGACAAACAGTTGCCTCCAAAGCTGCAGATTGG				Alcoholic Intoxication;Alcoholic Intoxication, Chronic;Ataxia;Autistic Disorder;Bipolar Disorder;Cerebellar Ataxia;Febrile Convulsions;Epilepsies, Myoclonic;Absence Epilepsy;Hepatic Encephalopathy;Mental Retardation;Muscle hypotonia;Ovarian Cysts;Schizophrenia;Status Epilepticus;Tremor;Alcohol abuse;Electroencephalogram abnormal;Abnormal behavior;Essential Tremor;Epileptic drop attack;Myoclonic E…				2554	CCDS4357	CHEMBL1962			uc010jiw.4		-1.02955	-0.722759	-1.5011	-0.949407	-0.632933	0.0755288		0.461627	0.445086	0.333315	0.250682	0.428819	0.346486
ASHG19AP1B11833155311	protein_coding	ENST00000409800	protein_coding	0.459518	0.429279	MCFD2	Ensembl	3955	chr2:47129013-47143193:-	chr2	-	47129013	47143193	multiple coagulation factor deficiency 2 [Source:HGNC Symbol;Acc:HGNC:18451]	CCCAACTGGAGTGGAGCCGAGTGTCGCCCTTGGGAAAGCAGGCATATCATGGAGCATCTA				FACTOR V AND FACTOR VIII, COMBINED DEFICIENCY OF;FACTOR V AND FACTOR VIII, COMBINED DEFICIENCY OF, 2	Ribosome;Endoplasmic reticulum;Cytoplasm			90411				NM_001171510	uc021vhb.2		-0.600878	-1.39922	-2.45908	-2.00721	-2.06013	-1.77039		0.553067	0.495568	0.315439	0.0991119	0.541725	0.37217
ASHG19AP1B14137541911	protein_coding	NM_001308047	protein_coding	-0.203639	-0.0926332	PRUNE2	Refseq	12522	chr9:79226292-79521003:-	chr9	-	79226292	79521003		AGGAGATTCAGGATACTATGGGGACGGTCTAAATGCCATCATTGTGTTTGCCGCCTGTTT				Liver Cirrhosis, Experimental				158471	CCDS78407			NM_001308047	uc064tus.1		-1.7892	0.194342	0.395875	-0.515647	0.129341	-0.201756		0.326098	0.359475	0.503865	0.563024	0.362975	0.342316
ASHG19AP1B11038227911	protein_coding	ENST00000375180	protein_coding	0.282766	0.43233	FAM120C	Ensembl	8057	chrX:54094757-54209688:-	chrX	-	54094757	54209688	family with sequence similarity 120C [Source:HGNC Symbol;Acc:HGNC:16949]	CAAGGGAGGAGCCGGGGATTTGCAGGTCTCCATCCAATCCCACCCCAAGGAGGAAAACTG								54954	CCDS14356			NM_017848	uc004dsz.5		-1.65743	-1.3948	-1.7674	-1.36596	-2.22865	-2.07332		0.565591	0.541515	0.344584	0.404028	0.366432	0.305334
ASHG19AP1B12994423511	protein_coding	ENST00000379127	protein_coding	0.3083	-0.206751	C9orf24	Ensembl	596	chr9:34379017-34381558:-	chr9	-	34379017	34381558	chromosome 9 open reading frame 24 [Source:HGNC Symbol;Acc:HGNC:19919]	AGCAACCGACTGTAAGATGTGTACCTCCCTACGAGCACCGGCCCGGAATGCAGTGTGCTG					Nucleus			84688				NM_001252195	uc022bgb.3		-1.62298	-2.29961	-1.60972	-1.72659	-2.17671	-2.55391		0.611243	0.398797	0.403379	0.600316	0.431039	0.599852
ASHG19AP1B10011718511	protein_coding	ENST00000240364	protein_coding	0.799302	-0.752287	FAM117A	Ensembl	2365	chr17:47787694-47841529:-	chr17	-	47787694	47841529	family with sequence similarity 117 member A [Source:HGNC Symbol;Acc:HGNC:24179]	GCTTACACAAAATTGAAGAATGTTAATGTTCGAGTTTTCTTATCTTGTGTTTAGAGGTTG		Yes						81558	CCDS11553			NM_030802	uc002ipk.4		1.27792	2.66294	3.44087	1.45625	2.28373	1.24386		0.134154	0.151227	0.297536	0.702255	0.17533	0.104314
ASHG19AP1B11870892811	protein_coding	ENST00000210633	protein_coding	0.944602	0.591042	SEMA4G	Ensembl	4094	chr10:102732592-102745372:+	chr10	+	102732592	102745372	semaphorin 4G [Source:HGNC Symbol;Acc:HGNC:10735]	ACCACCATAGCCAACAGGTCCCAGGGAAGCAGGACAGCACTGATACAGGACATAGAGAGA					Insoluble Fraction;Cell Membrane			57715	CCDS7501			NM_017893	uc001krw.3		-1.22095	-0.816475	-2.00477	-2.6718	-2.27442	-1.92978		0.476001	0.573383	0.673854	0.334559	0.394492	0.414944
ASHG19AP1B10191922311	protein_coding	ENST00000257787	protein_coding	0.644925	-0.248519	AKIRIN2	Ensembl	1662	chr6:88384790-88411927:-	chr6	-	88384790	88411927	akirin 2 [Source:HGNC Symbol;Acc:HGNC:21407]	TGGAGAACAGCCTGCTAGCTATGTTTCATGAATCACGTATCCTGCATTTGTGGGCTGCCT					Cytosol			55122	CCDS5013			NM_018064	uc003pmk.4		-0.648515	0.146515	0.608743	-1.2903	-0.254495	-0.28324		0.252229	0.18408	0.317367	0.536858	0.217257	0.141244
ASHG19AP1B13496456611	protein_coding	ENST00000445983	protein_coding	-0.26439	0.274579	CITED1	Ensembl	820	chrX:71521490-71525764:-	chrX	-	71521490	71525764	Cbp/p300 interacting transactivator with Glu/Asp rich carboxy-terminal domain 1 [Source:HGNC Symbol;Acc:HGNC:1986]	TCCCGGCTCCGCCACTTTCTAGCGCTGTGACCTTGGCACAACAGCTCCAGCTGGCAGCAT					Ribosome;Cytosol		Yes	4435				NM_001144887	uc011mqd.3		-1.44855	-2.1891	-2.09404	-1.84677	-1.935	-1.15674		0.368464	0.482825	0.292461	0.404309	0.419151	0.122067
ASHG19AP1B12179634311	protein_coding	ENST00000575842	protein_coding	1.31779	0.0829345	ACTG1	Ensembl	2256	chr17:79477015-79479807:-	chr17	-	79477015	79479807	actin gamma 1 [Source:HGNC Symbol;Acc:HGNC:144]	CCTTTTCCGGGCAGGTCGCAATGGAAGAAGAGATCGCCGCGCTGGTCATTGACAATGGCT				Neoplastic Cell Transformation;Congenital ocular coloboma (disorder);Macrostomia;Animal Mammary Neoplasms;Mammary Neoplasms, Experimental;Osteoporosis;Craniofacial Abnormalities;Simple ear;Sensorineural hearing loss, bilateral;Congenital neurologic anomalies;Auricular malformation;Acute Coronary Syndrome;Hearing loss, progressive sensorineural;Pointed chin;Long palpebral fissure;Iris Coloboma wit…	Ribosome;Nucleus;Cytoplasm			71					uc060ljo.1		-1.03702	0.959621	0.832845	-0.714641	-1.24589	-1.23739		0.234045	0.231422	0.226432	0.216766	0.271864	0.164616
ASHG19AP1B11634559111	protein_coding	ENST00000456174	protein_coding	0.0761538	-0.0880877	HDAC9	Ensembl	2307	chr7:18548896-18706523:+	chr7	+	18548896	18706523	histone deacetylase 9 [Source:HGNC Symbol;Acc:HGNC:14065]	TCTGCCTTGTGGAAGGGGTGGGGAAGCCTTTATCAATGGGTAGGTGGGAGAACCAGGGGA				Mental Depression;Depressive disorder;Schizophrenia;Cerebrovascular accident;Unipolar Depression	Ribosome		Yes	9734	CCDS56467			NM_001204148	uc011jye.3		-0.944806	-0.788747	-2.14702	-1.48303	-1.41391	-1.21209		0.420796	0.508834	0.121333	0.445302	0.344282	0.327548
ASHG19AP1B13138827711	protein_coding	ENST00000389194	protein_coding	0.0617951	0.230828	LTN1	Ensembl	7749	chr21:30300466-30365270:-	chr21	-	30300466	30365270	listerin E3 ubiquitin protein ligase 1 [Source:HGNC Symbol;Acc:HGNC:13082]	GATTATTGAAAAGGCATGTCCTAGTTCAGATAAACATGCTTTAGTAACTCCTTGGCTCAA					Cytosol;Insoluble Fraction		Yes	26046	CCDS33527				uc061zjn.1		-3.11485	-1.77059	-1.79434	-2.9751	-2.1331	-1.75697		0.546027	0.368434	0.522768	0.705612	0.409244	0.109872
ASHG19AP1B10125053511	protein_coding	ENST00000585124	protein_coding	1.20994	-0.0699206	AURKB	Ensembl	1227	chr17:8108091-8113916:-	chr17	-	8108091	8113916	aurora kinase B [Source:HGNC Symbol;Acc:HGNC:11390]	AGAGTAGCAGTGCCTTGGACCCCAGCTCTCCTCCCCCTTTCTCTCTAAGGATGGCCCAGA				IGA Glomerulonephritis;Stomach Neoplasms	Ribosome;Cytosol;Nucleus;Nucleous			9212	CCDS11134			NM_004217	uc002gkm.5		9.09229	8.76039	7.87057	6.7254	7.58361	7.78443		0.347483	0.294653	0.151908	0.306416	0.240083	0.286976
ASHG19AP1B13018723011	protein_coding	ENST00000618666	protein_coding	-0.115722	0.430308	CCNT1	Ensembl	6915	chr12:49082241-49110781:-	chr12	-	49082241	49110781	cyclin T1 [Source:HGNC Symbol;Acc:HGNC:1599]	CGCGCCTGCGTCCTCGCCTCAAGGTTTTTTCTGGTCGCATATTGGCTGTTAACTCGGCTA		Yes			Nucleus;Endoplasmic reticulum;Insoluble Fraction		Yes	904				NM_001277842	uc009zkz.3		-0.456103	-0.672451	-0.783274	-0.844466	-0.632691	-0.0875067		0.311542	0.452051	0.281861	0.213231	0.33395	0.228653
ASHG19AP1B11368330111	protein_coding	NM_080740	protein_coding	-0.131765	0.164536	ZNF280A	Refseq	2175	chr22:22868061-22874624:-	chr22	-	22868061	22874624		TTTGAGCCCTTTCCCAGTCAAATGCTCCCAACAGGCATCCCTTATTCTGACCTCAGAGGT					Insoluble Fraction	2:subcutaneous_preadipocyte[7.56];embryonic_stem_cell[5.05]	Yes	129025	CCDS13800			NM_080740	uc032qhw.1		-0.0895218	0.412279	0.473204	-0.114111	-0.0166941	1.32206		0.340627	0.347863	0.282955	0.360377	0.286138	0.220223
ASHG19AP1B13563866911	protein_coding	ENST00000433898	protein_coding	0.197617	0.0437602	NDUFB3	Ensembl	503	chr2:201936731-201950467:+	chr2	+	201936731	201950467	NADH:ubiquinone oxidoreductase subunit B3 [Source:HGNC Symbol;Acc:HGNC:7698]	TGGCTCCGGTTGCAGAGTTGAGTGTCCTGAGAGGTCAGATTGCTGTCAGGCAGAAGAACA				Acidosis, Lactic;Blepharoptosis;Cerebral Edema;Hypertrophic Cardiomyopathy;Cerebellar Ataxia;Comatose;Epilepsy;Sensorineural Hearing Loss (disorder);Hypoglycemia;Lethargy;Leukodystrophy;Muscle hypotonia;Muscle Spasticity;Nystagmus;Babinski Reflex;Seizures;Strabismus;Vomiting;Liver Failure;Growth retardation;Muscle Weakness;Hyperreflexia;Failure to gain weight;muscle degeneration;Cerebellar degene…	Ribosome;Cytoplasm			4709				NM_001257102	uc031rqp.3		-0.706252	-0.870448	-0.755114	-1.12373	-1.17263	-0.62831		0.387977	0.463468	0.196581	0.4377	0.345391	0.233625
ASHG19AP1B11201933011	protein_coding	ENST00000407025	protein_coding	0.0535831	0.235839	PPP1R7	Ensembl	1592	chr2:242089053-242122439:+	chr2	+	242089053	242122439	protein phosphatase 1 regulatory subunit 7 [Source:HGNC Symbol;Acc:HGNC:9295]	ATGCGGTTTCCTCCCGACTCGCGATCAAAATGGCTTCTCGCCTCCAGACTGTTCCGGCTC					Ribosome;Cytosol			5510	CCDS2546				uc061ulx.1		0.631428	1.10375	0.575408	1.04285	0.472224	0.63477		0.465334	0.385844	0.426465	0.335137	0.373854	0.375973
ASHG19AP1B12741777311	protein_coding	ENST00000400895	protein_coding	-0.110499	0.26345	AGTRAP	Ensembl	786	chr1:11796181-11810373:+	chr1	+	11796181	11810373	angiotensin II receptor associated protein [Source:HGNC Symbol;Acc:HGNC:13539]	GGTGATTCTCCTAGGTCACTGGCTGCTGACAACCTGCTTCTGGAGACATTTCTCTGCCAA					Ribosome;Endoplasmic reticulum			57085	CCDS41248			NM_001040197	uc001ast.4		-0.381279	0.18783	0.104004	0.763554	-0.2927	-0.228801		0.405066	0.300169	0.127141	0.202232	0.250705	0.24051
ASHG19AP1B13416323811	protein_coding	NM_001353035	protein_coding	0.44967	0.030772	CDC27	Refseq	5816	chr17:45195063-45266705:-	chr17	-	45195063	45266705		CCCAAAGAATCCCTCGTTTACTTCTTAATAGGAAAGATCCTAAAGGAGCCAATAACCAGA		Yes			Cytosol;Ribosome;Insoluble Fraction	1:reticulocyte[9.74]		996				NM_001353035			-1.30991	-0.64258	0.146787	-1.39407	-1.09046	-0.670176		0.740222	0.44534	0.61546	0.843764	0.452085	0.467164
ASHG19AP1B11632583611	protein_coding	ENST00000545738	protein_coding	0.828273	0.114445	LIMS2	Ensembl	1730	chr2:128396296-128432676:-	chr2	-	128396296	128432676	LIM zinc finger domain containing 2 [Source:HGNC Symbol;Acc:HGNC:16084]	GTCGCTGCCACCATGACGGGAAGGAAAAGAAAGTGGGGAGAGACAGGAACAGGGTCCGGA				MUSCULAR DYSTROPHY, LIMB-GIRDLE, TYPE 2W	Nucleus			55679	CCDS54396			NM_001136037	uc010yzm.3		-1.09175	-0.574952	-2.39797	-2.26767	-1.98302	-2.2988		0.390999	0.41168	0.134915	0.427709	0.254216	0.184165
ASHG19AP1B10010877111	protein_coding	ENST00000529689	protein_coding	-0.387675	-0.188282	CCDC90B	Ensembl	4014	chr11:82970139-82997450:-	chr11	-	82970139	82997450	coiled-coil domain containing 90B [Source:HGNC Symbol;Acc:HGNC:28108]	ATCTTTTTCCTACACTAAACTACAAGTTCTCAGAAGGCCTCTAGACACATGTGAGGTACT					Ribosome			60492	CCDS8266			NM_021825	uc001pae.5		-3.07121	-1.45174	-0.318552	-1.37334	-1.30381	-1.00133		0.331437	0.351225	0.613619	0.811835	0.314461	0.350696
ASHG19AP1B13607233611	protein_coding	ENST00000618335	protein_coding	0.578917	0.228939	CARHSP1	Ensembl	2972	chr16:8946800-8962576:-	chr16	-	8946800	8962576	calcium regulated heat stable protein 1 [Source:HGNC Symbol;Acc:HGNC:17150]	GCCTGGCCGCGCCAGCTGTGGCTCGAGGAGGCCTCTCGGAGCCTCAGTTTCCCCATCTGC					Cytosol;Ribosome;Nucleus;Cytoplasm		Yes	23589				NM_001278261	uc031qvc.2		-1.30259	-1.3874	-1.89217	-2.17027	-2.77349	-1.37516		0.405344	0.621248	0.347669	0.328022	0.509231	0.335352
ASHG19AP1B12407912311	protein_coding	ENST00000368909	protein_coding	-0.531806	0.263561	DMBT1	Ensembl	7686	chr10:124320181-124403252:+	chr10	+	124320181	124403252	deleted in malignant brain tumors 1 [Source:HGNC Symbol;Acc:HGNC:2926]	ACTGTGGCCATAGTGAAGACGCTGGTGTCATCTGCTCAGGACCTGAATCCAGTTTGGCCC		Yes		Colonic Neoplasms;Glioma;Medulloblastoma	Nucleus			1755	CCDS44490			NM_007329			-0.107955	-0.691633	-1.22712	-0.470784	-0.00088993	0.0403852		0.295842	0.528811	0.217852	0.462571	0.189829	0.216037
ASHG19AP1B11392335211	protein_coding	ENST00000370210	protein_coding	-0.135491	-0.131509	HAUS7	Ensembl	1593	chrX:152727018-152760974:-	chrX	-	152727018	152760974	HAUS augmin like complex subunit 7 [Source:HGNC Symbol;Acc:HGNC:32979]	ACCAGGAGCTCCTCAAGAGATTTATTCACGTGACCAATGGCCTATGACACAGCCCCAGGA								55559					uc065bti.1		-1.17252	-0.871474	-1.62216	-1.17767	-1.03329	-1.04873		0.625672	0.627244	0.186659	0.645951	0.53975	0.391266
ASHG19AP1B10003354511	protein_coding	ENST00000494440	protein_coding	0.194338	0.131229	PLA1A	Ensembl	1775	chr3:119319118-119348658:+	chr3	+	119319118	119348658	phospholipase A1 member A [Source:HGNC Symbol;Acc:HGNC:17661]	CTTCCAGGCTGGCTCAGGCGTCCTCTCCTCCAGGTGGATGCACAAGTCTTCCTCCATCTG					Cytoplasm			51365	CCDS77795			NM_001293225	uc062mvc.1		2.37085	2.2912	2.02202	2.18571	1.73691	2.17843		0.394084	0.443714	0.239111	0.380666	0.315191	0.287418
ASHG19AP1B11275231011	protein_coding	ENST00000359314	protein_coding	0.766512	-0.551144	CD2AP	Ensembl	5412	chr6:47445525-47594999:+	chr6	+	47445525	47594999	CD2 associated protein [Source:HGNC Symbol;Acc:HGNC:14258]	ACTGCGAAAAGATTTGGAAGAAGAGAAGACAATGAGAAGTAATCTAGAGATGGAAATAGA				Alzheimer's Disease;Focal glomerulosclerosis;Hematuria;Hypertensive disease;Proteinuria;Kidney Failure;Increase in blood pressure;Renal Insufficiency;Renal failure in adulthood	Cytosol;Ribosome;Insoluble Fraction;Cell Membrane			23607	CCDS34472			NM_012120	uc003oyw.4		-1.57181	0.0864669	-0.581448	-1.48078	-1.73826	-1.14729		0.505413	0.282091	0.195585	0.60649	0.606221	0.227757
ASHG19AP1B12177080211	protein_coding	ENST00000393430	protein_coding	-0.0794543	-0.190155	ZFP1	Ensembl	3250	chr16:75182480-75206134:+	chr16	+	75182480	75206134	ZFP1 zinc finger protein [Source:HGNC Symbol;Acc:HGNC:23328]	AGGTACGAGAGGGGCTTCCAGTTCTGCCTTCATAGTTCTCTGCCTTTGCCCAAAACTGCA					Insoluble Fraction		Yes	162239				NM_001318473	uc002fdq.4		0.153427	-0.115789	0.00433637	-0.14485	-0.153632	0.578819		0.51492	0.59042	0.30765	0.613518	0.550798	0.447746
ASHG19AP1B11139577911	protein_coding	ENST00000378578	protein_coding	0.157584	-0.484491	DYNLT3	Ensembl	2217	chrX:37698089-37706890:-	chrX	-	37698089	37706890	dynein light chain Tctex-type 3 [Source:HGNC Symbol;Acc:HGNC:11694]	GGCTAAAGCCATTAACTTAAGAATTTGTCAGTGTATCCTTTCCAAAAAGAGTAATAGTTG					Ribosome;Cytosol;Cytoplasm			6990	CCDS14243			NM_006520	uc004dds.4		-0.973833	-0.0901082	0.780919	-0.964774	-0.057659	0.26666		0.377415	0.199958	0.197457	0.448205	0.333892	0.301962
ASHG19AP1B11558457111	protein_coding	ENST00000257766	protein_coding	-0.137751	-0.166419	CEP162	Ensembl	5063	chr6:84833960-84937314:-	chr6	-	84833960	84937314	centrosomal protein 162 [Source:HGNC Symbol;Acc:HGNC:21107]	TCCGGGTTATTCCTCCTCATTCCTCAAAGATTTTAGCTGCTGTTTCACTGACTTCTTGGA					Insoluble Fraction			22832	CCDS69149			NM_001286206	uc003pkj.6		-0.835812	-1.35927	-0.844353	-1.2953	-1.24687	-0.0840019		0.472042	0.514017	0.377829	0.631824	0.576235	0.32259
ASHG19AP1B11401440911	protein_coding	uc004dvy.1	protein_coding	1.22806	-0.170168	LAS1L	knownGene	3886	chrX:64732463-64739361:-	chrX	-	64732463	64739361	Homo sapiens LAS1-like (S. cerevisiae) (LAS1L), transcript variant 3, mRNA.	CTAAAGCTGCCTCCTTCCCTGACTGACCTCCCACTCTCTCCTCAGCACCTTGGGCCTGAG				WILSON-TURNER X-LINKED MENTAL RETARDATION SYNDROME	Insoluble Fraction		Yes	81887							9.02104	8.12689	5.52639	4.54664	6.80669	7.63679		0.397512	0.38179	0.178824	0.470665	0.278556	0.328852
ASHG19AP1B11374899611	protein_coding	ENST00000407315	protein_coding	1.21448	0.0634794	THAP4	Ensembl	2367	chr2:242523820-242576864:-	chr2	-	242523820	242576864	THAP domain containing 4 [Source:HGNC Symbol;Acc:HGNC:23187]	GCGAGAAGCGCGCCGTCTCCTTCCACAGGTTCCCCCTAAAGGACTCAAAACGTCTAATCC					Ribosome;Cytoplasm		Yes	51078	CCDS2551			NM_015963	uc002wbt.4		6.59922	7.76255	3.33775	3.60865	5.54197	4.90545		0.410653	0.432837	0.485242	0.613784	0.368883	0.288867
ASHG19AP1B12718206411	protein_coding	ENST00000279147	protein_coding	0.920093	-0.156908	ORAOV1	Ensembl	2478	chr11:69480331-69490115:-	chr11	-	69480331	69490115	oral cancer overexpressed 1 [Source:HGNC Symbol;Acc:HGNC:17589]	TCTAGATGGTGGGATCAGGGGCCTTTGCTGTGTTTCCCTTGGTGGATTTTTGTGTTTTGT		Yes			Nucleus;Cytoplasm;Chromatin			220064	CCDS8192			NM_153451	uc001opc.4		0.75004	2.27749	1.86022	0.661854	0.820184	0.645435		0.352397	0.377105	0.345293	0.57885	0.310012	0.309421
ASHG19AP1B11669118611	protein_coding	ENST00000317716	protein_coding	0.0700705	0.0717221	CDHR3	Ensembl	3813	chr7:105603685-105674218:+	chr7	+	105603685	105674218	cadherin related family member 3 [Source:HGNC Symbol;Acc:HGNC:26308]	GCAGGAAGCAATCATTCTCCTGGCTCTCCTGGGTGCCATGTCAGGGGGAGAAGCACTACA				Asthma	Nucleus			222256	CCDS47684			NM_152750	uc003vdl.5		0.866332	0.753884	0.700151	0.807922	0.373164	0.929069		0.287254	0.463918	0.199739	0.387986	0.302676	0.214132
ASHG19AP1B11481107511	protein_coding	ENST00000299694	protein_coding	0.183362	0.130372	BEAN1	Ensembl	2160	chr16:66461274-66516172:+	chr16	+	66461274	66516172	brain expressed associated with NEDD4 1 [Source:HGNC Symbol;Acc:HGNC:24160]	GTGCTGTCCTTCTAGGTGGCTGCTCATAGCTGGGGATGGTGAGTGGCTGTGTTCTGGCCT				SPINOCEREBELLAR ATAXIA 31 (disorder)				146227				NM_001136106	uc002eoq.4		0.213343	0.397737	0.449355	0.26666	0.206382	0.0373072		0.514039	0.552812	0.15437	0.435338	0.366742	0.313623
ASHG19AP1B13418811311	protein_coding	ENST00000357599	protein_coding	0.238813	0.0499243	SEMA5B	Ensembl	4792	chr3:122628041-122746659:-	chr3	-	122628041	122746659	semaphorin 5B [Source:HGNC Symbol;Acc:HGNC:10737]	ACCCGCCTCTGGGAGTGAGTGGTTCCAGCTGGTGCCTGGCCTGTGTCTCTTGGATGCCCT		Yes						54437	CCDS35491			NM_001031702	uc003efz.3		0.620257	0.293784	0.115807	-0.0368584	0.0387949	0.311472		0.408708	0.473965	0.149695	0.365317	0.381014	0.250923
ASHG19AP1B14135049811	protein_coding	ENST00000371176	protein_coding	0.589208	-0.295613	BLNK	Ensembl	1715	chr10:97951458-98031297:-	chr10	-	97951458	98031297	B cell linker [Source:HGNC Symbol;Acc:HGNC:14211]	CCACCTGAAAAAGGTCGAAACAGTGGGGCCTGGGAAACCAAGTCACCTCCACCAGCTGCA				Agammaglobulinemia;Arthritis;Conjunctivitis;Coughing;Diarrhea;Exanthema;Fatigue;Fever;Immunologic Deficiency Syndromes;Osteomyelitis;Paranasal Sinus Diseases;Sinusitis;Chronic sinusitis;Failure to gain weight;Chronic otitis media;Recurrent pneumonia;ear infection chronic;Recurrent otitis media;Multiple pulmonary infections;Chronic sinus disease;Neutrophil count decreased;Infectious disease of lun…				29760	CCDS44464			NM_001114094	uc001klx.5		-0.989608	-0.272232	-1.73209	-1.47979	-1.53651	-1.74526		0.44471	0.462458	0.350637	0.709832	0.474656	0.359349
ASHG19AP1B11606255311	protein_coding	ENST00000641600	protein_coding	0.512348	0.105006	OR8H1	Ensembl	2927	chr11:56055938-56059730:-	chr11	-	56055938	56059730	olfactory receptor family 8 subfamily H member 1 [Source:HGNC Symbol;Acc:HGNC:14824]	ATGTCCTTGGTCTCCCTATAAAAACAATTGAATCCTTCATGTTTGCATTTCTGTTGTGCT								-1	CCDS31526						9.7191	9.52808	6.0538	7.26832	8.07616	8.41945		0.399829	0.395128	0.42475	0.532321	0.299388	0.302376
ASHG19AP1B10092112511	protein_coding	NM_019050	protein_coding	1.08262	-0.231233	USP53	Refseq	6612	chr4:120133782-120216673:+	chr4	+	120133782	120216673		GAAGGAGAAAAGTGCCAAGGAGGAATGAAAAAGTAGAACAAGATTTGCTTTGAGGTCACA					Nucleus;Cytosol	2:substantia_nigra[6.14];pituitary_gland[5.36]		54532	CCDS43265			NM_019050	uc003icr.5		-1.08216	0.807934	1.01613	-0.659665	-1.17261	-0.673666		0.45948	0.302825	0.323286	0.44355	0.527241	0.303518
ASHG19AP1B11802898211	protein_coding	ENST00000368653	protein_coding	0.10086	-0.0296054	MKI67	Ensembl	11417	chr10:129894923-129924468:-	chr10	-	129894923	129924468	marker of proliferation Ki-67 [Source:HGNC Symbol;Acc:HGNC:7107]	CGCGGAGTGTCAAGAGGTGTGCAGAAAATCCAAAGAAGGCTGAGGACAATGTGTGTGTCA				Adenocarcinoma;Colonic Neoplasms;Colorectal Neoplasms;Hepatitis, Chronic;Liver Cirrhosis, Experimental;Peripheral Neuropathy;Psoriasis;Chondrosarcoma, Mesenchymal;ovarian neoplasm;Mammary Neoplasms;Copper-Overload Cirrhosis	Nucleus;Insoluble Fraction			4288	CCDS53588			NM_001145966	uc001lkf.4		-0.716982	-0.150087	-1.1171	-1.36613	-0.410011	-0.510605		0.39291	0.44035	0.268526	0.606225	0.310993	0.207411
ASHG19AP1B10009429711	protein_coding	ENST00000376267	protein_coding	0.189123	0.554521	ZSCAN5C	Ensembl	1491	chr19:56717283-56720569:+	chr19	+	56717283	56720569	zinc finger and SCAN domain containing 5C [Source:HGNC Symbol;Acc:HGNC:34294]	GATGATCCGAGACACGTGTCCAGCCAGCGGACCTCCTCTGTGAACCAGATGTGTCCGGAG							Yes	649137				NM_001358413	uc061ded.1		-1.97459	-1.98334	-2.40464	-2.40694	-2.0809	-2.44211		0.369773	0.552409	0.256699	0.224667	0.368052	0.209962
ASHG19AP1B11595684911	protein_coding	ENST00000405303	protein_coding	0.600276	0.290297	TAPT1	Ensembl	4591	chr4:16162128-16228164:-	chr4	-	16162128	16228164	transmembrane anterior posterior transformation 1 [Source:HGNC Symbol;Acc:HGNC:26887]	GGAGAGGCGCCGGGGCCGCACAGAGCTTTCATTGTTGAGGTTCCTCAGTGCTGAACTAAC				OSTEOCHONDRODYSPLASIA, COMPLEX LETHAL, SYMOENS-BARNES-GISTELINCK TYPE	Endoplasmic reticulum;Ribosome;Insoluble Fraction			202018	CCDS47030			NM_153365	uc010ied.2		-2.41304	-0.507347	-0.14593	-1.82486	-1.40333	-1.63896		0.512686	0.283985	0.2419	0.313735	0.201686	0.333854
ASHG19AP1B10012348311	protein_coding	ENST00000609129	protein_coding	-0.280513	-0.67125	ZBTB8B	Ensembl	12834	chr1:32930670-32962287:+	chr1	+	32930670	32962287	zinc finger and BTB domain containing 8B [Source:HGNC Symbol;Acc:HGNC:37057]	GTACCAGGTCTGTTTATATAGGTCAGTGTTGCCCAGGTTGTATTGTTTTGCTGTTTTTAC							Yes	728116	CCDS44104			NM_001145720	uc001bvl.5		-1.89192	-1.59862	-1.40756	-1.2037	-1.8319	-1.02096		0.286229	0.391176	0.21953	0.701636	0.384273	0.342416
ASHG19AP1B12457043911	protein_coding	ENST00000399438	protein_coding	0.749202	-0.400879	TRAPPC13	Ensembl	3221	chr5:64920543-64962060:+	chr5	+	64920543	64962060	trafficking protein particle complex 13 [Source:HGNC Symbol;Acc:HGNC:25828]	TGAAATGTCTGTACAAAATAAAGTGCAAGCAGTGTAAAATTGAAGTCTGTCTTTGTTTCA					Ribosome;Cytosol;Insoluble Fraction			80006	CCDS47222			NM_024941	uc003jtz.5		-0.640893	0.902914	1.95981	-0.110444	0.353612	-0.26895		0.446673	0.229902	0.694539	0.937231	0.407418	0.465648
ASHG19AP1B12476107111	protein_coding	ENST00000379530	protein_coding	1.06527	-0.189552	TMEM14B	Ensembl	787	chr6:10748044-10757180:+	chr6	+	10748044	10757180	transmembrane protein 14B [Source:HGNC Symbol;Acc:HGNC:21384]	CACAGCACTGGTTGTTTCTGGTGGGATCGTTGGCTATGTAAAAACAGCCGCTACATCTGT					Ribosome;Cytosol;Cytoplasm			81853	CCDS47372			NM_001127711	uc010jor.5		0.457171	2.35463	2.79599	0.468516	1.15897	0.784498		0.299879	0.300587	0.15846	0.462056	0.17022	0.23321
ASHG19AP1B10018090811	protein_coding	MICT00000317598	protein_coding	0.924613	-0.182256	CATG00000094958.1	FANTOM5CAT	13378	chr7:2688105-2701631:-	chr7	-	2688105	2701631	At least 1 of the 10 top ranked transcript is CPAT coding and max ORF size >=300, NOT annotated as nonCoding in GENCODE	CACTGTCATCCTTCCTGTCTGTCCAGGCGTCCCTTACTCCCTTGGGCCCCTGCTCAATCC								-1							4.15695	3.02996	1.51702	1.01844	2.20433	2.70731		0.354678	0.394917	0.195859	0.470484	0.285821	0.316461
ASHG19AP1B10003758011	protein_coding	ENST00000641874	protein_coding	1.53684	-0.541191	OR5H1	Ensembl	5999	chr3:97849565-97857392:+	chr3	+	97849565	97857392	olfactory receptor family 5 subfamily H member 1 [Source:HGNC Symbol;Acc:HGNC:8346]	CTCTCTCTTCCCTCATCAGTCAGTCATCATAAAAGCAAAAATCTAAAAGTCAAATATGTG								26341	CCDS33797						5.35239	5.00413	2.73512	0.161976	3.32346	4.99569		0.373244	0.39152	0.163809	0.644339	0.374873	0.332024
ASHG19AP1B11598586011	protein_coding	ENST00000641374	protein_coding	0.113399	-0.265501	OR9K2	Ensembl	1122	chr12:55523465-55524586:+	chr12	+	55523465	55524586	olfactory receptor family 9 subfamily K member 2 [Source:HGNC Symbol;Acc:HGNC:15339]	TGCCCTGTGCCTCTCAACAGGTTTCTACCATGGGTGACAGGGGAACAAGCAATCACTCAG								-1				NM_001005243	uc010spe.3		-0.797855	-0.984477	0.539144	-0.038526	-1.06385	-0.481011		0.312297	0.179207	0.0725148	0.170944	0.254491	0.252547
ASHG19AP1B10763493911	protein_coding	ENST00000522322	protein_coding	0.192661	-0.317139	C14orf159	Ensembl	2856	chr14:91581030-91691699:+	chr14	+	91581030	91691699	D-glutamate cyclase [Source:HGNC Symbol;Acc:HGNC:20498]	TGGTGTGCTTTGGACCTGTGTACCCACCCAAGGCTAAAGGCAGAGCCAGATGGAGAAGGA					Nucleus			80017				NM_001102367	uc001xze.4		-0.393936	-0.592231	-0.723637	-1.38391	-0.820059	-0.0838164		0.349832	0.36413	0.245819	0.575477	0.286238	0.334035
ASHG19AP1B11878792811	protein_coding	ENST00000253099	protein_coding	0.190208	0.166755	MRPL4	Ensembl	1455	chr19:10362643-10370721:+	chr19	+	10362643	10370721	mitochondrial ribosomal protein L4 [Source:HGNC Symbol;Acc:HGNC:14276]	GAAGCTGGGTCTTCTTGCTGTGAGGTCGCGTTCCCCAGTGTTACGGAGGGTCCTTGAGGC					Cytosol;Nucleous			51073	CCDS12230			NM_015956	uc002mnn.4		0.582248	0.437478	0.630448	0.712504	0.581468	-0.214423		0.346992	0.4705	0.449611	0.550327	0.241012	0.337453
ASHG19AP1B12741057811	protein_coding	ENST00000589881	protein_coding	0.0297734	-0.523499	ZNF24	Ensembl	7419	chr18:32912191-32920618:-	chr18	-	32912191	32920618	zinc finger protein 24 [Source:HGNC Symbol;Acc:HGNC:13032]	TGGGACATTCTTCTGTGCAATAAAGTTTGAGAAGTATCATTCTTGATATATGGGGCTGAT					Nucleus;Cytosol;Insoluble Fraction;Cell Membrane		Yes	7572	CCDS77175			NM_001308123	uc002kyu.2		-1.44531	-0.141757	0.0131586	-1.14157	-0.435593	-0.0860594		0.217802	0.26277	0.365999	0.55882	0.377659	0.280415
ASHG19AP1B13327119911	protein_coding	ENST00000413644	protein_coding	0.985696	-0.163783	CD164	Ensembl	2414	chr6:109687717-109703660:-	chr6	-	109687717	109703660	CD164 molecule [Source:HGNC Symbol;Acc:HGNC:1632]	TGCAGCCAGTTTCATTGGAGGAATTGTCCTGGTCTTGGAAATAAGATGCCACACAAGGAA				Spontaneous abortion	Ribosome			8763	CCDS47463			NM_001142403	uc003ptd.4		-1.18573	0.848821	1.103	-0.750885	-0.780356	-0.659755		0.465313	0.287785	0.234115	0.505302	0.312712	0.287883
ASHG19AP1B13045487611	protein_coding	ENST00000216797	protein_coding	0.780629	-0.527653	NFKBIA	Ensembl	1558	chr14:35870717-35873952:-	chr14	-	35870717	35873952	NFKB inhibitor alpha [Source:HGNC Symbol;Acc:HGNC:7797]	ACATAATGTATTGTTGGTAATTATTTTGGTACTTTTATGATGTATATTTATTAAACAGAT		Yes		Anhidrosis;Brain Ischemia;Hodgkin Disease;Hypodontia;Hypohidrosis;Liver Cirrhosis, Experimental;Pancreatic Neoplasm;Psoriasis;Myocardial Ischemia;gliosarcoma;Frontal bossing;Intolerant of heat;Saddle nose;Peg-shaped teeth;Giant Cell Glioblastoma;Mammary Neoplasms;Anhydrotic Ectodermal Dysplasias;Sparse hair;Ectodermal dysplasia, hypohidrotic, with immune deficiency;Infantile onset;Recurrent gastr…	Ribosome;Cytosol;Nucleus		Yes	4792	CCDS9656	CHEMBL2898		NM_020529	uc001wtf.5		2.81164	5.7419	4.799	3.53791	3.67354	3.79919		0.224071	0.318503	0.574672	0.845639	0.397725	0.367237
ASHG19AP1B12176297311	protein_coding	ENST00000325351	protein_coding	0.887123	0.482516	ZNF784	Ensembl	2021	chr19:56132108-56135967:-	chr19	-	56132108	56135967	zinc finger protein 784 [Source:HGNC Symbol;Acc:HGNC:33111]	AAGAGACTCTGGGATCCCATCACCTCAAAGCCAGAGGGTCCCCAAGTCACCGCTGAGAGC					Nucleus;Insoluble Fraction;Nucleous		Yes	147808	CCDS12930			NM_203374	uc002qll.2		-1.80042	-1.23532	-1.01283	-2.99529	-2.01205	-1.70261		0.505344	0.481128	0.560306	0.23999	0.494071	0.373012
ASHG19AP1B10419047111	protein_coding	ENST00000252102	protein_coding	1.39192	-0.644315	NDUFA2	Ensembl	804	chr5:140024870-140027370:-	chr5	-	140024870	140027370	NADH:ubiquinone oxidoreductase subunit A2 [Source:HGNC Symbol;Acc:HGNC:7685]	AGGCAAAGTAGCTTAATATAAAAATAAAACTTTATTCTGTCTCATCAAAAGCTACCAGCT				Acidosis, Lactic;Blepharoptosis;Cerebellar Ataxia;Dysarthria;Dystonia;Epilepsy;Gliosis;Sensorineural Hearing Loss (disorder);Hypertrichosis;Leigh Disease;Mental Retardation;Muscle hypotonia;Muscle Spasticity;Nystagmus;Ophthalmoplegia;Optic Atrophy;Retinitis Pigmentosa;Seizures;Stomach Neoplasms;Strabismus;Mood swings;Hyperreflexia;Failure to gain weight;Central nervous system demyelination;Lactic…	Ribosome;Cytoplasm			4695	CCDS4234			NM_002488	uc003lgp.4		-1.00849	1.55206	1.3382	-0.669369	-0.618481	-1.00613		0.265198	0.266384	0.174565	0.688928	0.26646	0.148317
ASHG19AP1B11826941611	protein_coding	NM_001318221	protein_coding	-0.237824	-0.0852531	AHSP	Refseq	564	chr16:31539173-31540125:+	chr16	+	31539173	31540125		TATCTTAGGCTGACACTTGACTCCTTGCCTACATCTATAGCTTGGCACAGAGAGATTCAC					Cytosol;Nucleus			51327				NM_001318221			-1.73822	-1.95929	-2.27841	-1.72475	-2.13273	-1.40498		0.532596	0.536685	0.13395	0.522799	0.48889	0.264787
ASHG19AP1B10719192311	protein_coding	ENST00000185150	protein_coding	1.27056	-0.226083	ERLEC1	Ensembl	2433	chr2:54014217-54045956:+	chr2	+	54014217	54045956	endoplasmic reticulum lectin 1 [Source:HGNC Symbol;Acc:HGNC:25222]	CAGGTGACTGTAAAACTAAAGTGCAAAGAATCAGATTCACCTCATGCTGTTACTGTATAT				Cholestasis;Chemical and Drug Induced Liver Injury	Endoplasmic reticulum;Cytoplasm			27248	CCDS1848			NM_015701	uc002rxl.4		-0.587485	1.30717	1.65514	-0.730938	-0.122582	-0.58334		0.282094	0.217823	0.536684	0.741862	0.250446	0.220158
ASHG19AP1B10002748011	protein_coding	ENST00000421176	protein_coding	0.886944	-0.0326162	ZNF284	Ensembl	4351	chr19:44576297-44593766:+	chr19	+	44576297	44593766	zinc finger protein 284 [Source:HGNC Symbol;Acc:HGNC:13078]	TATCTGTAAAAGATGTAGCATTGTCATGGACTCCTTAATAAACGTGAAGACTTTAATCCA							Yes	342909	CCDS46099			NM_001037813	uc002oyg.2		-0.0593196	1.48956	1.82955	-0.172453	0.58052	0.190886		0.369738	0.34899	0.48787	0.697638	0.213055	0.323494
ASHG19AP1B10006378011	protein_coding	ENST00000307201	protein_coding	1.4656	-0.127119	ABHD15	Ensembl	3592	chr17:27887565-27894155:-	chr17	-	27887565	27894155	abhydrolase domain containing 15 [Source:HGNC Symbol;Acc:HGNC:26971]	CCTCATCTGACGTTCTTTTGCCGTTTCTAAGCAGGATAAATAAAAAGGAACTGAAATTAA					Ribosome;Endoplasmic reticulum;Insoluble Fraction			116236	CCDS32602			NM_198147	uc002hed.3		0.263651	2.66079	1.62621	0.134294	-0.095741	0.115294		0.485558	0.436465	0.579735	0.725421	0.412417	0.502247
ASHG19AP1B11430089011	protein_coding	ENST00000495310	protein_coding	0.721101	-0.301358	TFDP2	Ensembl	1442	chr3:141671118-141747488:-	chr3	-	141671118	141747488	transcription factor Dp-2 [Source:HGNC Symbol;Acc:HGNC:11751]	CCAAAAACCTTAGGACCAATAAATGTGAATGTTGGACCCCAAATGTGATAGAAAACGGGC				Malignant mesothelioma	Cytosol		Yes	7029	CCDS54649			NM_001178141	uc011bnf.3		-0.510005	1.29575	1.7897	-0.376081	0.63817	0.150046		0.326615	0.250666	0.353407	0.74512	0.176854	0.224916
ASHG19AP1B10212094511	protein_coding	ENST00000281513	protein_coding	0.832013	0.24316	NBAS	Ensembl	7281	chr2:15307033-15701454:-	chr2	-	15307033	15701454	neuroblastoma amplified sequence [Source:HGNC Symbol;Acc:HGNC:15625]	AAGCCTCCTGGCCCCAGAGACAGGTAGACATAGCTGACATTGAGAATGAAGAGAACCGCT				Cutis Laxa;Exophthalmos;Micromelia;Muscle hypotonia;Optic Atrophy;Stomach Neoplasms;Brachycephaly;Brachydactyly;Reduced visual acuity;Short stature;Fine hair;Short neck;Thin lips;Congenital Epicanthus;Facial asymmetry;Long face;Prominent eyes;Narrow forehead;Sandal gap;Protruding eyes;Bushy eyebrows;Postnatal growth retardation;Prominent glabella;Prominent globes;Long philtrum;Generalized elastol…	Nucleus;Endoplasmic reticulum;Insoluble Fraction			51594	CCDS1685			NM_015909	uc002rcc.3		-0.800599	-0.167343	0.17151	-1.20561	-1.38416	-0.702697		0.57632	0.379673	0.616282	0.514785	0.482607	0.331012
ASHG19AP1B12174518011	protein_coding	ENST00000330513	protein_coding	0.536677	0.0297314	TGIF1	Ensembl	1980	chr18:3451675-3458409:+	chr18	+	3451675	3458409	TGFB induced factor homeobox 1 [Source:HGNC Symbol;Acc:HGNC:11776]	GAAACTCGGATCAACTGGCAGTCGTTGTTGGTAGAACGCCCTAAGGACCCCTCCCCGCGG				Blepharoptosis;Neoplasm Invasiveness;Holoprosencephaly;Orbital separation diminished;Lobar Holoprosencephaly;Alobar Holoprosencephaly;Semilobar Holoprosencephaly;Depressed nasal bridge;HOLOPROSENCEPHALY 4 (disorder);Median cleft lip;Hypotrichosis simplex;Depressed nasal tip;Median cleft lip/palate;Depressed nasal root/bridge;Absent nasal septal cartilage;Concave bridge of nose;Failure of developm…	Cytosol;Insoluble Fraction		Yes	7050	CCDS11834			NM_170695	uc002klz.5		0.0241326	-0.169678	-0.0673024	-0.778371	-0.598191	-0.446317		0.378703	0.545704	0.54596	0.555501	0.388768	0.496106
ASHG19AP1B13513123511	protein_coding	NM_001204419	protein_coding	-0.487501	-0.623271	RGS6	Refseq	5724	chr14:72399755-73033238:+	chr14	+	72399755	73033238		ACGCACAGATCGACAGACATTGTTTGAAAATGTCCAAAGTGGCTGAAAGCAAAGAGCCCA				Mood Disorders	Endoplasmic reticulum;Nucleus	24:middle_temporal_gyrus[19.91];nervous_system[17.88];pineal_body[16.49];brain[15.49];gyrus[14.53];forebrain[13.85];temporal_lobe[12.90];telencephalon[11.95];cerebral_cortex[11.74];brain_gray_matter[11.55];neuronal_stem_cell[11.17];reticulocyte[11.02];neuroendocrine_gland[9.14];frontal_cortex[8.89];parietal_lobe[8.41];occipital_lobe[8.22];middle_frontal_gyrus[7.49];pons[6.74];amygdala[6.41];dienc…	Yes	9628				NM_001204419			-2.43732	-1.99088	-2.56528	-2.15437	-1.95062	-1.42598		0.460114	0.426838	0.142563	0.721777	0.367334	0.496719
ASHG19AP1B10861358711	protein_coding	ENST00000539869	protein_coding	0.827082	-0.220525	PDE10A	Ensembl	4401	chr6:165744539-166075557:-	chr6	-	165744539	166075557	phosphodiesterase 10A [Source:HGNC Symbol;Acc:HGNC:8772]	TGCGAGCTGCTTCCGAAGGCTGACCGAGTGCTTCCTGAGCCCCAGTTTGACAGATGAAAA				Alcoholic Intoxication, Chronic;Bipolar Disorder;Psychotic Disorders;Nonorganic psychosis	Nucleus			10846	CCDS47513			NM_001130690	uc003quo.4		-1.27791	-0.932417	-1.43279	-2.41448	-2.45926	-1.25062		0.5083	0.377208	0.371666	0.453984	0.588596	0.422224
ASHG19AP1B10146976511	protein_coding	ENST00000544915	protein_coding	-0.0320066	-0.123573	ARNTL2	Ensembl	6785	chr12:27485787-27578222:+	chr12	+	27485787	27578222	aryl hydrocarbon receptor nuclear translocator like 2 [Source:HGNC Symbol;Acc:HGNC:18984]	TTCCACGAAAACGCAAAGGAAGTGATTCAGACCCATCCCAAGTGGAAGATGGTGAACACC				Bipolar Disorder;Alcohol abuse			Yes	56938					uc009zji.3		-0.465586	-0.443486	-0.947458	-1.47173	-0.527242	0.238467		0.42539	0.432654	0.227661	0.572713	0.284588	0.325498
ASHG19AP1B10020944511	protein_coding	ENCT00000316001	protein_coding	0.104723	0.548855	CATG00000067498.1	FANTOM5CAT	3250	chr4:1515176-1518425:+	chr4	+	1515176	1518425	At least 1 of the 10 top ranked transcript is CPAT coding and max ORF size >=300, NOT annotated as nonCoding in GENCODE	CCCATAACTTTCCAGGCGCTATCCGATGGGACAGTTTGTAATAAAATTGCTTCTAAAAAC								-1							0.0250659	-1.37439	-1.90638	-2.81085	-0.655037	-0.10399		0.184617	0.267666	0.116184	0.150762	0.126214	0.111606
ASHG19AP1B10074625911	protein_coding	ENST00000300811	protein_coding	0.390793	0.482263	ZNF428	Ensembl	1412	chr19:44111371-44124026:-	chr19	-	44111371	44124026	zinc finger protein 428 [Source:HGNC Symbol;Acc:HGNC:20804]	GGGCTACGCCAGCTTGGAAGAAGATGATGAAGACCTTTCCCCAGGCCCCGAGCATTCCTC					Ribosome;Cytoplasm		Yes	126299	CCDS12626			NM_182498	uc002oxa.4		-0.875537	-1.1701	-0.944384	-1.8909	-1.19676	-1.07473		0.525717	0.533804	0.258991	0.443277	0.209725	0.29086
ASHG19AP1B12719704411	protein_coding	ENST00000412167	protein_coding	0.333888	0.155375	KIT	Ensembl	3470	chr4:55524085-55605177:+	chr4	+	55524085	55605177	KIT proto-oncogene receptor tyrosine kinase [Source:HGNC Symbol;Acc:HGNC:6342]	ACTTTGCATTTAAAGAGCAAATCCATCCCCACACCCTGTTCACTCCTTTGCTGATTGGTT		Yes		Non-Small Cell Lung Carcinoma;Constipation;Cryptorchidism;Deglutition Disorders;Exfoliative dermatitis;Eosinophilia;Fatigue;Flushing;Gastrointestinal Hemorrhage;Gonadal Dysgenesis;Gonadal Dysgenesis, Mixed;Hirschsprung Disease;Intestinal Obstruction;Leukemia, Myelocytic, Acute;Myeloid Leukemia, Chronic;Acute myelomonocytic leukemia;Leukemia, Myelomonocytic, Chronic;Acute Promyelocytic Leukemia;Lu…	Endoplasmic reticulum;Insoluble Fraction			3815	CCDS47058	CHEMBL1936		NM_001093772	uc010igs.4		0.086221	-0.0816859	-0.540636	-0.946947	-0.447618	-0.143198		0.474645	0.554084	0.234007	0.513573	0.318829	0.301408
ASHG19AP1B10263708411	protein_coding	ENST00000359142	protein_coding	0.0520142	0.167479	ATP2B1	Ensembl	6977	chr12:89981826-90049888:-	chr12	-	89981826	90049888	ATPase plasma membrane Ca2+ transporting 1 [Source:HGNC Symbol;Acc:HGNC:814]	TGTTTTCCTCTTCTACTGCTTCTACTACTGTGGGGTATTCGAGTGGTGAATGCATTTCGT				Hypertensive disease;Cataract;Coronary Artery Disease	Nucleus;Ribosome;Endoplasmic reticulum;Insoluble Fraction			490	CCDS41817			NM_001001323	uc001tbg.4		-1.73422	-2.2924	-1.74659	-3.05267	-1.96275	-0.913841		0.468779	0.382631	0.153692	0.471687	0.231814	0.191439
ASHG19AP1B11123795411	protein_coding	ENST00000527524	protein_coding	0.296122	0.35032	GRIK4	Ensembl	5861	chr11:120382409-120859613:+	chr11	+	120382409	120859613	glutamate ionotropic receptor kainate type subunit 4 [Source:HGNC Symbol;Acc:HGNC:4582]	GCGGAAAGAGCAGATAGAATTTTCCCATACCATGGCCTTGGCTTCCGGTGGAACGTGCCG				Bipolar Disorder;Depression, Bipolar;Psychotic Disorders;Schizophrenia;Unipolar Depression;Nonorganic psychosis;Major Depressive Disorder				2900	CCDS8433	CHEMBL2109241		NM_014619	uc001pxn.4		-1.92593	-1.91511	-2.42865	-2.80523	-2.01946	-2.33336		0.466234	0.478893	0.157292	0.439485	0.293207	0.132057
ASHG19AP1B10026385211	protein_coding	ENST00000380412	protein_coding	1.18366	0.0871342	ZNF768	Ensembl	2315	chr16:30535322-30537910:-	chr16	-	30535322	30537910	zinc finger protein 768 [Source:HGNC Symbol;Acc:HGNC:26273]	CTTCCTCAGGCTTTGGAGCCCCTGAGTTTGAGTTCAATAAAAACTTTATGTGGTAAACGA					Insoluble Fraction;Cell Membrane		Yes	79724	CCDS10681			NM_024671	uc002dyk.4		1.14649	3.98161	3.18776	1.07446	2.05371	1.6367		0.390047	0.364972	0.445526	0.588771	0.305105	0.236305
ASHG19AP1B10793058611	protein_coding	ENST00000613094	protein_coding	1.07728	-0.0917239	PITX2	Ensembl	3240	chr4:111538584-111563279:-	chr4	-	111538584	111563279	paired like homeodomain 2 [Source:HGNC Symbol;Acc:HGNC:9005]	GGGAAGCCACTGAGAGGAGCAAATGTGGACTTGAGGGAAACTCTCTCCCCCACCCCCACT				Aniridia;Anus, Imperforate;Corneal Opacity;Deafness;Glaucoma;Hearing Loss, Partial;Congenital Heart Defects;Hydrophthalmos;Hypodontia;Strabismus;Tooth Abnormalities;Pigmentary iris degeneration;Hypoplasia of the maxilla;Stricture of anus;Dental abnormalities;Rieger syndrome;Microcornea;Axenfeld anomaly (disorder);Congenital anomaly of face;Congenital deafness;Congenital keratoglobus;Embryotoxon;H…			Yes	5308				NM_153426	uc003iad.4		1.87634	1.93386	1.18605	-0.157972	0.876382	1.04598		0.338946	0.3729	0.374906	0.545468	0.342816	0.269806
ASHG19AP1B12447907711	protein_coding	ENST00000323906	protein_coding	0.315464	-0.519166	CD37	Ensembl	1265	chr19:49838657-49843863:+	chr19	+	49838657	49843863	CD37 molecule [Source:HGNC Symbol;Acc:HGNC:1666]	CCACCCACAAGATTATTTTTCACCCAAACCTCAAATAAATCCCCTGCGTTTTTGGTAAAA					Endoplasmic reticulum;Nucleus			951	CCDS12760			NM_001774	uc002pnd.4		-0.950633	0.320742	2.06407	1.16595	-0.123329	-0.554842		0.294459	0.205899	0.399787	0.744415	0.367208	0.178399
ASHG19AP1B13144720011	protein_coding	ENST00000239940	protein_coding	0.703755	0.00656225	PFN2	Ensembl	2261	chr3:149682691-149688896:-	chr3	-	149682691	149688896	profilin 2 [Source:HGNC Symbol;Acc:HGNC:8882]	AGCGCGCTCTGAGGTTCGTCCCTCATCGCTGAACCCGCGTCCTCCCGCCGCAGCTCCTCG					Ribosome			5217	CCDS3148			NM_053024	uc003ext.3		10.4258	10.0355	8.55953	8.54036	9.30141	9.06774		0.420431	0.40684	0.43171	0.598036	0.347862	0.30737
ASHG19AP1B12499097611	protein_coding	ENST00000346872	protein_coding	0.645891	-0.0363501	IKZF3	Ensembl	9667	chr17:37913968-38020441:-	chr17	-	37913968	38020441	IKAROS family zinc finger 3 [Source:HGNC Symbol;Acc:HGNC:13178]	AGTAAAAGAACAGCCATAAAATAAGTATCTGTTACGAGTAACTGAAGACCCCATTCTCCA		Yes		Rheumatoid Arthritis;Asthma;Chronic Lymphocytic Leukemia;Precursor Cell Lymphoblastic Leukemia Lymphoma	Insoluble Fraction;Cell Membrane		Yes	22806	CCDS11346			NM_012481	uc002hsu.4		-0.0363396	0.33792	-0.198738	-1.64428	-0.0371552	-0.153394		0.200328	0.332003	0.392574	0.638433	0.171779	0.138293
ASHG19AP1B12647935711	protein_coding	uc010rlw.1	protein_coding	0.672528	-0.202146	RP11-864I4.1	knownGene	1633	chr11:62327073-62342401:-	chr11	-	62327073	62342401	Homo sapiens eukaryotic translation elongation factor 1 gamma (EEF1G), mRNA.	TCATCCCGTTCTTAAACTGGACCCTGTACACGTATCCTGAAAACTGGAGGGCCTTCAAGG					Nucleus			-1							-1.11743	0.504995	0.521408	-0.922236	-0.406154	-0.780215		0.341592	0.23622	0.243788	0.424144	0.255585	0.265447
ASHG19AP1B10001122711	protein_coding	uc002xci.1	protein_coding	-0.141662	0.26367	UQCC1	knownGene	3700	chr20:33931920-33982103:-	chr20	-	33931920	33982103	Homo sapiens ubiquinol-cytochrome c reductase complex chaperone (UQCC), nuclear gene encoding mitochondrial protein, transcript variant 2, mRNA.	AGGTACACTCTTTGCCTTCCATGTAGGGAGTATGATTTAGATTCCTGACAGATTATTATT					Ribosome;Nucleus;Insoluble Fraction			55245							-1.5422	-1.33829	-1.26993	-2.1975	-0.911362	-0.616577		0.333984	0.374591	0.144095	0.378185	0.215448	0.116613
ASHG19AP1B12519147711	protein_coding	ENST00000537025	protein_coding	-0.0460079	0.30993	KPNA2	Ensembl	2456	chr17:66032076-66042958:+	chr17	+	66032076	66042958	karyopherin subunit alpha 2 [Source:HGNC Symbol;Acc:HGNC:6395]	TGCCCTGGCACATAATTTTTAGCTCTTTCTCCCTTTGTCTCATAACCATGTCCACCAACG					Cytosol;Ribosome			3838				NM_001320611	uc002jgl.4		0.728947	0.690454	0.702355	1.06523	0.701239	0.493311		0.411684	0.418536	0.230161	0.284165	0.271816	0.299408
ASHG19AP1B10011779711	protein_coding	NM_181838	protein_coding	0.979793	-0.408488	UBE2D2	Refseq	2879	chr5:138940751-139008018:+	chr5	+	138940751	139008018		TGCATCTTTACACTCTTGCACAAAAGTTAAGGAATAAATGTCCACTGCTTTTGGTTTTAA		Yes			Ribosome;Cytosol;Cytoplasm			7322				NM_181838	uc063hsm.1		0.215055	0.0854975	0.432108	-1.0895	-0.172404	-0.944811		0.246765	0.229166	0.288884	0.648071	0.194166	0.172898
ASHG19AP1B10078054311	protein_coding	ENST00000396969	protein_coding	0.452147	-0.0843083	DNAJB1	Ensembl	1287	chr19:14626461-14640120:-	chr19	-	14626461	14640120	DnaJ heat shock protein family (Hsp40) member B1 [Source:HGNC Symbol;Acc:HGNC:5270]	ACGATACCCGTCGTATTCAAAGATGTTATCAGGCCTGGCATGCGGCGAAAAGTTCCTGGA				Bipolar Disorder;Fibrolamellar hepatocellular carcinoma	Cytosol;Ribosome;Cytoplasm			3337	CCDS74295			NM_001300914	uc010xnr.2		0.271049	1.73056	3.48581	0.957581	1.08101	2.0924		0.408283	0.430688	0.545952	0.548832	0.588189	0.331246
ASHG19AP1B11376774011	protein_coding	ENST00000309048	protein_coding	0.501035	-0.026377	CENPS	Ensembl	896	chr1:10490500-10502866:+	chr1	+	10490500	10502866	centromere protein S [Source:HGNC Symbol;Acc:HGNC:23163]	ACTCCCAGGTCTCACTCCAGAACATAAAAATGGTGTGTGATCAAATGGTATATATTAGAA					Ribosome;Cytoplasm			378708	CCDS115			NM_199294	uc001are.4		0.048105	1.01827	0.842804	0.278858	0.0593317	0.0678854		0.381607	0.301963	0.540353	0.480045	0.419189	0.347272
ASHG19AP1B10017215811	protein_coding	ENST00000316218	protein_coding	1.31898	0.0715413	PDIA5	Ensembl	1799	chr3:122785917-122880951:+	chr3	+	122785917	122880951	protein disulfide isomerase family A member 5 [Source:HGNC Symbol;Acc:HGNC:24811]	GCGGCTCCGTTTATCACCTGACCGATGAAGACTTTGACCAGTTTGTGAAGGAACACTCCT					Endoplasmic reticulum;Chromatin			10954	CCDS3020			NM_006810	uc003egc.3		0.677154	0.806193	0.508981	-0.927572	-0.41676	-0.620283		0.363295	0.397734	0.364065	0.436898	0.316183	0.317581
ASHG19AP1B11684099411	protein_coding	ENST00000306193	protein_coding	0.992708	-0.346795	CBR4	Ensembl	3443	chr4:169908741-169931409:-	chr4	-	169908741	169931409	carbonyl reductase 4 [Source:HGNC Symbol;Acc:HGNC:25891]	AGAGGTAGCAAGAAAGAAAATTAGAGTGAATGTAGTTGCACCAGGATTTGTACACACAGA					Ribosome;Cytosol;Nucleus;Insoluble Fraction			84869	CCDS3812			NM_032783	uc003iry.4		-1.09785	1.02186	0.606159	-1.29167	-0.497866	-0.65842		0.452491	0.223183	0.273009	0.58546	0.269747	0.351265
ASHG19AP1B10523193111	protein_coding	ENST00000519097	protein_coding	0.0135401	-0.122519	TEK	Ensembl	3836	chr9:27109139-27229685:+	chr9	+	27109139	27229685	TEK receptor tyrosine kinase [Source:HGNC Symbol;Acc:HGNC:11724]	GCCAGCTTAGTTCTCTGTGGAGTCAGCTTGCTCCTTTCTGCTTCCTTCCTACCAGCTACT		Yes		Congenital arteriovenous malformation;Blood Coagulation Disorders;Epilepsy, Temporal Lobe;Exanthema;Hemangioma, Cavernous;Hemangiosarcoma;Hemorrhagic Disorders;Hydrophthalmos;Liver Neoplasms, Experimental;Mouth Abnormalities;Pathologic Neovascularization;Intestinal Volvulus;Bleeding time prolonged;Subcutaneous nodule;Bone pain;Intestinal hemorrhage NOS;Blue rubber bleb nevus syndrome;Multiple, su…				7010	CCDS78389	CHEMBL4128		NM_001290078	uc011lnp.3		0.187291	0.0464373	-0.292207	-0.813723	0.0665328	0.648091		0.364671	0.53178	0.197637	0.491412	0.39889	0.30076
ASHG19AP1B12393250611	protein_coding	ENST00000264263	protein_coding	0.35027	0.519093	GFM1	Ensembl	3453	chr3:158362386-158410358:+	chr3	+	158362386	158410358	G elongation factor mitochondrial 1 [Source:HGNC Symbol;Acc:HGNC:13780]	CAGGTCTGGCAGTCAGATTGTTCGATATGGTGAGATTCCAGCTGAATTAAGGGCGGCGGC				Combined Oxidative Phosphorylation Deficiency 1	Nucleus;Endoplasmic reticulum;Insoluble Fraction			85476	CCDS77851			NM_001308164	uc062pkk.1		-1.57837	-1.17038	-1.33321	-2.05982	-1.24617	-1.82679		0.461344	0.352666	0.359799	0.35756	0.273596	0.18794
ASHG19AP1B12985799211	protein_coding	ENST00000257118	protein_coding	0.880604	0.0368756	PHC2	Ensembl	3870	chr1:33789227-33841194:-	chr1	-	33789227	33841194	polyhomeotic homolog 2 [Source:HGNC Symbol;Acc:HGNC:3183]	GCCCGGCCCCCCACCCCCGCCCAGGTACAGAACTTGACCCTCCGAACACAGCAGACACCA					Cytosol;Ribosome			1912	CCDS378			NM_198040	uc001bxg.2		7.84174	7.56283	6.48159	5.88861	6.50178	6.85395		0.342063	0.348526	0.291205	0.402186	0.262406	0.292426
ASHG19AP1B10129864611	protein_coding	ENST00000338591	protein_coding	0.677091	-0.157185	KLHL17	Ensembl	2560	chr1:895967-901095:+	chr1	+	895967	901095	kelch like family member 17 [Source:HGNC Symbol;Acc:HGNC:24023]	GCTGCTGCCCCTGAAACAGGTTCTGGAACTGGTCTCTAGCGACAGCCTGAACGTGCCTTC					Cytosol;Nucleus;Nucleous;Nucleoplasm			339451	CCDS30550			NM_198317	uc001aca.3		1.32426	2.89142	2.63802	1.05484	1.88844	1.87915		0.300795	0.355848	0.203954	0.495454	0.235682	0.228524
ASHG19AP1B11774031111	protein_coding	ENST00000494664	protein_coding	0.297343	-0.119493	TIMMDC1	Ensembl	2394	chr3:119217379-119243937:+	chr3	+	119217379	119243937	translocase of inner mitochondrial membrane domain containing 1 [Source:HGNC Symbol;Acc:HGNC:1321]	TCGCAAAAGATTAAAGTTGAATTTTACAGTTCGTATATTCATGTGGTCCTTTGAAAGGGT					Ribosome;Cytosol			51300	CCDS33831			NM_016589	uc003ecn.4		-2.2715	-0.227099	-0.898108	-2.27376	-0.959877	-1.05509		0.631031	0.381901	0.372317	0.723529	0.385725	0.395616
ASHG19AP1B13395769211	protein_coding	ENST00000448521	protein_coding	0.0892154	0.119535	DBNL	Ensembl	1808	chr7:44084239-44100932:+	chr7	+	44084239	44100932	drebrin like [Source:HGNC Symbol;Acc:HGNC:2696]	CGCGTGGCTGGCACAGGGGAGGGTGGCCTGGAGGAGATGGTGGAGGAGCTCAACAGCGGG				Bipolar Disorder	Ribosome			28988	CCDS34623			NM_001014436	uc003tjp.5		0.839552	0.993729	0.675129	1.20106	0.632957	0.406748		0.439179	0.511917	0.23791	0.391447	0.311633	0.391381
ASHG19AP1B10636293111	protein_coding	ENST00000319517	protein_coding	1.29757	0.0812029	ADGRL2	Ensembl	5479	chr1:82266082-82457880:+	chr1	+	82266082	82457880	adhesion G protein-coupled receptor L2 [Source:HGNC Symbol;Acc:HGNC:18582]	AGCACTTCAACACTTAATCAAGGACATTCACTGAACAATGCCAGGGATACAAGTGCCATG		Yes						23266				NM_012302	uc001diu.4		-2.74276	-0.546724	0.487538	-2.07169	-2.57695	-2.046		0.639353	0.444863	0.761847	0.781999	0.496048	0.46698
ASHG19AP1B10027236011	protein_coding	ENST00000357440	protein_coding	0.927169	0.407511	SLC29A2	Ensembl	2514	chr11:66129993-66139291:-	chr11	-	66129993	66139291	solute carrier family 29 member 2 [Source:HGNC Symbol;Acc:HGNC:11004]	AAATCCGCCCGAGGCTACCTGTGCGACTCCAGCCGCCCTGCACCGGAATCTGGGGAGACC					Cytosol;Nucleus;Nucleous;Nucleoplasm			3177	CCDS8137	CHEMBL3509606		NM_001532	uc001oht.4		0.0030289	-0.741125	-1.45275	-2.51363	-1.34258	-1.11614		0.417581	0.436966	0.332173	0.29052	0.331959	0.272216
ASHG19AP1B11402648711	protein_coding	ENST00000237264	protein_coding	-0.0836693	-0.35842	TBPL1	Ensembl	4228	chr6:134274333-134311570:+	chr6	+	134274333	134311570	TATA-box binding protein like 1 [Source:HGNC Symbol;Acc:HGNC:11589]	TGTGCACAAATAAAAGTTTGGAAAAGATCTCTCTTCATTCTATAACTTTTATTCCCCATT					Ribosome;Cytosol		Yes	9519	CCDS5168			NM_004865	uc003qel.4		-1.43977	-1.09999	-1.25589	-1.48879	-0.933645	-1.12221		0.632784	0.552054	0.491827	0.904541	0.533661	0.711318
ASHG19AP1B11450872811	protein_coding	ENST00000370500	protein_coding	1.10047	-0.330545	GTF2B	Ensembl	1351	chr1:89318615-89357301:-	chr1	-	89318615	89357301	general transcription factor IIB [Source:HGNC Symbol;Acc:HGNC:4648]	ACAGGCATCAGCTGAAAAGAGGACCCAAAAAGAAATTGGAGATATTGCTGGTGTTGCTGA					Cytosol;Ribosome;Cytoplasm;Insoluble Fraction		Yes	2959	CCDS715			NM_001514	uc001dmo.5		-1.19409	1.37826	1.39135	-0.674106	-0.696579	-0.355197		0.359521	0.247569	0.35801	0.677842	0.350534	0.185226
ASHG19AP1B11250051811	protein_coding	ENST00000367091	protein_coding	1.05238	-0.0703646	FCMR	Ensembl	1950	chr1:207077731-207095343:-	chr1	-	207077731	207095343	Fc fragment of IgM receptor [Source:HGNC Symbol;Acc:HGNC:14315]	CCCCATGGACTAAGCAGGGGTCTGGTATAAAAACACTCCTGGAAACGCCTTTGCCCTGAT				Chemical and Drug Induced Liver Injury			Yes	9214	CCDS1473			NM_005449	uc001hey.4		-1.23387	0.716731	-0.183053	-1.15944	-1.37589	-1.32199		0.352548	0.285565	0.594124	0.824799	0.309345	0.159681
ASHG19AP1B10887396711	protein_coding	ENST00000370580	protein_coding	1.08136	-0.533105	BCL10	Ensembl	2819	chr1:85731931-85742773:-	chr1	-	85731931	85742773	B cell CLL/lymphoma 10 [Source:HGNC Symbol;Acc:HGNC:989]	ACATCTGAAAGGACTAAAATGTAGCAGTTGTGAACCTTTTCCAGATGGAGCCACGAACAA		Yes		Anemia;Constipation;Encephalitis;Epilepsy;Fatigue;Fever;Hyperhidrosis disorder;Immunologic Deficiency Syndromes;Nausea and vomiting;Seizures;Sweating;B-Cell Lymphomas;Hypogammaglobulinemia;Hemoglobin low;Infiltrate of lung;Dyschezia;Recurrent infections;Mucosa-Associated Lymphoid Tissue Lymphoma;Gastric lymphoma;Increased sweating;Weight decreased;Infantile onset;Familial primary gastric lymphoma…	Nucleus;Cytoplasm;Insoluble Fraction			8915	CCDS704			NM_001320715	uc021opd.3		-1.26381	0.314909	0.476426	-2.16229	-0.872403	-0.681879		0.325675	0.196045	0.269071	0.657975	0.307289	0.179042
ASHG19AP1B14288267711	protein_coding	NM_001288952	protein_coding	-0.122836	0.0386244	IFI27	Refseq	734	chr14:94577082-94583027:+	chr14	+	94577082	94583027		ACGGTGAGGTCAGCTTCACATTCTCAGGAACTCTCCTTCTTTGGGGAGCCTCAGATGGGA		Yes		Influenza	Endoplasmic reticulum;Ribosome			-1				NM_001288952			-2.35334	-2.10546	-0.94383	-1.90502	-1.67369	-1.45541		0.414523	0.428033	0.307642	0.512697	0.31637	0.290746
ASHG19AP1B10003755611	protein_coding	ENST00000319760	protein_coding	-0.297872	-0.027188	OR4A5	Ensembl	1071	chr11:51411378-51412448:-	chr11	-	51411378	51412448	olfactory receptor family 4 subfamily A member 5 [Source:HGNC Symbol;Acc:HGNC:15162]	ATGTAGTCAAGGTCTTCCCAGTGAAGTTTTCAGGTTTCTAAGGGCAAGTCAAGGATCCCA								81318	CCDS73289			NM_001005272	uc001nhi.3		-0.545191	-0.489874	-1.11696	-0.560939	-0.461745	-0.235723		0.684114	0.634632	0.108933	0.597385	0.491633	0.365822
ASHG19AP1B10685070411	protein_coding	ENST00000444716	protein_coding	-0.175867	0.0623824	MYRIP	Ensembl	2678	chr3:39850405-40299657:+	chr3	+	39850405	40299657	myosin VIIA and Rab interacting protein [Source:HGNC Symbol;Acc:HGNC:19156]	GCCTGGACAGCTCCCTGATCGGTCTTGTTTCATCATCTGTGTTGAGTAACCATGGGGAGG								25924	CCDS2689			NM_001284423	uc032rkj.2		-0.480659	-1.11643	-0.628643	-0.811864	-0.515257	-0.371007		0.44248	0.619945	0.176253	0.447298	0.321299	0.417662
ASHG19AP1B12444869611	protein_coding	ENST00000341189	protein_coding	0.488817	0.079024	ARMCX3	Ensembl	3730	chrX:100877787-100882833:+	chrX	+	100877787	100882833	armadillo repeat containing, X-linked 3 [Source:HGNC Symbol;Acc:HGNC:24065]	AGGAAGAGGAGAAGGAAATTGTCCCGAATCCCTGCAGTGGGTCCAAGCCTCTCCCGGGTG		Yes			Endoplasmic reticulum;Insoluble Fraction			51566	CCDS14489			NM_016607	uc004ehz.2		0.756412	0.914883	1.0344	0.532816	0.335413	0.371018		0.319154	0.337601	0.209718	0.322332	0.248821	0.249135
ASHG19AP1B10025648311	protein_coding	ENST00000340635	protein_coding	0.58083	-0.355407	PDE4D	Ensembl	8232	chr5:58264865-59189625:-	chr5	-	58264865	59189625	phosphodiesterase 4D [Source:HGNC Symbol;Acc:HGNC:8783]	CACCACCAGTACCCGCTCCGGCAGCCCCAGTTCCGCCTCCTGCATCCCCATCACCACCTG		Yes		Asthma;Autistic Disorder;Congenital Hypothyroidism;Cryptorchidism;Deafness;Mental Depression;Depressive disorder;Diabetes Mellitus;Fetal Growth Retardation;Hearing Loss, Partial;Orbital separation excessive;Hypocalcemia;Hypogonadism;Infant, Small for Gestational Age;Language Delay;Mental Retardation;Micromelia;Nail Diseases;Obesity;Peripheral Neuropathy;Prostatic Neoplasms;Pseudohypoparathyroidis…	Nucleus			5144	CCDS47213	CHEMBL288		NM_001349242	uc003jsa.4		2.60722	2.80048	2.60108	1.55699	2.23542	2.47387		0.338023	0.294169	0.200538	0.442858	0.291215	0.331279
ASHG19AP1B11963673611	protein_coding	ENST00000285298	protein_coding	0.653041	0.160039	MRPS17	Ensembl	1845	chr7:56019512-56024194:+	chr7	+	56019512	56024194	mitochondrial ribosomal protein S17 [Source:HGNC Symbol;Acc:HGNC:14047]	GTCTTGGCGGAGGTGACCAAAGCCACGTAATGTCCGTAGTTCGCTCATCCGTCCATGCCA					Cytoplasm			51373	CCDS5520			NM_015969	uc003trd.4		-1.64875	-1.1943	-1.43941	-2.96824	-1.87416	-1.39919		0.40546	0.414942	0.306421	0.209128	0.455132	0.344248
ASHG19AP1B11415373311	protein_coding	ENST00000216036	protein_coding	-0.0297649	0.616292	RSPH14	Ensembl	1291	chr22:23401593-23484280:-	chr22	-	23401593	23484280	radial spoke head 14 homolog [Source:HGNC Symbol;Acc:HGNC:13437]	CGCCCGTGCGCTCCTTAATGTCAGCATATCTCGAGAGGGCAAGAAACAGGTGTGTCATTT								27156	CCDS13803			NM_014433	uc002zwt.4		-1.24268	-1.61105	-1.58881	-1.593	-1.51881	-1.24143		0.297378	0.452781	0.168781	0.116978	0.224739	0.25775
ASHG19AP1B13206486811	protein_coding	ENST00000358912	protein_coding	0.594934	0.867005	PELI1	Ensembl	3750	chr2:64319786-64371588:-	chr2	-	64319786	64371588	pellino E3 ubiquitin protein ligase 1 [Source:HGNC Symbol;Acc:HGNC:8827]	TTGCGAGTGTATGTCAGTGACCCAGAGGCGGTGTGAGGCGGAGGGACCGTCGGGGGGCGC				Dermatologic disorders;Arsenic Poisoning	Cytosol;Insoluble Fraction;Cell Membrane			57162	CCDS1876			NM_020651	uc002sct.5		-1.655	-0.935679	-0.889452	-1.57954	-1.68231	-2.00309		0.441739	0.359856	0.608316	0.447694	0.0891234	0.236214
ASHG19AP1B13855364311	protein_coding	ENST00000361605	protein_coding	0.427219	0.618414	C1orf174	Ensembl	1666	chr1:3805689-3816849:-	chr1	-	3805689	3816849	chromosome 1 open reading frame 174 [Source:HGNC Symbol;Acc:HGNC:27915]	TGCCCAGGAAGTTGCTGGTTCCACGTCTGCCAAGACAGCATGTCTGACTTCCTCATCCCA					Cytosol;Ribosome;Nucleus;Cytoplasm;Chromatin			339448	CCDS53			NM_207356	uc001alf.4		-2.01587	-1.41721	-1.0487	-2.5198	-1.66681	-1.57682		0.388276	0.367006	0.287228	0.158576	0.203343	0.317159
ASHG19AP1B12404530311	protein_coding	ENST00000333190	protein_coding	0.40015	0.377575	ZNF804B	Ensembl	4659	chr7:88388682-88966346:+	chr7	+	88388682	88966346	zinc finger protein 804B [Source:HGNC Symbol;Acc:HGNC:21958]	AGGGGACCCCTGTGCAAGAACGGATCTCCCTCTCCGGATTTTGCAGAAAAGAAGTCCACA					Nucleus		Yes	219578	CCDS5613			NM_181646	uc011khi.3		1.82056	1.39616	0.585843	0.242855	1.22088	1.13839		0.32014	0.414587	0.368293	0.380293	0.159318	0.309417
ASHG19AP1B12041948211	protein_coding	ENST00000481448	protein_coding	-1.00443	-0.227742	RCAN1	Ensembl	2816	chr21:35888782-35899148:-	chr21	-	35888782	35899148	regulator of calcineurin 1 [Source:HGNC Symbol;Acc:HGNC:3040]	CCTGTGTGGCAAACAGTGATATCTTCAGCGAAAGTGAAACCAGGCCCTGAACCTGTATTC				Rheumatoid Arthritis;Down Syndrome;Congenital Heart Defects;Huntington Disease;Craniofacial Abnormalities	Cytosol;Ribosome		Yes	1827					uc061zvz.1		-2.17058	-0.69117	-0.946208	-0.383492	-0.735804	0.324637		0.362898	0.386747	0.319071	0.375927	0.581314	0.294227
ASHG19AP1B10767678511	protein_coding	ENST00000358334	protein_coding	0.544116	0.0116761	MYOF	Ensembl	6680	chr10:95066187-95241951:-	chr10	-	95066187	95241951	myoferlin [Source:HGNC Symbol;Acc:HGNC:3656]	GCTGCCTCTGGTGGGGAAGTGGAAGTAAACACAGGAGAAACAGAGGTAGGCTTTGTTCCA					Cytosol			26509	CCDS41550			NM_133337	uc001kio.4		-0.105597	0.997201	0.421886	-0.131226	-0.122039	-0.0655946		0.440674	0.37048	0.328904	0.470727	0.350689	0.309453
ASHG19AP1B10018037011	protein_coding	ENST00000412090	protein_coding	0.59794	0.434065	KRTAP5-2	Ensembl	1118	chr11:1618407-1619524:-	chr11	-	1618407	1619524	keratin associated protein 5-2 [Source:HGNC Symbol;Acc:HGNC:23597]	TTCTGAGTGATCACTAAGAACCAGCTTCTCAACCACCATCAGGACCCTGGATCCTCCTGG								-1	CCDS31331				uc001ltv.3		-0.979481	-0.89304	-1.38682	-2.24981	-1.83646	-0.966896		0.347963	0.413368	0.435835	0.417492	0.325083	0.143535
ASHG19AP1B13208032511	protein_coding	ENST00000395323	protein_coding	0.365763	0.0513474	LBH	Ensembl	2933	chr2:30454397-30482894:+	chr2	+	30454397	30482894	limb bud and heart development [Source:HGNC Symbol;Acc:HGNC:29532]	TGTGCAAAGCAAGCAAGGAACATTTGGGGTAAGAAAACAAACATGAGGCAAAAGAAAAAA				Liver Cirrhosis, Experimental	Cytosol;Cytoplasm;Insoluble Fraction;Cell Membrane;Nucleous			81606	CCDS33173			NM_030915	uc002rne.3		0.0295762	0.25078	1.86381	0.403258	0.630613	0.0130079		0.262764	0.28154	0.135346	0.390051	0.159399	0.106436
ASHG19AP1B11318554211	protein_coding	NM_001329670	protein_coding	0.545523	-0.0236765	ARRDC3	Refseq	4583	chr5:90664449-90676114:-	chr5	-	90664449	90676114		AGGAAAATTGTATGGAGACATAAGCGAATCACCATGATTTTTAAATGAAAGTATCGACGT				Mammary Neoplasms	Ribosome;Cytosol;Insoluble Fraction	3:neutrophil[7.41];eosinophil[6.52];granulocyte[5.77]		57561				NM_001329670			-1.28119	0.839159	1.01374	-1.02763	-0.0770829	0.0398563		0.41602	0.135984	0.126091	0.385789	0.142991	0.160536
ASHG19AP1B13092009511	protein_coding	ENST00000335895	protein_coding	-0.0869136	-0.169538	BTF3	Ensembl	897	chr5:72794233-72801320:+	chr5	+	72794233	72801320	basic transcription factor 3 [Source:HGNC Symbol;Acc:HGNC:1125]	GCCTTGTGTCACTTCCGGCCTCCCTTTAGCTGCCATCTTGCGTCCCCGCGTGTGTGCGCC					Ribosome;Cytosol;Cytoplasm		Yes	689	CCDS4019			NM_001207	uc003kcq.2		5.22668	5.62152	4.85169	4.8099	4.96449	6.18624		0.524106	0.505751	0.816178	0.841908	0.607617	0.626706
ASHG19AP1B10004832411	protein_coding	ENST00000337653	protein_coding	-1.27358	0.18744	CHAT	Ensembl	2458	chr10:50822083-50873150:+	chr10	+	50822083	50873150	choline O-acetyltransferase [Source:HGNC Symbol;Acc:HGNC:1912]	AGAGAGGAGGGAGGAGGTACAAGAGGAAGGAGAGAAGTGCGGCCAGCTTGCTTTCTCCAG				Alcoholic Intoxication;Arthrogryposis;Blepharoptosis;Deglutition Disorders;Mental Depression;Depressive disorder;Angle Closure Glaucoma;Reperfusion Injury;Retinal Diseases;Schizophrenia;Seizures;Strabismus;Weak cry;Familial infantile myasthenia;Respiratory distress;Ophthalmoparesis;Congenital Myasthenic Syndromes, Presynaptic;Myasthenias;Bulbar weakness;Poor suck;Generalized hypotonia due to defe…				1103	CCDS7232			NM_020549	uc001jhz.2		1.15097	1.25638	0.778423	5.32606	1.28751	0.392925		0.429234	0.549997	0.0892659	0.265129	0.403872	0.269314
ASHG19AP1B13947930411	protein_coding	ENST00000292586	protein_coding	0.194442	0.605206	C5orf45	Ensembl	1238	chr5:179264276-179285887:-	chr5	-	179264276	179285887	MRN complex interacting protein [Source:HGNC Symbol;Acc:HGNC:30817]	GCGGCGGGACAAATGCAGAGCGCACGCGCTTGGCTGCCTGGCGACTGCACAAGCAGGGAT					Nucleus;Chromatin;Nucleous;Nucleoplasm			51149	CCDS34319			NM_016175	uc003mla.4		-1.81953	-1.19841	-0.937522	-0.399897	-1.79484	-2.34405		0.341376	0.268592	0.24926	0.334972	0.130722	0.0991428
ASHG19AP1B13764527711	protein_coding	ENST00000435070	protein_coding	0.591439	0.00387713	CPSF6	Ensembl	6616	chr12:69633317-69668138:+	chr12	+	69633317	69668138	cleavage and polyadenylation specific factor 6 [Source:HGNC Symbol;Acc:HGNC:13871]	GGGCCAGCAGGACCAGGAGGGCCACCCCCACCTTTTCCAGCTGGACAGACTCCACCACGT					Nucleus;Cytosol			11052	CCDS8988			NM_007007	uc001sut.4		0.290444	0.325609	0.485728	-0.533094	-0.153927	0.0144838		0.375627	0.398395	0.424435	0.592292	0.300103	0.302846
ASHG19AP1B10007991911	protein_coding	ENST00000257831	protein_coding	0.975848	-0.529297	EHF	Ensembl	3150	chr11:34642658-34682604:+	chr11	+	34642658	34682604	ETS homologous factor [Source:HGNC Symbol;Acc:HGNC:3246]	ACTTCTGTAAAGGTTTAACTTAGTGTTGTCAAGTAACAGTTACTGAAAGAGCTGAGAAAA				Prostatic Neoplasms	Ribosome		Yes	26298	CCDS7894			NM_012153	uc001mvr.3		-2.09251	0.182072	-1.48468	-2.71693	-2.3593	-1.24644		0.483456	0.274628	0.397942	0.634227	0.730663	0.303518
ASHG19AP1B10151152511	protein_coding	ENST00000233154	protein_coding	0.535374	-0.00428501	NCK2	Ensembl	2683	chr2:106361354-106510730:+	chr2	+	106361354	106510730	NCK adaptor protein 2 [Source:HGNC Symbol;Acc:HGNC:7665]	CGCGGGCGGCCCACGGCGAGATTTCATGTGTTCTTTGTATACAAGCGACGTCCCAGATTA				Albuminuria;Nephrotic Syndrome;Proteinuria	Ribosome;Cytoplasm			8440	CCDS33266			NM_003581	uc002tdg.4		-1.18577	0.650728	0.229464	-1.2915	-0.108186	-0.512016		0.346098	0.245549	0.339492	0.429834	0.168218	0.335857
ASHG19AP1B10002873311	protein_coding	ENCT00000216401	protein_coding	0.0957605	-0.0335063	CATG00000041280.1	FANTOM5CAT	5677	chr19:49601772-49611859:-	chr19	-	49601772	49611859	At least 1 of the 10 top ranked transcript is CPAT coding and max ORF size >=300, NOT annotated as nonCoding in GENCODE	CATTCCCCTGTACCTAGCCTATTTGACCTTTGTGCCAGACCCAGGCTCTCAGCAGCGTGG								-1							-0.538623	-0.701584	-0.419554	-0.757781	-0.726365	-0.462897		0.440499	0.483906	0.272933	0.542688	0.327951	0.354832
ASHG19AP1B12916743311	protein_coding	ENST00000483391	protein_coding	-0.141135	-0.228855	CHIA	Ensembl	1188	chr1:111833484-111863179:+	chr1	+	111833484	111863179	chitinase, acidic [Source:HGNC Symbol;Acc:HGNC:17432]	AGCCCAGGCTGTTGCTTTCCAGTCTGGTGGTGAATCCTCCATAGTCTGGAACAGCCAGCT				Spontaneous abortion				27159	CCDS58017	CHEMBL1293197		NM_001258002	uc001eat.5		3.0402	3.13464	2.24462	2.28826	3.10083	3.45376		0.482619	0.502603	0.169187	0.60047	0.392527	0.359861
ASHG19AP1B11041818211	protein_coding	ENST00000426126	protein_coding	0.328445	-0.0623744	ZDHHC17	Ensembl	5259	chr12:77157368-77247476:+	chr12	+	77157368	77247476	zinc finger DHHC-type containing 17 [Source:HGNC Symbol;Acc:HGNC:18412]	GGTTCTTCTGGTTTTGGAATGATCTCAACTTTTTATTTATCCATCTTCCATTCCTTGCCA					Endoplasmic reticulum;Nucleus		Yes	23390	CCDS44946			NM_015336	uc001syk.2		-1.64006	-0.927166	-0.50504	-1.70157	-1.3537	-1.00234		0.572792	0.470387	0.257447	0.575678	0.43043	0.351983
ASHG19AP1B10470637011	protein_coding	ENST00000327839	protein_coding	0.3321	-0.0862919	CLECL1	Ensembl	670	chr12:9875091-9885895:-	chr12	-	9875091	9885895	C-type lectin like 1 [Source:HGNC Symbol;Acc:HGNC:24462]	ACATTACTGCTATGGTGAGATTTAACATTTAGAGGTGACAGCATCCCCCACACTGGCAGT								160365	CCDS8603			NM_172004	uc001qwj.4		-0.73855	-0.485957	-0.820493	-1.04021	-0.953176	-1.04792		0.606942	0.572958	0.517104	0.723186	0.467894	0.610525
ASHG19AP1B10616585111	protein_coding	ENST00000444842	protein_coding	1.10844	-0.0994708	KCNK2	Ensembl	3379	chr1:215256579-215410436:+	chr1	+	215256579	215410436	potassium two pore domain channel subfamily K member 2 [Source:HGNC Symbol;Acc:HGNC:6277]	GTGGTTTCTCCTTCCCTGCCCCCACCCCTAGGCTCACCTCTGCAGTCTTTTACCCCAGTT				Mental Depression;Depressive disorder;Anhedonia	Cytoplasm			3776	CCDS41467			NM_001017425	uc001hkq.4		8.66048	8.06989	6.46938	5.42001	6.9639	7.49051		0.381608	0.368628	0.242031	0.495427	0.255888	0.311781
ASHG19AP1B10985284911	protein_coding	ENST00000284165	protein_coding	0.838346	-0.217378	MAX	Ensembl	3155	chr14:65541920-65569206:-	chr14	-	65541920	65569206	MYC associated factor X [Source:HGNC Symbol;Acc:HGNC:6913]	CCCTTGGTTGCCTTTTAGTCCGTGCACTGGAGAAGGCGAGGTCAAGTGCCCAACTGCAGA		Yes		Pheochromocytoma	Cytosol		Yes	4149					uc001xij.3		-1.14394	0.120967	0.171846	-0.997473	-1.28928	-1.07941		0.189047	0.25335	0.212699	0.370491	0.192883	0.198253
ASHG19AP1B10001776911	protein_coding	ENST00000340305	protein_coding	0.579944	-0.142218	TMEM201	Ensembl	3851	chr1:9648980-9665012:+	chr1	+	9648980	9665012	transmembrane protein 201 [Source:HGNC Symbol;Acc:HGNC:33719]	TCGCGCCTGGCCTAGATGTCGTGTTTTGGATGCTGTGTTTTCAATAAATGCCTCTGGGGC					Ribosome;Cell Membrane;Nucleous			199953	CCDS30579			NM_001010866	uc001apy.4		1.17481	1.75655	1.44399	0.337091	0.893111	1.40532		0.372854	0.351122	0.271899	0.511661	0.279748	0.307638
ASHG19AP1B10357551511	protein_coding	ENST00000413619	protein_coding	-0.00121351	-0.0432396	TMEM210	Ensembl	873	chr9:140065380-140066861:-	chr9	-	140065380	140066861	transmembrane protein 210 [Source:HGNC Symbol;Acc:HGNC:34059]	CCCCTTGGGCCTCACATATTTGTCCCTTCTGCTCATCCCTGCTGCAGCTGGAACCTACTG								100505993	CCDS65197			NM_001282477	uc033dlm.2		0.412088	-0.1334	-0.378071	-0.39859	-0.155409	0.458257		0.429133	0.527496	0.195237	0.565257	0.352431	0.269223
ASHG19AP1B10241163211	protein_coding	ENST00000540140	protein_coding	1.03928	-0.524617	UTY	Ensembl	6652	chrY:15360259-15592550:-	chrY	-	15360259	15592550	ubiquitously transcribed tetratricopeptide repeat containing, Y-linked [Source:HGNC Symbol;Acc:HGNC:12638]	GGGTGCCATGAACACAGCACAGCAGCAATCCTTGTCACTACACATGATTACTTCTAGCCA					Nucleus;Cytoplasm		Yes	7404	CCDS76074			NM_001258261			-1.22546	-0.625257	-0.918375	-1.75925	-1.93851	-2.18916		0.396627	0.303391	0.15942	0.489126	0.348872	0.398348
ASHG19AP1B10169274611	protein_coding	ENST00000261893	protein_coding	1.04322	0.296148	LACTB	Ensembl	1972	chr15:63413999-63434260:+	chr15	+	63413999	63434260	lactamase beta [Source:HGNC Symbol;Acc:HGNC:16468]	AAAGAAACGTCTTGTCAACACACCTTACGTGGATAACTCCTATAAATGGGCTGGTGGTGG		Yes		Obesity	Endoplasmic reticulum;Insoluble Fraction			114294	CCDS10182			NM_032857	uc002alw.5		-0.815395	-0.176077	0.456187	-1.60209	-0.89484	-1.16801		0.461242	0.434525	0.762011	0.567146	0.305436	0.477552
ASHG19AP1B13679567911	protein_coding	ENST00000392781	protein_coding	0.886798	0.0510223	B3GALNT1	Ensembl	3620	chr3:160801671-160823139:-	chr3	-	160801671	160823139	beta-1,3-N-acetylgalactosaminyltransferase 1 (globoside blood group) [Source:HGNC Symbol;Acc:HGNC:918]	CCGAGCACAGGAGGGTGCAATACCTGCCTTGCGTCGCCCGTGCCGCTCCAGCCACCGTCA								8706	CCDS3193			NM_001349154	uc003fdw.4		0.67971	0.650938	0.692567	0.51461	-0.124715	-1.02707		0.439467	0.461468	0.567374	0.676684	0.421779	0.318824
ASHG19AP1B11808102011	protein_coding	ENST00000381980	protein_coding	-0.0791938	-0.0989976	C4orf19	Ensembl	1943	chr4:37455563-37593448:+	chr4	+	37455563	37593448	chromosome 4 open reading frame 19 [Source:HGNC Symbol;Acc:HGNC:25618]	TGGGGTGCAGGTGCTGTAAAATAATACAAAGCTATCTCTTTGATCCAGTTCAAGTGCCCT					Ribosome			55286	CCDS3442			NM_001104629	uc003gsw.5		1.56195	1.68483	1.14604	1.68336	1.42011	1.52692		0.54022	0.53816	0.20907	0.464645	0.409922	0.50433
ASHG19AP1B10008527211	protein_coding	ENST00000539664	protein_coding	0.481582	-0.0116617	TRIL	Ensembl	4934	chr7:28992974-28997908:-	chr7	-	28992974	28997908	TLR4 interactor with leucine rich repeats [Source:HGNC Symbol;Acc:HGNC:22200]	GAGATGAATAAATGTTATACATTGTTATGTCCAGTTATGTCAATAAACCCACTAATAGAG					Cytoplasm			9865	CCDS75573			NM_014817	uc032zip.2		-1.49654	0.170384	1.34453	-0.738703	0.0585925	-0.746263		0.417742	0.239863	0.412111	0.622256	0.151022	0.30512
ASHG19AP1B10023754911	protein_coding	ENST00000410016	protein_coding	0.850173	0.418431	HOXD3	Ensembl	2384	chr2:177025619-177037813:+	chr2	+	177025619	177037813	homeobox D3 [Source:HGNC Symbol;Acc:HGNC:5137]	CCCCCACTGGCGCCCACTCTGAGGCCGAGGACACCAGGTTTATGATAAATTGGGATCCAG				Prostatic Neoplasms	Nucleus		Yes	3232	CCDS2270				uc061pyi.1		-1.39741	-1.34465	-1.03273	-2.16746	-2.15536	-2.00248		0.267232	0.394492	0.344702	0.255034	0.293335	0.204677
ASHG19AP1B11099764711	protein_coding	ENST00000328087	protein_coding	-0.119604	0.381862	IL22	Ensembl	1150	chr12:68642025-68647284:-	chr12	-	68642025	68647284	interleukin 22 [Source:HGNC Symbol;Acc:HGNC:14900]	CTTCGACCAGGTTCTCCTTCCCCAGTCACCAGTTGCTCGAGTTAGAATTGTCTGCAATGG		Yes		Hepatitis, Autoimmune;Infarction, Middle Cerebral Artery;Chemical and Drug Induced Liver Injury				50616				NM_020525	uc001sty.2		1.38438	0.754238	0.703655	0.837626	0.951712	1.41175		0.427406	0.504276	0.218778	0.332772	0.262035	0.288108
ASHG19AP1B10756241611	protein_coding	ENST00000261965	protein_coding	1.05186	0.471586	TUBGCP3	Ensembl	3899	chr13:113139319-113242481:-	chr13	-	113139319	113242481	tubulin gamma complex associated protein 3 [Source:HGNC Symbol;Acc:HGNC:18598]	AGAAACAGCGTGAAATTGAGGGCCAGTGGGGAGTGACGGCAGCAGAGGAAGAGGAGGAAA					Cytosol;Ribosome;Nucleus;Cytoplasm;Chromatin;Insoluble Fraction;Cell Membrane			-1	CCDS9525				uc001vse.3		-1.13367	-1.04094	-1.70913	-2.14038	-2.31389	-2.58504		0.536989	0.379965	0.338155	0.361387	0.389356	0.154406
ASHG19AP1B13009561611	protein_coding	ENST00000391894	protein_coding	0.542377	-0.00744346	KCNK2	Ensembl	1491	chr1:215256467-215408560:+	chr1	+	215256467	215408560	potassium two pore domain channel subfamily K member 2 [Source:HGNC Symbol;Acc:HGNC:6277]	CCCGCCCCCTCCCGCGTCCAGCCCCGCTCTCCCCACCTTGTAAAACAAAGCCGGGGAAAA				Mental Depression;Depressive disorder;Anhedonia	Cytoplasm			3776	CCDS31024			NM_014217	uc001hkr.5		9.27338	8.56218	7.44418	7.51552	7.98349	8.15359		0.357732	0.298746	0.259472	0.418345	0.231561	0.270782
ASHG19AP1B11513105111	protein_coding	ENST00000429973	protein_coding	0.801878	-1.43982	CACNA1G	Ensembl	7120	chr17:48638821-48704431:+	chr17	+	48638821	48704431	calcium voltage-gated channel subunit alpha1 G [Source:HGNC Symbol;Acc:HGNC:1394]	AAAGAGAAGGAAAGCCCAGTGCAAACCTTACTACTCCGACTACTCCCGCTTCCGGCTCCT				Intellectual Disability;SPINOCEREBELLAR ATAXIA 42	Nucleus			8913	CCDS45733			NM_198386	uc002irt.3		-0.523453	-0.175127	0.531392	-0.548246	-0.601654	-1.42292		0.224077	0.102261	0.0576175	0.491171	0.118065	0.432389
ASHG19AP1B12632977411	protein_coding	ENST00000542034	protein_coding	1.59687	0.0127912	MIXL1	Ensembl	839	chr1:226411319-226413565:+	chr1	+	226411319	226413565	Mix paired-like homeobox [Source:HGNC Symbol;Acc:HGNC:13363]	CCGCGCTCACCCTGCTCCCCGAGTCCAGGATCCAGCTTTTATTTTCTCCCCTCTTCCAGG		Yes			Cytoplasm		Yes	83881	CCDS60432			NM_001282402	uc031vpt.2		5.94891	5.68605	3.76737	2.92964	3.3002	4.38189		0.362297	0.380566	0.272662	0.457634	0.298778	0.250149
ASHG19AP1B11497117711	protein_coding	ENST00000505416	protein_coding	0.274226	0.001447	PRELID2	Ensembl	738	chr5:145139880-145214848:-	chr5	-	145139880	145214848	PRELI domain containing 2 [Source:HGNC Symbol;Acc:HGNC:28306]	ACAGTGTGGTGCCCCCTTAGCTGAATAAAGAATCATCAAATCACTTCTTGGCCACAGCAC					Ribosome;Cytoplasm			153768	CCDS34261			NM_205846	uc063ihc.1		0.752905	0.759263	0.699775	0.335708	0.493973	0.559582		0.354713	0.437376	0.199628	0.505622	0.227088	0.258012
ASHG19AP1B11609704011	protein_coding	ENST00000332290	protein_coding	0.833783	-0.215377	C6orf120	Ensembl	2667	chr6:170102286-170104952:+	chr6	+	170102286	170104952	chromosome 6 open reading frame 120 [Source:HGNC Symbol;Acc:HGNC:21247]	TTCCTATAAAAGGACTGTGCACAAAGTGTTTAGACTCCATTTTCATTAGGCAGGTTGACT					Endoplasmic reticulum;Ribosome			387263	CCDS34575			NM_001029863	uc003qxb.4		-2.80518	-0.12489	-0.247068	-2.44359	-1.38761	-1.84729		0.367794	0.22594	0.498557	0.775988	0.183032	0.309136
ASHG19AP1B10019690311	protein_coding	ENST00000568272	protein_coding	0.423403	-0.0678477	DCTN5	Ensembl	523	chr16:23652850-23662468:+	chr16	+	23652850	23662468	dynactin subunit 5 [Source:HGNC Symbol;Acc:HGNC:24594]	TAATGTTTAATTTTAAATGATTTGTTAAAATGCCACGTGTCCTTCCTGTAGGAGATAGCT				Bipolar Disorder	Ribosome;Cytosol;Insoluble Fraction			84516	CCDS58435			NM_001199011	uc021tfh.3		-0.508862	-0.112125	-0.0695065	-1.30713	-0.500382	-0.153188		0.443865	0.290386	0.330824	0.560209	0.325761	0.23039
ASHG19AP1B10005626911	protein_coding	ENST00000357922	protein_coding	1.24552	0.0445234	ASIC3	Ensembl	2232	chr7:150745379-150749840:+	chr7	+	150745379	150749840	acid sensing ion channel subunit 3 [Source:HGNC Symbol;Acc:HGNC:101]	CAAGCTCTCCCTAGGATTACTGCGGTTTCCTCCTGGCGCCTCTCGTCTTGGACAGCCATG				Inflammation	Nucleus			9311	CCDS5914	CHEMBL5368		NM_020322	uc003wip.4		4.64726	6.31904	3.19675	2.97825	3.8682	3.58005		0.369374	0.352859	0.0981384	0.318224	0.250364	0.226852
ASHG19AP1B12823282711	protein_coding	ENST00000396560	protein_coding	-0.176709	0.22177	ATF7IP2	Ensembl	3665	chr16:10479912-10577495:+	chr16	+	10479912	10577495	activating transcription factor 7 interacting protein 2 [Source:HGNC Symbol;Acc:HGNC:20397]	TCGAAGTGGCTGTGGGTATTGCTGCGGCTGGTGCGTCGTCGCTCTAGGAATCCTGCTTTT					Nucleus;Cytoplasm;Cytosol			80063	CCDS10540			NM_001352120	uc002czu.3		-0.826107	-1.26648	-0.848071	-1.0582	-0.623996	-0.72834		0.344723	0.441471	0.188902	0.418099	0.255416	0.162643
ASHG19AP1B14233686311	protein_coding	uc009xhm.1	protein_coding	1.03194	0.136259	WDR37	knownGene	4614	chr10:1102776-1178237:+	chr10	+	1102776	1178237	Homo sapiens WD repeat domain 37 (WDR37), mRNA.	GTCAGTGCGGAGACAGCGGTGTCCTGCGCGTCTTCGGGTCAGTACGGGGGGCCGCGTCGT					Cytosol;Chromatin;Insoluble Fraction	1:eosinophil[5.95]		22884							-0.672047	-0.701562	-1.38833	-1.89482	-1.13649	-2.82646		0.363	0.40685	0.540959	0.567502	0.26464	0.360531
ASHG19AP1B10371444311	protein_coding	NM_001099682	protein_coding	1.65201	0.0911234	MAGIX	Refseq	2567	chrX:49019181-49024495:+	chrX	+	49019181	49024495		TCTGGGAGGGGGAGGTAATAAAATGGTTCGATCCGGTCTTGACTTGCCAGGCGCTCGAGG								79917	CCDS75976			NM_001099682	uc033ecz.2		-0.792036	1.3904	0.201946	-1.96709	-1.43502	-0.753619		0.257322	0.29289	0.414955	0.404614	0.360521	0.140956
ASHG19AP1B10024916411	protein_coding	ENST00000425241	protein_coding	0.85001	0.0467031	NR2C2	Ensembl	2494	chr3:14989091-15084856:+	chr3	+	14989091	15084856	nuclear receptor subfamily 2 group C member 2 [Source:HGNC Symbol;Acc:HGNC:7972]	AACTCTGACCTTTCACTGACAAAAACAATAACAAACCCCCCCTTCTCCGCGACCCCGGCG				Endometriosis	Cytosol;Nucleus;Chromatin		Yes	7182	CCDS74905	CHEMBL5716		NM_001291694	uc003bzj.5		4.27195	4.27306	4.22339	3.22541	3.18122	3.81174		0.448487	0.480671	0.570847	0.61129	0.442813	0.398121
ASHG19AP1B10527849511	protein_coding	NM_001291549	protein_coding	0.0724459	0.0275298	CDKN1A	Refseq	2325	chr6:36644314-36655116:+	chr6	+	36644314	36655116		AAGACCCCAGAAATAAAGGATGACAAGCAGAGAGCCCCGGGCAGGAGGCAAAAGTCCTGT		Yes		Acromegaly;Bladder Neoplasm;Carcinoma, Transitional Cell;Colonic Neoplasms;Diarrhea;Esophagitis;HIV Infections;Hypercalcemia;Hyperparathyroidism;insulinoma;Intestinal Neoplasms;Kidney Diseases;Liver Cirrhosis, Experimental;Lung Neoplasms;Multiple Endocrine Neoplasia Type 1;Papilloma;Peptic Ulcer;Prolactinoma;Prostatic Neoplasms;Reperfusion Injury;Stomach Neoplasms;Zollinger-Ellison syndrome;Thyro…	Cytosol;Ribosome		Yes	1026				NM_001291549	uc021yzb.2		-0.208413	-0.641826	-1.01319	-1.00431	-0.876164	-0.200294		0.314283	0.489923	0.303031	0.454137	0.368701	0.263471
ASHG19AP1B10020737811	protein_coding	ENST00000312134	protein_coding	0.164338	0.188163	CST6	Ensembl	759	chr11:65779312-65780976:+	chr11	+	65779312	65780976	cystatin E/M [Source:HGNC Symbol;Acc:HGNC:2478]	TTTGAGGTCCTTGTGGTTCCCTGGCAGAACTCCTCTCAGCTCCTAAAGCACAACTGTGTG		Yes		Non-Small Cell Lung Carcinoma;melanoma;Prostatic Neoplasms;Mammary Neoplasms	Ribosome;Endoplasmic reticulum			1474	CCDS8126			NM_001323	uc001ogr.4		0.654034	0.698022	0.197546	-0.467738	0.457743	1.06658		0.392605	0.478403	0.125536	0.362681	0.249244	0.262764
ASHG19AP1B14333723211	protein_coding	ENST00000321878	protein_coding	1.35792	-0.234861	PIGQ	Ensembl	3006	chr16:619947-634136:+	chr16	+	619947	634136	phosphatidylinositol glycan anchor biosynthesis class Q [Source:HGNC Symbol;Acc:HGNC:14135]	GCCGTCAGCTGCTGTGACAATAAAACCTGCCCCGTGTCTGGAGCGCAGGCTCGGTCCCGG				Early infantile epileptic encephalopathy with suppression bursts	Ribosome;Endoplasmic reticulum;Nucleus;Nucleous			9091				NM_004204	uc002chn.4		0.388918	2.10665	2.83561	0.501613	0.267609	0.488196		0.173846	0.277077	0.586224	0.636145	0.327714	0.256648
ASHG19AP1B10144891611	protein_coding	ENST00000413852	protein_coding	1.30086	0.657688	SEMA3F	Ensembl	3212	chr3:50192524-50226507:+	chr3	+	50192524	50226507	semaphorin 3F [Source:HGNC Symbol;Acc:HGNC:10728]	CTGTTAAGTGGCTGTTCCAGCGAGATCCTGGTGACCGGCGCCGAGAGATTCGTGCAGAGG		Yes		Endometrial Neoplasms	Endoplasmic reticulum;Nucleous;Nucleoplasm			6405	CCDS82780			NM_001318798	uc062kbh.1		-1.4808	-0.706917	-2.28625	-3.85374	-1.99983	-2.52299		0.492542	0.402934	0.212398	0.328948	0.265892	0.107434
ASHG19AP1B11612571711	protein_coding	ENST00000342683	protein_coding	1.19356	-0.110688	C15orf61	Ensembl	4253	chr15:67813406-67822481:+	chr15	+	67813406	67822481	chromosome 15 open reading frame 61 [Source:HGNC Symbol;Acc:HGNC:34453]	GGTCGTCAACCTCGGTATTCCAACTTTATTATATGGACTTGGCTCCTGGTTATTTGCCAG					Ribosome;Cytosol			145853	CCDS45289			NM_001143936	uc002aqs.4		0.954068	1.58833	2.54175	0.225941	0.730403	0.54714		0.244529	0.237404	0.297996	0.372299	0.260543	0.209281
ASHG19AP1B10767807111	protein_coding	ENST00000454776	protein_coding	0.41895	-0.0762212	MDH1B	Ensembl	1795	chr2:207602981-207630010:-	chr2	-	207602981	207630010	malate dehydrogenase 1B [Source:HGNC Symbol;Acc:HGNC:17836]	AGGTCTGGATCACCAGTGCCTCTGCTCCTGCCTGCTACAACCTAATTCCCATATTGACGA								130752	CCDS63102			NM_001282940	uc010fui.5		2.99266	2.32204	2.02518	1.31951	1.95165	2.81187		0.351966	0.424427	0.258587	0.438587	0.357831	0.294712
ASHG19AP1B10459965511	protein_coding	ENST00000293328	protein_coding	0.491042	0.0556872	STAT5B	Ensembl	5103	chr17:40351186-40428424:-	chr17	-	40351186	40428424	signal transducer and activator of transcription 5B [Source:HGNC Symbol;Acc:HGNC:11367]	CCCAGCTGTGTGTCCCCAGGCTCACTATAACATGTACCCACAGAACCCTGACTCAGTCCT		Yes		Dwarfism;Acute Promyelocytic Leukemia;T-Cell Lymphoma;Lymphoma, T-Cell, Cutaneous;Respiratory distress;Leukemia, Large Granular Lymphocytic;Laron syndrome type 2;T-Lymphocytopenia;Isolated somatotropin deficiency	Ribosome;Cytosol;Nucleus;Chromatin;Insoluble Fraction;Cell Membrane;Nucleous;Nucleoplasm		Yes	6777	CCDS11423	CHEMBL5817		NM_012448	uc002hzh.4		1.66054	1.22126	1.69417	0.770378	1.02241	1.31007		0.354785	0.393274	0.382529	0.509193	0.316666	0.26192
ASHG19AP1B10000726211	protein_coding	ENST00000327671	protein_coding	0.278326	0.132529	FUT10	Ensembl	3825	chr8:33228342-33330940:-	chr8	-	33228342	33330940	fucosyltransferase 10 [Source:HGNC Symbol;Acc:HGNC:19234]	GTTTCCCCTGTCTTAAAGAAGAGGGCCCCCGCAGCCTTCCCGAGAACTTTCCATAGGGCC					Chromatin;Insoluble Fraction			84750	CCDS6088	CHEMBL2926		NM_032664	uc003xje.4		0.705537	0.677115	0.120485	0.281862	0.107207	0.279091		0.408864	0.382138	0.364515	0.348103	0.440921	0.265073
ASHG19AP1B10530457311	protein_coding	ENST00000442415	protein_coding	-0.0440048	0.336499	RAF1	Ensembl	3085	chr3:12625297-12705647:-	chr3	-	12625297	12705647	Raf-1 proto-oncogene, serine/threonine kinase [Source:HGNC Symbol;Acc:HGNC:9829]	AGTGCTTCTCCCAGGGCGTGGTCCAGACGATTTTGTTTGAGGGGAAGAGATGCAATTCGA		Yes		Cardiac Arrhythmia;Blepharoptosis;Blood Coagulation Disorders;Bundle-Branch Block;Non-Small Cell Lung Carcinoma;Cardiomyopathy, Dilated;Hypertrophic Cardiomyopathy;Anomalous pulmonary artery;Cryptorchidism;Dysarthria;Endocardial Cushion Defects;Exophthalmos;Fetal Growth Retardation;Freckles;Glioma;Hemorrhagic Disorders;Hepatomegaly;Hyperalgesia;Orbital separation excessive;Infant, Small for Gesta…	Cytosol;Insoluble Fraction;Cell Membrane			5894				NM_001354689	uc062gvt.1		1.32943	2.34114	1.3905	2.55038	1.50972	1.13299		0.430309	0.383102	0.197364	0.244749	0.324153	0.231592
ASHG19AP1B10015226011	protein_coding	FTMT26400003890	protein_coding	-0.0533763	0.338184	CATG00000027634.1	FANTOM5CAT	748	chr16:67267859-67268606:+	chr16	+	67267859	67268606	At least 1 of the 10 top ranked transcript is CPAT coding and max ORF size >=300, NOT annotated as nonCoding in GENCODE	AATTGCAGGCACGCACAGACACACAGGGAACAGTCCATGCGCTGAGCAGACCAGAACCAC								-1							-0.234002	-0.482748	-1.97407	-1.38474	-0.379367	-0.766584		0.364328	0.48016	0.111243	0.359631	0.242443	0.153944
ASHG19AP1B10626309111	protein_coding	ENST00000382293	protein_coding	0.425021	-0.183223	KANK1	Ensembl	5249	chr9:706889-746103:+	chr9	+	706889	746103	KN motif and ankyrin repeat domains 1 [Source:HGNC Symbol;Acc:HGNC:19309]	GGCGCCACGTGGAAAAGCAGGTGATATTCTCAGTGGAGACCAGGACAAGGAACAGAAAGA				Alcoholic Intoxication, Chronic;Cerebral Palsy;Liver Cirrhosis, Experimental;Mental Retardation;Muscle hypotonia;Degenerative brain disorder;Cerebral atrophy;Low intelligence;Spastic Quadriplegia;Mental deficiency;Poor school performance;Cerebral Palsy, Spastic Quadriplegic, 1;Cerebral Palsy, Spastic Quadriplegic, 2;Dilated ventricles (finding);Intellectual Disability;Supratentorial atrophy;Dull …	Nucleus;Chromatin			23189	CCDS6441			NM_001354341	uc003zgs.3		-1.30915	0.0747867	-0.142042	-0.812334	-0.850892	-0.988237		0.474452	0.320175	0.429344	0.449211	0.590639	0.349868
ASHG19AP1B11193376511	protein_coding	ENST00000447337	protein_coding	0.373001	0.460461	TMEM205	Ensembl	916	chr19:11453452-11456981:-	chr19	-	11453452	11456981	transmembrane protein 205 [Source:HGNC Symbol;Acc:HGNC:29631]	TCCTCGGGGCTTTCGGGATCTTCACCTAATATCCGGACTGCAAGATGGAGGAAGGCGGGA					Endoplasmic reticulum;Ribosome			374882				NM_033408	uc002mra.2		-1.5031	-0.656785	-1.26097	-1.95374	-1.32602	-1.2601		0.308695	0.33219	0.346645	0.337337	0.162467	0.217887
ASHG19AP1B12127747011	protein_coding	ENST00000395386	protein_coding	0.503737	-0.218138	PHF20L1	Ensembl	6237	chr8:133787630-133861052:+	chr8	+	133787630	133861052	PHD finger protein 20 like 1 [Source:HGNC Symbol;Acc:HGNC:24280]	AACTCTGTATTAAAACTATTCCACATATCCTAAAATTTCAGCTTGCCTTTTTGCGGCCTT					Nucleus;Cytosol;Insoluble Fraction		Yes	51105	CCDS6367			NM_016018	uc003ytt.4		-0.761099	0.430899	1.78973	-0.240496	0.226416	-0.0376022		0.564692	0.246531	0.713444	0.855513	0.427487	0.490541
ASHG19AP1B13960078911	protein_coding	ENST00000394514	protein_coding	0.01347	-0.0954348	RNF14	Ensembl	2905	chr5:141348676-141368750:+	chr5	+	141348676	141368750	ring finger protein 14 [Source:HGNC Symbol;Acc:HGNC:10058]	ATTTGTGAGCGCTATCTGCTCTATGCAAGCACTTAGACAACCTATGGGAAGAACACCGTG					Ribosome;Cytosol		Yes	9604	CCDS4271			NM_183398	uc003lmb.4		-1.34215	-0.90232	-1.59519	-1.98085	-1.07795	-0.82128		0.403103	0.395201	0.248083	0.533846	0.347653	0.236448
ASHG19AP1B10036312911	protein_coding	ENST00000277165	protein_coding	0.965925	-0.322502	FAM120A	Ensembl	5118	chr9:96214004-96328389:+	chr9	+	96214004	96328389	family with sequence similarity 120A [Source:HGNC Symbol;Acc:HGNC:13247]	TATTCAGCGACTAGTAAGCCTATGTCATTTCATCCACCACATTACTTAGCAGCCAGACCC					Endoplasmic reticulum;Ribosome;Insoluble Fraction;Cell Membrane			23196	CCDS6706			NM_001286722	uc004atw.5		-0.526263	1.20597	0.825812	-1.05257	-0.20162	-0.138065		0.396464	0.255967	0.304479	0.536503	0.336823	0.323286
ASHG19AP1B11131789011	protein_coding	NM_001317100	protein_coding	-0.205899	0.499445	DNAJB4	Refseq	3111	chr1:78444842-78483648:+	chr1	+	78444842	78483648		AGCATGATTTTCAGGAGTCTCTGTTGCCCAGGCTGGAATGCAATGGTGCGATCTCAGTCA					Insoluble Fraction	3:atrioventricular_valve[7.77];caudate_nucleus[7.15];pituitary_gland[5.11]		11080				NM_001317100			-1.27318	-1.07976	-2.4441	-0.756246	-1.97484	-1.44826		0.429162	0.408136	0.517542	0.397144	0.291279	0.269963
ASHG19AP1B10565359211	protein_coding	NM_147780	protein_coding	-0.585141	-0.12528	CTSB	Refseq	3966	chr8:11700034-11725659:-	chr8	-	11700034	11725659		AGCGATCTGGTTCCCACCTCAGCCTCCCGAGTAGTGTCTTCAGGCCTATGGAGAGCAGCT		Yes		Renal Cell Carcinoma;Glioblastoma;Myopathy;Necrosis;Neoplasm Invasiveness;Prostatic Neoplasms;Proteinuria	Ribosome;Nucleus;Cytoplasm;Endoplasmic reticulum	9:macrophage[13.59];adult_endothelial_progenitor_cell[8.40];monocyte[7.29];phagocyte[6.04];myeloid_leukocyte[5.90];myeloid_cell[5.41];hematopoietic_system[5.30];immune_system[5.27];hemolymphoid_system[5.00]		1508				NM_147780	uc003wun.4		3.41277	3.27381	1.95757	3.6061	2.60515	4.18832		0.394166	0.416677	0.321412	0.510303	0.424823	0.299846
ASHG19AP1B11616339811	protein_coding	ENST00000373327	protein_coding	0.148251	0.035678	TRAF3IP1	Ensembl	4279	chr2:239229082-239309541:+	chr2	+	239229082	239309541	TRAF3 interacting protein 1 [Source:HGNC Symbol;Acc:HGNC:17861]	TGGAATAAATAATGAGCCAAATCAGGAAACGACAACATCAGAAATAGGAACAAAAGAAGC				Hypertensive disease;Macular degeneration;Premature Menopause;Nystagmus;Retinitis Pigmentosa;Strabismus;Nephritis, Tubulointerstitial;Low Vision;Short stature;Renal dysplasia and retinal aplasia (disorder);Increase in blood pressure;Global developmental delay;Nephronophthisis;Retinal Dystrophies;Retinal pigment epithelial abnormality;Progressive visual loss;Abnormality of retinal pigmentation;Cog…	Ribosome			26146	CCDS33415			NM_015650	uc002vye.4		-0.406159	-0.565868	-2.32036	-1.74607	-0.949581	-1.04148		0.855836	0.781385	0.185321	0.746303	0.516868	0.514852
ASHG19AP1B11099365011	protein_coding	ENST00000558984	protein_coding	0.0013932	0.274104	BMP4	Ensembl	1705	chr14:54416459-54420173:-	chr14	-	54416459	54420173	bone morphogenetic protein 4 [Source:HGNC Symbol;Acc:HGNC:1071]	AGAGCCTGTCTGCGGTGGAGTCTCATTATATTCAAATATTCCTTTTAGGAGCCATTCCGT				Anophthalmos;Arthritis, Psoriatic;Rheumatoid Arthritis;Blepharoptosis;Colorectal Neoplasms;Cryptorchidism;Diabetes Insipidus;Exophthalmos;Diaphragmatic Hernia;Orbital separation excessive;Micrognathism;Microphthalmos;Muscle hypotonia;Degenerative polyarthritis;Prolactinoma;Vitamin A Deficiency;Cataract;Macrotia;Cleft palate with cleft lip;Agenesis of corpus callosum;Brachycephaly;Brachydactyly;Hi…	Endoplasmic reticulum		Yes	652				NM_001347914	uc001xal.6		0.618661	-0.944674	-0.159487	-0.809133	-0.255556	0.575009		0.38929	0.492616	0.189514	0.375695	0.300473	0.209858
ASHG19AP1B11198099011	protein_coding	ENST00000540627	protein_coding	0.31471	-0.0933203	KPNB1	Ensembl	2989	chr17:45728562-45760046:+	chr17	+	45728562	45760046	karyopherin subunit beta 1 [Source:HGNC Symbol;Acc:HGNC:6400]	GGGGTCAGAGGGAAGGATTGGATGATGCTTGACATCTTTGAGAAAGCCCACTTTCCTTGT				HIV Infections	Cytosol;Nucleus;Ribosome;Insoluble Fraction;Cell Membrane			3837				NM_001276453	uc010wkw.2		-1.50722	-0.262804	-1.85975	-2.12818	-1.20418	-1.24154		0.452531	0.389756	0.185726	0.361868	0.425346	0.309493
ASHG19AP1B11875455811	protein_coding	ENST00000262177	protein_coding	0.525738	-0.0292754	DNAJB6	Ensembl	2527	chr7:157129660-157210133:+	chr7	+	157129660	157210133	DnaJ heat shock protein family (Hsp40) member B6 [Source:HGNC Symbol;Acc:HGNC:14888]	GACCCCCTCGCGTCCGCAGCAGGATTGAAAGAAGGTGGCAAGAGGAAGAAGCAGAAGCAG				Deglutition Disorders;Muscular Dystrophy;Elevated creatine kinase;Waddling gait;Gowers sign;Difficulty walking up stairs;Creatine phosphokinase serum increased;Shoulder girdle weakness;Pelvic girdle weakness;Gowers sign present;Muscular Dystrophies, Limb-Girdle;Shoulder weakness;Muscle fiber splitting;Adult onset;Rimmed vacuoles on biopsy;Slow progression;Muscle biopsy shows dystrophic changes;MU…	Ribosome;Cytosol		Yes	10049	CCDS5946			NM_058246	uc003wnk.4		-0.565992	0.42368	0.124567	-0.183054	-0.652903	-0.759003		0.377905	0.292551	0.249243	0.295209	0.282804	0.360541
ASHG19AP1B12349673011	protein_coding	ENST00000395654	protein_coding	-0.024368	0.286628	EDN3	Ensembl	2318	chr20:57875758-57901047:+	chr20	+	57875758	57901047	endothelin 3 [Source:HGNC Symbol;Acc:HGNC:3178]	ACAAGGCCTGCCTGCACTTTTGCACCCAAACTCTGGACGTCAGCAGACAGGTTGAAGTCA				Abdominal Pain;Body Temperature Changes;Cardiovascular Diseases;Constipation;Deafness;Ganglioneuroma;Hearing Loss, Partial;Sensorineural Hearing Loss (disorder);Hirschsprung Disease;Hyperhidrosis disorder;Hypertensive disease;Hypotension;Intestinal Obstruction;Megacolon;Mouth Abnormalities;Nausea and vomiting;Respiratory Insufficiency;Sweating;Ganglioneuroblastoma;Feeding difficulties;Dyschezia;L…	Cytoplasm			1908	CCDS13478			NM_207033	uc002yas.4		0.691994	-0.832076	-0.0534488	-0.738797	0.0173189	0.601051		0.391269	0.37906	0.23178	0.409484	0.236427	0.175635
ASHG19AP1B12104678411	protein_coding	ENST00000562711	protein_coding	0.324087	-0.0598736	SYT17	Ensembl	1702	chr16:19183676-19278429:+	chr16	+	19183676	19278429	synaptotagmin 17 [Source:HGNC Symbol;Acc:HGNC:24119]	AGCAACACCTTGTTAGGATGTTAGGAAGTCAGCTCCCTTCCCAGGATGTTGGAACCATTA								51760	CCDS76835			NM_001308157	uc002dfy.4		-0.659806	-0.748705	-1.07396	-1.16159	-1.70744	-0.585704		0.456203	0.387361	0.321119	0.558081	0.349071	0.306884
ASHG19AP1B10728104311	protein_coding	ENST00000619574	protein_coding	-0.0953658	0.0864152	KIZ	Ensembl	1970	chr20:21106624-21227256:+	chr20	+	21106624	21227256	kizuna centrosomal protein [Source:HGNC Symbol;Acc:HGNC:15865]	TGCGGGACAGCTCGAATATGAGACTCAAATTAAGAAGATGCTATGCTCAAAAGATAGCCT		Yes		Retinitis Pigmentosa	Cytosol			55857	CCDS74705			NM_001276389	uc032pdn.2		-3.09031	-1.76823	-1.45376	-2.19335	-1.7791	-2.05375		0.70414	0.39913	0.477365	0.749372	0.392453	0.346913
ASHG19AP1B13376641711	protein_coding	ENST00000610712	protein_coding	0.654405	0.307267	ZSCAN30	Ensembl	3439	chr18:32831022-32870209:-	chr18	-	32831022	32870209	zinc finger and SCAN domain containing 30 [Source:HGNC Symbol;Acc:HGNC:33517]	AGGGCTGCCGAGAATTAACCCCCGAACCGCCGCGAGCTGTCCCTAGCAGTGCCTTAGCCA					Nucleus;Insoluble Fraction		Yes	100101467	CCDS74207			NM_001288711	uc032hbt.1		-0.021284	-0.492759	-1.60005	-2.01259	-1.4191	-0.645611		0.330212	0.453666	0.178723	0.370011	0.200725	0.207209
ASHG19AP1B10014146111	protein_coding	ENST00000617612	protein_coding	0.296	-0.441205	C11orf96	Ensembl	1294	chr11:43964140-43965433:+	chr11	+	43964140	43965433	chromosome 11 open reading frame 96 [Source:HGNC Symbol;Acc:HGNC:38675]	GCTGAAGGCATTTATTTAACGATCTTTTTACCTGGATATGTCTGTGAGGCTCCTGAAAGG								387763	CCDS73275			NM_001145033	uc058apt.1		4.96857	6.33114	6.59908	6.09612	5.19998	5.71469		0.369839	0.294874	0.739262	0.941893	0.603393	0.360943
ASHG19AP1B11159834511	protein_coding	ENST00000393870	protein_coding	0.023945	0.754845	OPALIN	Ensembl	3578	chr10:98102979-98119122:-	chr10	-	98102979	98119122	oligodendrocytic myelin paranodal and inner loop protein [Source:HGNC Symbol;Acc:HGNC:20707]	GACGTCCTCTCCTGTCACAGGTGGGAAAGAAACGGACTGTGGGCCCTCTCTTGGATTAGC								93377	CCDS73173			NM_001284321	uc031wpu.2		0.0496271	0.219097	0.364153	0.673208	-0.128339	0.016172		0.439053	0.488966	0.270549	0.262088	0.252456	0.195739
ASHG19AP1B10631394711	protein_coding	ENST00000392587	protein_coding	0.270822	-0.0784431	WASF1	Ensembl	2675	chr6:110421022-110500905:-	chr6	-	110421022	110500905	WAS protein family member 1 [Source:HGNC Symbol;Acc:HGNC:12732]	GCGTGAGCCCCCAAGATTTCACGGTGAACTGGCACAAAGGTTAATCTCAAGATGCCGCTA								8936	CCDS5080			NM_001024936	uc003pty.2		-2.05218	-1.13734	-2.21231	-2.29919	-2.30372	-1.61138		0.578726	0.538476	0.523074	0.548025	0.733361	0.450544
ASHG19AP1B10699197611	protein_coding	ENST00000504451	protein_coding	0.389033	0.0459602	AMTN	Ensembl	761	chr4:71384302-71398231:+	chr4	+	71384302	71398231	amelotin [Source:HGNC Symbol;Acc:HGNC:33188]	AGGAGCACACATGCCATCGAGGAAGCCACCACAGAATCAGCAAATGGAATTCAGTAAGCT					Cytoplasm			401138	CCDS68716			NM_001286731	uc010ihy.3		-0.972799	-0.780827	-2.33515	-2.39436	-1.53025	-1.33127		0.387084	0.543805	0.148864	0.371973	0.336207	0.337716
ASHG19AP1B10000715411	protein_coding	ENST00000302475	protein_coding	1.52882	-0.399437	MCC	Ensembl	8257	chr5:112357796-112630646:-	chr5	-	112357796	112630646	mutated in colorectal cancers [Source:HGNC Symbol;Acc:HGNC:6935]	AGATGCCTTTAGTTTTAGCTGCTGTAAAATAGCTACTTTGCGTTATTTGATATAGAATTG		Yes		Autistic Disorder;Adenomatous Polyposis Coli;Rectal Neoplasms;Intellectual Disability				4163	CCDS4111			NM_002387	uc003kqj.5		0.726159	1.6254	2.95717	0.0814283	0.730239	-0.0894079		0.221319	0.211235	0.558827	0.828853	0.183445	0.295327
ASHG19AP1B11408529311	protein_coding	ENST00000261569	protein_coding	0.671182	0.347926	MAST4	Ensembl	7664	chr5:66300448-66462879:+	chr5	+	66300448	66462879	microtubule associated serine/threonine kinase family member 4 [Source:HGNC Symbol;Acc:HGNC:19037]	CGAGAGGAAATCAGTTTCCCGGACCTTTGAGAGGAGGCTGTGTGTTAATTAAAGGCTAGG					Cytosol;Nucleus;Insoluble Fraction;Cell Membrane			375449	CCDS75254			NM_001297651	uc003juv.3		-1.05561	-0.00953799	-0.634401	-1.18285	-1.07159	-1.45865		0.453367	0.304059	0.0569805	0.27559	0.168696	0.195603
ASHG19AP1B13756409411	protein_coding	ENST00000313421	protein_coding	0.437567	0.0424501	CD6	Ensembl	3252	chr11:60739152-60787849:+	chr11	+	60739152	60787849	CD6 molecule [Source:HGNC Symbol;Acc:HGNC:1691]	CCCAGCCCCCTTCGGAGGAGCAGTTTGGCTGTCCAGGGTCCCCCAGCCCTCAGCCTGACT		Yes		Multiple Sclerosis	Nucleus			923	CCDS7999	CHEMBL3712853		NM_006725	uc001nqq.4		1.91664	1.65223	0.709113	0.29385	1.20523	1.4662		0.355793	0.450557	0.254661	0.463368	0.288202	0.278676
ASHG19AP1B11053877811	protein_coding	ENST00000398333	protein_coding	0.280536	-0.162524	C15orf38-AP3S2	Ensembl	2439	chr15:90377540-90456114:-	chr15	-	90377540	90456114	C15orf38-AP3S2 readthrough [Source:HGNC Symbol;Acc:HGNC:38824]	CCGAGAGCAGGGGGATGGGGCAGAGGACGAGGAGTGGCCAGAAGAAATTCAACAGCAGAT					Cytoplasm;Insoluble Fraction;Cell Membrane			100526783	CCDS55977			NM_001199058	uc002bos.5		-0.532697	-0.376393	-1.90397	-1.11	-1.06905	-1.47562		0.380761	0.432632	0.103719	0.401008	0.252339	0.373123
ASHG19AP1B10026509611	protein_coding	ENST00000601144	protein_coding	0.150598	0.155457	ZSCAN18	Ensembl	2190	chr19:58595704-58609730:-	chr19	-	58595704	58609730	zinc finger and SCAN domain containing 18 [Source:HGNC Symbol;Acc:HGNC:21037]	CGTCTGATTGGCCATGCGCACTGTCACCTGTCACGGCTCCCTTGCTCGCCCCGGTGCGCG					Nucleus		Yes	65982				NM_001145543	uc002qri.3		1.07015	0.635717	0.339468	0.255318	0.540822	0.797398		0.397597	0.505381	0.317001	0.549642	0.324231	0.221482
ASHG19AP1B10323062911	protein_coding	ENST00000538431	protein_coding	0.120943	0.332519	CIZ1	Ensembl	2996	chr9:130928345-130954218:-	chr9	-	130928345	130954218	CDKN1A interacting zinc finger protein 1 [Source:HGNC Symbol;Acc:HGNC:16744]	CACAGGACCACAAGCCACCCACACCACGAAGAGATGTGTTTGCCCACGTTCCAGTGCAGG				Dystonia;Prostatic Neoplasms;Ewings sarcoma;CERVICAL DYSTONIA, PRIMARY	Cytosol;Chromatin		Yes	25792	CCDS75910			NM_001257975	uc011mas.3		0.285069	-0.0832741	-1.0808	-1.04357	-0.145305	-0.0529616		0.442945	0.568053	0.292548	0.386258	0.340727	0.308224
ASHG19AP1B10857840311	protein_coding	ENST00000264658	protein_coding	0.593472	-0.0864892	FBXL20	Ensembl	10388	chr17:37408897-37557916:-	chr17	-	37408897	37557916	F-box and leucine rich repeat protein 20 [Source:HGNC Symbol;Acc:HGNC:24679]	TGCTGCAGTTGCTGATTATACCAGCATATATAAGAATAAAGTCTGATTTATTTATCCATT								84961	CCDS32640			NM_032875	uc002hrt.4		-0.521453	0.121306	-0.303079	-2.334	-0.258827	0.109186		0.289988	0.292992	0.132065	0.429088	0.178402	0.151733
ASHG19AP1B10019354511	protein_coding	ENST00000377126	protein_coding	0.653404	-0.54012	KLF9	Ensembl	5175	chr9:72999513-73029540:-	chr9	-	72999513	73029540	Kruppel like factor 9 [Source:HGNC Symbol;Acc:HGNC:1123]	CCCGTTTTTGTAAATCAAATGAAATTATAAAAGAGGATTCTGACAGTAGGTATTTTGTAC				Body Weight;Endometriosis;Thyroid Diseases	Cytosol;Insoluble Fraction;Cell Membrane		Yes	687	CCDS6633			NM_001206	uc004aht.4		1.82754	2.96781	3.55184	2.08027	2.28744	2.01926		0.254714	0.152245	0.576924	0.847519	0.323526	0.259613
ASHG19AP1B10010450511	protein_coding	ENCT00000215689	protein_coding	0.132352	-0.539687	CATG00000041177.1	FANTOM5CAT	5197	chr19:45971115-45976311:-	chr19	-	45971115	45976311	At least 1 of the 10 top ranked transcript is CPAT coding and max ORF size >=300, NOT annotated as nonCoding in GENCODE	CGTAGCTCTGAGTCTTATGAATGAAGCACAGACCCGCCAGCCTGTATTTATATGCCCGGG								-1							-1.83788	-2.08275	-2.60434	-2.39788	-2.89971	-1.62445		0.424402	0.461916	0.200647	0.508018	0.631837	0.44022
ASHG19AP1B10859608111	protein_coding	ENST00000229971	protein_coding	0.577393	-0.320135	FBXL4	Ensembl	2810	chr6:99321601-99395882:-	chr6	-	99321601	99395882	F-box and leucine rich repeat protein 4 [Source:HGNC Symbol;Acc:HGNC:13601]	CGCTTGTTCTGCAAATCCTTATTCCCCAAATCCACCAGCTGAAGTAAGATGGGAGATTCT				Acidosis, Lactic;Deglutition Disorders;Epilepsy;Gastroesophageal reflux disease;Heartburn;Leukodystrophy;Low Birth Weights;Muscle hypotonia;Seizures;Encephalopathies;Growth retardation;Degenerative brain disorder;Failure to gain weight;muscle degeneration;Cerebral atrophy;Small for gestational age (disorder);Saddle nose;Hyper-beta-alaninemia;Neurogenic Muscular Atrophy;Hypoplasia of corpus callos…	Ribosome;Insoluble Fraction			26235				NM_001278716	uc003ppf.2		-1.65885	-0.439012	-0.0885645	-1.74297	-1.1984	-0.97724		0.428541	0.304755	0.195424	0.48916	0.364047	0.306251
ASHG19AP1B13545671511	protein_coding	ENST00000526451	protein_coding	0.196389	0.425365	EIF1AD	Ensembl	2761	chr11:65764016-65769627:-	chr11	-	65764016	65769627	eukaryotic translation initiation factor 1A domain containing [Source:HGNC Symbol;Acc:HGNC:28147]	TGACGCTACCGTCGCGGCCGCCGAACAGTCCTGGGTTCTGAGCCTGCCATCCAAGGAACT				melanoma	Ribosome;Nucleus;Cytoplasm;Insoluble Fraction			84285	CCDS8124			NM_001242484	uc001ogn.3		-1.06589	-1.18684	-1.31407	-1.4814	-1.36337	-1.3112		0.561033	0.488058	0.444391	0.492739	0.305319	0.314064
ASHG19AP1B12578490811	protein_coding	NM_001352086	protein_coding	0.100465	0.338333	CCDC91	Refseq	2815	chr12:28343360-28703099:+	chr12	+	28343360	28703099		TCCTTGGGCTGCCTTTCCTGCAGGGAAACATGCAATTTTCATTGTGAGCTGCCTTCCAGA				Substance-Related Disorders	Endoplasmic reticulum;Insoluble Fraction	4:middle_temporal_gyrus[10.82];substantia_nigra[8.76];temporal_lobe[5.54];gyrus[5.46]		55297				NM_001352086			-1.52055	-0.779854	-1.03245	-1.8999	-1.2166	-0.51775		0.686029	0.526789	0.30701	0.355858	0.373509	0.472747
ASHG19AP1B12719339611	protein_coding	ENST00000370748	protein_coding	-0.0275618	0.167912	BEND6	Ensembl	3497	chr6:56819924-56875742:+	chr6	+	56819924	56875742	BEN domain containing 6 [Source:HGNC Symbol;Acc:HGNC:20871]	ACAGCCGACTTCGACAGTCTTTGGTCATGCTTCAAGCTTGGTCCAGAGAGCTGCCTTAGA					Cytoplasm			221336	CCDS83102			NM_001318539	uc063pfo.1		-2.25526	-1.50537	-1.1528	-1.85821	-1.54691	-1.42562		0.697786	0.464616	0.342187	0.758586	0.247559	0.333135
ASHG19AP1B10894324811	protein_coding	ENST00000611933	protein_coding	1.596	-0.187419	FAM13C	Ensembl	3031	chr10:61005939-61122352:-	chr10	-	61005939	61122352	family with sequence similarity 13 member C [Source:HGNC Symbol;Acc:HGNC:19371]	AGAAATACCGGGTAACTAAGCAAGACAAGAACCTCATAAAGCCGCTTTATGACCGATACA					Cytosol			220965	CCDS31207			NM_001001971	uc031wif.2		-0.150591	0.751882	2.12363	-0.627714	-0.65073	-0.784648		0.63917	0.411813	0.705329	0.831737	0.592788	0.575433
ASHG19AP1B10009147511	protein_coding	ENST00000292591	protein_coding	0.979364	-0.398286	MGAT4B	Ensembl	2446	chr5:179224597-179233934:-	chr5	-	179224597	179233934	mannosyl (alpha-1,3-)-glycoprotein beta-1,4-N-acetylglucosaminyltransferase, isozyme B [Source:HGNC Symbol;Acc:HGNC:7048]	GCAGTGAGCCTGATACCTGCCTCTGCCCTTCTGAGCCTGTTCCTCTTCCCTGAGTACAGG					Ribosome;Nucleous			11282	CCDS4448			NM_014275	uc003mks.4		5.48435	4.97525	3.44472	2.57298	3.72493	4.66831		0.386073	0.353241	0.175569	0.491744	0.372589	0.341427
ASHG19AP1B11446249511	protein_coding	ENST00000454930	protein_coding	1.70586	-0.936069	KAT7	Ensembl	1774	chr17:47866043-47905065:+	chr17	+	47866043	47905065	lysine acetyltransferase 7 [Source:HGNC Symbol;Acc:HGNC:17016]	TGCTCGAGTCACCCGCTCCTCAGCCAGGCTAAGCCAGAGTTCTCAAGGACACCTTACAGG					Cytosol;Insoluble Fraction		Yes	11143	CCDS56037			NM_001199156	uc010wma.3		1.03924	3.0026	2.64061	0.24986	0.904863	0.410135		0.240134	0.123614	0.0800102	0.456299	0.197998	0.194748
ASHG19AP1B12779095311	protein_coding	ENST00000374902	protein_coding	1.2057	0.762099	TEX10	Ensembl	3074	chr9:103064366-103115221:-	chr9	-	103064366	103115221	testis expressed 10 [Source:HGNC Symbol;Acc:HGNC:25988]	GGCCGCGGCCGGGTCCTCAGTAGTCGAGAATGACTAAAAAAAGAAAACGCCAACATGATT					Nucleus;Insoluble Fraction			54881	CCDS6748			NM_017746	uc004bas.4		-2.09136	-0.432491	-0.522097	-2.20869	-2.26486	-2.18949		0.627616	0.469017	0.47352	0.363936	0.329523	0.232363
ASHG19AP1B12744761311	protein_coding	ENST00000456172	protein_coding	0.783119	-0.00173444	ZNF322	Ensembl	4718	chr6:26634621-26659980:-	chr6	-	26634621	26659980	zinc finger protein 322 [Source:HGNC Symbol;Acc:HGNC:23640]	GCGGCTGCCAGGAATGCTATCTTCTTTGAGAAGTCAAATTGTCAGGATCAGGAATGTATG					Insoluble Fraction;Cell Membrane		Yes	79692				NM_001242799	uc021ynz.2		-0.732319	0.69381	1.24581	-0.574383	-0.182254	-0.385422		0.64446	0.373719	0.399279	0.493803	0.342135	0.583224
ASHG19AP1B11192916811	protein_coding	ENST00000354475	protein_coding	0.348772	-0.111703	WDR91	Ensembl	4588	chr7:134868591-134896286:-	chr7	-	134868591	134896286	WD repeat domain 91 [Source:HGNC Symbol;Acc:HGNC:24997]	TCAAGGCGGACAAGGAGAAGGGGTTCCGGGTGGATAAGATTGTGGACCAGCTGCAGCAGT					Nucleus;Insoluble Fraction			29062	CCDS34758			NM_014149	uc003vsp.3		-0.0503624	-0.0261809	-1.54802	-1.10401	-0.752735	-0.814137		0.46566	0.46856	0.10277	0.314336	0.354488	0.451646
ASHG19AP1B11860729811	protein_coding	ENST00000520727	protein_coding	0.119802	0.144426	ZFAT	Ensembl	4686	chr8:135490035-135708797:-	chr8	-	135490035	135708797	zinc finger and AT-hook domain containing [Source:HGNC Symbol;Acc:HGNC:19899]	CCTACTCTGCCCTTGGTGGAGGTTTACGAGGTCTGCTGGAGTTTGCTGGAGGTCCGCTCC				Autoimmune thyroiditis	Insoluble Fraction		Yes	57623	CCDS43768			NM_001029939	uc003yun.4		3.45263	3.66059	2.65843	2.78935	3.13168	3.49123		0.694578	0.70248	0.389456	0.580085	0.527782	0.508463
ASHG19AP1B11238031011	protein_coding	ENST00000280097	protein_coding	1.03993	-0.405823	HNMT	Ensembl	3295	chr2:138721880-138773934:+	chr2	+	138721880	138773934	histamine N-methyltransferase [Source:HGNC Symbol;Acc:HGNC:5028]	ACAAACTCATCCATTAATGTAGATAAAGCACTGTTTGGATATGAGATGTAGCAAATTCCA				Alcoholic Intoxication, Chronic;Asthma;Drug Allergy;Rhinitis;Urticaria;MENTAL RETARDATION, AUTOSOMAL RECESSIVE 51	Cytosol;Ribosome;Cytoplasm			3176				NM_006895	uc002tvf.4		-0.327829	1.87066	2.56591	0.248276	0.0631934	0.677481		0.396601	0.185662	0.647235	0.88022	0.423411	0.325263
ASHG19AP1B11867131711	protein_coding	ENST00000624815	protein_coding	0.25648	-0.124485	RBM7	Ensembl	3587	chr11:114271251-114281332:+	chr11	+	114271251	114281332	RNA binding motif protein 7 [Source:HGNC Symbol;Acc:HGNC:9904]	TCGAGCTTTTCCACCAGGAAGTAGTCATGCCCCACAAGATGTCAGTTTGTCATATCCCCA				Non-Small Cell Lung Carcinoma	Cytosol;Cytoplasm;Insoluble Fraction		Yes	10179				NM_001286048	uc031yfp.1		-0.581052	-0.23442	-0.335925	-1.29205	-0.684006	0.0552183		0.452848	0.354417	0.346181	0.584805	0.315329	0.357259
ASHG19AP1B13000388911	protein_coding	NM_001345908	protein_coding	1.53015	-0.0642008	WDR53	Refseq	1701	chr3:196281050-196295545:-	chr3	-	196281050	196295545		CGTCTCCTGAGCGCCCCAGAGTCTCCGGGACCATTATGGCAGTCAAGTGGACGGGTGGGC					Insoluble Fraction	1:testis[5.68]		348793	CCDS3318			NM_001345908	uc003fwt.4		3.43494	5.84621	1.34494	0.858725	2.81234	2.36459		0.407401	0.322668	0.284022	0.508022	0.269266	0.28295
ASHG19AP1B13765792111	protein_coding	ENST00000323557	protein_coding	0.0727869	-0.232366	FBXO9	Ensembl	3418	chr6:52930257-52964401:+	chr6	+	52930257	52964401	F-box protein 9 [Source:HGNC Symbol;Acc:HGNC:13588]	GGAGAGCCCCTCGAGCGCAGCAGGCCGCCCCGCCAGCATGGCAGAAGCTGAGGAAGATTG				Liver Cirrhosis, Experimental	Cytosol;Ribosome;Nucleus			26268	CCDS55022			NM_033480	uc063pbe.1		0.876617	0.470779	1.51889	0.463487	0.78762	1.39682		0.449091	0.565554	0.710777	0.689135	0.644151	0.69367
ASHG19AP1B11794017611	protein_coding	ENST00000507071	protein_coding	-0.433245	0.21682	CPEB2	Ensembl	2103	chr4:15005522-15068250:+	chr4	+	15005522	15068250	cytoplasmic polyadenylation element binding protein 2 [Source:HGNC Symbol;Acc:HGNC:21745]	GATGTTAAATGGTCGTTCTTCCCTCTTTCCAATAGATGATGGCTTGCTTGATGATGGTCA					Endoplasmic reticulum;Insoluble Fraction			132864				NM_182485	uc062vgj.1		0.330985	0.53688	0.809799	1.63714	0.732044	0.608217		0.472938	0.464631	0.240129	0.298349	0.275446	0.439567
ASHG19AP1B13481278911	protein_coding	ENST00000391993	protein_coding	0.452302	0.0907473	TRAF3IP1	Ensembl	4003	chr2:239229082-239309463:+	chr2	+	239229082	239309463	TRAF3 interacting protein 1 [Source:HGNC Symbol;Acc:HGNC:17861]	ACAAAAACATCAAAACGGCGATCCAAAAATTCAGTGGAAGGTGACTCCACCAGTGATGCA				Hypertensive disease;Macular degeneration;Premature Menopause;Nystagmus;Retinitis Pigmentosa;Strabismus;Nephritis, Tubulointerstitial;Low Vision;Short stature;Renal dysplasia and retinal aplasia (disorder);Increase in blood pressure;Global developmental delay;Nephronophthisis;Retinal Dystrophies;Retinal pigment epithelial abnormality;Progressive visual loss;Abnormality of retinal pigmentation;Cog…	Ribosome			26146	CCDS46557			NM_001139490	uc002vyf.4		-0.399409	0.379235	-0.326851	-1.12252	-0.320375	-0.261034		0.703547	0.609453	0.587801	0.660711	0.557916	0.566295
ASHG19AP1B12228105711	protein_coding	ENST00000513349	protein_coding	-0.507548	0.307365	DROSHA	Ensembl	4681	chr5:31401241-31532216:-	chr5	-	31401241	31532216	drosha ribonuclease III [Source:HGNC Symbol;Acc:HGNC:17904]	AACCGAGAAGAGACAGACGGAGAAAAGAGAGTTACTTTTCCAGGTTGCTTTTCCCGGGGA				Male infertility;Schizophrenia	Cytosol;Insoluble Fraction			29102	CCDS47194			NM_001100412	uc003jhh.3		-1.48965	-1.56458	-2.04186	-0.768728	-0.799587	-2.00514		0.415785	0.399407	0.15533	0.478783	0.10974	0.195772
ASHG19AP1B12533043911	protein_coding	ENST00000476351	protein_coding	0.181191	-0.0520434	ACY1	Ensembl	1409	chr3:52017459-52023213:+	chr3	+	52017459	52023213	aminoacylase 1 [Source:HGNC Symbol;Acc:HGNC:177]	CCGCACTGTCCAGCCCAAGCCTGACTATGGCACCAACCCTACACTCTCCTCCATCTTGCT				Renal Cell Carcinoma;Epilepsy;Sensorineural Hearing Loss (disorder);Orbital separation excessive;Muscle hypotonia;Precancerous Conditions;Seizures;Muscle Weakness;Degenerative brain disorder;Cerebral atrophy;Cerebellar degeneration;Hyperactive behavior;Global developmental delay;Atrophy of cerebellum;Acute encephalopathy;Aminoacylase 1 deficiency;Phenotypic variability;Highly variable clinical ph…	Cytosol;Nucleous			95	CCDS56263			NM_001198898	uc021wzb.2		0.362141	0.285336	0.233793	-0.094959	0.0270262	0.405629		0.450818	0.480859	0.272846	0.492649	0.343112	0.413007
ASHG19AP1B10020867311	protein_coding	ENST00000418800	protein_coding	1.05064	-0.0682949	DDR1	Ensembl	3588	chr6:30850390-30867617:+	chr6	+	30850390	30867617	discoidin domain receptor tyrosine kinase 1 [Source:HGNC Symbol;Acc:HGNC:2730]	TCAGGACTCTCTAGCTCCTTCTGCTCTCCCCAGTGGACCCCTCTGTCTGGCACTGCCATG		Yes		Adenocarcinoma;Lung Neoplasms;Mammary Neoplasms, Experimental;Prostatic Neoplasms;Schizophrenia	Ribosome;Endoplasmic reticulum;Cell Membrane;Nucleous;Nucleoplasm			-1	CCDS4690				uc010jse.4		7.96115	7.44998	4.17628	3.70003	6.35166	6.38381		0.369594	0.35028	0.233573	0.460966	0.2653	0.273402
ASHG19AP1B10795577411	protein_coding	ENST00000379158	protein_coding	0.308447	0.256097	NUDT2	Ensembl	1075	chr9:34329504-34343711:+	chr9	+	34329504	34343711	nudix hydrolase 2 [Source:HGNC Symbol;Acc:HGNC:8049]	CTTCTGCTTCGGGGAGGGCATGGGATCAGCTACCTGTTTCTGCCTCAACCACGGACCAAT				Mammary Neoplasms	Ribosome;Cytoplasm			318	CCDS6552		00240+3.6.1.17	NM_001161	uc003zub.3		-0.777266	-1.29328	-1.00715	-1.39667	-1.46552	-1.14084		0.428741	0.430405	0.479944	0.500418	0.342224	0.278645
ASHG19AP1B11213098711	protein_coding	ENST00000244709	protein_coding	-0.954689	-0.0275805	TREM1	Ensembl	1690	chr6:41242942-41254457:-	chr6	-	41242942	41254457	triggering receptor expressed on myeloid cells 1 [Source:HGNC Symbol;Acc:HGNC:17760]	TCAGACACTTGGGTTTCATGCTTATGTGTGGTTCTTTCCAACACTCCCAGAAAAGGGTGT				Liver diseases;Schizophrenia				54210	CCDS4854	CHEMBL1697674		NM_018643	uc003oqf.3		-1.60637	-1.87873	-2.3858	-0.609534	-1.44003	-0.95727		0.545856	0.569114	0.222457	0.650119	0.410664	0.302459
ASHG19AP1B13514685411	protein_coding	ENST00000373362	protein_coding	0.421607	0.396512	GJB3	Ensembl	1797	chr1:35247879-35251970:+	chr1	+	35247879	35251970	gap junction protein beta 3 [Source:HGNC Symbol;Acc:HGNC:4285]	GAACTCCCACCAGGTAGGCACGGCCCCCACCAGGCGCCATGGACTGGAAGACACTCCAGG				Alopecia;Deafness;Diabetes Mellitus;Exanthema;Flushing;Glaucoma;Hearing Loss, High-Frequency;Sensorineural Hearing Loss (disorder);Peripheral Neuropathy;Dermatologic disorders;Erythema;Hyperkeratosis, Epidermolytic;Cataract;Dry skin;Skin bulla;Xerosis;Erythrokeratodermia variabilis;Photosensitivity of skin;Short stature;Small head;Weight decreased;Lens Opacities;Hyperpigmented macules;Infantile o…	Ribosome			2707				NM_001005752	uc001bxy.4		-0.253853	-0.824521	-1.28248	-1.96004	-0.942165	-0.723466		0.466478	0.496769	0.478356	0.389033	0.307905	0.398238
ASHG19AP1B11490925111	protein_coding	ENST00000327134	protein_coding	0.257529	0.324452	PAK2	Ensembl	6139	chr3:196466728-196559518:+	chr3	+	196466728	196559518	p21 (RAC1) activated kinase 2 [Source:HGNC Symbol;Acc:HGNC:8591]	AATTATTACAGCATCCTTTCCTGAAACTGGCCAAACCGTTATCTAGCTTGACACCACTGA				Proteinuria;Schizophrenia	Ribosome;Cytosol;Nucleus;Cytoplasm;Insoluble Fraction;Cell Membrane			5062	CCDS3321	CHEMBL4487		NM_002577	uc003fwy.4		-1.22742	-0.103725	-0.302134	-1.22727	-0.621795	-0.556808		0.639455	0.435887	0.410658	0.552462	0.261087	0.373175
ASHG19AP1B12434509711	protein_coding	ENST00000326470	protein_coding	0.266151	0.453651	SSH1	Ensembl	2432	chr12:109185702-109221327:-	chr12	-	109185702	109221327	slingshot protein phosphatase 1 [Source:HGNC Symbol;Acc:HGNC:30579]	AGCCAACCCACTGCTTCTGCTGTCCAGAGGTTTCCAGCTCAAATTACTTAAGTGAGAGCT					Ribosome;Cytosol;Chromatin		Yes	54434	CCDS53825			NM_001161331	uc010sxg.3		-1.02184	-1.26189	-0.817899	-1.48232	-1.56442	-0.853346		0.614896	0.551474	0.240618	0.357011	0.34233	0.328031
ASHG19AP1B10807727411	protein_coding	ENST00000326665	protein_coding	1.01261	0.221403	ERICH3	Ensembl	7159	chr1:75033795-75139422:-	chr1	-	75033795	75139422	glutamate rich 3 [Source:HGNC Symbol;Acc:HGNC:25346]	GGTCTCCCTGGGTTGGAGGAAGGTGGAAAGGATTCATTGCCATTAGCCTATGTCCTGGCT					Nucleus			127254	CCDS30755			NM_001002912	uc001dgg.3		9.30134	9.25714	4.97926	5.54159	7.83988	7.11845		0.401209	0.351008	0.552965	0.585532	0.266493	0.26747
ASHG19AP1B12011492411	protein_coding	ENST00000380842	protein_coding	0.780874	-0.674497	POMP	Ensembl	1330	chr13:29233241-29253062:+	chr13	+	29233241	29253062	proteasome maturation protein [Source:HGNC Symbol;Acc:HGNC:20330]	GCAGAGCTGCGGAAGATGAATGCCAGAGGACTTGGATCTGAGCTAAAGGACAGTATTCCA				Ichthyoses;Palmoplantar Keratosis;Parakeratosis;Congenital Nonbullous Ichthyosiform Erythroderma;Dystrophia unguium;Pseudoainhum;Overcurvature of nail;Amniotic Bands;Keratosis Linearis with Ichthyosis Congenita and Sclerosing Keratoderma;Linear arrays of macular hyperkeratoses in flexural areas;Honeycomb palmoplantar keratoderma;Autosomal recessive predisposition	Ribosome;Cytosol;Cytoplasm			51371	CCDS9331			NM_015932	uc001usf.4		-0.220811	1.35269	1.7673	0.084798	0.447919	0.0238432		0.19795	0.190458	0.155759	0.519423	0.170713	0.178376
ASHG19AP1B10699383911	protein_coding	ENST00000377940	protein_coding	0.27135	0.424067	ZPBP2	Ensembl	2177	chr17:38024469-38034149:+	chr17	+	38024469	38034149	zona pellucida binding protein 2 [Source:HGNC Symbol;Acc:HGNC:20678]	GCGAACGTGCGTCCTACTCTCCGCGGTGCTCTGGTGCCTCACAGGAGACAAAATATATGT					Nucleus			124626	CCDS11353			NM_198844	uc002htf.4		0.111852	-0.168483	-1.02111	-1.18216	-0.541946	-0.167681		0.354288	0.475714	0.20997	0.277808	0.231591	0.265714
ASHG19AP1B10021887111	protein_coding	ENST00000454449	protein_coding	0.771011	0.0994202	ETV3L	Ensembl	1976	chr1:157061836-157069600:-	chr1	-	157061836	157069600	ETS variant 3 like [Source:HGNC Symbol;Acc:HGNC:33834]	GGCCTTCTCTGCTCTGTAATACTCCACTGTGACCATGAATAAAATGCCCTTGCAAACTGT							Yes	440695	CCDS30893			NM_001004341	uc001fqq.3		1.92693	0.722204	-0.232417	-0.518106	0.0951536	0.52664		0.363123	0.42893	0.230676	0.422625	0.259293	0.272706
ASHG19AP1B13493657311	protein_coding	ENST00000233809	protein_coding	2.58691	-0.132767	IGFBP2	Ensembl	1439	chr2:217498118-217529159:+	chr2	+	217498118	217529159	insulin like growth factor binding protein 2 [Source:HGNC Symbol;Acc:HGNC:5471]	CGCCAGCCCGGAGCAGGTTGCAGACAATGGCGATGACCACTCAGAAGGAGGCCTGGTGGA		Yes		Bipolar Disorder;Adenoid Cystic Carcinoma;Contact Dermatitis;Insulin Resistance;Liver Cirrhosis;Liver Cirrhosis, Experimental;Obesity;Salivary Gland Neoplasms	Endoplasmic reticulum;Ribosome;Cytoplasm			3485	CCDS42815	CHEMBL3088		NM_000597	uc061sgd.1		-0.442467	1.44208	1.88985	-1.29403	-1.69709	-1.88016		0.326579	0.252059	0.295266	0.409315	0.336865	0.211964
ASHG19AP1B11066675211	protein_coding	ENST00000392370	protein_coding	1.95382	-0.0350416	CALCRL	Ensembl	5155	chr2:188207856-188313187:-	chr2	-	188207856	188313187	calcitonin receptor like receptor [Source:HGNC Symbol;Acc:HGNC:16709]	CTCCCACTATGCCTGATGTGACGCTACTAACCTGACATCACCAAGTGTGGAATTGGAGAA				Dermatitis, Allergic Contact				10203	CCDS2293			NM_005795	uc002upv.6		-0.327792	1.44153	0.65393	-1.76471	-1.20004	-1.12905		0.361735	0.399127	0.362498	0.621457	0.264292	0.265231
ASHG19AP1B11823817511	protein_coding	ENST00000301659	protein_coding	1.61651	-0.352817	GSDMA	Ensembl	2164	chr17:38119226-38134019:+	chr17	+	38119226	38134019	gasdermin A [Source:HGNC Symbol;Acc:HGNC:13311]	GATAGGACCCAGCCCCGCTCCCAGAGACAATGACCATGTTTGAAAATGTCACCCGGGCCC		Yes			Nucleus;Cytoplasm			284110				NM_178171			3.73581	5.37749	3.47655	1.67218	3.06978	2.99835		0.270902	0.296357	0.19476	0.465544	0.263962	0.243632
ASHG19AP1B11684092611	protein_coding	ENST00000602142	protein_coding	0.408759	0.199172	VAV1	Ensembl	2620	chr19:6772737-6857118:+	chr19	+	6772737	6857118	vav guanine nucleotide exchange factor 1 [Source:HGNC Symbol;Acc:HGNC:12657]	CCTGCGTGAGGTCAACCTGCGCCCCCAGATGTCCCAGTTCCTGTGCCTTAAGAACATTAG		Yes		Adult T-Cell Lymphoma/Leukemia;Liver Cirrhosis, Experimental;Medulloblastoma;Adenocarcinoma of lung (disorder)	Endoplasmic reticulum;Insoluble Fraction		Yes	7409	CCDS12174	CHEMBL3259472		NM_005428	uc002mfu.3		0.315874	0.219262	0.345482	-0.560315	-0.121831	0.336489		0.407536	0.472949	0.366766	0.415595	0.392153	0.27867
ASHG19AP1B12252192711	protein_coding	ENST00000396402	protein_coding	-0.274418	-0.170589	CYP19A1	Ensembl	4417	chr15:51500254-51630807:-	chr15	-	51500254	51630807	cytochrome P450 family 19 subfamily A member 1 [Source:HGNC Symbol;Acc:HGNC:2594]	GGACAGGGTTCAGGGAGTTTCTGGAGGGCTGAACACGTGGAGGCAAACAGGAAGGTGAAG		Yes		Acanthosis Nigricans;Adenocarcinoma;Amenorrhea;Autistic Disorder;Bone Resorption;Cryptorchidism;Diabetes Mellitus, Non-Insulin-Dependent;Endometriosis;Esophageal Neoplasms;Fatty Liver;Fibrosis;Gynecomastia;Hyperlipidemia;Hypogonadism;Hypopituitarism;Female infertility;Male infertility;Insulin Resistance;Obesity;Osteopenia;Osteoporosis;Ovarian Cysts;Ovarian Diseases;Polycystic Ovary Syndrome;Prost…	Nucleus			1588	CCDS10139	CHEMBL1978		NM_001347250	uc001zza.5		0.500676	0.301138	-0.389514	0.201999	0.336006	0.697549		0.376471	0.520498	0.161818	0.602797	0.296445	0.292441
ASHG19AP1B14078847111	protein_coding	ENST00000452476	protein_coding	0.117867	0.322154	LYAR	Ensembl	1468	chr4:4269431-4291748:-	chr4	-	4269431	4291748	Ly1 antibody reactive [Source:HGNC Symbol;Acc:HGNC:26021]	CCCAGAGGTCCGACCTGGGAGGCTGGGGCTCAGAGAGCAATGTTTGCTGTCTTCCATTGG					Ribosome;Cytosol;Cytoplasm;Insoluble Fraction		Yes	55646				NM_001145725	uc011bvy.4		0.330804	0.953616	1.97997	2.11677	0.703397	0.0906246		0.231231	0.247971	0.103115	0.193141	0.146268	0.126372
ASHG19AP1B10859527511	protein_coding	ENST00000367445	protein_coding	0.858783	-0.0717688	TROVE2	Ensembl	1898	chr1:193029187-193060907:+	chr1	+	193029187	193060907	TROVE domain family member 2 [Source:HGNC Symbol;Acc:HGNC:11313]	GAGGCATGTTGGATATGTGCGGCTTTGATACTGGAGCTCTGGATCCTTGCAAAATACCCT					Ribosome;Cytosol;Insoluble Fraction			6738	CCDS41450			NM_001042370	uc009wyq.4		0.466121	3.0846	3.31585	1.62412	1.57616	1.08994		0.309227	0.339127	0.533816	0.688599	0.307778	0.246088
ASHG19AP1B11682745411	protein_coding	ENST00000394919	protein_coding	-0.269669	-0.272048	ASCC1	Ensembl	2683	chr10:73855790-73975867:-	chr10	-	73855790	73975867	activating signal cointegrator 1 complex subunit 1 [Source:HGNC Symbol;Acc:HGNC:24268]	AAAGTTGTTTGCCTTTTACTTTGCTTGGTCTATCATTTTCCTACCAAAGTTTGTCCTCTT				Barrett Esophagus;Esophageal carcinoma;Somatic mutation	Cytoplasm;Insoluble Fraction		Yes	51008				NM_001198798	uc021pso.1		-0.72278	-1.06521	-1.55826	-2.04351	-0.518531	0.0247943		0.390112	0.319668	0.164731	0.509252	0.304861	0.241876
ASHG19AP1B10005682411	protein_coding	FTMT26800005164	protein_coding	0.911111	0.163544	CATG00000032667.1	FANTOM5CAT	3356	chr17:80056851-80060206:+	chr17	+	80056851	80060206	At least 1 of the 10 top ranked transcript is CPAT coding and max ORF size >=300, NOT annotated as nonCoding in GENCODE	GTCTGCCCAGTTCAGAAAGGTGGCCCGAGGGTATATGGCAAGGCCCGTCAATTCACCCAG								-1							1.0329	0.401845	1.20554	0.299463	0.119704	-0.512209		0.314692	0.278717	0.12504	0.261853	0.183107	0.196493
ASHG19AP1B12650399511	protein_coding	ENCT00000378770	protein_coding	0.288075	-0.0196412	CATG00000086309.1	FANTOM5CAT	12017	chr6:143832422-143847191:+	chr6	+	143832422	143847191	At least 1 of the 10 top ranked transcript is CPAT coding and max ORF size >=300, NOT annotated as nonCoding in GENCODE	GGGTCTCGACAAGTATTGCCAGCACTGCACCTGCCACCCTGATAGGTAAGTCAGCTCTGG								-1							0.178179	-0.347409	-0.867115	-0.965082	-0.82857	-0.106916		0.438054	0.558625	0.297571	0.567862	0.45541	0.288719
ASHG19AP1B10564709311	protein_coding	ENST00000514798	protein_coding	-0.506321	0.253334	CFAP97	Ensembl	2895	chr4:186090180-186125182:-	chr4	-	186090180	186125182	cilia and flagella associated protein 97 [Source:HGNC Symbol;Acc:HGNC:29276]	AGAAAACTTGACTATCTCGCTCTGTCACCCAGGCTGGAGTGCAGTGACGTGATCTTGGCT					Cytosol;Insoluble Fraction			57587	CCDS75216			NM_001292033	uc003ixg.3		-0.972317	-0.807504	-1.42879	0.256754	-0.92882	-1.01759		0.443997	0.474756	0.345148	0.424458	0.438981	0.196917
ASHG19AP1B11795776511	protein_coding	ENST00000394853	protein_coding	1.32049	0.186802	PPP3CA	Ensembl	3604	chr4:101945485-102268484:-	chr4	-	101945485	102268484	protein phosphatase 3 catalytic subunit alpha [Source:HGNC Symbol;Acc:HGNC:9314]	GGGAAGCAAACCCTGCAAAGCGCTATCAAAGGATTTTCACCACAACATAAGATCACTAGC				Hepatolenticular Degeneration;Pancreatitis;Prostatic Neoplasms;Testicular Diseases;Left Ventricular Hypertrophy;Adenocarcinoma of lung (disorder)	Ribosome;Cytosol;Insoluble Fraction;Cell Membrane			5530	CCDS47114			NM_001130691	uc003hvu.3		-1.17839	0.261872	0.338965	-1.54498	-1.03065	-1.9634		0.513681	0.386445	0.494547	0.53154	0.348153	0.345599
ASHG19AP1B11157888511	protein_coding	ENST00000341287	protein_coding	-0.0957966	-0.0924598	C2orf80	Ensembl	1238	chr2:209030071-209054797:-	chr2	-	209030071	209054797	chromosome 2 open reading frame 80 [Source:HGNC Symbol;Acc:HGNC:34352]	AAAAAGCATGTGTTCCTGATGTCTGTGAGCACCAGTCTGAGATGCGCGGATGCTTCAGCA					Cytoplasm			389073	CCDS42809			NM_001099334	uc002vcr.4		-1.60239	-1.9513	-2.18569	-2.60579	-1.74996	-1.09624		0.402986	0.387119	0.130813	0.3148	0.393727	0.273344
ASHG19AP1B12560228311	protein_coding	ENST00000622102	protein_coding	1.21079	0.229879	PLEKHA8	Ensembl	2140	chr7:30067977-30157961:+	chr7	+	30067977	30157961	pleckstrin homology domain containing A8 [Source:HGNC Symbol;Acc:HGNC:30037]	TTGCGGCAACACCATGGCTGGGTAGTTCGAGGGGTTTTTGCGGGACACACAAATGTCTGA		Yes			Ribosome;Cytosol			84725	CCDS75574			NM_001197027	uc022aba.1		0.344931	1.38042	1.01138	-0.577076	-0.213635	-0.104924		0.546174	0.484849	0.611105	0.612264	0.46608	0.32191
ASHG19AP1B13789237711	protein_coding	uc011meg.1	protein_coding	0.614037	0.0637798	RP11-216L13.17	knownGene	367	chr9:139685777-139686818:+	chr9	+	139685777	139686818	Homo sapiens transmembrane protein 141 (TMEM141), mRNA.	AGGCCCGCTCCCCGAGCCCTGCCAACCATGGTGAACTTGGGTCTGTCCCGGGTGGACGAC								-1							1.2478	1.73041	2.26038	1.1612	0.877007	1.35827		0.306886	0.275657	0.244637	0.340031	0.283258	0.168119
ASHG19AP1B11634005911	protein_coding	ENST00000346192	protein_coding	-0.0151974	-0.18654	IGF2BP2	Ensembl	3291	chr3:185361763-185542812:-	chr3	-	185361763	185542812	insulin like growth factor 2 mRNA binding protein 2 [Source:HGNC Symbol;Acc:HGNC:28867]	TGAAAATGATATGCTGGCTGTTAACACCCACTCCGGATACTTCTCCAGCCTGTACCCCCA				Diabetes Mellitus, Non-Insulin-Dependent;Schizophrenia;Chronic schizophrenia	Nucleus;Chromatin			10644	CCDS33903			NM_001007225	uc003fpp.4		0.231755	-0.0699452	-1.17673	-1.31199	0.190226	0.152434		0.332554	0.44443	0.198311	0.511701	0.358663	0.239552
ASHG19AP1B13565550511	protein_coding	NM_001353976	protein_coding	0.00864148	0.115756	STAMBP	Refseq	6944	chr2:74056094-74094295:+	chr2	+	74056094	74094295		ACGTGGTGGGGCAGGGCCTCCGAGCGTGGTTGGACTTTGAAGGGGATCGGCCGCCGTGAG				Blepharoptosis;Brain Diseases;Developmental Disabilities;Cleft Palate;Deafness;Epilepsy;Foramen Ovale, Patent;Hearing Loss, Partial;Ventricular Septal Defects;Orbital separation excessive;Low Birth Weights;Microcephaly;Muscle hypotonia;Myoclonus;Optic Atrophy;Seizures;Degenerative brain disorder;Right Ventricular Hypertrophy;Brachydactyly;Failure to gain weight;Cerebral atrophy;Small for gestatio…	Ribosome;Cytosol			10617				NM_001353976			-0.602633	-0.784316	-0.867519	-0.498663	-1.00089	-0.780843		0.438196	0.38869	0.233477	0.41436	0.243468	0.320779
ASHG19AP1B11210614211	protein_coding	ENST00000341420	protein_coding	0.804367	-0.263862	FLRT3	Ensembl	3971	chr20:14304641-14318262:-	chr20	-	14304641	14318262	fibronectin leucine rich transmembrane protein 3 [Source:HGNC Symbol;Acc:HGNC:3762]	TTTCACAGCAGGGTTCTGAAGTAACGGAAGCTACCTTGTATAAAGACCTCAACACTGCTG				Spontaneous abortion;Anosmia;Cryptorchidism;Gynecomastia;Delayed Puberty;Kallmann Syndrome;Primary physiologic amenorrhea;Small testicle;Congenital hypoplasia of breast;Congenital hypoplasia of penis;Hypogonadotropic hypogonadism;Decreased fertility;Sparse pubic hair;Sparse axillary hair;Sense of smell impaired;Decreased bone mineral density Z score;Hypogonadism, Isolated Hypogonadotropic;HYPOGON…				23767				NM_198391	uc002wov.3		-1.437	0.446695	-1.26187	-2.46695	-1.41902	-0.779315		0.497527	0.402225	0.581568	0.677539	0.591993	0.509071
ASHG19AP1B12189647911	protein_coding	ENST00000383693	protein_coding	1.13659	-0.124472	LNP1	Ensembl	2210	chr3:100120037-100175163:+	chr3	+	100120037	100175163	leukemia NUP98 fusion partner 1 [Source:HGNC Symbol;Acc:HGNC:28014]	AACCTCCCTGCCCTGCCCACTTCCTGTGCTTCCCAGAATTCCATCATCTGACTGCCATCC								348801	CCDS43120			NM_001085451	uc003dtx.5		9.22236	8.26914	6.86245	5.71893	7.2101	8.01514		0.376347	0.357957	0.200549	0.437897	0.269893	0.311303
ASHG19AP1B12850624011	protein_coding	ENST00000268124	protein_coding	1.1434	-0.110882	POLG	Ensembl	4500	chr15:89859536-89878078:-	chr15	-	89859536	89878078	DNA polymerase gamma, catalytic subunit [Source:HGNC Symbol;Acc:HGNC:9179]	ACGTGATAAACCTGCTCCAAGGCAGTGGAAATAAAAAGAAGGAAAAAAAAGACTCTATCT				Abdomen distended;Abdominal Pain;Acidosis, Lactic;Bipolar Disorder;Blepharoptosis;Cachexia;Cardiomyopathy, Dilated;Cerebellar Ataxia;Diffuse Cerebral Sclerosis of Schilder;Comatose;Constipation;Deglutition Disorders;Depressive disorder;Dysarthria;Epilepsy;Gliosis;Sensorineural Hearing Loss (disorder);Hepatomegaly;Male infertility;Intestinal Pseudo-Obstruction;Leigh Disease;Premature Menopause;Mit…	Ribosome;Nucleus;Insoluble Fraction			5428	CCDS10350	CHEMBL2732		NM_002693	uc002bns.5		1.0486	3.30394	2.81201	1.39326	1.15589	1.18519		0.375546	0.376519	0.657659	0.782221	0.453383	0.286741
ASHG19AP1B13244714211	protein_coding	NM_001278740	protein_coding	0.137898	0.23015	TSPAN6	Refseq	4125	chrX:99882105-99891729:-	chrX	-	99882105	99891729		CCCGGTGCGGTGGTGCAGGGTCTCGGGCTAGTCATGGCGTCCCCGTCTCGGAGACTGCAG					Ribosome;Cytoplasm	2:embryonic_stem_cell[8.19];major_salivary_gland[7.36]		7105				NM_001278740			1.90854	1.39393	1.20616	1.23257	1.33857	1.5238		0.386486	0.471382	0.297859	0.323528	0.35215	0.309633
ASHG19AP1B12526390511	protein_coding	ENST00000409150	protein_coding	0.126846	0.0471942	NEMP2	Ensembl	6168	chr2:191369068-191399448:-	chr2	-	191369068	191399448	nuclear envelope integral membrane protein 2 [Source:HGNC Symbol;Acc:HGNC:33700]	AACGACCACTCAATAAAATGGCTCTGCCCTTCACAGGTGGTTGGAAGTTGGCTTTGTGCC								100131211	CCDS46476			NM_001142645	uc010zgf.3		-1.92121	-1.76403	-1.37333	-2.32761	-1.69733	-1.41418		0.691202	0.229475	0.262448	0.423731	0.429598	0.291719
ASHG19AP1B10174633011	protein_coding	ENST00000228740	protein_coding	0.514914	0.0766635	LTA4H	Ensembl	2139	chr12:96394606-96429439:-	chr12	-	96394606	96429439	leukotriene A4 hydrolase [Source:HGNC Symbol;Acc:HGNC:6710]	GCTGTGCTGTGTGATCCCCCAGAGCCATGCCCGAGATAGTGGATACCTGTTCGTTGGCCT				Atherosclerosis;Mental Depression;Depressive disorder;Liver Cirrhosis, Experimental	Cytosol;Nucleus;Ribosome;Insoluble Fraction			4048	CCDS9059	CHEMBL4618		NM_000895	uc001ten.3		2.21188	1.61465	2.51609	1.09872	1.90992	1.78925		0.38667	0.410469	0.114725	0.317195	0.328959	0.218519
ASHG19AP1B13373672811	protein_coding	ENST00000395238	protein_coding	0.389765	0.24993	IP6K1	Ensembl	4117	chr3:49761728-49823973:-	chr3	-	49761728	49823973	inositol hexakisphosphate kinase 1 [Source:HGNC Symbol;Acc:HGNC:18360]	GGGCCGGGCAGGCGTGGTATCTGTCTGTTTTGAGGGGGACAGTGATGGTTACATCAACTT					Ribosome;Cytosol;Insoluble Fraction;Cell Membrane;Nucleous			9807				NM_001006115	uc003cxn.1		-0.843822	-0.311813	-1.3996	-1.55491	-0.929741	-1.23988		0.455916	0.433754	0.337465	0.436573	0.329798	0.265574
ASHG19AP1B10533884311	protein_coding	ENST00000255858	protein_coding	0.996885	0.575345	SEC14L4	Ensembl	2499	chr22:30884900-30901682:-	chr22	-	30884900	30901682	SEC14 like lipid binding 4 [Source:HGNC Symbol;Acc:HGNC:20627]	GCTGGCGTCTATGTCCTGCGCTTCGACAACACCTACAGCCGGATGCATGCCAAGAAGCTC								284904	CCDS13878			NM_174977	uc003aid.4		-0.0849663	-1.40564	-2.14124	-2.84492	-1.9351	-1.84248		0.334349	0.349289	0.474013	0.18703	0.387601	0.202298
ASHG19AP1B10622688211	protein_coding	ENST00000432459	protein_coding	0.282712	0.566539	RNF32	Ensembl	1893	chr7:156433441-156469818:+	chr7	+	156433441	156469818	ring finger protein 32 [Source:HGNC Symbol;Acc:HGNC:17118]	GGACTCGGGGTCCTGCAGAAGAATAGAAGGAAGGTGATAGGATGTGATGATAGAATTTGT					Cytosol			140545				NM_001184996	uc010lqm.4		-0.566304	-0.838789	-1.62748	-1.50263	-1.50839	-0.869676		0.424701	0.392047	0.403421	0.3291	0.331963	0.162838
ASHG19AP1B11675254411	protein_coding	ENST00000548115	protein_coding	0.572775	0.201789	TFCP2	Ensembl	1862	chr12:51489005-51566695:-	chr12	-	51489005	51566695	transcription factor CP2 [Source:HGNC Symbol;Acc:HGNC:11748]	GTGGAGTTCCTGTGGGACCCTGCAAAGAGGACATCTGTGTTTATTCAGCCCAAAGGTGCA				Unipolar Depression;Major Depressive Disorder	Cytosol;Insoluble Fraction;Cell Membrane		Yes	7024	CCDS55827			NM_001173453	uc009zlx.3		0.197901	-0.0305993	-0.261622	-0.889598	-0.608743	-0.314302		0.521374	0.531186	0.35681	0.439367	0.382815	0.403226
ASHG19AP1B10466042511	protein_coding	ENST00000328939	protein_coding	0.50061	-0.172388	KCNIP1	Ensembl	2014	chr5:169931040-170163636:+	chr5	+	169931040	170163636	potassium voltage-gated channel interacting protein 1 [Source:HGNC Symbol;Acc:HGNC:15521]	TGGGCACCTTCTCATCTCTGCAAACCAAACAAAGGCGACCCTCGAAAGATAAGATTGAAG							Yes	30820	CCDS4374			NM_014592	uc003mat.4		-0.935072	-1.322	-0.397494	-1.45932	-1.51292	-1.18415		0.263308	0.403252	0.464887	0.483373	0.425727	0.365951
ASHG19AP1B12149922211	protein_coding	ENST00000379343	protein_coding	-0.508517	-0.250808	SLC30A6	Ensembl	2354	chr2:32390933-32446593:+	chr2	+	32390933	32446593	solute carrier family 30 member 6 [Source:HGNC Symbol;Acc:HGNC:19305]	GGCGTGAGCTACCGTGCCTGAGCAATAGTTTAATGACATGTTTAATAAGTTACTGGGTAA				Alzheimer's Disease	Ribosome;Endoplasmic reticulum;Insoluble Fraction			55676	CCDS54341			NM_001193513	uc002rof.3		1.52583	1.51529	0.650503	1.39714	1.2736	2.54644		0.34718	0.422152	0.173742	0.503593	0.345998	0.272547
ASHG19AP1B13265214911	protein_coding	ENST00000355415	protein_coding	0.154261	0.169293	MFSD12	Ensembl	2124	chr19:3544197-3557571:-	chr19	-	3544197	3557571	major facilitator superfamily domain containing 12 [Source:HGNC Symbol;Acc:HGNC:28299]	CCGCGCAAGGCCTGGCACCTGGTCGGCACCGTCTGCGTCCTGCTGTCCTTCCCCTTCATC					Ribosome;Endoplasmic reticulum;Nucleus;Nucleous		Yes	126321	CCDS42465			NM_174983	uc002lxz.5		-0.145176	-0.0610225	-0.698718	-0.85509	-0.513671	0.00106194		0.413903	0.432134	0.276645	0.429369	0.29178	0.277229
ASHG19AP1B10018001811	protein_coding	ENST00000339656	protein_coding	0.944836	-0.688505	ZNF587	Ensembl	6882	chr19:58361225-58376480:+	chr19	+	58361225	58376480	zinc finger protein 587 [Source:HGNC Symbol;Acc:HGNC:30955]	GTCTCTTGTCTTGAATTAATACAACTTTTGTTAATTCTCTTATGAAGTTAATCTTCCTGC					Nucleus;Cytoplasm;Chromatin;Insoluble Fraction;Nucleoplasm		Yes	84914	CCDS12964			NM_032828	uc002qql.4		-0.470928	1.33063	1.5359	-0.627134	-0.125428	0.313654		0.184242	0.152667	0.394211	0.727503	0.229237	0.221544
ASHG19AP1B10973643411	protein_coding	ENST00000402938	protein_coding	0.341405	-0.158376	GABRR2	Ensembl	1682	chr6:89967239-90025018:-	chr6	-	89967239	90025018	gamma-aminobutyric acid type A receptor rho2 subunit [Source:HGNC Symbol;Acc:HGNC:4091]	GAGCCTGGACAGCATCTCCGAGGTGGACATGGACTTCACTATGACCCTGTACCTGCGGCA				Alcoholic Intoxication, Chronic;Bipolar Disorder;Liver diseases;Neurotoxicity Syndromes	Nucleus			2570	CCDS5020	CHEMBL2375		NM_002043	uc003pnb.4		-1.84578	-1.25542	-2.3114	-1.87775	-2.23749	-2.32158		0.39596	0.474698	0.247559	0.424942	0.335607	0.487415
ASHG19AP1B10770703011	protein_coding	ENST00000259711	protein_coding	0.33796	0.000233656	KIF13A	Ensembl	5941	chr6:17763924-17987800:-	chr6	-	17763924	17987800	kinesin family member 13A [Source:HGNC Symbol;Acc:HGNC:14566]	GGTTCTGTGCTGTCAATGAGTATGTCTAACTGTATGTCAACCCCAGAGGCCCTTCACCGC					Cytosol			63971	CCDS47381			NM_022113	uc003ncg.5		-0.736201	-0.382757	-1.48046	-1.47224	-1.51229	-0.628764		0.355027	0.397418	0.305207	0.453407	0.327049	0.277025
ASHG19AP1B12149936811	protein_coding	ENST00000381884	protein_coding	0.299879	-0.0226863	CENPJ	Ensembl	4347	chr13:25457171-25497018:-	chr13	-	25457171	25497018	centromere protein J [Source:HGNC Symbol;Acc:HGNC:17272]	TCTTCCAATGCAAGGCAATCCACCTCGAAGATCCAAGTCTGCACCTCCTCGTGATTTAGG				Seckel syndrome;Microcephaly, Primary Autosomal Recessive, 6;MICROCEPHALY, PRIMARY AUTOSOMAL RECESSIVE, 1;SECKEL SYNDROME 4	Ribosome;Cytosol;Nucleus;Insoluble Fraction			55835	CCDS9310			NM_018451	uc001upt.6		-1.99907	-1.31693	-1.23336	-2.13974	-1.98952	-1.31973		0.414275	0.474685	0.588346	0.713986	0.421076	0.365658
ASHG19AP1B10013125711	protein_coding	ENST00000319423	protein_coding	0.143073	-0.159471	OR6B3	Ensembl	996	chr2:240984494-240985489:-	chr2	-	240984494	240985489	olfactory receptor family 6 subfamily B member 3 [Source:HGNC Symbol;Acc:HGNC:15042]	GAGGGGAGGCTTTCTAGTCTTCTGGAACTTCATCTCCAAATACACAGCCAGCCTCTCTGA								150681				NM_173351			-1.88893	-1.26721	-1.64441	-1.95903	-1.91501	-1.35573		0.285654	0.454405	0.427757	0.515184	0.418427	0.370696
ASHG19AP1B13052140411	protein_coding	ENST00000367161	protein_coding	0.744598	0.324604	DSTYK	Ensembl	7739	chr1:205111633-205180694:-	chr1	-	205111633	205180694	dual serine/threonine and tyrosine protein kinase [Source:HGNC Symbol;Acc:HGNC:29043]	ACTTTTCACAGGGGCTCGCCCAGAACGTCTTCCTGTGTTTGATGAGGAGTGCTGGCAGTT				Micrognathism;Babinski Reflex;Spastic Paraplegia;Vitiligo;Hyperreflexia;Mandibular hypoplasia;Unilateral agenesis of kidney;Impaired cognition;Small head;Monoparesis - leg;Mental impairment;Weakness of lower limb;Narrow face;Thin face;Premature graying of body hair;Hypoplastic mandible condyle;Retrognathia;Hyperpigmentation in sun-exposed areas;CONGENITAL ANOMALIES OF KIDNEY AND URINARY TRACT 1, …	Cytosol;Insoluble Fraction;Cell Membrane			25778	CCDS1452	CHEMBL1908386		NM_199462	uc001hbx.4		-1.22529	-0.50921	-0.954491	-1.95649	-1.26915	-1.69714		0.420505	0.449759	0.587102	0.481749	0.417578	0.264405
ASHG19AP1B12514240711	protein_coding	NM_001283044	protein_coding	0.112321	-0.0605603	RALGAPA1	Refseq	8120	chr14:36007558-36278529:-	chr14	-	36007558	36278529		ACTCCCCTTTCTGATGAGCTTTCAGATATTGATGATGCTCAAATACTTCCCCGCTCAACT					Insoluble Fraction	2:pituitary_gland[6.55];neuroendocrine_gland[5.58]		253959	CCDS61440			NM_001283044	uc010tpw.3		-0.778828	-0.207991	-0.00542904	-0.573892	-0.508998	-0.246319		0.434339	0.5443	0.60188	0.685459	0.468261	0.494557
ASHG19AP1B13068855011	protein_coding	ENST00000334490	protein_coding	0.1142	0.362849	C9orf47	Ensembl	4829	chr9:91605843-91611055:+	chr9	+	91605843	91611055	chromosome 9 open reading frame 47 [Source:HGNC Symbol;Acc:HGNC:23669]	GCGCCCGGTTTCTGCACCTGGAGCTCGCCCGATGAGGACAAGGTCTGGAGGCCGGCCTGG					Endoplasmic reticulum;Nucleus			286223	CCDS35062			NM_001001938	uc004aqd.4		-1.12058	-1.03506	-1.63919	-1.33702	-1.4984	-1.30202		0.394137	0.381228	0.261314	0.359327	0.226108	0.220714
ASHG19AP1B13175263811	protein_coding	NM_001322247	protein_coding	-0.274636	-0.196537	MEI4	Refseq	4907	chr6:78362771-78636759:+	chr6	+	78362771	78636759		TGGTTAATAAATATACTGGTCTTGTAAGAACTTTCTAAATATTACAGAGTATTACAAACA						15:neuroendocrine_gland[61.08];pituitary_gland[58.04];testis[44.26];pineal_body[40.72];diencephalon[35.47];endocrine_system[23.21];endocrine_gland[20.89];male_reproductive_organ[13.59];thyroid_gland[11.83];hematopoietic_multipotent_progenitor_cell[9.81];forebrain[7.04];brain[6.81];nervous_system[5.94];pons[5.31];throat[5.28]		101928601	CCDS64463			NM_001322247	uc032xbm.2		-2.14521	-1.71451	-1.84806	-2.66032	-1.4393	-0.784251		0.697473	0.445976	0.53562	0.679849	0.622325	0.621946
ASHG19AP1B11396583211	protein_coding	ENST00000504203	protein_coding	0.517274	0.187828	CTB-43P18.3	Ensembl	2243	chr5:138609793-138665446:+	chr5	+	138609793	138665446	matrin 3 [Source:NCBI gene;Acc:9782]	ACAGCCCTGTGTGACACCAAGATAAGTAACGAGTGGAGTCAACATATCAATGGAGCAAGT				Amyotrophic Lateral Sclerosis;Anxiety;Deglutition Disorders;Depressive disorder;Dysarthria;Dyspnea;Fatigue;Hoarseness;Muscle Cramp;Muscle Spasticity;Nerve Degeneration;Pain;Xerostomia;Mood swings;Elevated creatine kinase;Hyperreflexia;muscle degeneration;Creatine phosphokinase serum increased;Neurogenic Muscular Atrophy;Bowing of vocal cord;Shoulder girdle weakness;Distal muscle weakness;Paralyse…	Nucleus;Insoluble Fraction			9782	CCDS75316			NM_001282278	uc003ldt.4		-0.735888	-0.953213	-0.952724	-1.84003	-1.23874	-1.11487		0.377768	0.382001	0.313671	0.372731	0.34422	0.22545
ASHG19AP1B11693399311	protein_coding	ENST00000283195	protein_coding	1.14367	-0.0188674	RANBP2	Ensembl	11711	chr2:109335937-109402267:+	chr2	+	109335937	109402267	RAN binding protein 2 [Source:HGNC Symbol;Acc:HGNC:9848]	CCAGATTTTGTTTGCCAAGGAGGAGATATCACCAAACATGATGGAACAGGCGGACAGTCC		Yes		Granuloma, Plasma Cell;Inflammatory Myofibroblastic Tumor;ENCEPHALOPATHY, ACUTE, INFECTION-INDUCED, SUSCEPTIBILITY TO, 3	Nucleus;Cytosol;Insoluble Fraction			5903	CCDS2079			NM_006267	uc002tem.4		0.1961	2.39974	2.88469	0.664965	0.695418	0.68914		0.689551	0.372144	0.793167	0.878949	0.538544	0.461785
ASHG19AP1B10886628311	protein_coding	ENST00000437198	protein_coding	1.1395	0.241158	PARN	Ensembl	3078	chr16:14529558-14724124:-	chr16	-	14529558	14724124	poly(A)-specific ribonuclease [Source:HGNC Symbol;Acc:HGNC:8609]	GGCAGTTGCAGCCCTCGGTTAGTCTCCCAGTGGAAAAATCGGTTGTGCCTCCCTGCTTCC				Alopecia;Anemia;Blood Coagulation Disorders;Dental caries;Esophageal Stenosis;Fetal Growth Retardation;Gingival Diseases;Hemorrhagic Disorders;Hyperhidrosis disorder;Hypodontia;Immunologic Deficiency Syndromes;Infant, Small for Gestational Age;Leukoplakia, Oral;Mental Retardation;Muscle Hypertonia;Periodontal Diseases;Periodontitis;Pulmonary Fibrosis;Skin Ulcer;Sweating;Thrombocytopenia;Tracheoes…	Ribosome;Insoluble Fraction		Yes	-1	CCDS45419				uc010uzd.3		9.08425	9.33963	4.53721	5.27396	7.39456	6.87408		0.429275	0.415049	0.538166	0.566236	0.313939	0.289503
ASHG19AP1B13384056111	protein_coding	ENST00000262213	protein_coding	0.599721	-0.109809	TRAM1	Ensembl	2785	chr8:71485677-71520604:-	chr8	-	71485677	71520604	translocation associated membrane protein 1 [Source:HGNC Symbol;Acc:HGNC:20568]	AGCCCCCCAGTGCTGAGCCACGAATTCGTCCTGCAGAATCACGCGGACATCGTCTCCTGT					Endoplasmic reticulum;Cytosol;Ribosome;Cytoplasm			23471	CCDS6207			NM_014294	uc003xyo.3		1.29196	1.64672	1.86834	0.729246	1.06833	1.21027		0.341486	0.339428	0.3572	0.486715	0.348583	0.284917
ASHG19AP1B12174778611	protein_coding	ENST00000359117	protein_coding	0.54103	-0.0530934	MLF1	Ensembl	2222	chr3:158288973-158324245:+	chr3	+	158288973	158324245	myeloid leukemia factor 1 [Source:HGNC Symbol;Acc:HGNC:7125]	CGGGGTCGCGCGGGAATTAAGTGAGTCCATTCTTGCACACCGAGAAAATATGCGACAGAT		Yes		Leukemia, Myelocytic, Acute;Stomach Neoplasms	Cytosol;Ribosome;Cytoplasm			4291				NM_001130156	uc003fca.4		-1.29783	-1.05881	-2.03777	-2.51765	-1.95947	-1.54038		0.556101	0.552259	0.406351	0.387646	0.645216	0.538631
ASHG19AP1B11019303311	protein_coding	ENST00000513140	protein_coding	-0.0355712	0.0467059	APBB2	Ensembl	4166	chr4:40816624-41216475:-	chr4	-	40816624	41216475	amyloid beta precursor protein binding family B member 2 [Source:HGNC Symbol;Acc:HGNC:582]	GTCCAGGCAGCTCATATTTCAAATTATAACCTATTTCCTGCACCATTGCTGACGCCTGGT				Alzheimer's Disease;Weight Gain	Nucleus;Cytoplasm;Insoluble Fraction		Yes	323	CCDS43224			NM_173075	uc003gvm.4		-1.55441	-0.559121	-0.76507	-1.09705	-0.857079	-0.817757		0.50225	0.475534	0.45851	0.673239	0.400983	0.316319
ASHG19AP1B12381327111	protein_coding	ENST00000283243	protein_coding	1.11614	0.150001	PLA2R1	Ensembl	14371	chr2:160788517-160919121:-	chr2	-	160788517	160919121	phospholipase A2 receptor 1 [Source:HGNC Symbol;Acc:HGNC:9042]	AACTATTTTCTGGGAACGATCTCCTTTTATATTAGTCTAGTTAGTGTAGATGGTAAATAA				Substance-Related Disorders	Cytosol			22925	CCDS33309	CHEMBL3713395		NM_007366	uc002ube.3		-1.82993	-1.35135	-1.05709	-4.3515	-1.00907	-2.2262		0.388525	0.397841	0.727495	0.610034	0.143282	0.611052
ASHG19AP1B12541918811	protein_coding	ENST00000336735	protein_coding	0.959554	0.00245756	SEL1L	Ensembl	7925	chr14:81937893-82000205:-	chr14	-	81937893	82000205	SEL1L ERAD E3 ligase adaptor subunit [Source:HGNC Symbol;Acc:HGNC:10717]	ACGGGAAACAAACATTCGAGATATGTTCACCCAACTTGATATGGACCAGCTTTTGGGACC		Yes			Nucleus;Endoplasmic reticulum;Insoluble Fraction			6400	CCDS9876			NM_005065	uc010tvv.3		-1.60871	0.723043	0.44622	-1.11778	-0.898304	-1.30202		0.698662	0.388627	0.753471	0.73189	0.610767	0.49497
ASHG19AP1B10018442111	protein_coding	ENST00000243103	protein_coding	-0.252547	-0.109691	HOXC12	Ensembl	3335	chr12:54348618-54352740:+	chr12	+	54348618	54352740	homeobox C12 [Source:HGNC Symbol;Acc:HGNC:5124]	CACGTTTTCCCTTTATATAGTCCTTGTACAGAGTTGCTTCATCATATTAATATTGATAAT							Yes	3228	CCDS8866			NM_173860	uc010soq.3		-1.4145	-2.21347	-1.54963	-1.53105	-1.4061	-1.48281		0.261921	0.441481	0.283419	0.546951	0.240939	0.276886
ASHG19AP1B12197160611	protein_coding	ENST00000614357	protein_coding	0.547265	-0.357547	PDK2	Ensembl	2493	chr17:48173059-48188732:+	chr17	+	48173059	48188732	pyruvate dehydrogenase kinase 2 [Source:HGNC Symbol;Acc:HGNC:8810]	AGGGTCTTGAAGAGATCCAGCAATGCCTGTGAGAAAACCTCCTTCACCTTCCTCAGGCAG				Cardiomyopathies	Ribosome;Cytosol			5164				NM_001199899	uc021tzx.2		-1.32901	-0.890413	-1.00927	-1.77874	-1.74072	-1.35103		0.471664	0.429155	0.404338	0.666821	0.546434	0.458973
ASHG19AP1B11839557611	protein_coding	ENST00000641540	protein_coding	0.0794205	-0.129204	OR6P1	Ensembl	3255	chr1:158530396-158540370:-	chr1	-	158530396	158540370	olfactory receptor family 6 subfamily P member 1 [Source:HGNC Symbol;Acc:HGNC:15036]	TTCCAACAACTTTCCCACATCCCTCAGGACTGACCCTGGCACTCAAGTGGACAGAGAGCC								128366	CCDS53391						-1.25648	-1.17605	-1.0906	-1.72312	-1.22786	-0.810417		0.497017	0.508079	0.0901514	0.415836	0.436759	0.345266
ASHG19AP1B13078101411	protein_coding	ENST00000614484	protein_coding	0.135134	0.133549	SRRT	Ensembl	2963	chr7:100472748-100486285:+	chr7	+	100472748	100486285	serrate, RNA effector molecule [Source:HGNC Symbol;Acc:HGNC:24101]	GGCTGCGCGCGCTACTGCCCATCCCCGGTTGTCCCACTTTTGTTCGCCTCTCTTCGGCCC				Bipolar Disorder;Unipolar Depression;Major Depressive Disorder	Nucleus;Cytosol			51593	CCDS47666			NM_001128852	uc032zzu.2		0.822875	0.781717	0.735177	0.464871	0.503987	0.96551		0.405074	0.416356	0.246116	0.333348	0.314986	0.324826
ASHG19AP1B10015831311	protein_coding	ENST00000518219	protein_coding	-1.52212	-0.328858	C5orf45	Ensembl	4145	chr5:179264276-179285808:-	chr5	-	179264276	179285808	MRN complex interacting protein [Source:HGNC Symbol;Acc:HGNC:30817]	TGCCACCACGCCAGGTTAATTTTTGTATTTTTAGTAGTGATAGGGTTTCGCCATGTTGGC					Nucleus;Chromatin;Nucleous;Nucleoplasm			51149					uc021yjh.2		3.18744	2.22428	1.01655	3.60828	2.80979	4.57656		0.40862	0.401655	0.195384	0.560312	0.359314	0.3435
ASHG19AP1B11833003111	protein_coding	ENST00000345136	protein_coding	0.928019	0.546928	PLEC	Ensembl	14803	chr8:144989315-145013758:-	chr8	-	144989315	145013758	plectin [Source:HGNC Symbol;Acc:HGNC:9069]	TCAGGGCCTCTGAGGGCAAGAAAGATGAGCGGGATCGTGTGCAGAAGAAAACCTTCACCA				Anemia;Arthrogryposis;Contracture;Contracture of joint;Deglutition Disorders;Dehydration;Dental caries;Dental Enamel Hypoplasia;Ecchymosis;Ectropion;Enophthalmos;Esophageal Atresia;Polyhydramnios;Hydronephrosis;Keratitis;Palmoplantar Keratosis;Muscular Dystrophy;Septicemia;Ureterocele;Urethral Stricture;Urogenital Abnormalities;Disorder of the genitourinary system;Premature Birth;Elevated creatin…	Nucleus;Endoplasmic reticulum;Insoluble Fraction			5339	CCDS43775	CHEMBL1293240		NM_201384	uc003zab.2		-0.867386	0.869048	0.592465	-0.247086	-0.548717	-1.39413		0.271908	0.338224	0.314012	0.35982	0.219303	0.0534321
ASHG19AP1B10020651711	protein_coding	ENST00000202625	protein_coding	-0.817255	0.615855	TGM6	Ensembl	2292	chr20:2361554-2413399:+	chr20	+	2361554	2413399	transglutaminase 6 [Source:HGNC Symbol;Acc:HGNC:16255]	ACAGTAGTCAACCCCCTCATAGAGAGAGTGAAGGACTGTGCGCTGATGGTGGAGGGCAGC				SPINOCEREBELLAR ATAXIA 35	Nucleus			343641	CCDS13025	CHEMBL2079852		NM_198994	uc002wfy.1		-0.676363	-0.51228	-1.04176	1.90761	-0.652221	-1.03402		0.391811	0.43176	0.427026	0.251034	0.297526	0.267507
ASHG19AP1B10448087211	protein_coding	ENST00000290552	protein_coding	0.194836	0.124396	IRX6	Ensembl	3128	chr16:55357672-55364672:+	chr16	+	55357672	55364672	iroquois homeobox 6 [Source:HGNC Symbol;Acc:HGNC:14675]	AGCTCCAGGCGAAAAGGGGTAGGATTCAGCGCCGAGCAGAGAGGGTCAGGGTTTTTGACG					Nucleus		Yes	79190	CCDS32449			NM_024335	uc002ehy.4		2.21083	2.42577	-1.49907	-0.298889	1.7301	1.1218		0.799092	0.856179	0.759374	0.692252	0.700954	0.821961
ASHG19AP1B11955819711	protein_coding	ENST00000397753	protein_coding	0.5862	0.105093	ZBTB44	Ensembl	3951	chr11:130096579-130184507:-	chr11	-	130096579	130184507	zinc finger and BTB domain containing 44 [Source:HGNC Symbol;Acc:HGNC:25001]	TACAGTTAGAAGAAACAGACCCAAAGTTGCCAGAAGGTACCTGAAATGAGTGACATCAGG					Cytosol;Insoluble Fraction		Yes	29068				NM_001301098	uc058jdj.1		-2.31578	-1.44362	-1.12316	-2.6882	-2.0104	-1.94255		0.81656	0.369991	0.244646	0.553468	0.373522	0.403658
ASHG19AP1B13460422111	protein_coding	ENST00000239891	protein_coding	1.01572	-0.340547	ALG5	Ensembl	1154	chr13:37523967-37573504:-	chr13	-	37523967	37573504	ALG5, dolichyl-phosphate beta-glucosyltransferase [Source:HGNC Symbol;Acc:HGNC:20266]	AGCTCTGAGCTATCTAGAGAAGAGACAGAAACGAGATCCTGCGTTCACTTATGAAGTGAT					Endoplasmic reticulum;Ribosome			29880	CCDS9361		00510+2.4.1.117	NM_013338	uc001uvy.4		-1.81488	-0.136193	-0.0908185	-1.49354	-1.57203	-2.0235		0.251523	0.227916	0.233003	0.500739	0.173276	0.228104
ASHG19AP1B14139844811	protein_coding	ENST00000403346	protein_coding	0.920181	-0.193502	STK25	Ensembl	2210	chr2:242434432-242448103:-	chr2	-	242434432	242448103	serine/threonine kinase 25 [Source:HGNC Symbol;Acc:HGNC:11404]	AGTTTTCATAGAACATTGAGAGGCCCCTGCCACTTTCAATAAAGACCTGACTTGGAGACA					Nucleus;Nucleous			10494				NM_006374	uc002wbp.5		1.92027	3.58689	4.80512	3.14879	2.36517	2.03779		0.373688	0.325568	0.848268	0.934571	0.421485	0.413595
ASHG19AP1B11513108411	protein_coding	ENST00000442258	protein_coding	0.814213	0.119435	CACNA1G	Ensembl	7226	chr17:48638646-48704431:+	chr17	+	48638646	48704431	calcium voltage-gated channel subunit alpha1 G [Source:HGNC Symbol;Acc:HGNC:1394]	GCGGGAGGAGAAGCGCCTACGAAGACTGGAGAAAAAGAGAAGGAAAGCCCAGTGCAAACC				Intellectual Disability;SPINOCEREBELLAR ATAXIA 42	Nucleus			8913	CCDS54145			NM_198388	uc002irn.3		-0.524493	-0.554693	-1.70928	-1.2726	-1.87656	-2.08195		0.361952	0.421424	0.0969486	0.505569	0.140087	0.164725
ASHG19AP1B13321671911	protein_coding	ENST00000314250	protein_coding	0.814929	-0.0243807	TNS2	Ensembl	5010	chr12:53443680-53458156:+	chr12	+	53443680	53458156	tensin 2 [Source:HGNC Symbol;Acc:HGNC:19737]	CCCGCCTGCACTTCCCTCCACTTCCAGGGCCGGGCTTCTCCTCACACCAGCCAGACAGCC					Nucleus			23371	CCDS8843			NM_170754	uc001sbp.4		4.11828	3.94279	2.43889	1.8198	2.65389	3.58148		0.361239	0.415421	0.290136	0.424084	0.346362	0.314531
ASHG19AP1B10507013611	protein_coding	ENST00000529632	protein_coding	0.0771846	0.0852306	SEZ6L	Ensembl	6534	chr22:26565440-26779563:+	chr22	+	26565440	26779563	seizure related 6 homolog like [Source:HGNC Symbol;Acc:HGNC:10763]	TGTATTTATTATATTTAAAAGTGAAATAGGTGTGGGTTTGGATGTTTCGCGGCCTCAGCC				Bipolar Disorder				23544	CCDS74837			NM_001184775	uc011akd.2		-1.63798	-1.98156	-2.00852	-2.34837	-1.95322	-1.55803		0.536676	0.562516	0.116389	0.40658	0.465204	0.274065
ASHG19AP1B13014356211	protein_coding	ENST00000382494	protein_coding	0.209268	0.187593	ABCC5	Ensembl	1923	chr3:183701541-183735677:-	chr3	-	183701541	183735677	ATP binding cassette subfamily C member 5 [Source:HGNC Symbol;Acc:HGNC:56]	TCGTGTGCCTGATGATCACGCAGCTGGCTGGCTTCAGTGGACCAAATTTTCAGGATGGCT				Rheumatoid Arthritis;Colorectal Neoplasms;Liver Cirrhosis, Experimental	Ribosome;Endoplasmic reticulum;Nucleus			10057	CCDS33898			NM_001023587	uc003fmh.4		-0.0969903	1.0545	1.43238	1.2384	0.413341	0.110347		0.427794	0.392074	0.258539	0.39844	0.289432	0.259045
ASHG19AP1B10928347011	protein_coding	ENST00000590503	protein_coding	0.195436	0.163936	ZNF383	Ensembl	1673	chr19:37709092-37734587:+	chr19	+	37709092	37734587	zinc finger protein 383 [Source:HGNC Symbol;Acc:HGNC:18609]	CCTGCTGGACCCTCCGCCTCAAGGATAGTAGCTGTAGATCCAAAATGACCTCTGATCTGC					Chromatin;Nucleous;Nucleoplasm		Yes	163087	CCDS12501				uc060xsz.1		0.576419	-0.00254995	-0.0210404	0.0769369	-0.209211	0.0987941		0.403729	0.431746	0.495825	0.57883	0.26645	0.343021
ASHG19AP1B11358009811	protein_coding	ENST00000356396	protein_coding	0.313068	0.175302	LSS	Ensembl	2995	chr21:47608055-47648736:-	chr21	-	47608055	47648736	lanosterol synthase [Source:HGNC Symbol;Acc:HGNC:6708]	CTGAGAACATGCCTACCTGCTGGGTGCCGTCTGTGCGTTCCATGGCCTTCAAGTCACAGG				Congenital cataract;Lipoidosis;Q Fever;Congenital total cataract;Congenital Bilateral Cataracts;Abnormal vision;Autosomal recessive predisposition;CATARACT 44	Cytosol;Ribosome;Nucleus;Insoluble Fraction;Cell Membrane;Nucleous;Nucleoplasm			-1	CCDS13733	CHEMBL3593			uc002zij.4		-0.234545	-0.618242	-0.29045	-0.931931	-0.77158	-0.37893		0.398917	0.416936	0.30684	0.524485	0.253779	0.215973
ASHG19AP1B10017954811	protein_coding	ENST00000472437	protein_coding	0.0255218	0.14962	MITF	Ensembl	1995	chr3:69812707-70014798:+	chr3	+	69812707	70014798	melanogenesis associated transcription factor [Source:HGNC Symbol;Acc:HGNC:7105]	TAATCTCCTTTCTGAGACGGTTCAGTGGACTCAATGTTCCGCCAAAGGGCCAAGGCAGCC		Yes		Albinism;Renal Cell Carcinoma;Neoplastic Cell Transformation;Deafness;Freckles;Sensorineural Hearing Loss (disorder);Hyperopia;Lymphatic Diseases;melanoma;Nevus;Melanocytic nevus;Nystagmus;Senile lentigo;Strabismus;Low Vision;Albinism, Ocular;Albinism, Oculocutaneous;Piebaldism;Photophobia;Cutaneous Melanoma;Retinal depigmentation;Dry skin;hair abnormalities (non-specific);Hypopigmentation disord…	Cytosol;Insoluble Fraction;Cell Membrane		Yes	4286	CCDS54607			NM_001184967	uc011bgb.3		-1.74053	-1.699	-2.15983	-3.32447	-1.47193	-0.879524		0.540707	0.557514	0.186332	0.273843	0.412527	0.47164
ASHG19AP1B12418735011	protein_coding	ENST00000398075	protein_coding	0.55818	0.0378045	MBLAC1	Ensembl	1502	chr7:99724317-99726121:+	chr7	+	99724317	99726121	metallo-beta-lactamase domain containing 1 [Source:HGNC Symbol;Acc:HGNC:22180]	GATCGCGCCACTGCACTCCTGCCTGGGCAACTGAGCATGAACCCTCCTCAAAGCTAATGG								255374	CCDS43620			NM_203397	uc003utp.4		9.83665	9.42609	8.80508	8.66688	8.94993	8.77647		0.38727	0.36503	0.377455	0.506836	0.287034	0.306667
ASHG19AP1B13929142611	protein_coding	ENST00000397375	protein_coding	1.50122	0.284593	MRPS34	Ensembl	1024	chr16:1821891-1823156:-	chr16	-	1821891	1823156	mitochondrial ribosomal protein S34 [Source:HGNC Symbol;Acc:HGNC:16618]	CGACTACACGGCGCAGAACTTGGACCACGGGAAGGCCTGGGGCATCCTGACCTTCAAAGG					Ribosome			65993	CCDS10444			NM_023936	uc002cmo.4		-1.10221	-0.17684	-0.0889321	-1.87968	-1.7224	-2.26956		0.478568	0.35681	0.575652	0.563624	0.396394	0.198399
ASHG19AP1B10383957011	protein_coding	ENST00000355648	protein_coding	0.108839	0.00561388	PHACTR3	Ensembl	2247	chr20:58251716-58422766:+	chr20	+	58251716	58422766	phosphatase and actin regulator 3 [Source:HGNC Symbol;Acc:HGNC:15833]	AAGCCCTTCATCCAGGATCCCTCTGTGACCATAAGATGAGATGGACCAAACGCCCCCGGC								116154	CCDS42895			NM_001199506	uc002yav.3		0.514753	-0.192746	-0.182415	-0.701011	0.0365727	0.477513		0.318527	0.415059	0.301551	0.405881	0.305989	0.319246
ASHG19AP1B10987933911	protein_coding	NM_001313741	protein_coding	0.0384016	-0.533409	ATP8A2	Refseq	9355	chr13:26042912-26599989:+	chr13	+	26042912	26599989		AGAACGTGGTCCTGTATATTATTGAGATTTTCACCGCTTTGCCGCCCTTCACTCTGGGAA				Cerebellar Ataxia;Cerebral Palsy;Dysarthria;Epilepsy;Mental Retardation;Muscle hypotonia;Seizures;Strabismus;Hyperreflexia;Degenerative brain disorder;muscle degeneration;Cerebral atrophy;Cerebellar degeneration;Neurogenic Muscular Atrophy;Short stature;Dysequilibrium syndrome;Low intelligence;Ataxia, Truncal;Atrophy of corpus callosum;Skeletal muscle atrophy;Gait abnormality;Atrophy of cerebellu…				51761	CCDS41873			NM_001313741	uc001uqk.4		-1.66869	-1.84265	-1.75998	-2.27172	-1.8102	-1.30462		0.359394	0.263784	0.186145	0.520932	0.309678	0.340758
ASHG19AP1B10078036111	protein_coding	ENST00000323670	protein_coding	0.645493	-0.233416	C19orf12	Ensembl	2464	chr19:30191721-30206161:-	chr19	-	30191721	30206161	chromosome 19 open reading frame 12 [Source:HGNC Symbol;Acc:HGNC:25443]	ACTACGACTTGAATGTGATCGATTACAATAAATGTTTTTCTAAAAAGCCATTTTCCCACA				ovarian neoplasm;SPASTIC PARAPLEGIA 43, AUTOSOMAL RECESSIVE;NEURODEGENERATION WITH BRAIN IRON ACCUMULATION 4	Ribosome;Nucleus;Cytoplasm;Cytosol			83636	CCDS12418			NM_031448	uc002nsk.4		-0.477099	1.33473	2.01923	0.449387	0.286765	0.204229		0.358229	0.264723	0.564719	0.739204	0.357646	0.299395
ASHG19AP1B13549281311	protein_coding	ENST00000423591	protein_coding	0.899954	0.308467	FAM120AOS	Ensembl	1800	chr9:96208776-96213844:-	chr9	-	96208776	96213844	family with sequence similarity 120A opposite strand [Source:HGNC Symbol;Acc:HGNC:23389]	GCTTCTTGGAAAGAGCAGGAAGGAGCGCGAGAATGCAGTTCCGCGGCAGAAACCTCTGTA					Ribosome;Cytosol;Cytoplasm			158293	CCDS83385			NM_001322224	uc004atq.5		-2.02009	-0.13105	-0.450699	-2.12553	-1.68037	-1.4958		0.303454	0.240914	0.235137	0.236481	0.141424	0.251544
ASHG19AP1B11738660411	protein_coding	ENST00000616721	protein_coding	0.853809	0.105906	FCGBP	Ensembl	9291	chr19:40353963-40396319:-	chr19	-	40353963	40396319	Fc fragment of IgG binding protein [Source:HGNC Symbol;Acc:HGNC:13572]	TGGAGAGCGCAGGACTTCTCCCCATGTTATGGCTGATCAGTCATCCACCAGGAACGAAGA				Stomach Neoplasms	Cytosol;Nucleus			8857				NM_003890	uc060ynu.1		-0.312584	2.01831	0.885356	0.612905	-0.225464	-0.357788		0.299555	0.325969	0.565232	0.490443	0.273812	0.34222
ASHG19AP1B12126936911	protein_coding	NM_001252335	protein_coding	-0.0726915	-0.208081	CGNL1	Refseq	7353	chr15:57668703-57842925:+	chr15	+	57668703	57842925		GGCACCTTGGTCTTGGACTTCTTACCTCAAGAACTCTGGAACAGTGAACCATGGAGCTGT				Schizophrenia		7:major_salivary_gland[13.29];atrioventricular_valve[9.52];cardial_valve[9.33];saliva_secreting_gland[6.73];lower_urinary_tract[6.61];thyroid_gland[6.51];hepatocyte[5.09]		84952	CCDS10161			NM_001252335	uc002aeg.3		0.856321	1.09116	1.2843	1.1238	0.800625	1.52543		0.447842	0.48563	0.166421	0.617561	0.33903	0.313952
ASHG19AP1B10002067111	protein_coding	ENST00000216223	protein_coding	-0.0747433	0.0306797	IL2RB	Ensembl	4113	chr22:37521878-37546030:-	chr22	-	37521878	37546030	interleukin 2 receptor subunit beta [Source:HGNC Symbol;Acc:HGNC:6009]	CTTGCCCCTCTATCCTCTGCACAGGAAGTGGGCTGGCTCTGGGCTTTTAGTCTTTGCGGC		Yes		Apraxias;Arthralgia;Rheumatoid Arthritis;Bipolar Disorder;Hypersensitivity;Iridocyclitis;Liver Cirrhosis, Experimental;Malocclusion;Pneumonia;Anti-nuclear factor positive;ESR raised;Joint swelling;Pauciarticular juvenile rheumatoid arthritis;Polyarthritis;C-reactive protein increased;Decreased joint mobility;Juvenile rheumatoid arthritis;Elevated C-reactive protein level;Angle class 3 malocclusio…	Insoluble Fraction;Cell Membrane			3560	CCDS13942	CHEMBL3276		NM_000878	uc003aqv.2		0.0594269	-0.111097	-0.0764025	0.207154	-0.261903	0.150906		0.423429	0.428139	0.136943	0.405328	0.287884	0.274499
ASHG19AP1B12081018711	protein_coding	FTMT24900023073	protein_coding	0.00951907	0.295549	CATG00000017092.1	FANTOM5CAT	6841	chr13:48792313-48807191:-	chr13	-	48792313	48807191	At least 1 of the 10 top ranked transcript is CPAT coding and max ORF size >=300, NOT annotated as nonCoding in GENCODE	CTGGATATGCTCTGCACTGATGAAAGAGAGGGAGAAGCTGGGTGAGCCACCATGCCGGGC								-1							-0.639725	-0.743661	-1.66428	-1.63404	-1.04946	-0.392728		0.319042	0.34644	0.169497	0.31793	0.182298	0.180081
ASHG19AP1B12237340711	protein_coding	ENST00000569600	protein_coding	0.128126	0.177811	C16orf70	Ensembl	1353	chr16:67143866-67181034:+	chr16	+	67143866	67181034	chromosome 16 open reading frame 70 [Source:HGNC Symbol;Acc:HGNC:29564]	TGTGGAGAAGCCTGTTGTCCTGCACAGGTCTTCCTCCCCAAACAACACCAACCCATTTGG					Ribosome;Cytosol;Chromatin;Insoluble Fraction;Cell Membrane;Nucleous;Nucleoplasm			80262	CCDS10828				uc002erc.4		-0.528298	-0.592253	-0.976254	-0.771845	-0.825058	-0.884279		0.487897	0.526735	0.363919	0.553461	0.221325	0.443911
ASHG19AP1B11973506311	protein_coding	ENST00000381075	protein_coding	-0.325817	0.766486	PFKP	Ensembl	2769	chr10:3110819-3178985:+	chr10	+	3110819	3178985	phosphofructokinase, platelet [Source:HGNC Symbol;Acc:HGNC:8878]	AGAGTGTCTCCAGCATCCTGCAAGTGGTGCTGTAAGGGGTGACTGGAGGGAGAAGCCTGG				Liver Cirrhosis, Experimental	Nucleus;Cytosol;Insoluble Fraction			5214	CCDS55698			NM_001242339	uc001igq.4		-0.867789	-0.95973	-1.46334	-0.947973	-0.364804	-1.00063		0.423333	0.464761	0.276043	0.259808	0.208459	0.216068
ASHG19AP1B10928390111	protein_coding	ENST00000617601	protein_coding	1.08552	-0.174046	NHS	Ensembl	8163	chrX:17653413-17754111:+	chrX	+	17653413	17754111	NHS actin remodeling regulator [Source:HGNC Symbol;Acc:HGNC:7820]	ACAGCCAGAGGAGGCGTGAGTTTAAGGACCGTCACTTTTTAACGTCCCATCCCCCAGAGG				Autistic Disorder;Congenital cataract;Diastema of Teeth;Glaucoma;Mental Retardation;Microphthalmos;Nystagmus;Strabismus;Tooth, Supernumerary;Low Vision;Cataract;Macrotia;Embryonal nuclear cataract (disorder);Congenital total cataract;Microcornea;Mandibular hyperplasia;Nuclear cataract;Class III malocclusion;Low intelligence;Large nose;Large auricle;Nance-Horan syndrome;Short phalanx of finger;Men…				4810				NM_001291868	uc064yes.1		-0.637695	0.777334	-0.834877	-1.48557	-1.39719	-1.06905		0.424051	0.414234	0.382309	0.654873	0.365026	0.357197
ASHG19AP1B11347395511	protein_coding	ENST00000355947	protein_coding	0.723696	0.136739	TRIM4	Ensembl	3383	chr7:99488036-99517154:-	chr7	-	99488036	99517154	tripartite motif containing 4 [Source:HGNC Symbol;Acc:HGNC:16275]	ACCATTTTAAGCAGGAGGAGAAACTTCTTAAGTCTCAGCGTAATCTCGTGGCCAAGATGA					Insoluble Fraction;Cell Membrane		Yes	89122	CCDS5679			NM_033017	uc003usd.4		-2.00839	-1.35557	-1.00203	-2.34226	-2.09008	-2.10474		0.451514	0.394033	0.346478	0.587586	0.421535	0.0751124
ASHG19AP1B10354806811	protein_coding	ENST00000549732	protein_coding	0.294432	0.07361	DAZAP2	Ensembl	601	chr12:51632638-51636378:+	chr12	+	51632638	51636378	DAZ associated protein 2 [Source:HGNC Symbol;Acc:HGNC:2684]	GGCTCCACCCTATACCGATGCTCCACCTGCCTACTCAGAGTCTGTGGCTGTTGGGCCTTT					Ribosome;Endoplasmic reticulum;Cytoplasm		Yes	9802	CCDS44887			NM_001136267	uc010sne.3		0.959023	0.743392	0.199107	-0.335256	0.268767	1.08471		0.393293	0.460185	0.222806	0.443625	0.312317	0.266804
ASHG19AP1B14328883311	protein_coding	ENST00000552540	protein_coding	0.360392	-0.207201	NACA	Ensembl	1074	chr12:57106219-57119040:-	chr12	-	57106219	57119040	nascent polypeptide-associated complex alpha subunit [Source:HGNC Symbol;Acc:HGNC:7629]	GGATCCAGAAAAGGGCCTCCTTTTTATTCCCTTCCTTCAGAAATGCCCGGCGAAGCCACA		Yes			Ribosome;Cytosol;Cytoplasm			4666				NM_001113201	uc001slz.3		-1.45531	-1.3943	-1.45787	-1.89727	-2.03085	-1.46054		0.551978	0.45643	0.514842	0.7596	0.57214	0.426771
ASHG19AP1B10591493111	protein_coding	ENST00000375023	protein_coding	0.677174	-0.112954	NOTCH4	Ensembl	6745	chr6:32162620-32191844:-	chr6	-	32162620	32191844	notch 4 [Source:HGNC Symbol;Acc:HGNC:7884]	CCCTCCAGCCTGCACTCCAGCCTATGACCAGTACTGCCATGATCACTTCCACAACGGGCA		Yes		Bipolar Disorder;Schizophrenia;Carcinoma, Pancreatic Ductal;Mammary Neoplasms;Treatment-resistant schizophrenia	Cytosol;Cell Membrane		Yes	4855	CCDS34420	CHEMBL3407321		NM_004557	uc003obb.3		9.48189	9.12513	7.7416	7.36467	8.23551	8.71691		0.392469	0.407778	0.247119	0.519415	0.329375	0.283873
ASHG19AP1B12435734611	protein_coding	ENST00000469941	protein_coding	0.884914	0.301306	PCNP	Ensembl	2028	chr3:101293038-101313281:+	chr3	+	101293038	101313281	PEST proteolytic signal containing nuclear protein [Source:HGNC Symbol;Acc:HGNC:30023]	AGTCGCAGCGAGCTGGAGCCGCCGGAGAAGCCTAAAGAAACTGTTCCAACTCTTGCTCCA								57092				NR_135224	uc003dvc.4		-1.27545	-0.184469	0.453917	-1.25657	-1.12335	-1.28083		0.485296	0.317601	0.382865	0.453089	0.248284	0.260894
ASHG19AP1B13491485211	protein_coding	ENST00000597590	protein_coding	0.324511	-0.080778	FSD1	Ensembl	1634	chr19:4304673-4323803:+	chr19	+	4304673	4323803	fibronectin type III and SPRY domain containing 1 [Source:HGNC Symbol;Acc:HGNC:13745]	ACAATTGGCTGCAGGCCTCCTGTCCTTCTACAATGCCCGCACCAAACAAGTGCTGCACAC				Stomach Neoplasms	Nucleous			79187	CCDS82277			NM_001330429	uc060rvl.1		-0.98678	-1.16373	-1.70184	-1.67293	-1.72518	-1.42777		0.492492	0.491959	0.180974	0.46342	0.365866	0.403253
ASHG19AP1B11326749111	protein_coding	ENST00000374017	protein_coding	0.49121	-0.0937778	SNRPC	Ensembl	1054	chr6:34725331-34741571:+	chr6	+	34725331	34741571	small nuclear ribonucleoprotein polypeptide C [Source:HGNC Symbol;Acc:HGNC:11157]	TCCTTTCACCTCTTTTCAGGTTTTATTGTGACTACTGCGATACATACCTCACCCATGACT					Ribosome;Cytosol;Cytoplasm		Yes	6631					uc021yyw.2		-2.16278	-1.10064	-1.58585	-2.78026	-1.65405	-1.88859		0.423658	0.343422	0.280826	0.629481	0.278444	0.21036
ASHG19AP1B12166138611	protein_coding	ENST00000425618	protein_coding	0.524522	0.759724	TCAF2	Ensembl	2448	chr7:143412963-143424760:+	chr7	+	143412963	143424760	TRPM8 channel associated factor 2 [Source:HGNC Symbol;Acc:HGNC:26878]	GGGAGTTTCACCGTAAAGGCAACAATGATTGCTGGGTGAGTACCGGGCTCTACCTCCTGG					Chromatin;Insoluble Fraction			285966				NM_001130026	uc011ktt.3		-0.540463	-0.620747	-2.07817	-2.92923	-0.679292	-1.20442		0.28214	0.400544	0.127396	0.184174	0.204609	0.0896585
ASHG19AP1B10017775811	protein_coding	ENST00000407426	protein_coding	0.814838	-0.389159	WDR43	Ensembl	3533	chr2:29117509-29171088:+	chr2	+	29117509	29171088	WD repeat domain 43 [Source:HGNC Symbol;Acc:HGNC:28945]	GTACAGTTATATTTGTCTATAAATGGAGCTGTTTATGGCAATTTAATACCATTCTCTTTG					Ribosome;Insoluble Fraction			23160	CCDS46251			NM_015131	uc002rmo.3		1.67035	3.01181	2.84573	1.2551	2.12498	1.7033		0.380118	0.328123	0.46018	0.71504	0.372877	0.442283
ASHG19AP1B12125440311	protein_coding	ENST00000396672	protein_coding	0.655952	0.567511	STK33	Ensembl	2558	chr11:8413418-8615503:-	chr11	-	8413418	8615503	serine/threonine kinase 33 [Source:HGNC Symbol;Acc:HGNC:14568]	AGCGAACTTACTGTGGGCTCTCACGTGTGAATATGTGTCTAGTGCATCCTTAACCTGAGG								65975				NM_001352393	uc001mgk.3		-1.94205	-1.88372	-1.15806	-3.05589	-2.02723	-1.86857		0.470268	0.352665	0.393908	0.255035	0.303901	0.262165
ASHG19AP1B12936433311	protein_coding	ENST00000541639	protein_coding	1.64252	0.621812	KDM5D	Ensembl	5579	chrY:21867303-21906825:-	chrY	-	21867303	21906825	lysine demethylase 5D [Source:HGNC Symbol;Acc:HGNC:11115]	AGTGTTGGGATTACAGGAGTATGCGACCAGTGGTTGGAACCTGAATGTGATGCCAGTGCT				Azoospermia	Nucleus		Yes	8284	CCDS55555			NM_001146705			-2.08493	-0.56653	-1.18476	-2.71741	-2.90254	-3.14382		0.52226	0.420368	0.432667	0.389569	0.325252	0.178921
ASHG19AP1B13611680711	protein_coding	ENST00000564644	protein_coding	1.18355	-0.0369285	SNUPN	Ensembl	1931	chr15:75890430-75918029:-	chr15	-	75890430	75918029	snurportin 1 [Source:HGNC Symbol;Acc:HGNC:14245]	GCTGGAGCCCGGTAGCAGGGCCGGGCGTTGTGGCGCGTGCCTGTAATCCCAGCTACTCGG					Cytosol;Ribosome;Cytoplasm			10073					uc059lty.1		6.49368	7.48251	6.25461	5.02989	6.01396	5.63629		0.460446	0.429935	0.455409	0.537082	0.462334	0.381267
ASHG19AP1B10416778211	protein_coding	ENST00000357234	protein_coding	0.292189	0.225324	IRF5	Ensembl	1680	chr7:128577994-128588886:+	chr7	+	128577994	128588886	interferon regulatory factor 5 [Source:HGNC Symbol;Acc:HGNC:6120]	GTTGCCAAGCCTGAGCCTCACAGATGCAGTGCAGTCTGGCCCCCACATGACACCCTATTC				Arthralgia;Arthritis;Rheumatoid Arthritis;Autoimmune Diseases;Primary biliary cirrhosis;Ulcerative Colitis;Contracture;Contracture of joint;Deglutition Disorders;Dental caries;Dyspnea;Gastroesophageal reflux disease;Heartburn;Hypertension, Portal;Hypotension, Orthostatic;Icterus;Liver Cirrhosis;Biliary cirrhosis;Lupus Erythematosus, Systemic;Nausea and vomiting;Oliguria;Pruritus;Pulmonary Fibrosi…	Nucleus		Yes	3663				NM_001098629	uc003vog.4		-0.236633	-0.872	-1.24999	-1.79488	-0.656994	-0.783316		0.370715	0.435864	0.293149	0.267399	0.353777	0.319534
ASHG19AP1B12584960211	protein_coding	ENST00000426128	protein_coding	1.07544	-0.0324174	PNPLA8	Ensembl	4268	chr7:108110866-108166515:-	chr7	-	108110866	108166515	patatin like phospholipase domain containing 8 [Source:HGNC Symbol;Acc:HGNC:28900]	GGTAGCTGCTGATGGAGGTTTGCTTCTGAATAACCCTTCGGCATTAGCTATGCATGAGTG				Acidosis, Lactic;Dysarthria;Dystonia;Hemiparesis;Muscle hypotonia;Muscle Spasticity;Complex partial seizures;Mitochondrial Myopathies;Cerebellar Dysmetria;Gowers sign;Hyper-beta-alaninemia;Complex partial seizure with impairment of consciousness;Lactic acidemia;Toe-walking gait;Gowers sign present;Increased serum lactate;Episodic vomiting;Increased blood alanine;Infantile onset;Increased serum py…	Ribosome;Cytosol;Insoluble Fraction			50640	CCDS59508	CHEMBL2189126		NM_001256009	uc064hbi.1		-0.505707	1.22326	1.60651	-0.651455	-0.0925439	-0.158251		0.47981	0.435462	0.771358	0.737478	0.570284	0.417196
ASHG19AP1B10011449311	protein_coding	MICT00000377331	protein_coding	0.605786	-0.392876	CATG00000111842.1	FANTOM5CAT	4681	chrX:93725262-93757271:+	chrX	+	93725262	93757271	At least 1 of the 10 top ranked transcript is CPAT coding and max ORF size >=300, NOT annotated as nonCoding in GENCODE	AGGTTTTAAGCCCCACGTGCATTAAGTATTTGTCCTAATGCTCTCTCTCCACTTTCCCCC								-1							4.69557	4.91422	4.78739	3.55404	4.0447	4.98108		0.364988	0.386276	0.136565	0.491463	0.396594	0.277669
ASHG19AP1B10408429111	protein_coding	ENST00000379725	protein_coding	0.647705	0.0630308	SPINK4	Ensembl	533	chr9:33218363-33248550:+	chr9	+	33218363	33248550	serine peptidase inhibitor, Kazal type 4 [Source:HGNC Symbol;Acc:HGNC:16646]	CCCCCTCTGCCAGACCACAGGTAGAATAGCAAGAAGTCTACATCCTGATGATCCTGGGCA					Endoplasmic reticulum;Ribosome;Cytoplasm			27290					uc064som.1		2.29658	2.11527	1.97195	0.959767	1.33835	2.14256		0.414265	0.428476	0.448785	0.500096	0.390669	0.345549
ASHG19AP1B12239442311	protein_coding	ENST00000373925	protein_coding	0.215796	-0.142896	THEMIS2	Ensembl	1650	chr1:28199055-28213196:+	chr1	+	28199055	28213196	thymocyte selection associated family member 2 [Source:HGNC Symbol;Acc:HGNC:16839]	TCCCTGATCCTGCGGCCCCAGTATGAGATCCAAGCCATCATGCACATCTTCTCAAGTCTT				Mammary Neoplasms	Insoluble Fraction			9473	CCDS30653			NM_004848	uc001boz.5		-0.311915	-0.817959	-1.20805	-1.30111	-1.15773	-0.526475		0.391481	0.394543	0.275778	0.514546	0.301483	0.356328
ASHG19AP1B10275760711	protein_coding	ENST00000467200	protein_coding	1.44536	0.105908	ZMYND8	Ensembl	3634	chr20:45839058-45927644:-	chr20	-	45839058	45927644	zinc finger MYND-type containing 8 [Source:HGNC Symbol;Acc:HGNC:9397]	GGCTCCAACCAAGGCTCTGTTAGCAAAAGGTGTGACAAGCAACCTGCCTATGCCCCAACC		Yes			Cytosol;Chromatin;Insoluble Fraction;Cell Membrane		Yes	23613				NM_001281780	uc061xns.1		-0.37511	1.44084	-0.22165	-2.25315	-0.327277	-0.911568		0.565114	0.378434	0.434256	0.49052	0.333603	0.456161
ASHG19AP1B11516817911	protein_coding	ENST00000356057	protein_coding	0.44507	0.355803	JKAMP	Ensembl	2524	chr14:59951161-59972122:+	chr14	+	59951161	59972122	JNK1/MAPK8 associated membrane protein [Source:HGNC Symbol;Acc:HGNC:20184]	ACAGTCGCTTGGAGCCTGGGTTTTGCTTACATGCCTTGGACTTTATTGTGGGAAGACCCT					Ribosome			51528	CCDS61463			NM_001284202	uc001xeg.6		-1.40285	-0.926645	-0.334832	-1.35611	-1.55025	-1.09318		0.571612	0.348933	0.332658	0.494805	0.260631	0.22386
ASHG19AP1B13332083811	protein_coding	ENST00000545879	protein_coding	0.452612	-0.150978	ARMT1	Ensembl	2495	chr6:151773393-151791232:+	chr6	+	151773393	151791232	acidic residue methyltransferase 1 [Source:HGNC Symbol;Acc:HGNC:17872]	CCCGGTCCCTTGCCTGCTTCCGGCTTTCGCTCGCTTCCATATCCGCTCCTCTAGTCGCCC					Ribosome;Cytosol;Cytoplasm;Insoluble Fraction			79624	CCDS69224			NM_001286562	uc011ees.3		2.25258	2.36116	2.11879	1.4301	1.49782	2.44678		0.32882	0.352232	0.177781	0.37639	0.312142	0.26505
ASHG19AP1B14117569611	protein_coding	ENST00000361837	protein_coding	0.0382518	0.042764	C16orf59	Ensembl	1662	chr16:2510081-2514964:+	chr16	+	2510081	2514964	tubulin epsilon and delta complex 2 [Source:HGNC Symbol;Acc:HGNC:25849]	TTCCCTCCCGGAAGGGGCGTGGCTCTTCAGAGGCGGCAAATTGCAAGGAGACGCCGCCGC					Ribosome;Nucleus;Nucleous			80178	CCDS10468			NM_025108	uc002cqh.4		0.411279	0.413626	-1.09395	-1.00596	0.113805	0.508355		0.306317	0.390619	0.236781	0.310786	0.330848	0.264812
ASHG19AP1B10041554411	protein_coding	ENST00000409341	protein_coding	1.05401	-0.351282	SP100	Ensembl	1898	chr2:231280962-231335232:+	chr2	+	231280962	231335232	SP100 nuclear antigen [Source:HGNC Symbol;Acc:HGNC:11206]	GTCATTTGTAATTGTAAAGCCTCAAAAGACAACTGTTCCTACTATGTAATTATAGACAGA					Ribosome;Cytosol		Yes	6672	CCDS56171			NM_001206702	uc002vqq.3		1.88826	3.18803	4.23918	1.91806	1.95903	2.27635		0.489416	0.309843	0.75333	0.920468	0.597414	0.462747
ASHG19AP1B10000811611	protein_coding	ENST00000332395	protein_coding	0.321955	-0.146609	DDX28	Ensembl	2169	chr16:68055177-68057345:-	chr16	-	68055177	68057345	DEAD-box helicase 28 [Source:HGNC Symbol;Acc:HGNC:17330]	TTTCTAACAATAAATGATGTTTTTATGTGCCTCCCCTAAGAATAATTAGCACCGGGGCGG					Ribosome;Endoplasmic reticulum;Insoluble Fraction			55794	CCDS10858			NM_018380	uc002evh.3		1.32375	1.75996	1.84469	1.66018	1.23066	1.0717		0.506846	0.533757	0.738245	0.775153	0.581121	0.612848
ASHG19AP1B12652670211	protein_coding	ENST00000382213	protein_coding	1.06873	-0.346174	IL32	Ensembl	880	chr16:3115785-3119668:+	chr16	+	3115785	3119668	interleukin 32 [Source:HGNC Symbol;Acc:HGNC:16830]	TGATAAAATGCAAAATGCAGAATCAGGACGTGGACAGGACGACTTCAAAGAGGGCTACCT				Colonic Neoplasms;Kidney Neoplasm;Sezary Syndrome;Stomach Neoplasms;Dermatitis, Allergic Contact	Ribosome;Endoplasmic reticulum			9235				NM_001012636	uc002ctu.3		-2.17757	-0.836321	0.457143	-1.83454	-1.54149	-2.38692		0.0888474	0.248504	0.294254	0.484977	0.213945	0.103967
ASHG19AP1B10013544911	protein_coding	NM_001171931	protein_coding	0.389909	0.0407922	CDH23	Refseq	3967	chr10:73156691-73467264:+	chr10	+	73156691	73467264		TTCCCACCTGTTTAGAGGCAGATGGTTTTGATCTCCCTAAATGAAATGGTTTTAGCTCAA				Pneumoconiosis;Usher Syndrome, Type I;Deafness, Autosomal Recessive 12;USHER SYNDROME, TYPE ID;Usher syndrome, type 1D				64072	CCDS81473			NM_001171931	uc057twj.2		-0.0587762	0.229493	-0.128507	-0.584648	0.681875	-1.22474		0.116537	0.205919	0.595517	0.542618	0.0545769	0.295186
ASHG19AP1B12845409411	protein_coding	ENST00000244496	protein_coding	0.499848	-0.0424602	RRP36	Ensembl	1159	chr6:42989383-42997335:+	chr6	+	42989383	42997335	ribosomal RNA processing 36 [Source:HGNC Symbol;Acc:HGNC:21374]	AGCGAAAGAGAAAGAGCTTGTGAAAAAACAGTTGAAGAAGCACCTTTCAGGAGAGGAGCA					Ribosome;Cytosol;Cytoplasm			88745	CCDS34453			NM_001329704	uc003otp.2		-2.53171	-1.27621	-0.567764	-2.15715	-1.68382	-2.03426		0.226955	0.27484	0.750729	0.747272	0.352511	0.190152
ASHG19AP1B11425372711	protein_coding	ENST00000571732	protein_coding	0.289133	-0.202115	YWHAE	Ensembl	1818	chr17:1247834-1303514:-	chr17	-	1247834	1303514	tyrosine 3-monooxygenase/tryptophan 5-monooxygenase activation protein epsilon [Source:HGNC Symbol;Acc:HGNC:12851]	TGGAACTGAACCCGCAGTATCTTCCAAGAAATGGTGGAGTCAATGAAGAAAGTAGCAGGG		Yes		Bipolar Disorder;Cardiovascular Diseases;Epilepsy;Polyhydramnios;Orbital separation excessive;Microstomia;Muscle hypotonia;Neoplasm Metastasis;Schizophrenia;Seizures;Electroencephalogram abnormal;Growth retardation;Endometrial Stromal Sarcoma;Frontal bossing;Cerebral atrophy;Low set ears;High forehead;Cardiovascular Abnormalities;Miller Dieker syndrome;Lissencephaly;Clear cell sarcoma of kidney;D…	Ribosome;Cytosol;Cytoplasm;Insoluble Fraction			7531				NR_024058	uc002fsk.4		-0.446683	0.48616	0.346414	-0.545071	-0.0172423	0.0808042		0.447896	0.308153	0.260431	0.501688	0.350482	0.317172
ASHG19AP1B13664354811	protein_coding	NM_006051	protein_coding	0.679881	-0.0460603	APBB3	Refseq	2167	chr5:139937853-139944189:-	chr5	-	139937853	139944189		CGTGTGTGGGGCGTGGGGAGCTCCAAGGGCCGCCCCATCTCTGCCCCTGCTAGGGACTTC					Cytosol;Nucleus;Insoluble Fraction;Nucleous;Nucleoplasm	4:eosinophil[14.36];granulocyte[6.64];neutrophil[5.43];classical_monocyte[5.24]		10307	CCDS4227			NM_006051	uc063hvq.1		1.28528	0.969678	1.65469	0.686517	0.219928	0.963554		0.311056	0.427849	0.14582	0.291925	0.337993	0.283509
ASHG19AP1B12685262211	protein_coding	NM_001355016	protein_coding	0.36783	-0.167187	PDGFRB	Refseq	5668	chr5:149493402-149535422:-	chr5	-	149493402	149535422		TGCCTTGCCAGCACTAACATTCTAGAGTATTCCAGGTGGTTGCACATTTGTCCAGATGAA		Yes		Athetosis;Basal Ganglia Diseases;Blepharoptosis;Bone Cysts;Calcinosis;Malignant neoplasm of skin;Chorea;Corneal Opacity;Depressive disorder;Dysarthria;Dystonia;Eosinophilia;Epilepsy;Exophthalmos;Fetal Growth Retardation;fibroma;Fibromatosis, Gingival;Sensorineural Hearing Loss (disorder);Hepatomegaly;Hyperopia;Infant, Small for Gestational Age;Leukemia, Myelomonocytic, Chronic;Liver Cirrhosis, Ex…		2:fibroblast_of_choroid_plexus[6.10];pericyte_cell[5.77]		5159	CCDS4303	CHEMBL1913		NM_001355016	uc003lro.4		-2.16407	-0.287799	0.215494	-1.52001	-1.02808	-0.791776		0.385918	0.360373	0.49585	0.560773	0.423693	0.410294
ASHG19AP1B10372978711	protein_coding	ENST00000380790	protein_coding	1.33648	0.167849	YAF2	Ensembl	1211	chr12:42553704-42632089:-	chr12	-	42553704	42632089	YY1 associated factor 2 [Source:HGNC Symbol;Acc:HGNC:17363]	AGACAAGAAGAGCCCCACCAGGAAACCTCGACCTGTCTCCCAGTTGGTTGCACAGCAGGT					Cytosol		Yes	10138	CCDS53778			NM_001190977	uc010skp.3		9.43501	9.44421	4.99776	5.20911	7.74556	6.91286		0.401715	0.365466	0.468691	0.490614	0.342779	0.266743
ASHG19AP1B10013343011	protein_coding	ENCT00000331975	protein_coding	1.06088	-0.263059	CATG00000072731.1	FANTOM5CAT	269	chr4:70858995-70859263:-	chr4	-	70858995	70859263	At least 1 of the 10 top ranked transcript is CPAT coding and max ORF size >=300, NOT annotated as nonCoding in GENCODE	CTTCATCCTCCTTGTCTTCCTGCTGCTCCAGTTGCTGCTCCTCCTTCTCCTTATTCTGCA								-1							7.19793	6.57907	4.30962	3.66124	5.02562	6.21712		0.387693	0.380875	0.185114	0.482093	0.377829	0.284517
ASHG19AP1B13614669411	protein_coding	ENST00000322630	protein_coding	1.34439	0.945538	CEP295NL	Ensembl	2090	chr17:76886662-76899283:-	chr17	-	76886662	76899283	CEP295 N-terminal like [Source:HGNC Symbol;Acc:HGNC:44659]	GCCCGGAAATGCTTGCGGGAGTTTCAGAACATATGCTAAATGCGAGAGGCCCACCCGGGG					Nucleus			100653515	CCDS58603			NM_001243541	uc002jwg.3		-2.16523	-0.763176	-0.226304	-2.49236	-2.15245	-2.54307		0.451601	0.365227	0.671241	0.41707	0.215253	0.140335
ASHG19AP1B10436303211	protein_coding	ENST00000472195	protein_coding	0.196092	0.806015	ATXN7L1	Ensembl	2324	chr7:105254180-105332084:-	chr7	-	105254180	105332084	ataxin 7 like 1 [Source:HGNC Symbol;Acc:HGNC:22210]	TGGCAGCCTGAGTCTCTCTAGAGAAGACACGGTTCAATGTGTAGACCTTCTCCCTCTCCA					Cytosol			222255				NM_001318229	uc064gut.1		-0.554735	-0.159134	-0.203843	-0.448238	-0.420682	-0.637067		0.412131	0.264261	0.405762	0.215808	0.208366	0.194774
ASHG19AP1B13322306211	protein_coding	ENST00000361195	protein_coding	0.858328	0.379485	QKI	Ensembl	1063	chr6:163836202-163991779:+	chr6	+	163836202	163991779	QKI, KH domain containing RNA binding [Source:HGNC Symbol;Acc:HGNC:21100]	GGCACCTACAGAGATGCCAACATTAAATCACCAACAGCCCAGGCTGCTCCAAGGATCATT				Glioma;Schizophrenia;Unipolar Depression;Major Depressive Disorder;Angiocentric glioma	Ribosome;Cytosol;Insoluble Fraction			9444	CCDS75546			NM_001301085	uc003quj.4		-2.41506	-1.40679	-1.04822	-2.18412	-2.66587	-2.59506		0.351804	0.461967	0.653968	0.660289	0.298115	0.169865
ASHG19AP1B11339079911	protein_coding	ENST00000556492	protein_coding	0.751224	-0.305282	NAA30	Ensembl	7644	chr14:57857271-57882635:+	chr14	+	57857271	57882635	N(alpha)-acetyltransferase 30, NatC catalytic subunit [Source:HGNC Symbol;Acc:HGNC:19844]	GCCACAGCTGTGCTTCTTGGCCATGGTAGGGGAGGAGTGTGTAGGTGCCATCGTTTGCAA					Ribosome;Cytosol;Insoluble Fraction			122830	CCDS32088			NM_001011713	uc001xcx.5		-1.32492	-0.519977	0.0759518	-1.203	-1.36023	-1.45938		0.337279	0.362207	0.183495	0.458889	0.323828	0.308347
ASHG19AP1B12257524711	protein_coding	ENST00000368487	protein_coding	0.149615	-0.0777938	ATP8B2	Ensembl	1523	chr1:154298029-154310322:+	chr1	+	154298029	154310322	ATPase phospholipid transporting 8B2 [Source:HGNC Symbol;Acc:HGNC:13534]	ACCGTTGTGCCCATTTCACTCTATGTCAGGTATGTGCCTTCTCTGACCTGGGGTCTCTCC					Insoluble Fraction;Cell Membrane;Nucleous;Nucleoplasm			57198	CCDS41405			NM_001005855	uc001few.4		-0.0533742	0.636693	0.751855	-0.0281329	0.308559	0.605901		0.444817	0.397877	0.212966	0.513875	0.289545	0.310727
ASHG19AP1B10769816811	protein_coding	ENST00000606999	protein_coding	1.4267	-0.345293	ATRAID	Ensembl	956	chr2:27435179-27440024:+	chr2	+	27435179	27440024	all-trans retinoic acid induced differentiation factor [Source:HGNC Symbol;Acc:HGNC:24090]	AGCTCCAGACTCTGATACTGCCACAACATGTCAACTGTCCTGGAGGAATTAATGCCTGGA					Endoplasmic reticulum;Cytoplasm			51374	CCDS62877			NM_001170795	uc002rjf.5		0.65317	2.58866	3.0705	0.346682	0.726622	0.95892		0.290765	0.246378	0.240346	0.591263	0.268246	0.128218
ASHG19AP1B10970990111	protein_coding	ENST00000381309	protein_coding	0.729348	-0.100089	KDM4C	Ensembl	4655	chr9:6757656-7175648:+	chr9	+	6757656	7175648	lysine demethylase 4C [Source:HGNC Symbol;Acc:HGNC:17071]	GGTCAACCCCAACGTGAAGTCCAAGGCTTGCGAGAAGGTCATTTCCGTGGGTCAAACGGT		Yes		Medulloblastoma;Alcohol withdrawal syndrome	Nucleus;Insoluble Fraction		Yes	23081	CCDS6471			NM_001304340	uc003zkh.4		-1.84469	-0.321458	-0.536941	-1.70901	-1.84388	-1.33824		0.517098	0.429533	0.583316	0.574897	0.534569	0.530391
ASHG19AP1B10543106711	protein_coding	NM_001318189	protein_coding	1.82995	-0.445524	BTBD16	Refseq	1880	chr10:124030811-124097695:+	chr10	+	124030811	124097695		CTGGTCTGCATAAAAGAAAATAAAATGACATAAAAGGGAGCACTCAAGCATTCCGTTGCC						19:urothelial_cell[60.07];neuron_projection_bundle[20.94];testis[17.69];globus_pallidus[13.42];renal_system[11.96];gonad[11.80];thalamic_complex[10.06];spinal_cord[9.38];nervous_system[7.37];diencephalon[6.72];nucleus_of_brain[6.57];telencephalic_nucleus[6.54];endo_epithelium[6.48];brain[6.23];forebrain[6.14];pons[5.91];cerebral_subcortex[5.82];locus_ceruleus[5.31];brainstem[5.25]		118663				NM_001318189			-1.02107	1.26142	0.0266477	-2.23954	-1.77921	-1.20409		0.246122	0.258894	0.358937	0.5363	0.39387	0.24637
ASHG19AP1B11031531511	protein_coding	ENST00000616727	protein_coding	0.263801	-0.218948	MUC13	Ensembl	2876	chr3:124624289-124653595:-	chr3	-	124624289	124653595	mucin 13, cell surface associated [Source:HGNC Symbol;Acc:HGNC:7511]	GCAGCATGCCCCGCCCTGACTATTAGAATCATAAGAATGTGGAACCCGCCATGGCCCCCA		Yes			Endoplasmic reticulum			56667	CCDS33839			NM_033049	uc032sai.1		0.320654	-0.0878364	-0.823207	-1.21265	-0.276396	0.107251		0.307243	0.435641	0.228888	0.525615	0.349389	0.256027
ASHG19AP1B10864120011	protein_coding	ENST00000237019	protein_coding	0.00285429	-0.209234	B4GALT6	Ensembl	2128	chr18:29204626-29264534:-	chr18	-	29204626	29264534	beta-1,4-galactosyltransferase 6 [Source:HGNC Symbol;Acc:HGNC:929]	TCTCTTCGTCCTGTCTGTACTTCATCTATGTGGCCCCAGGCATCGATTATCCCGAAGGCA								9331	CCDS82245				uc010dma.4		-0.735198	-1.09089	-1.11991	-1.35598	-1.09358	-0.505001		0.422955	0.392357	0.200688	0.53822	0.334963	0.301388
ASHG19AP1B12680364411	protein_coding	ENST00000394801	protein_coding	-0.58306	0.472682	UBE2D3	Ensembl	2368	chr4:103717133-103749105:-	chr4	-	103717133	103749105	ubiquitin conjugating enzyme E2 D3 [Source:HGNC Symbol;Acc:HGNC:12476]	TCCCATGGTCTCCTTCCGGTTCTCGATGCTTCTCTGAGCCTAAGGGTTTCCGCCACTCGT					Cytosol			7323				NM_003340	uc011ceu.4		1.09801	1.05153	1.18351	2.54659	1.45856	1.07708		0.450915	0.449569	0.21876	0.277796	0.236131	0.292628
ASHG19AP1B10928834711	protein_coding	uc010pkv.2	protein_coding	0.364554	-0.140529	PBX1	knownGene	6829	chr1:164528597-164821060:+	chr1	+	164528597	164821060	Homo sapiens pre-B-cell leukemia homeobox 1 (PBX1), transcript variant 1, mRNA.	CGCCAAGTGGGAAGGTGGTTTATTTTTCTTGCTTTTTGGAGTCAACACCCTTCCCCACCA		Yes		Burkitt Lymphoma;Substance-Related Disorders	Ribosome		Yes	5087							-1.00295	0.642664	0.383578	-0.268945	-0.3368	-0.464627		0.389752	0.337011	0.315212	0.542093	0.32567	0.280816
ASHG19AP1B13856845011	protein_coding	ENST00000537107	protein_coding	0.91625	0.0725819	ANKRD65	Ensembl	2190	chr1:1353802-1356824:-	chr1	-	1353802	1356824	ankyrin repeat domain 65 [Source:HGNC Symbol;Acc:HGNC:42950]	CTAGGCCGCTCCCAGGACATTGAGGTGCTGCTGGGCCACGGGGCAGACCCAGGCATCAGG								441869				NM_001145210	uc010nyo.3		-1.39996	-0.771475	-1.75926	-2.14493	-2.51356	-2.02096		0.334339	0.431754	0.387901	0.356531	0.479843	0.261
ASHG19AP1B10004773211	protein_coding	ENST00000228347	protein_coding	0.436689	0.100145	POLR3B	Ensembl	4273	chr12:106751436-106903976:+	chr12	+	106751436	106903976	RNA polymerase III subunit B [Source:HGNC Symbol;Acc:HGNC:30348]	GGGAAGGCGGGCGCGGAGGTTCTATCTGTTTCTTCCTCCTTCGTGAGCAGCATGGACGTG				Cerebellar Ataxia;Cryptorchidism;Deglutition Disorders;Drooling;Dysarthria;Dystonia;Gynecomastia;Hypodontia;Leukodystrophy;Mild Mental Retardation;Muscle Spasticity;Myopia;Delayed Puberty;Babinski Reflex;Sialorrhea;Hyperreflexia;Primary physiologic amenorrhea;Cerebellar Dysmetria;Action Tremor;Static Tremor;Dysdiadochokinesis;Cerebral atrophy;Late tooth eruption;Small testicle;Cerebellar degenera…	Insoluble Fraction		Yes	55703	CCDS9105			NM_018082	uc001tlp.3		-0.868958	-0.681517	-1.06349	-1.62977	-1.41191	-0.882352		0.456898	0.466181	0.307904	0.446504	0.356852	0.345077
ASHG19AP1B14386702611	protein_coding	ENST00000614627	protein_coding	1.19474	0.0704687	HNRNPDL	Ensembl	3968	chr4:83343718-83351378:-	chr4	-	83343718	83351378	heterogeneous nuclear ribonucleoprotein D like [Source:HGNC Symbol;Acc:HGNC:5037]	GGTGCTGCAGCTGGTGGACGAGGTGGTACGAGGGGTCGTGGCCGAGGCCAACAGAGCACT				Myopathy;Cataract;Elevated creatine kinase;Creatine phosphokinase serum increased;Shoulder girdle weakness;Pelvic girdle weakness;Muscular Dystrophies, Limb-Girdle;Shoulder weakness;Lens Opacities;LIMB-GIRDLE MUSCULAR DYSTROPHY, TYPE 1G (disorder);Proximal lower limb muscle atrophy;Decreased movement range in interphalangeal joints;Adult onset;Rimmed vacuoles on biopsy;Slow progression;Proximal m…	Nucleus;Ribosome;Cytosol		Yes	9987	CCDS75153			NM_001207000	uc003hmt.4		0.541443	2.61724	2.85221	0.62168	1.1176	0.687402		0.440505	0.37683	0.507944	0.741563	0.23458	0.285958
ASHG19AP1B10597124811	protein_coding	ENST00000445716	protein_coding	0.32602	-0.210644	FAM133B	Ensembl	2026	chr7:92190417-92219708:-	chr7	-	92190417	92219708	family with sequence similarity 133 member B [Source:HGNC Symbol;Acc:HGNC:28629]	TGAGACTTACAATAACAAGTTGAGTGGCAAGCCTGGTATGCTGTGTCTTATTGCCAGAAT					Cytosol			257415	CCDS47640			NM_152789	uc003umc.5		0.720848	2.03335	2.25972	1.11138	1.37885	1.54562		0.506941	0.387885	0.6046	0.777236	0.441384	0.516522
ASHG19AP1B11373274311	protein_coding	NM_021080	protein_coding	-0.25735	-0.159047	DAB1	Refseq	5716	chr1:57460451-58716219:-	chr1	-	57460451	58716219		CTCGGCGGCTGGAGCTATTTCCTTGGCTTCTCTCCATGACGATTCCTGACTCGTGGCCCC				Autistic Disorder		2:pineal_body[42353.86];neuroendocrine_gland[21091.21]		1600				NM_021080	uc057gxf.1		-0.517019	-0.327156	-1.17816	-0.370249	-0.756763	-0.123273		0.383114	0.452057	0.178863	0.440739	0.365616	0.325863
ASHG19AP1B10157180511	protein_coding	ENST00000441639	protein_coding	1.00116	0.412876	EPB41L1	Ensembl	5967	chr20:34680632-34820721:+	chr20	+	34680632	34820721	erythrocyte membrane protein band 4.1 like 1 [Source:HGNC Symbol;Acc:HGNC:3378]	CCCGGGGAGCTGGTGTGGACAGAGGAGGGAGCCTAGACATGGAGGAGAAGGACTACAGTG				MENTAL RETARDATION, AUTOSOMAL DOMINANT 11	Insoluble Fraction			2036				NM_177996	uc002xez.4		-0.272417	0.558023	-0.227881	-0.867885	-1.08221	-0.995641		0.399065	0.41174	0.30554	0.293537	0.307106	0.23787
ASHG19AP1B11026134511	protein_coding	ENST00000396751	protein_coding	1.0923	-0.304837	ILK	Ensembl	2074	chr11:6625046-6632101:+	chr11	+	6625046	6632101	integrin linked kinase [Source:HGNC Symbol;Acc:HGNC:6040]	GCTCAGGCCCCCTACCCCCAACACAAACACTTCTCTCCTGTAGAGGATAAAGCTTGGGGT				Transient Ischemic Attack;Colonic Polyps;Epilepsy;Liver Cirrhosis, Experimental;Thoracic Diseases;Cocaine-Related Disorders;Malignant mesothelioma	Endoplasmic reticulum;Ribosome;Chromatin			3611				NM_001014795	uc001meh.5		5.20579	4.83994	3.29718	2.25098	3.63106	4.18398		0.36963	0.391267	0.2651	0.539239	0.377414	0.35074
ASHG19AP1B10297072711	protein_coding	NM_001318887	protein_coding	1.27276	-0.128558	HMGN3	Refseq	1364	chr6:79910962-79944455:-	chr6	-	79910962	79944455		CCTTTCTTTTTCACAGGCACAGAAAACTGAATCTGTAGATAACGAGGGAGAATGAATTGT					Cytosol		Yes	9324	CCDS75485			NM_001318887	uc021zbz.2		1.2886	3.41331	4.08698	2.34757	1.64662	0.976419		0.459131	0.347212	0.75753	0.813342	0.461952	0.434333
ASHG19AP1B13569601611	protein_coding	ENST00000409418	protein_coding	0.802748	-0.089161	FCHSD2	Ensembl	3154	chr11:72549289-72853306:-	chr11	-	72549289	72853306	FCH and double SH3 domains 2 [Source:HGNC Symbol;Acc:HGNC:29114]	TTCCCGGTGCTCCTCCCTCGTCTCCTCACACTCGCTCTCTGGCTGGGGTCCGCCTGCCGC				Juvenile arthritis	Cytosol			9873	CCDS8218			NM_014824	uc009ytl.4		9.12882	8.81835	6.19688	6.27263	7.50011	7.96306		0.379154	0.366789	0.22621	0.450763	0.260876	0.32249
ASHG19AP1B10012601311	protein_coding	ENST00000367233	protein_coding	0.672706	0.133965	MTRF1L	Ensembl	3676	chr6:153308497-153323820:-	chr6	-	153308497	153323820	mitochondrial translational release factor 1 like [Source:HGNC Symbol;Acc:HGNC:21051]	AATGTAAAAGCTCCCATTGTCTCCCAAATAAAACCAGCTTTCCACTGTGTATACAATACA					Cytosol;Ribosome			54516	CCDS5243			NM_019041	uc003qpi.5		10.0434	9.61603	6.98944	7.4663	8.71086	8.45361		0.413024	0.390538	0.459206	0.532078	0.311236	0.307475
ASHG19AP1B12510601511	protein_coding	ENST00000372165	protein_coding	-0.00277379	-0.053701	RSPH9	Ensembl	2586	chr6:43612783-43640336:+	chr6	+	43612783	43640336	radial spoke head 9 homolog [Source:HGNC Symbol;Acc:HGNC:21057]	GTTTTGGTTGGCCCTGTTCCTGGGACTCCTGCTCTGTGTCCATGAGGGTCCTGGAGCATC				Ciliary Motility Disorders;Kartagener Syndrome;CILIARY DYSKINESIA, PRIMARY, 12				221421	CCDS55005			NM_001193341	uc003ovx.3		1.04908	0.691244	0.734415	0.640549	0.623374	1.21914		0.408573	0.444477	0.15125	0.471626	0.259634	0.311128
ASHG19AP1B11491989011	protein_coding	ENST00000394672	protein_coding	0.698316	-0.0148953	CCDC66	Ensembl	3096	chr3:56591201-56655825:+	chr3	+	56591201	56655825	coiled-coil domain containing 66 [Source:HGNC Symbol;Acc:HGNC:27709]	AAAACATCAAATTCTTGACCAATCTAGGGAAACAGTACTGCTGGAGCACCCTTTCAGTGC					Nucleus			285331	CCDS46852			NM_001353153	uc003dhz.4		-1.01651	0.428873	1.81681	0.0306981	-0.164421	-0.732051		0.588733	0.312441	0.570479	0.688843	0.430267	0.367816
ASHG19AP1B12157054711	protein_coding	ENST00000327532	protein_coding	-0.302846	0.287163	DZIP1L	Ensembl	3493	chr3:137780832-137834451:-	chr3	-	137780832	137834451	DAZ interacting zinc finger protein 1 like [Source:HGNC Symbol;Acc:HGNC:26551]	AGAGGGAGACCGTGTGCAGCGTGTGTCTCTACAGCCCCCAAAAGTTCCTTCCAGGATGGT					Nucleus		Yes	199221	CCDS3096			NM_173543	uc003erq.4		-0.377014	-0.610277	-0.112899	-0.53774	1.02507	-0.678978		0.494515	0.453978	0.20739	0.516417	0.123174	0.30767
ASHG19AP1B13053708111	protein_coding	ENST00000438666	protein_coding	0.615591	-0.122532	SPG20	Ensembl	4789	chr13:36875775-36920420:-	chr13	-	36875775	36920420	spartin [Source:HGNC Symbol;Acc:HGNC:18514]	CGCCCGAGGTCTGGAAGGCGCAGAAATGGAGCAAGAGCCACAAAATGGAGAACCTGCTGA				Drooling;Dysarthria;Orbital separation excessive;Mild Mental Retardation;Babinski Reflex;Sialorrhea;Paraparesis, Spastic;Spastic Paraplegia;Mood swings;Hyperreflexia;Brachydactyly;Spastic gait;Cerebellar Dysmetria;Ankle clonus;Hyperplasia of midface;Cerebellar degeneration;Congenital clinodactyly;Adenocarcinoma Of Esophagus;Difficulty walking;Short stature;Troyer syndrome;Monoparesis - leg;Patell…	Cytosol;Insoluble Fraction			23111	CCDS9356			NM_015087	uc001uvm.4		-1.38908	0.0685681	0.0496178	-0.806063	-0.810032	-1.50157		0.446905	0.339995	0.396658	0.573152	0.348097	0.367223
ASHG19AP1B10000924111	protein_coding	ENST00000448387	protein_coding	-0.183235	-0.688177	GOLGA8N	Ensembl	5329	chr15:32885657-32899511:+	chr15	+	32885657	32899511	golgin A8 family member N [Source:HGNC Symbol;Acc:HGNC:44405]	TGGCATGAGATAATGTGTTTCATTTTTACAAAGGTGTAATATAACTATGCAAGTGTTTCT					Nucleus			643699	CCDS61578			NM_001282494	uc021sin.2		-0.666046	-0.691636	-0.0197621	-0.787415	0.0331805	-0.0735036		0.241944	0.187847	0.121663	0.501411	0.189898	0.19722
ASHG19AP1B11460565611	protein_coding	ENST00000346874	protein_coding	0.517252	-0.0308081	PARD3	Ensembl	5894	chr10:34398489-35104249:-	chr10	-	34398489	35104249	par-3 family cell polarity regulator [Source:HGNC Symbol;Acc:HGNC:16051]	TGGGAGACATGTTCAGGATTCAAGCCAAAACTCGAGAATTTAGGGAACGACAAGCTCGAG					Ribosome;Cytosol;Insoluble Fraction			56288	CCDS53514			NM_001184787	uc010qel.3		-1.41743	-0.30374	-0.434439	-0.950916	-1.25766	-1.49879		0.529399	0.493032	0.532739	0.764873	0.475296	0.348569
ASHG19AP1B10385432211	protein_coding	ENST00000506390	protein_coding	-0.0626396	-0.13449	DIMT1	Ensembl	1208	chr5:61687544-61699725:-	chr5	-	61687544	61699725	DIM1 dimethyladenosine transferase 1 homolog [Source:HGNC Symbol;Acc:HGNC:30217]	TACAGAATTCACTGTTCAGTCCATAATATTGTCAGTGCTGCTGTGTATCCTGTGAAACAG					Cytosol;Ribosome			27292				NM_001348076	uc063dxs.1		-2.72841	-1.64845	-0.62782	-1.97755	-1.45341	-1.3858		0.344842	0.259838	0.2413	0.618921	0.174971	0.134745
ASHG19AP1B11936890511	protein_coding	ENST00000361271	protein_coding	-0.478077	-0.266029	HACD1	Ensembl	2237	chr10:17631031-17659376:-	chr10	-	17631031	17659376	3-hydroxyacyl-CoA dehydratase 1 [Source:HGNC Symbol;Acc:HGNC:9639]	CAACTTTGTGAAATATCATGGATTGTATGGTTTCTTAAAATATAACTTGAGACACGTGGT				Muscle hypotonia;Myopathy;Polycystic Ovary Syndrome;Curvature of spine;Congenital Fiber Type Disproportion;Acquired scoliosis;Decreased to absent deep tendon reflexes;Pectus excavatum;Recurrent respiratory infections	Endoplasmic reticulum			9200	CCDS7121		00062+4.2.1.134	NM_014241	uc001ipg.4		-2.27358	-0.143471	0.0840872	-1.01999	0.540672	-0.419419		0.460245	0.184128	0.385489	0.826405	0.138492	0.273506
ASHG19AP1B14234382311	protein_coding	ENST00000357733	protein_coding	0.919016	0.423863	TP73	Ensembl	4899	chr1:3569129-3652764:+	chr1	+	3569129	3652764	tumor protein p73 [Source:HGNC Symbol;Acc:HGNC:12003]	CGCCGACCCCAGCCTCGTCAGGACCTGGGGGCCCTGAAGATCCCCGAGCAGTACCGCATG		Yes		Adult T-Cell Lymphoma/Leukemia;Small cell carcinoma of lung;Alveolar rhabdomyosarcoma	Nucleus;Nucleous;Nucleoplasm		Yes	7161				NM_001204187	uc021off.2		-1.54719	-1.64902	-1.65682	-3.07224	-2.128	-2.40983		0.406866	0.336525	0.406333	0.235655	0.263545	0.357835
ASHG19AP1B13829443111	protein_coding	ENST00000416721	protein_coding	0.177512	-0.236072	RBFOX2	Ensembl	1254	chr22:36140195-36236331:-	chr22	-	36140195	36236331	RNA binding fox-1 homolog 2 [Source:HGNC Symbol;Acc:HGNC:9906]	TCCGTTTGGTTTATGGAGAAAAAGAAAATGGTAACTCAGGGTAACCAGGAGCCGACAACA				Adenoid Cystic Carcinoma;Salivary Gland Neoplasms	Cytosol;Ribosome		Yes	-1	CCDS46701				uc003aol.5		-1.14203	-0.0722358	0.312826	-0.816093	-0.219361	-0.398524		0.276434	0.28568	0.411706	0.682995	0.168666	0.295286
ASHG19AP1B10585169311	protein_coding	ENST00000355524	protein_coding	-0.114232	0.0563005	FCAR	Ensembl	1483	chr19:55385736-55401838:+	chr19	+	55385736	55401838	Fc fragment of IgA receptor [Source:HGNC Symbol;Acc:HGNC:3608]	ACCTGTGGTCCTTCCCCAGTAATGCCTTGGAGCTTGTGGTCACAGACTCCATCCACCAAG					Nucleus;Cytoplasm			-1	CCDS12907				uc002qhr.3		0.377841	0.038075	0.415447	0.502152	0.00939112	0.662517		0.464612	0.449983	0.267405	0.474704	0.351203	0.310855
ASHG19AP1B11523308011	protein_coding	ENST00000389622	protein_coding	0.583426	-0.20947	CRYBG3	Ensembl	10729	chr3:97540884-97663807:+	chr3	+	97540884	97663807	crystallin beta-gamma domain containing 3 [Source:HGNC Symbol;Acc:HGNC:34427]	CTCTCAAGCCCATTGACTATGTTTTTGAAGAACCCTCCATCAGCCTTTTTGCTCTGGAGC					Cytosol;Nucleus			131544				NM_153605	uc021xbn.3		-1.71242	-1.07734	-0.322368	-1.98761	-1.70946	-1.16534		0.499389	0.425517	0.520415	0.719085	0.466278	0.485808
ASHG19AP1B14005338511	protein_coding	ENST00000373294	protein_coding	0.527365	0.598012	TBX22	Ensembl	2249	chrX:79277741-79287268:+	chrX	+	79277741	79287268	T-box 22 [Source:HGNC Symbol;Acc:HGNC:11600]	CCTTCACCCCCTCCAGGGATGGCTCTGAGCTCTCGGGCGCGTGCCTTCTCCGTGGAAGCC		Yes		Cleft Palate;Congenital ocular coloboma (disorder);Deafness;Hearing Loss, Partial;Sensorineural Hearing Loss (disorder);Ankyloglossia;Macrotia;Radioulnar Synostosis;Ulnar deviation of the fingers;Coloboma of iris;Fundus coloboma;Cleft uvula;Congenital deafness;Short stature;Large auricle;Prominent ear;hearing impairment;Coronal hypospadias;Penile hypospadias;Large protruding ears;CLEFT PALATE, X-…			Yes	-1	CCDS14445				uc004edj.2		0.116848	-0.502672	-0.428578	-1.43523	-0.844968	-0.116297		0.403481	0.474494	0.318979	0.302683	0.257908	0.230193
ASHG19AP1B13558670011	protein_coding	ENST00000403230	protein_coding	-0.228718	-0.0717084	DDX17	Ensembl	2322	chr22:38881883-38902317:-	chr22	-	38881883	38902317	DEAD-box helicase 17 [Source:HGNC Symbol;Acc:HGNC:2740]	AACTGATGCAGCTTGTGGACCACAGAGGAGGCGGCGGAGGCGGGGGTGGTCGTTCTCGTT					Cytosol;Nucleus;Insoluble Fraction;Cell Membrane			10521	CCDS33646			NM_006386	uc062efu.1		0.809208	1.32354	2.19631	2.46224	1.72895	0.82403		0.343651	0.286028	0.432474	0.531767	0.202716	0.381798
ASHG19AP1B12378619211	protein_coding	ENST00000507295	protein_coding	0.0387708	-0.13025	ACSL1	Ensembl	2490	chr4:185677935-185747188:-	chr4	-	185677935	185747188	acyl-CoA synthetase long chain family member 1 [Source:HGNC Symbol;Acc:HGNC:3569]	AGGCTCTCGGAAACCAGACCAACCCTATGAATGGCTTTCATATAAACAGTGGGTGATTAT				Diabetes Mellitus, Experimental;Liver Cirrhosis, Experimental;Animal Mammary Neoplasms;Mammary Neoplasms, Experimental;Obesity;Arthritis, Experimental	Cytosol;Ribosome;Insoluble Fraction			2180	CCDS68825			NM_001286711	uc011ckn.3		-1.95664	0.0177379	-1.66366	-0.680804	-1.3552	-1.68286		0.397952	0.274248	0.210186	0.586604	0.246069	0.133084
ASHG19AP1B13463397211	protein_coding	NM_001347738	protein_coding	0.228649	0.515347	ARHGAP22	Refseq	2833	chr10:49654068-49864310:-	chr10	-	49654068	49864310		GGCAGGGGAGGAGACGGCTGGCCCTGGTTCCAGATGTGGATCTCCTGTTACTGGAAAACA						9:classical_monocyte[51.88];monocyte[38.04];phagocyte[37.07];myeloid_leukocyte[33.95];myeloid_cell[32.57];hematopoietic_system[26.60];immune_system[25.05];hemolymphoid_system[24.30];mesodermal_cell[8.87]		58504				NM_001347738			-1.2573	-1.54629	-1.28044	-1.60289	-1.57392	-1.59316		0.485209	0.429309	0.388627	0.502474	0.221191	0.188047
ASHG19AP1B12525443011	protein_coding	NM_001322827	protein_coding	0.123946	0.0218873	ZNF461	Refseq	3883	chr19:37127523-37157755:-	chr19	-	37127523	37157755		GAGGGAAGAGACAGGAAGATGGTGCCCAGACTTGGCATCCAGAGATGAGCCCCAGAAGTT					Nucleus;Cytoplasm		Yes	92283	CCDS74348			NM_001322827	uc010xtj.3		-2.40056	-1.36428	-2.06846	-1.06294	-2.44176	-2.70044		0.485804	0.447036	0.481881	0.616082	0.297399	0.479939
ASHG19AP1B10019384011	protein_coding	ENST00000396680	protein_coding	0.377021	-0.175096	ATF4	Ensembl	1419	chr22:39916569-39918690:+	chr22	+	39916569	39918690	activating transcription factor 4 [Source:HGNC Symbol;Acc:HGNC:786]	GTCAATGTGCTTGTACATAGAGTGCTGTAGCTGTGTGTTCCAATAAATTATTTTGTAGGG		Yes		Bipolar Disorder;Mental Depression;Depressive disorder;Necrosis;Schizophrenia;Hypoxia;Invasive Ductal Breast Carcinoma	Ribosome;Endoplasmic reticulum;Cytoplasm;Cytosol		Yes	468				NM_182810	uc003axz.4		5.05688	8.28024	7.18694	6.49886	6.56072	6.33342		0.402454	0.349363	0.653729	0.843501	0.324971	0.418445
ASHG19AP1B11823521011	protein_coding	ENST00000300213	protein_coding	-0.363802	-0.0497027	CCNDBP1	Ensembl	3660	chr15:43477455-43489374:+	chr15	+	43477455	43489374	cyclin D1 binding protein 1 [Source:HGNC Symbol;Acc:HGNC:1587]	ACTTGCCAGTGATTAAATGAGTGCCCTTCCAAAGTTTCTTTTTACCAGAAATACAGTGGA				Liver Neoplasms, Experimental	Cytosol;Ribosome;Insoluble Fraction			23582	CCDS10092			NM_012142	uc001zqv.4		-0.992348	-1.21411	-1.00454	-0.758204	-0.921659	-0.439733		0.614804	0.389376	0.400232	0.552303	0.353412	0.547925
ASHG19AP1B14398796511	protein_coding	ENST00000295868	protein_coding	0.289181	0.317363	CFAP44	Ensembl	3377	chr3:113081712-113160457:-	chr3	-	113081712	113160457	cilia and flagella associated protein 44 [Source:HGNC Symbol;Acc:HGNC:25631]	CGCCTCCCTGGAAGAGGGGTGGCGTTGTCTCGGTAACCGGAGTAAACGGAGGCCTCCGGC					Nucleus			55779	CCDS2972			NM_018338	uc003eae.3		-2.11697	-1.39952	-1.89211	-2.22224	-1.64917	-2.40473		0.512697	0.451854	0.331417	0.372326	0.234135	0.433599
ASHG19AP1B12951728811	protein_coding	ENST00000263347	protein_coding	1.06462	0.101372	TCF25	Ensembl	2377	chr16:89939994-89977792:+	chr16	+	89939994	89977792	transcription factor 25 [Source:HGNC Symbol;Acc:HGNC:29181]	ACAAGCGCTTGCGTGTCGGCCTCTGTGGCAGGCTAAGTCCTATCAGCCATGGAAACACCA					Cytosol;Ribosome;Nucleus;Nucleous;Nucleoplasm		Yes	22980					uc002fpc.3		-1.68263	0.92243	1.05117	-1.05196	-0.962067	-0.888877		0.304841	0.293075	0.598031	0.636324	0.241019	0.237454
ASHG19AP1B10000478611	protein_coding	ENST00000270218	protein_coding	0.204343	0.228331	IL19	Ensembl	1473	chr1:207002222-207015967:+	chr1	+	207002222	207015967	interleukin 19 [Source:HGNC Symbol;Acc:HGNC:5990]	CAAGCAATTGTCCTGCCTCCTCAACTTCCTGACTACAGGTGTGCATGAGGACTACAGGCA				Diabetes Mellitus, Insulin-Dependent;Chronic Lymphocytic Leukemia;Schizophrenia;Unipolar Depression;Chronic Kidney Insufficiency;Major Depressive Disorder				29949	CCDS1469			NM_013371	uc001hep.4		0.545626	-0.255142	0.176824	-0.235619	-0.41551	0.505411		0.448564	0.590328	0.464376	0.54315	0.386255	0.353817
ASHG19AP1B10002442011	protein_coding	ENST00000395460	protein_coding	0.236854	0.164267	C11orf49	Ensembl	1916	chr11:46958319-47183798:+	chr11	+	46958319	47183798	chromosome 11 open reading frame 49 [Source:HGNC Symbol;Acc:HGNC:28720]	CATCTGGGGCCAACACCACTTGTCTGTAACATCCCACATCTGCCAGGGAAGGGTCTGGGG					Chromatin			79096	CCDS41641			NM_001003676	uc001ndq.5		-1.42459	-1.43592	-1.65355	-1.85637	-1.68947	-1.67878		0.362838	0.392965	0.388395	0.374348	0.264503	0.382211
ASHG19AP1B13401480011	protein_coding	ENST00000399804	protein_coding	0.0370775	0.324163	SCAF4	Ensembl	4127	chr21:33043346-33104388:-	chr21	-	33043346	33104388	SR-related CTD associated factor 4 [Source:HGNC Symbol;Acc:HGNC:19304]	AATAAGCATCCCAAACTTGGTGTCTGGGGCTAGAGGAAACGCCGAGTCTGGTGACAGCGT					Nucleus;Insoluble Fraction;Cell Membrane;Nucleoplasm			57466	CCDS46644			NM_001145445	uc002ype.3		-1.28116	-0.765766	-0.770571	-1.42814	-0.947912	-0.552676		0.377824	0.360917	0.127041	0.283659	0.208504	0.19939
ASHG19AP1B12025975911	protein_coding	ENST00000366857	protein_coding	1.27923	-0.512243	CNIH4	Ensembl	3963	chr1:224544573-224567154:+	chr1	+	224544573	224567154	cornichon family AMPA receptor auxiliary protein 4 [Source:HGNC Symbol;Acc:HGNC:25013]	TGGAATATATATCGTATGATCTTAGCTTTGATAAATGACTGAAGCTGGAGAAGCCGTGGT				Schizophrenia	Endoplasmic reticulum;Ribosome;Cytoplasm			29097	CCDS60430			NM_001277197	uc031pse.2		-1.13213	1.03079	0.98837	-1.5504	-0.454097	-0.946163		0.168864	0.120057	0.205403	0.467168	0.0687261	0.169144
ASHG19AP1B12078593711	protein_coding	ENST00000639828	protein_coding	0.351662	0.34083	KCTD7	Ensembl	5951	chr7:66093754-66109002:+	chr7	+	66093754	66109002	potassium channel tetramerization domain containing 7 [Source:HGNC Symbol;Acc:HGNC:21957]	GCCCCCTGGAGTCACATCATGGATTAACGCAGAAAGGTGAGTTCTGAGGCTCTGAGTAGC				EPILEPSY, PROGRESSIVE MYOCLONIC 3	Nucleus;Insoluble Fraction;Cell Membrane			154881	CCDS5534			NM_153033	uc003tve.4		0.224666	0.0401378	-0.172703	-0.342826	-0.58914	-0.030919		0.475538	0.469168	0.344958	0.537974	0.178953	0.301375
ASHG19AP1B10011409911	protein_coding	ENCT00000451796	protein_coding	-0.0420026	0.499514	CATG00000107372.1	FANTOM5CAT	11970	chr9:139257821-139269790:+	chr9	+	139257821	139269790	At least 1 of the 10 top ranked transcript is CPAT coding and max ORF size >=300, NOT annotated as nonCoding in GENCODE	CTTCCAGGTCGGAGCTCTGTGGTCATAGAAAATGGGGTGGGTGGGCTGTGAGGGCAGAGG								-1							0.791638	0.502233	0.0443986	-0.00193892	1.00937	0.45685		0.406246	0.579245	0.347179	0.424438	0.242646	0.275573
ASHG19AP1B12041681611	protein_coding	ENST00000288513	protein_coding	0.269464	0.40715	SVOPL	Ensembl	1413	chr7:138279030-138347897:-	chr7	-	138279030	138347897	SVOP like [Source:HGNC Symbol;Acc:HGNC:27034]	GGCCTCCTGGCTGACAGATATGGCCGCTGGAAGGTTAATCATAAAGACTGAATTTTTGCC								136306	CCDS5848				uc064ikh.1		-1.30626	-1.7819	-1.99428	-2.24121	-2.01327	-1.63635		0.312058	0.526622	0.411602	0.474732	0.181757	0.286363
ASHG19AP1B10805702911	protein_coding	ENST00000533940	protein_coding	-0.303144	0.68782	TP53I11	Ensembl	3703	chr11:44953907-44971711:-	chr11	-	44953907	44971711	tumor protein p53 inducible protein 11 [Source:HGNC Symbol;Acc:HGNC:16842]	GCACAAGGCCACACAGCAGGAAGAGAGAAATGAAAACTTACGGTCCCACAGAAACGCGGG					Endoplasmic reticulum			9537				NM_001318384	uc001myi.5		-0.540278	-0.612282	-2.46432	-0.150361	-1.43484	-1.12225		0.442346	0.48781	0.236467	0.221813	0.267393	0.235023
ASHG19AP1B10012155211	protein_coding	ENST00000380548	protein_coding	-0.127554	-0.192787	ADAMTSL1	Ensembl	8030	chr9:18473892-18910948:+	chr9	+	18473892	18910948	ADAMTS like 1 [Source:HGNC Symbol;Acc:HGNC:14632]	ACTTTCTCTGTCCTCCTGGCTTTGTTATTCAGCATGTCTGATTAGCAGGAGCCTGATTGG					Nucleus;Cytoplasm			92949	CCDS47954			NM_001040272	uc003zne.5		0.0836834	-0.673171	-0.440898	-0.721317	-0.392314	0.465907		0.356373	0.457639	0.167397	0.540159	0.312174	0.269388
ASHG19AP1B12659874811	protein_coding	ENST00000537304	protein_coding	0.265634	0.421089	LMO3	Ensembl	1685	chr12:16703383-16759465:-	chr12	-	16703383	16759465	LIM domain only 3 [Source:HGNC Symbol;Acc:HGNC:6643]	CTTCCTTCAGCTCGGCTCCTCGCACGCTGCTGGGGTAAGTTGTCTTGAACCAGGACGGAG		Yes			Cytoplasm		Yes	55885				NM_018640	uc001rdk.3		-0.360017	-0.466063	-1.16757	-1.82103	-0.516176	-0.453346		0.477991	0.525732	0.308661	0.408185	0.340574	0.23141
ASHG19AP1B11949452011	protein_coding	ENST00000411744	protein_coding	0.712691	0.301779	EXOC7	Ensembl	2031	chr17:74079729-74099773:-	chr17	-	74079729	74099773	exocyst complex component 7 [Source:HGNC Symbol;Acc:HGNC:23214]	CCAAGAAGCCAGTCAAGCGGCCAGGTCACGAGCATGATTTCCGAGTTAAGCACCTGTCCG					Cytosol;Ribosome;Nucleus;Insoluble Fraction			23265	CCDS45781			NM_001145298	uc010wsx.4		-1.31911	-0.672133	-1.21789	-1.99755	-2.3164	-1.03326		0.301978	0.360519	0.250316	0.344997	0.181194	0.214329
ASHG19AP1B10043524811	protein_coding	ENST00000265361	protein_coding	0.369295	0.443794	SEMA3C	Ensembl	5174	chr7:80371854-80548667:-	chr7	-	80371854	80548667	semaphorin 3C [Source:HGNC Symbol;Acc:HGNC:10725]	ACATTTGATGAACTTCGAGAAACCAAGACCTCTGAATACTTCAGCCTTTCCCACCATCCT				Abdominal Pain;Constipation;Hirschsprung Disease;Intestinal Obstruction;Megacolon;Nausea and vomiting;Truncus Arteriosus, Persistent;Dyschezia;Weight decreased	Ribosome;Insoluble Fraction			10512	CCDS5596			NM_006379	uc003uhj.3		-1.07465	1.23851	0.874259	-0.722152	0.717301	-0.0649132		0.397551	0.330697	0.35446	0.350948	0.203838	0.24122
ASHG19AP1B13922357611	protein_coding	ENST00000520267	protein_coding	0.223989	0.251844	COL13A1	Ensembl	2276	chr10:71561874-71718489:+	chr10	+	71561874	71718489	collagen type XIII alpha 1 chain [Source:HGNC Symbol;Acc:HGNC:2190]	AGAGTACCCACACCGGCTGCTGCCTCTCCTCAATTCAGTGCGACTGGCTCCACCCCCGGT				Spontaneous abortion;Blepharoptosis;Gastroesophageal reflux disease;Heartburn;Micrognathism;Muscle hypotonia;Respiratory Insufficiency;Lower respiratory tract infection;Congenital pectus carinatum;Feeding difficulties;Low set ears;Mandibular hypoplasia;Byzanthine arch palate;Impaired exercise tolerance;Congenital Myasthenic Syndromes, Postsynaptic;Congenital Myasthenic Syndromes, Presynaptic;Bulb…	Nucleus			1305	CCDS44427			NM_080798	uc057tun.1		1.77649	1.42904	0.518408	0.317294	1.11296	1.62171		0.288609	0.408848	0.161513	0.269472	0.224056	0.227853
ASHG19AP1B10008535111	protein_coding	ENST00000621098	protein_coding	0.655284	0.111346	NR2E3	Ensembl	2064	chr15:72102932-72107270:+	chr15	+	72102932	72107270	nuclear receptor subfamily 2 group E member 3 [Source:HGNC Symbol;Acc:HGNC:7974]	CTTTGGGCATGGCCAGGGGAAGCAGAAGGGAGACTCTAGGAGTTGAAATGGGTCAGACCC				Glaucoma;Conductive hearing loss;Sensorineural Hearing Loss (disorder);Hemeralopia;Hyperinsulinism;Hypogonadism;Keratoconus;Mental Retardation;Night Blindness;Nystagmus;Obesity;Ophthalmoplegia;Optic Atrophy;Retinitis Pigmentosa;Photophobia;Cataract;Retinoschisis;Cystoid macular retinal degeneration;Color Blindness, Red-Green;Color Blindness, Blue;Retinal exudates;Congenital anomaly of testis;Cong…	Nucleus			10002	CCDS73751			NM_016346	uc032cik.2		-1.1821	-1.28087	-2.04595	-2.15076	-1.58597	-2.73804		0.42196	0.54532	0.596732	0.561148	0.449782	0.436914
ASHG19AP1B10549114811	protein_coding	ENST00000274629	protein_coding	0.224743	0.358739	KCNMB1	Ensembl	5052	chr5:169801675-169816681:-	chr5	-	169801675	169816681	potassium calcium-activated channel subfamily M regulatory beta subunit 1 [Source:HGNC Symbol;Acc:HGNC:6285]	CTCGGGACCAGAACCAGCAGTGCTCCTACATCCCAGGCAGCGTGGACAATTACCAGACGG				Hypertensive disease;Hypertension, Diastolic, Resistance to	Nucleus			3779	CCDS4373	CHEMBL3038495		NM_004137	uc003maq.3		-1.67349	-0.204666	-0.183964	-1.14504	-0.228747	-1.36256		0.384928	0.435165	0.343053	0.39802	0.26417	0.244885
ASHG19AP1B10089328911	protein_coding	ENST00000272324	protein_coding	0.0903265	0.397183	REG3G	Ensembl	938	chr2:79252827-79255628:+	chr2	+	79252827	79255628	regenerating family member 3 gamma [Source:HGNC Symbol;Acc:HGNC:29595]	AACCCAGTCTTTGCTGACCAGACAAAGCATACCAGATCTCACCAGAGAGTCCTAGGGGAC								130120				NM_001008387	uc002snx.5		-1.91119	-1.84393	-2.79165	-2.69094	-2.06723	-2.05958		0.537698	0.47407	0.192717	0.199089	0.311598	0.403926
ASHG19AP1B12676229311	protein_coding	ENST00000228938	protein_coding	0.323345	-0.231865	MGP	Ensembl	694	chr12:15034832-15038791:-	chr12	-	15034832	15038791	matrix Gla protein [Source:HGNC Symbol;Acc:HGNC:7060]	CGCCTTAGCGGTAGTAACTTTGTGTTATGGAGAGTGGCAGAAAGAAGAAAACTTCGGCTT				Spontaneous abortion;Deafness;Epilepsy;Hearing Loss, Partial;Ventricular Septal Defects;Pulmonary Hypertension;Liver Cirrhosis, Experimental;Animal Mammary Neoplasms;Mammary Neoplasms, Experimental;Mild Mental Retardation;Seizures;Uremia;Varicosity;Chronic sinusitis;Macrotia;Pulmonary artery stenosis;abnormal growth;Congenital atresia of trachea;Congenital hypoplasia of pulmonary artery;Cerebral …	Cytoplasm			4256	CCDS53752			NM_001190839	uc021qvr.2		0.525469	2.17944	2.8481	0.943023	1.82712	1.81282		0.300049	0.312758	0.138713	0.480476	0.208171	0.193902
ASHG19AP1B10015705411	protein_coding	ENST00000270235	protein_coding	0.795291	0.45818	NTN5	Ensembl	1836	chr19:49164664-49176264:-	chr19	-	49164664	49176264	netrin 5 [Source:HGNC Symbol;Acc:HGNC:25208]	CTGTGGCTTATTCCCCGCCAGTGATCTGTTTCCCCCAATAAAGTCTCAAATCTTTGGGAA					Nucleus			126147	CCDS33068			NM_145807	uc002pkb.3		-0.412376	0.0357553	0.783551	-1.09013	-0.343379	-0.545433		0.435431	0.43236	0.744108	0.535352	0.336858	0.301097
ASHG19AP1B10527067111	protein_coding	ENST00000506595	protein_coding	-0.649792	-0.163555	SMUG1	Ensembl	712	chr12:54575237-54582391:-	chr12	-	54575237	54582391	single-strand-selective monofunctional uracil-DNA glycosylase 1 [Source:HGNC Symbol;Acc:HGNC:17148]	TCCCGGGTTCAAGCGATTCTTCTGCCTCAGCCTCCCGAGTGACAGCGGCATGGACATATG					Ribosome			23583				NM_001351237	uc058out.1		5.4791	5.39497	3.92214	5.92006	4.74292	6.0826		0.398299	0.429801	0.269935	0.507447	0.429343	0.293057
ASHG19AP1B10815669411	protein_coding	ENST00000448299	protein_coding	1.41053	0.356573	ZNF669	Ensembl	1718	chr1:247263264-247267670:-	chr1	-	247263264	247267670	zinc finger protein 669 [Source:HGNC Symbol;Acc:HGNC:25736]	GTTTCCGGTTCTTGTCTAATACATGAACGAACTCACACTGGAGAGAAACCCTACGAATGT					Insoluble Fraction		Yes	79862	CCDS44345			NM_001142572	uc001icf.3		0.351595	1.53967	2.39345	0.0227216	0.153367	-0.122968		0.660213	0.567287	0.77756	0.638998	0.548587	0.378402
ASHG19AP1B10024182711	protein_coding	ENST00000245908	protein_coding	-0.296174	0.138461	SH2D3A	Ensembl	2296	chr19:6752309-6767599:-	chr19	-	6752309	6767599	SH2 domain containing 3A [Source:HGNC Symbol;Acc:HGNC:16885]	TGAGTTCCCACTAGGTGTGGTCTGGGAAGGCTGGGGCGGTGGCAAGGTGGAGGGCGGGGG					Ribosome;Nucleus			10045	CCDS12173			NM_005490	uc002mft.4		0.485316	0.422607	1.05363	1.95595	0.650033	0.244091		0.284224	0.306792	0.28571	0.318616	0.178441	0.299439
ASHG19AP1B12493790511	protein_coding	NM_001349295	protein_coding	1.24741	0.0255761	VPS8	Refseq	5247	chr3:184530295-184770402:+	chr3	+	184530295	184770402		GCCCCTCCCCACTCCCGGGCGGAACAGAGATAATCATTCAGGTCTTCGTGAGCTAAGGCC					Nucleus;Insoluble Fraction	4:neutrophil[12.43];eosinophil[7.60];granulocyte[7.03];middle_temporal_gyrus[6.82]		23355				NM_001349295	uc062qxb.1		7.89717	7.34916	6.06967	4.92186	6.10899	6.54294		0.392851	0.358376	0.313588	0.430624	0.32114	0.294341
ASHG19AP1B11050421911	protein_coding	ENST00000376073	protein_coding	-0.0524716	-0.0178961	NCR3	Ensembl	1097	chr6:31556672-31560762:-	chr6	-	31556672	31560762	natural cytotoxicity triggering receptor 3 [Source:HGNC Symbol;Acc:HGNC:19077]	CCTCACTGCTCAGATCCCCTTCGCCAACTGGGACATCTTCCGACATGGCCTGGATGCTGT				Malaria	Endoplasmic reticulum			-1	CCDS47401				uc003nuw.3		-0.235016	-0.818752	-0.780469	-1.11616	-0.444735	-0.115932		0.401481	0.412484	0.237177	0.463066	0.339285	0.261912
ASHG19AP1B11903076211	protein_coding	ENST00000544492	protein_coding	-0.00801954	-0.131767	RCBTB2	Ensembl	2622	chr13:49063106-49107392:-	chr13	-	49063106	49107392	RCC1 and BTB domain containing protein 2 [Source:HGNC Symbol;Acc:HGNC:1914]	GCCTGCCTCAGCTATGGGAGTGGTCCACATATTGTCCTTGCAACAACAGTTAATCAGCCA					Endoplasmic reticulum			1102	CCDS73570			NM_001286832	uc010tgh.4		2.46964	1.11076	1.7368	1.1541	1.83505	2.35212		0.413511	0.368227	0.244596	0.477533	0.381922	0.265031
ASHG19AP1B14371704011	protein_coding	ENST00000645361	protein_coding	0.0296724	0.396427	CYP2D6	Ensembl	1583	chr22:42522501-42526807:-	chr22	-	42522501	42526807	cytochrome P450 family 2 subfamily D member 6 [Source:HGNC Symbol;Acc:HGNC:2625]	GTGCCCATCACCCAGATCCTGGGTTTCGGGCCGCGTTCCCAAGGGGTGTTCCTGGCGCGC		Yes		Alzheimer's Disease;Basal Ganglia Diseases;Comatose;Mental Depression;Depressive disorder;Dystonia;Tonic-Clonic Epilepsy;Muscle Rigidity;Nephritis, Interstitial;Occupational Diseases;Parkinson Disease;Prenatal Exposure Delayed Effects;Psychosexual Disorders;Schizophrenia;Tremor;Unipolar Depression;Adverse reaction to drug;Weight Gain;Amphetamine-Related Disorders;Substance-Related Disorders;Brady…	Nucleus			-1	CCDS46721				uc003bce.4		-0.751644	-0.995941	-0.626694	-0.879882	-0.692055	-0.891359		0.419735	0.464822	0.292115	0.36048	0.21765	0.315831
ASHG19AP1B10010349911	protein_coding	ENST00000361050	protein_coding	1.24871	-0.47054	MPEG1	Ensembl	4442	chr11:58975983-58980424:-	chr11	-	58975983	58980424	macrophage expressed 1 [Source:HGNC Symbol;Acc:HGNC:29619]	CTGGCTCTGTATTTGCATTTTATTTTTGTGTTCTTGTCAGTTTGGGAATGATTAATATTA				Liver Neoplasms, Experimental				219972	CCDS41650	CHEMBL3414409		NM_001039396	uc001nnu.5		1.05607	2.66614	2.59248	1.71275	0.83382	0.0219709		0.434438	0.333026	0.48109	0.812142	0.536377	0.381512
ASHG19AP1B12125613811	protein_coding	ENST00000424301	protein_coding	-0.0491939	-0.217572	CKMT2	Ensembl	1637	chr5:80529143-80562216:+	chr5	+	80529143	80562216	creatine kinase, mitochondrial 2 [Source:HGNC Symbol;Acc:HGNC:1996]	CCAGCAGGCCACTTTTCACTAACAGAAGTCACAAGCCAAGTGAGACACTCATCCAAGAGG					Endoplasmic reticulum;Nucleus			1160				NM_001825	uc003khc.5		-0.92369	-1.3357	-2.23992	-2.13334	-1.38142	-0.83698		0.35701	0.254834	0.12994	0.390826	0.248037	0.223665
ASHG19AP1B12816394411	protein_coding	ENST00000339313	protein_coding	0.894075	-0.100046	SIGLEC10	Ensembl	2256	chr19:51914308-51920952:-	chr19	-	51914308	51920952	sialic acid binding Ig like lectin 10 [Source:HGNC Symbol;Acc:HGNC:15620]	TCTCTCTCAGCCTCTCCGTGCACTACTCCCCGAAGCTGCTGGGCCCCTCCTGCTCCTGGG								89790	CCDS12832			NM_033130	uc002pwo.4		5.4241	4.94868	2.33641	1.37405	3.77852	4.8744		0.406425	0.385285	0.131302	0.367406	0.33564	0.286245
ASHG19AP1B12268853611	protein_coding	NM_001330331	protein_coding	-0.183405	0.749378	RNF111	Refseq	6051	chr15:59279787-59389618:+	chr15	+	59279787	59389618		GGCGTGAAGGCTACTGCGCTCTCACTTTCCGAACTGTCGTAAAGAGCCCTAGTGTCGTGC					Ribosome;Cytosol;Chromatin;Insoluble Fraction	12:middle_temporal_gyrus[79.20];temporal_lobe[36.20];gyrus[32.61];telencephalon[13.68];brain_gray_matter[13.38];forebrain[13.36];brain[11.22];cerebral_cortex[10.76];nervous_system[10.04];telencephalic_nucleus[8.75];cerebral_subcortex[7.66];nucleus_of_brain[7.40]		54778				NM_001330331			-2.19899	-1.45374	-2.92277	-2.71256	-1.65462	-1.6581		0.723268	0.611598	0.234748	0.275119	0.410885	0.247696
ASHG19AP1B10074618811	protein_coding	ENST00000294618	protein_coding	0.774798	-0.118001	DOCK6	Ensembl	6358	chr19:11309971-11373128:-	chr19	-	11309971	11373128	dedicator of cytokinesis 6 [Source:HGNC Symbol;Acc:HGNC:19189]	GTCGTCCCTGCTGCGGCGACTACGTCCTGTGACTGCCCAGCTCAAGATCGACATTTCTCC				Adams Oliver syndrome	Cytosol;Nucleus;Insoluble Fraction;Nucleous;Nucleoplasm			57572	CCDS45975			NM_020812	uc002mqs.6		-1.35437	-0.850734	-1.06763	-1.70715	-1.92043	-1.96955		0.39642	0.387435	0.373658	0.604271	0.350863	0.301033
ASHG19AP1B11415082911	protein_coding	NM_001170937	protein_coding	0.308999	-0.0378002	FUS	Refseq	5107	chr16:31191431-31206192:+	chr16	+	31191431	31206192		TTTAGTTAAATTTTGTTCCTCTTCCCCCTTTTCACTTTCCTGGAAGATCGATGTCCCGAT		Yes		Amyotrophic Lateral Sclerosis;Anxiety;Depressive disorder;Dysarthria;Dyspnea;Muscular fasciculation;Fatigue;Muscle Cramp;Muscle Spasticity;Nerve Degeneration;Pain;Xerostomia;Mood swings;Subcutaneous nodule;Hyperreflexia;Liposarcoma, Myxoid;Pyramidal sign;Static Tremor;muscle degeneration;Neurogenic Muscular Atrophy;Electromyogram abnormal;Paralysed;Neurodegenerative Disorders;Skeletal muscle atro…	Cytosol;Exosome;Chromatin;Insoluble Fraction;Nucleoplasm		Yes	2521	CCDS10707			NM_001170937	uc002ebf.3		1.22684	1.01458	1.0454	0.320583	0.427051	1.6122		0.487825	0.506077	0.296796	0.556171	0.39518	0.373611
ASHG19AP1B10804845511	protein_coding	ENST00000570161	protein_coding	0.802937	0.192707	MGA	Ensembl	11859	chr15:41961093-42062139:+	chr15	+	41961093	42062139	MGA, MAX dimerization protein [Source:HGNC Symbol;Acc:HGNC:14010]	TGGGAGTCCACCAGTGAGCCAGAGACCAGAAAATGCTGCTCAAATTCCAGTGGCTACTCC				Adenoid Cystic Carcinoma;Precursor B-Cell Lymphoblastic Leukemia-Lymphoma;T-Cell Lymphoma	Cytosol;Insoluble Fraction		Yes	23269	CCDS55959				uc059hzt.1		-1.00967	-0.207913	-0.567418	-1.63816	-1.26311	-1.29254		0.512891	0.437206	0.502247	0.597183	0.393804	0.27976
ASHG19AP1B11026950511	protein_coding	ENST00000332896	protein_coding	0.325655	0.0346224	CRADD	Ensembl	1169	chr12:94071151-94244512:+	chr12	+	94071151	94244512	CASP2 and RIPK1 domain containing adaptor with death domain [Source:HGNC Symbol;Acc:HGNC:2340]	CTGCCTGCAGGTGACAGATTGACTGGGATCCCCTCGCACATCCTCAACAGCTCCCCATCA				Renal Cell Carcinoma;Mental Retardation;Low intelligence;Mental deficiency;Poor school performance;MENTAL RETARDATION, AUTOSOMAL RECESSIVE 34;Intellectual Disability;Dull intelligence;Autosomal recessive predisposition	Ribosome;Cytosol;Cytoplasm			8738	CCDS9048			NM_003805	uc001tda.4		-0.666381	-0.552728	-0.901854	-1.58022	-0.883223	-0.634485		0.31107	0.419292	0.17234	0.356657	0.344808	0.179831
ASHG19AP1B11508666211	protein_coding	ENST00000396365	protein_coding	0.652925	-0.00289361	LILRA6	Ensembl	1890	chr19:54742425-54746640:-	chr19	-	54742425	54746640	leukocyte immunoglobulin like receptor A6 [Source:HGNC Symbol;Acc:HGNC:15495]	TCCTCCTTCCCAGCTTGTATGGCAGTCTCCCACCCTCATGTGTTCAATCTGATGATCCCA					Nucleus			-1	CCDS42610				uc032idf.2		10.2164	9.76425	8.22974	8.28679	9.12107	8.84376		0.45561	0.406459	0.412433	0.561797	0.383777	0.331487
ASHG19AP1B10539279111	protein_coding	ENST00000268389	protein_coding	-0.0995726	-0.11457	IGSF6	Ensembl	2785	chr16:21650858-21663981:-	chr16	-	21650858	21663981	immunoglobulin superfamily member 6 [Source:HGNC Symbol;Acc:HGNC:5953]	TGCTCAAGAACTATACCATAAGAGACATGTGGAAACAAATCAGCAATCTGAGAAAGATAA				Liver Cirrhosis, Experimental;Dermatitis, Allergic Contact				10261	CCDS10599			NM_005849	uc002djg.3		-0.814116	-0.347285	-0.0540646	0.0251287	-0.318479	-0.623398		0.448169	0.408175	0.423512	0.718541	0.406788	0.26031
ASHG19AP1B13739386311	protein_coding	ENST00000439274	protein_coding	0.752206	0.0963837	APP	Ensembl	2517	chr21:27253643-27542972:-	chr21	-	27253643	27542972	amyloid beta precursor protein [Source:HGNC Symbol;Acc:HGNC:620]	GCACTGCTCCTGCTGGCCGCCTGGACGGCTCGGGCGCTGGAGGTCTACCCTGAACTGCAG				Alzheimer's Disease;Amnesia;Amyloidosis;Anxiety Disorders;Bipolar Disorder;Brain Diseases;Brain Ischemia;Cognition Disorders;Comatose;Febrile Convulsions;Deglutition Disorders;Mental Depression;Endogenous depression;Depressive disorder;Epilepsy;Fragile X Syndrome;Headache;Hypesthesia;Learning Disorders;Liver Cirrhosis, Experimental;Memory Disorders;Mental Retardation;Myoclonus;Necrosis;Nerve Dege…	Endoplasmic reticulum;Nucleus;Ribosome		Yes	351	CCDS46639			NM_001136130	uc011ach.3		-1.16737	-0.228016	-0.480566	-1.89585	-0.969877	-1.26684		0.299263	0.286704	0.279047	0.30413	0.301427	0.203555
ASHG19AP1B12823251411	protein_coding	NM_001287032	protein_coding	0.313985	0.401787	STOML2	Refseq	1320	chr9:35099773-35103192:-	chr9	-	35099773	35103192		CCGGGGGAGCGGAACTGCAAGAGGAAAGGCTCGGGGCTCTCTACTGGCTTCTGGCCGCGC		Yes		Contact Dermatitis	Ribosome			30968	CCDS6577			NM_001287032	uc003zwi.5		-0.00497876	0.159707	-1.17002	-0.60552	-0.740228	-0.611496		0.402444	0.463872	0.256076	0.325969	0.297656	0.225936
ASHG19AP1B10654134811	protein_coding	ENST00000455577	protein_coding	2.16956	-0.0219584	PAK6	Ensembl	4215	chr15:40531292-40569687:+	chr15	+	40531292	40569687	p21 (RAC1) activated kinase 6 [Source:HGNC Symbol;Acc:HGNC:16061]	CCAGGTCTTTGTATGCCACTGAGGTCTCCCCAGTGCTGCGAGACTTCCTGGAGCGGATGC				Prostatic Neoplasms	Cytosol			56924	CCDS61590	CHEMBL4311		NM_001276718	uc001zky.5		5.08573	7.48986	2.48553	2.4479	3.26917	2.83539		0.42149	0.413971	0.53391	0.635306	0.405522	0.349544
ASHG19AP1B14354801911	protein_coding	ENST00000295899	protein_coding	0.743506	-0.216332	THOC7	Ensembl	990	chr3:63819546-63849579:-	chr3	-	63819546	63849579	THO complex 7 [Source:HGNC Symbol;Acc:HGNC:29874]	GCCGCCGCGCACGCCATGGGAGCCGTGACTGACGACGAAGTTATACGGAAGCGTCTCCTC					Ribosome;Cytoplasm			80145	CCDS2900			NM_025075	uc003dlt.6		0.785684	1.32946	1.35836	0.959897	0.291964	-0.00888059		0.359544	0.384365	0.436183	0.706722	0.401191	0.26309
ASHG19AP1B10468063611	protein_coding	ENST00000376705	protein_coding	0.694538	0.131896	HS6ST3	Ensembl	7804	chr13:96743093-97491816:+	chr13	+	96743093	97491816	heparan sulfate 6-O-sulfotransferase 3 [Source:HGNC Symbol;Acc:HGNC:19134]	CGGCCATCATGGAGAAGAAGGACTGTCCCCGCAACCACAGCCACACCAGGAATTTCTATT								266722	CCDS9481			NM_153456	uc001vmw.4		-0.1726	-0.142037	-0.514249	-1.269	-0.969723	-0.673779		0.385709	0.433806	0.401016	0.441043	0.341814	0.331038
ASHG19AP1B10019698411	protein_coding	ENST00000344293	protein_coding	-0.420342	-0.0168419	TAF3	Ensembl	4872	chr10:7860467-8058590:+	chr10	+	7860467	8058590	TATA-box binding protein associated factor 3 [Source:HGNC Symbol;Acc:HGNC:17303]	GTGGTTTTTGGAGAGGGGTGAGGGGTGGGGGAAGTGCAAAATAAAGATTATTGGCTATTT					Cytosol;Insoluble Fraction;Cell Membrane		Yes	83860	CCDS41487			NM_031923	uc010qbd.4		0.477826	0.00240891	-0.215891	0.546383	0.801372	0.177616		0.457679	0.328391	0.230057	0.510425	0.229496	0.288138
ASHG19AP1B10143673811	protein_coding	ENST00000639037	protein_coding	0.256591	0.276004	RP4-714D9.5	Ensembl	2590	chr1:100435574-100548050:+	chr1	+	100435574	100548050		ACCGACTGACCTGGATAGTAGTTGTTCTTCAGCCTCAAGGAATAGGTTCTCCTAGTGTCT								-1							-1.09299	-0.0847595	-0.303257	-1.53776	-0.560517	-0.152499		0.621129	0.358444	0.315915	0.495805	0.237082	0.337024
ASHG19AP1B10412049511	protein_coding	ENST00000245907	protein_coding	1.06389	0.345687	C3	Ensembl	5263	chr19:6677715-6720693:-	chr19	-	6677715	6720693	complement C3 [Source:HGNC Symbol;Acc:HGNC:1318]	CCACAGCCAAAGATAAGAACCGCTGGGAGGACCCTGGTAAGCAGCTCTACAACGTGGAGG				Transient Ischemic Attack;Diabetes Mellitus, Non-Insulin-Dependent;Membranous glomerulonephritis;Immunologic Deficiency Syndromes;Insulin Resistance;Nephrotic Syndrome;Paratuberculosis;Pemphigus;Henoch-Schoenlein Purpura;Kidney Failure;Age related macular degeneration;Infarction, Middle Cerebral Artery;Renal Insufficiency;Decreased serum C3;Renal failure in adulthood;Recurrent bacterial infection…	Chromatin;Insoluble Fraction			718	CCDS32883	CHEMBL4917		NM_000064	uc002mfm.4		1.76718	1.29733	0.94063	0.6026	0.36376	-0.152879		0.459288	0.610019	0.3434	0.566713	0.296234	0.248759
ASHG19AP1B11716921311	protein_coding	ENST00000517439	protein_coding	0.340896	-0.240817	TMEM70	Ensembl	617	chr8:74888442-74893601:+	chr8	+	74888442	74893601	transmembrane protein 70 [Source:HGNC Symbol;Acc:HGNC:26050]	ACTGGCAATATGGCCCGAGCAGTGTTTGGTAAGTAATTGGAGGTGTGAAATGTTTCTCTT				Acidosis, Lactic;Cardiac Arrhythmia;Hypertrophic Cardiomyopathy;Cerebellar Ataxia;Cryptorchidism;Encephalitis;Fetal Growth Retardation;Heart failure;Congestive heart failure;Hepatomegaly;Hernia, Inguinal;Umbilical hernia;Infant, Small for Gestational Age;Low Birth Weights;Macrostomia;Moderate mental retardation (I.Q. 35-49);Muscle hypotonia;Respiratory Insufficiency;Tremor;Oligohydramnios;Encepha…	Ribosome;Cytosol;Cytoplasm			54968	CCDS47876			NM_001040613	uc003yac.4		-1.66172	0.329159	0.692573	-1.17199	-0.68488	0.194197		0.326502	0.232478	0.152045	0.486927	0.198229	0.155035
ASHG19AP1B10515812811	protein_coding	ENST00000503128	protein_coding	-0.00281478	0.15209	NSD2	Ensembl	8568	chr4:1900945-1950545:+	chr4	+	1900945	1950545	nuclear receptor binding SET domain protein 2 [Source:HGNC Symbol;Acc:HGNC:12766]	AGACCAAGGTAAGATAACTAATCAAGGCCATTTAATCCGTCACATTCATCTCATAATAGA		Yes		Arachnodactyly;Blepharoptosis;Neoplastic Cell Transformation;Cerebellar Ataxia;Cleft Lip;Cleft Palate;Congenital clubfoot;Cryptorchidism;Deafness;Epilepsy;Exophthalmos;Fetal Growth Retardation;Gastroesophageal reflux disease;Hearing Loss, Partial;Atrial Septal Defects;Ventricular Septal Defects;Heart valve disease;Heartburn;Hemangioma;Orbital separation excessive;Hypodontia;Infant, Small for Gest…	Ribosome;Nucleus;Cytoplasm;Cytosol;Chromatin;Insoluble Fraction		Yes	7468					uc010ice.2		-1.86508	-1.0026	-1.28355	-1.92717	-0.974542	-1.24107		0.55693	0.399869	0.33392	0.565838	0.256031	0.339707
ASHG19AP1B12613184811	protein_coding	ENST00000316752	protein_coding	0.0181155	-0.011846	PUS10	Ensembl	2278	chr2:61169104-61245389:-	chr2	-	61169104	61245389	pseudouridylate synthase 10 [Source:HGNC Symbol;Acc:HGNC:26505]	GTGGTCTTTGCTCACCCAGAAACAGTTGAGGATTGCCACTTCCTAGCTGCGATATGCCCA		Yes						150962	CCDS1865			NM_001322123	uc002sao.4		-0.933517	-1.34916	-1.84814	-1.62487	-1.5688	-0.991498		0.454857	0.57159	0.115718	0.407211	0.42573	0.318642
ASHG19AP1B10795952211	protein_coding	ENST00000488254	protein_coding	0.539521	0.119852	NOLC1	Ensembl	2441	chr10:103912161-103922357:+	chr10	+	103912161	103922357	nucleolar and coiled-body phosphoprotein 1 [Source:HGNC Symbol;Acc:HGNC:15608]	TCTGGCTCAACAGGTCTGCCAAGGTCCCAGAGCGAAAGTTACAGGCAAATGGACCAGTGG					Nucleus;Insoluble Fraction		Yes	9221	CCDS65925			NM_001284389	uc001kuq.4		-1.24532	-0.333839	-0.976779	-1.30191	-1.36997	-1.50261		0.456674	0.545855	0.429998	0.584346	0.415261	0.31872
ASHG19AP1B10693828711	protein_coding	ENST00000374481	protein_coding	-0.211063	-0.0252923	CD28	Ensembl	4526	chr2:204571198-204603633:+	chr2	+	204571198	204603633	CD28 molecule [Source:HGNC Symbol;Acc:HGNC:1653]	TTCAAGTAACAGGGAAACACCTTTGTCCAAGTCCCCTATTTCCCGGACCTTCTAAGCCCT				Alopecia;Rheumatoid Arthritis;Autoimmune Diseases;Berylliosis;Malignant neoplasm of skin;Exfoliative dermatitis;Eczema;Exanthema;Flushing;Hepatomegaly;HIV Infections;Immunologic Deficiency Syndromes;Palmoplantar Keratosis;Adult T-Cell Lymphoma/Leukemia;Lichenification;Mycosis Fungoides;Pruritus;Sezary Syndrome;Skin Neoplasms;Splenomegaly;Erythema;Lymphoma, T-Cell, Cutaneous;Peripheral T-Cell Lymp…				940	CCDS58749			NM_001243078	uc010ftx.5		-0.670518	-0.695157	-1.30183	-0.640876	-0.80836	-0.585084		0.437979	0.528895	0.20401	0.548781	0.329624	0.313187
ASHG19AP1B12335243111	protein_coding	ENST00000392876	protein_coding	-0.383851	-0.141748	NT5DC3	Ensembl	7207	chr12:104166088-104234975:-	chr12	-	104166088	104234975	5'-nucleotidase domain containing 3 [Source:HGNC Symbol;Acc:HGNC:30826]	ACAGTGACCTGGCGGATTTGACCCTAAAGCATGGCTGGAGGACTGGTGCAATCATCCCAG					Nucleus;Cytoplasm;Insoluble Fraction;Cell Membrane			51559	CCDS41824			NM_001031701	uc010swe.2		-2.14265	-1.24208	-1.97632	-1.32232	-0.845852	-2.04133		0.534015	0.440445	0.406323	0.642603	0.258999	0.621733
ASHG19AP1B12644892011	protein_coding	ENST00000460241	protein_coding	0.0549465	-0.306786	RP11-316F12.1	Ensembl	2960	chr3:46753605-46854064:-	chr3	-	46753605	46854064	serine protease 50 [Source:HGNC Symbol;Acc:HGNC:17910]	GGTGCTCACTGCCGCCCACTGTGTCTTTAGTTTCAGGACCAATGCCACTTGTTCTTCAGG					Nucleus			-1	CCDS2745				uc021wxe.4		0.403497	-0.463544	0.0952168	-0.165105	-0.463557	0.498993		0.427046	0.328868	0.219118	0.487024	0.3909	0.328141
ASHG19AP1B10012163111	protein_coding	ENST00000317744	protein_coding	0.823963	0.170814	WSCD1	Ensembl	5819	chr17:5973934-6027745:+	chr17	+	5973934	6027745	WSC domain containing 1 [Source:HGNC Symbol;Acc:HGNC:29060]	AGGCAGAAAGAGATCAAGTCCTTGGTGAAATTGTTTAAGTACAGGATCAAGCCTTGCTTG				Liver neoplasms;Precancerous Conditions	Insoluble Fraction			23302				NM_015253	uc002gcn.4		-1.68379	-0.479637	-0.0676682	-1.71015	-1.28526	-1.70758		0.366705	0.349661	0.477582	0.429951	0.322185	0.308497
ASHG19AP1B12558744511	protein_coding	ENST00000376547	protein_coding	1.45248	0.369178	STK24	Ensembl	2492	chr13:99104413-99174252:-	chr13	-	99104413	99174252	serine/threonine kinase 24 [Source:HGNC Symbol;Acc:HGNC:11403]	ACCTCATCCTGGAGGGAGCACGAACCTAAAGGCAGACCCAGAAGAGCTTTTTACAAAACT					Ribosome;Cytosol			8428	CCDS9488			NM_003576	uc001vnm.3		-1.05765	-0.351882	-0.971048	-2.34195	-1.76517	-2.6309		0.619485	0.40111	0.331967	0.428247	0.348954	0.269985
ASHG19AP1B12639457611	protein_coding	ENST00000637864	protein_coding	0.681294	-0.114418	MFSD14C	Ensembl	1802	chr9:99705195-99775882:-	chr9	-	99705195	99775882	major facilitator superfamily domain containing 14C [Source:HGNC Symbol;Acc:HGNC:23672]	CCTGCTTCCCAATCCCACTGATGAGGATCAGCCCATGTAGCCAAAAAGTGAAAACAACCC					Chromatin;Nucleous;Nucleoplasm			84278				NM_001355230	uc064upl.1		-0.148361	0.813177	1.01581	-0.319117	0.0193529	-0.0634894		0.372867	0.363287	0.305002	0.546555	0.260786	0.31975
ASHG19AP1B13074268711	protein_coding	ENST00000618940	protein_coding	0.233227	0.514279	AP2B1	Ensembl	3415	chr17:33914534-34051105:+	chr17	+	33914534	34051105	adaptor related protein complex 2 beta 1 subunit [Source:HGNC Symbol;Acc:HGNC:563]	TGATGCAGGGAACCGTCGGGTGTGACCATTGAGAGGGAAAAGGTTGGAGAAAGGGTCTCT				Depressive Symptoms	Cytosol;Nucleus;Insoluble Fraction			163							-2.37963	-0.959684	-0.579918	-0.912295	-1.64851	-2.05811		0.64108	0.284612	0.283786	0.498568	0.178979	0.16926
ASHG19AP1B10013589411	protein_coding	ENST00000318779	protein_coding	0.192467	-0.250829	FOXP1	Ensembl	843	chr3:71247033-71633090:-	chr3	-	71247033	71633090	forkhead box P1 [Source:HGNC Symbol;Acc:HGNC:3823]	GTGGACCTGTGTGTCAGCCTAACCCTTCCCCATTTTGAATAAAATTATTCTTTGGAGAAA		Yes		Aggressive behavior;Anemia;Constipation;Fatigue;Fever;Hyperhidrosis disorder;Language Delay;Lymphatic Metastasis;Mental Retardation;Nausea and vomiting;Neoplasm Invasiveness;Pancreatic Neoplasm;Stereotyped Behavior;Stereotypic Movement Disorder;Sweating;Vitiligo;B-Cell Lymphomas;Hemoglobin low;Speech impairment;Infiltrate of lung;Dyschezia;Open mouth;Speech Delay;Mucosa-Associated Lymphoid Tissue…	Cytosol;Insoluble Fraction		Yes	27086				NM_001012505	uc003dos.4		0.277915	0.981143	1.18242	0.44283	0.741646	0.679602		0.399162	0.323952	0.212076	0.620111	0.236449	0.256213
ASHG19AP1B12402648311	protein_coding	ENST00000447393	protein_coding	0.326521	0.152898	PACS2	Ensembl	6365	chr14:105781081-105864484:+	chr14	+	105781081	105864484	phosphofurin acidic cluster sorting protein 2 [Source:HGNC Symbol;Acc:HGNC:23794]	TTGACTTTACCCTAAGCCCTGACGAAGAGTCCTCCCAAAAGTTCATTCCCTTTGTCGGGG					Cytosol;Nucleus;Cytoplasm;Nucleous		Yes	23241	CCDS45178			NM_001100913	uc001yqu.4		-0.320842	-0.352125	-0.280169	-0.509846	-0.623623	-0.799229		0.429134	0.552399	0.655362	0.6811	0.325206	0.465987
ASHG19AP1B10648332411	protein_coding	ENST00000347831	protein_coding	-0.460222	-0.343784	KLRC1	Ensembl	1332	chr12:10598630-10605929:-	chr12	-	10598630	10605929	killer cell lectin like receptor C1 [Source:HGNC Symbol;Acc:HGNC:6374]	TGTTATTCCCTCACGTCATTGTGGCCATTGTCCTGAGGAGTGGATTACATATTCCAACAG					Nucleus			3821				NM_007328	uc001qym.5		-0.715153	-0.331506	-0.706222	-0.327735	-0.254107	0.209627		0.691868	0.618	0.17871	0.817642	0.523955	0.54753
ASHG19AP1B10582863311	protein_coding	ENST00000594814	protein_coding	-0.188846	-0.10514	LRIT3	Ensembl	3566	chr4:110769358-110793471:+	chr4	+	110769358	110793471	leucine rich repeat, Ig-like and transmembrane domains 3 [Source:HGNC Symbol;Acc:HGNC:24783]	CAACACCTTCTGGAGTCCTGGACCTTTCCCCAAGCAGGATTATTCTTGGTCTACAGGACA				Night blindness, congenital stationary;NIGHT BLINDNESS, CONGENITAL STATIONARY, TYPE 1F	Nucleus;Cytoplasm			345193	CCDS3688			NM_198506	uc031sgv.2		-1.08573	-1.42599	-1.47444	-1.42265	-1.21567	-0.781299		0.521471	0.4412	0.319272	0.628814	0.371054	0.378988
ASHG19AP1B13506044411	protein_coding	ENST00000292291	protein_coding	0.317477	0.304197	PAQR6	Ensembl	1908	chr1:156213206-156217881:-	chr1	-	156213206	156217881	progestin and adipoQ receptor family member 6 [Source:HGNC Symbol;Acc:HGNC:30132]	ACCAAGCTCTGGGTCAACGTGGAGGTACCAGGCCACCATGCTCAGTCTCAAGCTGCCCCA					Nucleus			79957	CCDS1136			NM_198406	uc001fnu.3		-1.16952	-1.03752	-1.97961	-2.27864	-1.53359	-1.32684		0.449129	0.439308	0.43891	0.322191	0.353165	0.399653
ASHG19AP1B10487582911	protein_coding	ENST00000453890	protein_coding	0.528494	0.0951632	HECW1	Ensembl	5169	chr7:43152244-43601651:+	chr7	+	43152244	43601651	HECT, C2 and WW domain containing E3 ubiquitin protein ligase 1 [Source:HGNC Symbol;Acc:HGNC:22195]	TCCCCCGTGGCAGGTCCAAGCAATCGGAGAGAAGACTGGGAAGCTCGAATTGACAGCCAC					Cytosol;Nucleus			23072	CCDS69286			NM_001287059	uc011kbi.2		-0.444703	-0.942875	-1.40654	-1.7872	-1.24112	-1.35128		0.265602	0.450007	0.0806916	0.271904	0.27408	0.199486
ASHG19AP1B12836875811	protein_coding	ENST00000290101	protein_coding	0.598428	0.119543	RAP1GAP	Ensembl	3584	chr1:21922708-21995856:-	chr1	-	21922708	21995856	RAP1 GTPase activating protein [Source:HGNC Symbol;Acc:HGNC:9858]	AGGCGCTCAAGCTCCCGCTCCTCGTCCAGTGCCAGCAGCTTCGCCAGCGTGGTGGAGGAG		Yes		Acute Promyelocytic Leukemia;melanoma;Pancreatic Neoplasm;Thyroid Neoplasm	Cytosol;Nucleous			5909				NM_001330383	uc057dbt.1		0.742115	0.66597	1.21525	0.00058719	0.515274	0.312186		0.286167	0.299813	0.195786	0.325002	0.203146	0.191451
ASHG19AP1B12763516911	protein_coding	NM_001354377	protein_coding	0.450615	0.430793	TUBGCP5	Refseq	3851	chr15:22833395-22873891:+	chr15	+	22833395	22873891		CCGTCTGTAGAGGATCCTTTCCCCATTTGGAATCTCTAGCGTTGTCACTCATGGCTGGCA					Insoluble Fraction			-1	CCDS73698			NM_001354377	uc001yur.5		-1.45664	-0.922375	-0.246541	-1.86585	-1.14241	-0.969144		0.727691	0.452259	0.653542	0.615177	0.316642	0.428365
ASHG19AP1B11574481511	protein_coding	ENST00000368679	protein_coding	-0.135592	0.0101511	ADAM12	Ensembl	7938	chr10:127700950-128077024:-	chr10	-	127700950	128077024	ADAM metallopeptidase domain 12 [Source:HGNC Symbol;Acc:HGNC:190]	CCTCGCTCGAAATTACACGGTAATTCTGGGTCACTGTTACTACCATGGACATGTACGGGG		Yes	non-small cell lung cancer	Schizophrenia	Cytosol			8038	CCDS7653	CHEMBL5030		NM_003474	uc001ljk.4		-1.30522	-1.08041	-0.243344	-1.04147	-0.442489	-0.73824		0.447217	0.3183	0.366727	0.576093	0.268811	0.279401
ASHG19AP1B12362425211	protein_coding	ENST00000348405	protein_coding	0.281291	-0.0351129	SEC31A	Ensembl	4012	chr4:83739814-83812289:-	chr4	-	83739814	83812289	SEC31 homolog A, COPII coat complex component [Source:HGNC Symbol;Acc:HGNC:17052]	CTGCCTGCTGCCAGTGAGCTGCCTGCGTCCCAAAGAACAGGTCCTCAGAATGGTTGGAAT				Diffuse Large B-Cell Lymphoma	Cytosol;Nucleus;Ribosome;Insoluble Fraction;Cell Membrane			22872	CCDS3597			NM_016211	uc003hnk.4		2.3498	1.51407	1.62196	0.9716	1.66091	2.00944		0.401971	0.37426	0.228473	0.50337	0.285129	0.240958
ASHG19AP1B12137817611	protein_coding	ENST00000380394	protein_coding	-0.190432	-0.427327	RPS6	Ensembl	1387	chr9:19375713-19380252:-	chr9	-	19375713	19380252	ribosomal protein S6 [Source:HGNC Symbol;Acc:HGNC:10429]	TCAGACTCTGATCTCTGTTGACTTTTCATTGCTGATAGAAAACTACATAAATGAAGAGAG				Stomach Neoplasms;Mammary Neoplasms;Liver carcinoma	Cytosol;Cytoplasm			6194	CCDS6492	CHEMBL3351215		NM_001010	uc003znv.2		-1.65788	-0.887805	-1.34802	-1.56881	-0.809853	-0.94375		0.537806	0.304667	0.312708	0.7598	0.335804	0.457813
ASHG19AP1B10479347311	protein_coding	NM_001352472	protein_coding	0.371883	-0.261741	ZNF248	Refseq	5916	chr10:38117693-38146564:-	chr10	-	38117693	38146564		AGGCCGGCGAAGGCTCTCCTGACATTCTTCCTTTCTAATCCTTCAGCTCTCCTTCCTCCA					Nucleus		Yes	57209				NM_001352472			-0.377488	-0.116544	-0.27061	-0.826159	-0.780925	-0.273209		0.462694	0.380096	0.319906	0.557457	0.363592	0.472936
ASHG19AP1B11489279411	protein_coding	ENST00000636215	protein_coding	0.436859	0.334764	ZNF654	Ensembl	6446	chr3:88108424-88193815:+	chr3	+	88108424	88193815	zinc finger protein 654 [Source:HGNC Symbol;Acc:HGNC:25612]	TCACCTGTAGAAGATCAGCTATTCCGGGAGCATTTATTGAAAACTGATTGTAAGAGTGGA					Insoluble Fraction;Cell Membrane		Yes	55279				NM_001350136			-2.50309	-1.03834	-0.267808	-2.64647	-1.39092	-1.08243		0.411982	0.31398	0.4961	0.447245	0.205251	0.316494
ASHG19AP1B12831593911	protein_coding	ENST00000593901	protein_coding	0.661251	-0.23507	SYT3	Ensembl	2836	chr19:51125234-51143084:-	chr19	-	51125234	51143084	synaptotagmin 3 [Source:HGNC Symbol;Acc:HGNC:11511]	GCCACCCAGGACACGGCAGAGATAAGCGCAGCCCCTTCACTGCCCTTCTCCATCTCTTCC								84258				NM_001160328	uc010ycd.3		1.71035	1.56423	1.84733	0.596838	1.05332	1.488		0.309015	0.285562	0.129381	0.395945	0.223296	0.232831
ASHG19AP1B13562485511	protein_coding	ENST00000409344	protein_coding	0.78996	0.0258639	ELMOD3	Ensembl	2564	chr2:85581876-85618871:+	chr2	+	85581876	85618871	ELMO domain containing 3 [Source:HGNC Symbol;Acc:HGNC:26158]	CCCAGCACTTTGGAAGGCCGAGGCAGGCGGATCACGAGAGCTGAGGCTTCGAAGACCTCA				DEAFNESS, AUTOSOMAL RECESSIVE 88	Cytosol;Nucleus;Chromatin			84173				NM_001135021	uc002spf.5		8.22516	8.57674	7.89384	7.23517	7.64676	7.44393		0.434311	0.391227	0.377997	0.514338	0.350945	0.316867
ASHG19AP1B12603050411	protein_coding	ENST00000277082	protein_coding	0.810621	0.0366875	CEP78	Ensembl	2542	chr9:80851148-80881983:+	chr9	+	80851148	80881983	centrosomal protein 78 [Source:HGNC Symbol;Acc:HGNC:25740]	CATCCATTCTCTATCACACCTTTCATATGACTAAATCTTTTGAAACTATGTTTTTACCTT					Nucleus;Insoluble Fraction			84131	CCDS83378				uc064tvs.1		-1.20914	0.181264	1.11532	-0.702977	-1.13233	-0.509117		0.829539	0.440743	0.866662	0.9066	0.518016	0.658672
ASHG19AP1B12243286911	protein_coding	ENST00000349258	protein_coding	0.713863	-0.264417	THSD1	Ensembl	3189	chr13:52951302-52980629:-	chr13	-	52951302	52980629	thrombospondin type 1 domain containing 1 [Source:HGNC Symbol;Acc:HGNC:17754]	AGAGAAATACAGCTTTCCAGCCATCCAGCCCATCTCCTCTTCAGCCCCAGGGTCCAGTGA								55901	CCDS9433			NM_199263	uc001vgp.4		3.92451	4.5167	2.99636	2.57776	3.10285	3.61537		0.434318	0.320524	0.220139	0.518374	0.330929	0.321795
ASHG19AP1B13114113511	protein_coding	ENST00000220888	protein_coding	0.619741	0.304045	TRPS1	Ensembl	5480	chr8:116424777-116680929:-	chr8	-	116424777	116680929	transcriptional repressor GATA binding 1 [Source:HGNC Symbol;Acc:HGNC:12340]	GGCTGCCGAGGGTGTTCTTGACGATTAATCAACAGATATGGTCCGGAAAAAGAACCCCCC				Arthralgia;Bone Diseases, Developmental;Dental caries;Flatfoot;Langer-Giedion Syndrome;Legg-Calve-Perthes Disease;Lordosis;Malocclusion;Animal Mammary Neoplasms;Mammary Neoplasms, Experimental;Mental Retardation;Micrognathism;Muscle hypotonia;Degenerative polyarthritis;Osteopenia;Curvature of spine;Tooth Crowding;Tooth, Supernumerary;Bone pain;Macrotia;Congenital pectus carinatum;Koilonychia;Fron…	Cytosol		Yes	7227	CCDS83316				uc003ynz.5		-0.20661	0.712743	0.700378	-0.638809	0.383215	-0.397117		0.416544	0.287401	0.218268	0.415157	0.132597	0.199218
ASHG19AP1B10058417111	protein_coding	ENST00000536854	protein_coding	1.20729	-0.1499	PRKAR1A	Ensembl	3697	chr17:66508591-66528903:+	chr17	+	66508591	66528903	protein kinase cAMP-dependent type I regulatory subunit alpha [Source:HGNC Symbol;Acc:HGNC:9388]	CCGCCGCCCGTCCCCAGTTGACTTTTGTGCCCTGGTAATTCTGTATCCTGTTTACCGTTT		Yes		Acromegaly;Congenital adrenal hyperplasia;Anxiety;Autistic Disorder;Congenital Hypothyroidism;Cryptorchidism;Cushing Syndrome;Deafness;Depressive disorder;Diabetes Mellitus;Ecchymosis;Bacterial Endocarditis;Eye Abnormalities;Disorder of eye;Fatigue;Fetal Growth Retardation;Freckles;Hearing Loss, Partial;Heart failure;Congestive heart failure;Hirsutism;Hydrocephalus;Orbital separation excessive;Hy…	Ribosome;Cytosol;Insoluble Fraction			5573				NM_001276289	uc002jhj.5		6.00301	6.48922	6.19074	4.92298	5.11392	5.0242		0.265378	0.252431	0.207542	0.324409	0.260967	0.219396
ASHG19AP1B13572630611	protein_coding	ENST00000276826	protein_coding	0.903235	-0.0821025	ARHGAP39	Ensembl	4697	chr8:145754563-145831201:-	chr8	-	145754563	145831201	Rho GTPase activating protein 39 [Source:HGNC Symbol;Acc:HGNC:29351]	CTCCCCTCTTGCAGTGCGGCACCTTCCCGTCTGATGCTGGCGTTGTGCGTATGGTGCCCT					Cytosol;Nucleus;Insoluble Fraction;Cell Membrane;Nucleous			80728	CCDS78374			NM_001308207	uc064rpf.1		5.34108	6.30579	2.72253	3.01171	3.76204	4.88593		0.377024	0.415496	0.229455	0.497366	0.314508	0.269947
ASHG19AP1B12124800711	protein_coding	ENST00000252590	protein_coding	0.798982	0.0299306	PLVAP	Ensembl	2305	chr19:17462257-17488159:-	chr19	-	17462257	17488159	plasmalemma vesicle associated protein [Source:HGNC Symbol;Acc:HGNC:13635]	GGCCATCAGAAACTCAGCCCTGGACACCTGCATCAAGACCAAGTCGCAGCCGATGATGCC					Nucleus;Nucleous;Nucleoplasm			83483	CCDS32952			NM_031310	uc002ngk.2		0.00860293	0.32714	0.38736	-0.469956	-0.604664	-0.599222		0.410985	0.402459	0.384206	0.576023	0.353564	0.243472
ASHG19AP1B13556170911	protein_coding	ENST00000526033	protein_coding	0.754139	-0.331395	PICALM	Ensembl	3613	chr11:85668731-85780139:-	chr11	-	85668731	85780139	phosphatidylinositol binding clathrin assembly protein [Source:HGNC Symbol;Acc:HGNC:15514]	AGCCTGGCGCCGCCATTTTCCTGCAGCTGCCTGTTCCTCTTACCCTGCCCGGCTCCAGCT		Yes		Alzheimer's Disease;Leukemia, Myelocytic, Acute	Ribosome;Cytosol;Insoluble Fraction		Yes	8301	CCDS55784			NM_001206946	uc001pbn.4		-0.476069	0.070837	0.136711	-0.95196	-1.07643	-0.502547		0.417482	0.268038	0.112666	0.501499	0.26006	0.242741
ASHG19AP1B13242726411	protein_coding	ENST00000257632	protein_coding	0.151637	0.193043	UPK3B	Ensembl	1296	chr7:76139842-76144773:+	chr7	+	76139842	76144773	uroplakin 3B [Source:HGNC Symbol;Acc:HGNC:21444]	TGCTCCTCCTGGCGTTGAACTGTCTCCGGCCCAGCCTGAGCCTGGGTGAGTGGGGGTCCT								105375355					uc064eqa.1		1.06765	0.468812	0.436216	0.180348	0.663911	0.673509		0.396313	0.42704	0.285976	0.38578	0.283269	0.301346
ASHG19AP1B12515611411	protein_coding	NM_001347424	protein_coding	0.846139	-0.351147	A2M	Refseq	5098	chr12:9220304-9268825:-	chr12	-	9220304	9268825		AGGATCGGTCCTGTATTTCAGGTCCCAAAGTCTTCATCCAATGAGGAGGTAATGTTCCTC				Alzheimer's Disease;Colonic Neoplasms;Mental Depression;Depressive disorder;Hepatolenticular Degeneration;Liver Cirrhosis;Liver Cirrhosis, Experimental;Lung diseases;Lung Neoplasms;Nephrotic Syndrome;Hepatocellular Adenoma;Liver carcinoma;Acute kidney injury	Cytoplasm	12:hepatocyte[14.84];liver[10.95];hepatobiliary_system[10.59];digestive_tract_diverticulum[10.32];endocrine_system[8.03];endocrine_gland[7.54];cardiac_chamber[6.94];cardiac_atrium[6.85];spleen[6.27];internal_female_genitalia[6.04];light_melanocyte[5.95];lower_urinary_tract[5.74]		2				NM_001347424			-0.888704	0.37864	1.69771	-0.237825	-0.664844	-0.448098		0.256269	0.268812	0.257952	0.445156	0.297245	0.256416
ASHG19AP1B10387945811	protein_coding	ENST00000448528	protein_coding	0.014	0.871318	DLG1	Ensembl	2977	chr3:196771422-197025447:-	chr3	-	196771422	197025447	discs large MAGUK scaffold protein 1 [Source:HGNC Symbol;Acc:HGNC:2900]	GGAAACGGCACTGCTGAGTGAGGTTGAGGGGTGTCTCGGTATGTGCGCCTTGGATCTGGT		Yes		Cleft Palate;Schizophrenia	Cytosol;Nucleus;Insoluble Fraction			1739				NM_001098424	uc003fxo.5		-1.0705	-0.124827	-0.372752	-0.670211	-0.620348	-0.319518		0.429024	0.49678	0.158775	0.098126	0.280844	0.213912
ASHG19AP1B10010809611	protein_coding	ENST00000447102	protein_coding	0.426842	-0.00853347	GAMT	Ensembl	1769	chr19:1397810-1401569:-	chr19	-	1397810	1401569	guanidinoacetate N-methyltransferase [Source:HGNC Symbol;Acc:HGNC:4136]	AATCAAAGTCCCTCACCAGCTCAACAACCTCCCATGGCTCCCCAGTGCCCTGTGGTTCAG				Amino Acid Metabolism, Inborn Errors;Cerebellar Ataxia;Epilepsy;Language Delay;Mental Retardation;Muscle Hypertonia;Myoclonus;Seizures;Hyperreflexia;Speech impairment;Speech Delay;Low intelligence;Delayed speech and language development;Global developmental delay;Guanidinoacetate methyltransferase deficiency;Mental deficiency;Poor school performance;Infantile muscular hypotonia;Cognitive delay;Pr…	Endoplasmic reticulum;Ribosome;Cytoplasm			2593	CCDS45897			NM_138924	uc002lsk.5		3.20521	3.1505	2.02007	2.0728	2.21237	2.81008		0.391292	0.447487	0.262075	0.438474	0.350566	0.318344
ASHG19AP1B13536728411	protein_coding	ENST00000541078	protein_coding	0.761248	-0.0974185	ARHGDIA	Ensembl	1517	chr17:79826216-79828850:-	chr17	-	79826216	79828850	Rho GDP dissociation inhibitor alpha [Source:HGNC Symbol;Acc:HGNC:678]	GGTGTCCCGGGTGTGCTGCTCCCTGACCCACCTCCCACGCTGCCGGGAAGGATCTGAGCC				Edema;Sensorineural Hearing Loss (disorder);HIV Infections;Keloid;Mental Retardation;Neoplasm Metastasis;Nephrotic Syndrome;Proteinuria;Blindness, Cortical;Hypoalbuminemia;Diffuse mesangial sclerosis (disorder);Low intelligence;Progressive renal failure;Mental deficiency;Mammary Neoplasms;Chronic Kidney Diseases;Rapidly progressive;Poor school performance;Rapidly progressive disorder;Neonatal ons…	Cytosol;Ribosome			396				NM_001185077	uc021uff.2		5.01857	4.56162	3.8381	3.28964	3.60866	4.23624		0.365263	0.326976	0.19302	0.36965	0.297616	0.279834
ASHG19AP1B10343809211	protein_coding	ENST00000539609	protein_coding	0.451948	-0.138648	ZEB2	Ensembl	4061	chr2:145146780-145277686:-	chr2	-	145146780	145277686	zinc finger E-box binding homeobox 2 [Source:HGNC Symbol;Acc:HGNC:14881]	CACCCCTGGCACAACAACGAGATTCTACAAGCCTCTGTAGATGGTCCAGTGAAGAATGCA		Yes		Abdomen distended;Neoplastic Cell Transformation;Drooling;Patent ductus arteriosus;Congenital Heart Defects;Atrial Septal Defects;Ventricular Septal Defects;Liver Cirrhosis, Experimental;Moderate mental retardation (I.Q. 35-49);Muscle hypotonia;Neoplasm Invasiveness;Sialorrhea;Vomiting;Congenital pectus carinatum;Pulmonary artery stenosis;Late tooth eruption;Accessory nipple;Hypoplasia of corpus …	Cytosol;Insoluble Fraction		Yes	9839	CCDS54403			NM_001171653	uc010zbm.3		0.0637855	1.87196	2.602	1.35564	1.12748	0.698783		0.413201	0.310066	0.375007	0.479017	0.405018	0.325026
ASHG19AP1B10010379811	protein_coding	ENST00000568909	protein_coding	-0.0717759	0.144329	ADGRG1	Ensembl	4254	chr16:57653910-57699492:+	chr16	+	57653910	57699492	adhesion G protein-coupled receptor G1 [Source:HGNC Symbol;Acc:HGNC:4512]	GCTGCCTGGTCCTGGGATTTATGCAACCAGTTTACTGATCACTCTGCAGCAGGTGGGCTG				Epilepsy;Esotropia;Exotropia;Language Disorders;Mental Retardation;Muscle Hypertonia;Nystagmus;Babinski Reflex;Seizures;Hyperreflexia;Ankle clonus;Cerebellar Hypoplasia;Low intelligence;Ataxia, Truncal;Global developmental delay;Broad-based gait;Mental deficiency;Hypoplasia of the brainstem;Poor school performance;POLYMICROGYRIA, BILATERAL FRONTOPARIETAL;Polymicrogyria, anterior to posterior grad…	Nucleus;Cytoplasm			9289	CCDS32460			NM_001290143	uc059uty.1		0.716051	0.210603	0.747401	0.628326	0.385047	0.876011		0.46469	0.347336	0.21944	0.361341	0.281758	0.290171
ASHG19AP1B12711206911	protein_coding	ENST00000615148	protein_coding	-1.05534	0.273821	C18orf8	Ensembl	1958	chr18:21083434-21111771:+	chr18	+	21083434	21111771	regulator of MON1-CCZ1 [Source:HGNC Symbol;Acc:HGNC:24326]	AGAGAGTTTCTATCCTCCTGCTCATCAGCTATCTCTGGACATGCTGAAGATGCTGCAAAG					Ribosome			29919	CCDS74199			NM_001276342	uc010xav.2		-0.907655	-0.403331	-0.123852	3.25221	-1.06958	-0.451445		0.389978	0.353789	0.27403	0.242582	0.250634	0.34863
ASHG19AP1B13886596411	protein_coding	ENST00000619204	protein_coding	0.351931	-0.408794	PYCR1	Ensembl	1904	chr17:79890260-79895204:-	chr17	-	79890260	79895204	pyrroline-5-carboxylate reductase 1 [Source:HGNC Symbol;Acc:HGNC:9721]	CCCAAACCATGTCAGGACCACCTTCCTCTAGAGCTCGGGAGCCCGGAGGGTCTTCACCCA				Blepharophimosis;Cryptorchidism;Cutis Laxa;Dwarfism;Enophthalmos;Fetal Growth Retardation;Gastroesophageal reflux disease;Heartburn;Hernia, Inguinal;Hip Dislocation, Congenital;Hydrocephalus;Hydrophthalmos;Orbital separation excessive;Infant, Small for Gestational Age;Language Delay;Liver Cirrhosis, Experimental;Mental Retardation;Muscle hypotonia;Osteopenia;Osteoporosis;Progeria;Curvature of spi…	Ribosome			5831				NM_001282280	uc002kct.3		-1.42635	-1.38624	-1.86542	-2.37369	-1.88306	-1.47705		0.255899	0.439467	0.154214	0.720361	0.228795	0.178725
ASHG19AP1B10189492611	protein_coding	ENST00000574539	protein_coding	0.417613	0.396096	SHBG	Ensembl	938	chr17:7517382-7536672:+	chr17	+	7517382	7536672	sex hormone binding globulin [Source:HGNC Symbol;Acc:HGNC:10839]	AGATGTGATTAAGGTCTAAGTGCCCACGACCCTCCGGCTGTCCACCTCAGCAATGGCCCA		Yes		Alcoholic Intoxication, Chronic;Diabetes Mellitus, Non-Insulin-Dependent;Lymphatic Metastasis;Neoplasm Invasiveness;Prostatic Neoplasms;Erectile dysfunction;Metabolic Syndrome X				6462	CCDS73962			NM_001289115	uc010cmu.4		-0.474843	-0.908021	-1.80297	-2.32533	-1.36572	-0.747623		0.264936	0.542185	0.217831	0.295385	0.242546	0.240942
ASHG19AP1B11408433311	protein_coding	ENST00000552744	protein_coding	0.129014	0.529282	SYT1	Ensembl	2718	chr12:79439411-79844074:+	chr12	+	79439411	79844074	synaptotagmin 1 [Source:HGNC Symbol;Acc:HGNC:11509]	TCCCCTACAGTAGAACAAGTTTGCCCATTCATCCTTGTGATAGATATGCATGCAAAACCA					Cytosol			6857				NM_001135806	uc001syv.4		-1.75032	-1.93617	-2.53194	-2.89391	-1.90229	-1.80927		0.703171	0.52978	0.172885	0.164179	0.356356	0.453567
ASHG19AP1B12114981611	protein_coding	NM_001354955	protein_coding	0.29712	0.379974	FGF1	Refseq	4195	chr5:141971743-142077635:-	chr5	-	141971743	142077635		GCTGTCACTGCCCCAGAAAGAAAGCACCCCAGAGCCAAGGCAAAGAGAGCTGCAGTAGCC		Yes		Hypotension;leukemia;Mesothelioma;Pulmonary Fibrosis;Weight Gain;Myocardial Ischemia;ovarian neoplasm	Endoplasmic reticulum	29:nervous_system[36.80];neuron_projection_bundle[31.25];brain[23.25];substantia_nigra[16.57];forebrain[14.51];globus_pallidus[13.77];nucleus_of_brain[12.78];medulla_oblongata[12.78];telencephalon[12.73];telencephalic_nucleus[12.57];brainstem[12.49];cerebral_subcortex[11.51];brain_gray_matter[11.30];thalamic_complex[10.94];pons[10.78];spinal_cord[10.27];locus_ceruleus[8.62];hindbrain[8.52];striat…		2246				NM_001354955			0.0550137	-0.160377	-1.03854	-1.27763	-0.474774	-0.282851		0.372397	0.498285	0.195284	0.393843	0.240409	0.184891
ASHG19AP1B12261980111	protein_coding	NM_001286074	protein_coding	0.86113	0.186922	TAF1	Refseq	7740	chrX:70586089-70685855:+	chrX	+	70586089	70685855		TTCCGTGTCCTCCTTTATTTAACTCCATTTATTGCTTTTGGTATAATTTTTCCCTGGGGA				Chorea;Dystonia Musculorum Deformans;Myoclonus;Tremor;Dystonia 3, Torsion, X-Linked;X- linked recessive;Favorable response to levodopa;Adult onset;Choreatic disease;MENTAL RETARDATION, X-LINKED, SYNDROMIC 33	Cytosol;Insoluble Fraction		Yes	6872	CCDS69783			NM_001286074	uc064zvb.1		1.685	3.33477	2.26973	1.36463	1.55843	1.78305		0.426657	0.369376	0.386667	0.457993	0.326196	0.254787
ASHG19AP1B11508968411	protein_coding	ENST00000534348	protein_coding	1.05617	-0.33263	NEDD8-MDP1	Ensembl	595	chr14:24683302-24701558:-	chr14	-	24683302	24701558	NEDD8-MDP1 readthrough [Source:HGNC Symbol;Acc:HGNC:39551]	GCAGAGGCTCATCTACAGTGGCAAGCAGATTGATGGAACTGTACGAGATAGGCGGGGCCA					Cytoplasm			100528064				NM_001199823	uc059ace.1		1.34677	2.52599	2.9744	1.13452	1.32264	1.2215		0.355305	0.309826	0.290023	0.659004	0.342376	0.201452
ASHG19AP1B12479751011	protein_coding	ENST00000264346	protein_coding	0.745625	0.0578206	HERC6	Ensembl	3779	chr4:89300015-89364263:+	chr4	+	89300015	89364263	HECT and RLD domain containing E3 ubiquitin protein ligase family member 6 [Source:HGNC Symbol;Acc:HGNC:26072]	TGCTTCACTGCCTTGTGCTCCAATAAATCCACTCCTTCACCACCCATTCATGCATGTCGC				Influenza	Cytosol;Insoluble Fraction			55008	CCDS47098			NM_017912	uc011cdi.3		-0.100697	-0.0589629	1.18078	-0.791363	-0.429625	0.0052313		0.463964	0.464398	0.684204	0.624418	0.505446	0.419352
ASHG19AP1B14092554711	protein_coding	ENST00000369805	protein_coding	0.539646	0.00367547	EPS8L3	Ensembl	2325	chr1:110292703-110306649:-	chr1	-	110292703	110306649	EPS8 like 3 [Source:HGNC Symbol;Acc:HGNC:21297]	AGGATACCAGGACCCTGTTTCCCTTCGGCGGGGAAGTCATAGGTTAGGGAGCACCTCACA				Prostatic Neoplasms;Marie Unna congenital hypotrichosis	Endoplasmic reticulum;Nucleus			79574	CCDS815			NM_139053	uc001dyq.3		-0.840732	-0.892331	-2.16538	-1.74055	-2.02312	-1.75372		0.263588	0.448734	0.137812	0.321378	0.405344	0.121248
ASHG19AP1B13559373211	protein_coding	ENST00000340852	protein_coding	-0.0244405	0.294238	HM13	Ensembl	1606	chr20:30102231-30157370:+	chr20	+	30102231	30157370	histocompatibility minor 13 [Source:HGNC Symbol;Acc:HGNC:16435]	CCTGTTGCCTTAGGGGAACGTGGCTTTCCCTGCAGAGCCGGTGTCTCCGCCTGCGTCCCT					Ribosome;Nucleous;Nucleoplasm			81502	CCDS13182			NM_030789	uc002wwe.5		-0.923657	-0.214466	-1.14214	-0.338798	-0.659175	-1.20897		0.388812	0.494764	0.226854	0.293685	0.317802	0.294072
ASHG19AP1B10109559711	protein_coding	ENST00000539217	protein_coding	0.860004	-0.359109	LZTFL1	Ensembl	4113	chr3:45864812-45957216:-	chr3	-	45864812	45957216	leucine zipper transcription factor like 1 [Source:HGNC Symbol;Acc:HGNC:6741]	TGGCTGAAAAGATATGAACCTGAAGATTAAAACTGAAGATTTCCTCTGGAAGCTACCACA				Hypertensive disease;Hypogonadism;Cystic kidney;Mental Retardation;Nystagmus;Obesity;Retinal Degeneration;Retinitis Pigmentosa;Brachydactyly;Congenital hypoplasia of penis;Impaired cognition;Short stature;Low intelligence;Ulnar polydactyly of fingers;Electroretinogram abnormal;Increase in blood pressure;Global developmental delay;Mental impairment;Congenital hypoplasia of ovary;Cone dystrophy;Bar…	Ribosome;Cytosol		Yes	54585	CCDS63609			NM_001276379	uc031rzf.2		-1.44057	0.172535	0.611768	-1.645	-0.821753	-0.76953		0.180962	0.223392	0.486797	0.722265	0.330733	0.0900207
ASHG19AP1B12307266811	protein_coding	ENST00000617050	protein_coding	0.290868	0.127813	PCDHGA7	Ensembl	3262	chr5:140762306-140765567:+	chr5	+	140762306	140765567	protocadherin gamma subfamily A, 7 [Source:HGNC Symbol;Acc:HGNC:8705]	CCTGCCAAGTATTCAGGTGAGCCCAGCCCTTCCTTTATTTCCATGAGGAATTTATTTGCA					Nucleus			56108	CCDS75336			NM_032087	uc003ljz.3		0.392903	0.209277	0.174215	-0.636105	0.0620389	0.477858		0.371243	0.519191	0.437923	0.533121	0.327989	0.354625
ASHG19AP1B12230697911	protein_coding	ENST00000316586	protein_coding	0.597962	0.0132594	STK25	Ensembl	4619	chr2:242432089-242448107:-	chr2	-	242432089	242448107	serine/threonine kinase 25 [Source:HGNC Symbol;Acc:HGNC:11404]	TGGGATTTGAACTGGAGCTTGAAAACATAGTCTTTGTGTATGCCATCGGCCTCCCTGGGG					Nucleus;Nucleous			10494	CCDS2549	CHEMBL5552			uc002wbn.5		-0.416454	-0.198929	0.652495	-0.264739	-0.697316	-0.794719		0.683845	0.686735	0.831079	0.704034	0.755308	0.722175
ASHG19AP1B10016387611	protein_coding	ENST00000429029	protein_coding	0.677637	-0.415066	DNAJB6	Ensembl	1609	chr7:157129660-157179018:+	chr7	+	157129660	157179018	DnaJ heat shock protein family (Hsp40) member B6 [Source:HGNC Symbol;Acc:HGNC:14888]	GAATGCTGGCAACTTAGTAAGTTTTGACAATTGTTTAAATATGTAATGTTAAGCTTAGGT				Deglutition Disorders;Muscular Dystrophy;Elevated creatine kinase;Waddling gait;Gowers sign;Difficulty walking up stairs;Creatine phosphokinase serum increased;Shoulder girdle weakness;Pelvic girdle weakness;Gowers sign present;Muscular Dystrophies, Limb-Girdle;Shoulder weakness;Muscle fiber splitting;Adult onset;Rimmed vacuoles on biopsy;Slow progression;Muscle biopsy shows dystrophic changes;MU…	Ribosome;Cytosol		Yes	10049	CCDS47755			NM_005494	uc003wnj.4		1.87708	3.07161	3.68806	1.75523	2.34056	2.50805		0.261261	0.205751	0.633266	0.78068	0.353968	0.332418
ASHG19AP1B12458666011	protein_coding	ENST00000368069	protein_coding	0.553233	-0.0545098	COPA	Ensembl	4664	chr1:160259063-160313038:-	chr1	-	160259063	160313038	coatomer protein complex subunit alpha [Source:HGNC Symbol;Acc:HGNC:2230]	AGCCAAACACGAACACTCATGCCCTTTGCCTCTTACAGCCATTGTGATCTGTAACCGCAA				Arthritis;Autoimmune Diseases;Lung Diseases, Interstitial;AUTOIMMUNE INTERSTITIAL LUNG, JOINT, AND KIDNEY DISEASE	Nucleus;Ribosome;Cytosol;Insoluble Fraction			1314	CCDS41424			NM_001098398	uc001fvv.5		0.503715	0.39162	0.459109	-0.683798	-0.311724	0.690268		0.43697	0.405732	0.24571	0.468581	0.350862	0.310881
ASHG19AP1B11408643111	protein_coding	ENST00000412145	protein_coding	0.482035	-0.507314	PTPN3	Ensembl	8765	chr9:112137974-112213664:-	chr9	-	112137974	112213664	protein tyrosine phosphatase, non-receptor type 3 [Source:HGNC Symbol;Acc:HGNC:9655]	AATTGTTTCATAGGCACTTGTATTTCTTACAACTGAAGATGGATATTTGCGAAGGAAGGT				Biliary Tract Neoplasm;Fatigue;Icterus;Pruritus;Cholangiocarcinoma;Bile duct carcinoma;Acholic stool;Neoplasia of the biliary tract				5774	CCDS48001			NM_001145369	uc004beb.2		-1.56368	-0.436791	-1.22206	-2.10653	-1.4634	-1.0987		0.57005	0.363092	0.274172	0.777146	0.483042	0.455891
ASHG19AP1B12840926011	protein_coding	ENST00000218348	protein_coding	1.38851	-0.0200998	USP11	Ensembl	3338	chrX:47092265-47107726:+	chrX	+	47092265	47107726	ubiquitin specific peptidase 11 [Source:HGNC Symbol;Acc:HGNC:12609]	ACCAGAATCCGGAAGTGGCTGTTGAGGGGCGTCTTCCAATCTCGCACAGCTGCGTTGGCT					Nucleus;Insoluble Fraction			8237	CCDS14277			NM_004651	uc064yux.1		3.09874	4.592	2.12448	2.15729	2.06568	1.42672		0.433069	0.415101	0.532641	0.671192	0.513322	0.215669
ASHG19AP1B10003287911	protein_coding	ENST00000380516	protein_coding	1.05324	-0.348532	SLTM	Ensembl	4147	chr15:59171244-59225852:-	chr15	-	59171244	59225852	SAFB like transcription modulator [Source:HGNC Symbol;Acc:HGNC:20709]	CTAGATGGGTGAATCAGTTGGGTTTTGTAAATACTTGTATGTGGGGAAGACATTGTTGTC					Nucleus;Insoluble Fraction			79811	CCDS10168			NM_001013843	uc002afp.3		1.36207	2.72253	3.66458	1.78068	1.51434	1.29443		0.447865	0.266793	0.79705	0.870559	0.556813	0.497432
ASHG19AP1B13941149711	protein_coding	ENST00000257075	protein_coding	-0.984246	0.681609	PUM1	Ensembl	5360	chr1:31404353-31538545:-	chr1	-	31404353	31538545	pumilio RNA binding family member 1 [Source:HGNC Symbol;Acc:HGNC:14957]	GGAGTGAAAGGTAAGGGGGAGCGAGAGCGCCAGAGAGAGAAGATCGGGGGGCTGAAATCC					Nucleus;Insoluble Fraction;Cell Membrane			9698	CCDS338			NM_014676	uc001bsi.2		-1.26286	-0.98995	-2.40293	3.86936	-2.34078	-3.23158		0.393347	0.447629	0.146125	0.187692	0.243537	0.184198
ASHG19AP1B11489098611	protein_coding	ENST00000557385	protein_coding	-0.65177	0.418737	ZBTB33	Ensembl	2346	chrX:119384610-119389289:+	chrX	+	119384610	119389289	zinc finger and BTB domain containing 33 [Source:HGNC Symbol;Acc:HGNC:16682]	AGATGGAGAGATGAGGGGAAGGGACAAGGGGATGAAGAAAGAGGAAAGGGCATGGAGAGT		Yes			Insoluble Fraction;Cell Membrane		Yes	10009				NM_001184742	uc010nqm.2		-0.473196	-0.460549	-2.62157	2.48427	-1.80979	-2.27449		0.412012	0.529431	0.241403	0.232796	0.23068	0.421386
ASHG19AP1B10001660211	protein_coding	ENST00000355147	protein_coding	-0.249407	-0.0324045	ZNF160	Ensembl	1304	chr19:53576139-53606656:-	chr19	-	53576139	53606656	zinc finger protein 160 [Source:HGNC Symbol;Acc:HGNC:12948]	GTTTCCATCAGTCCATATTGTATACCTATAACAGAATATCAGTTTGTTTCCTGTAAATAT				Prostatic Neoplasms;Stomach Neoplasms	Nucleus;Chromatin;Insoluble Fraction;Nucleous;Nucleoplasm		Yes	90338	CCDS82392			NM_001322126	uc002qas.5		-2.48724	-1.90705	-1.28917	-2.02254	-1.47016	-1.44254		0.435112	0.272862	0.420854	0.660118	0.218153	0.276198
ASHG19AP1B10004403311	protein_coding	ENST00000293261	protein_coding	1.26225	-0.799209	TMEM143	Ensembl	2560	chr19:48835613-48867494:-	chr19	-	48835613	48867494	transmembrane protein 143 [Source:HGNC Symbol;Acc:HGNC:25603]	TAGGGAGTCTCGCGTCCACACCGCCCCTTCCCTTTGTAGCAAGCTGACAAGGAGACACTC					Endoplasmic reticulum;Nucleus;Cell Membrane;Nucleous;Nucleoplasm			55260	CCDS12716			NM_018273	uc002pix.2		4.12276	5.21129	5.63017	3.53809	3.77561	3.86378		0.0960186	0.0881806	0.0496979	0.228287	0.10048	0.0782483
ASHG19AP1B10838789611	protein_coding	ENST00000298428	protein_coding	0.788532	-0.104615	SEC61A2	Ensembl	1893	chr10:12171698-12206826:+	chr10	+	12171698	12206826	Sec61 translocon alpha 2 subunit [Source:HGNC Symbol;Acc:HGNC:17702]	CACTGGTGGCTCCCCTTTTCTCCCCTCACAGTTTCTTGTTTCGAGTGCTGACTGACCCGT					Ribosome;Endoplasmic reticulum;Chromatin			55176	CCDS7088			NM_018144	uc001ile.3		9.30336	8.8299	6.43268	6.18954	7.71876	8.29205		0.405346	0.37763	0.189561	0.450568	0.298179	0.296932
ASHG19AP1B10627284011	protein_coding	ENST00000529974	protein_coding	2.36757	-0.412878	CTSC	Ensembl	747	chr11:88059285-88070901:-	chr11	-	88059285	88070901	cathepsin C [Source:HGNC Symbol;Acc:HGNC:2528]	GGAACAAACTGGCCATGAACAGACGTTGGGGCTAAGAGACAGAGCAGCCTGCGACAGTGT				Arachnodactyly;Flatfoot;Gingivitis;Palmoplantar Keratosis;Papillon-Lefevre Disease;Periodontal Diseases;Periodontitis, Juvenile;Skin Abnormalities;Dermatologic disorders;Stomach Neoplasms;Myocardial Ischemia;Dermatitis, Allergic Contact;Dystrophia unguium;Premature tooth loss;pustule;Onychogryposis;Acquired flat foot;Precocious exfoliation of primary tooth;Cerebral calcification;Early tooth exfol…	Ribosome;Endoplasmic reticulum			1075	CCDS44693			NM_001114173	uc001pcn.5		0.197435	1.49743	3.17755	0.256421	-1.2225	-1.26423		0.338292	0.295853	0.519268	0.755185	0.477882	0.302515
ASHG19AP1B10667606811	protein_coding	NM_172364	protein_coding	1.25751	-0.186953	CACNA2D4	Refseq	5343	chr12:1901123-2027870:-	chr12	-	1901123	2027870		ATTAAAGGGTTTCATGTTGCCACAGCCTCTCCCCCAGTCCCTGTCTCCGAGGCCTGCTTG				Retinitis Pigmentosa;Night blindness, congenital stationary;RETINAL CONE DYSTROPHY 4	Nucleus	2:neuron_projection_bundle[10.11];substantia_nigra[8.06]		93589	CCDS44785			NM_172364	uc058jsm.1		8.53719	8.18659	5.48355	4.63329	6.86383	6.93767		0.363199	0.338827	0.166049	0.41822	0.277774	0.292186
ASHG19AP1B10003537711	protein_coding	ENST00000301336	protein_coding	1.09239	-0.140611	RILP	Ensembl	1771	chr17:1549444-1553371:-	chr17	-	1549444	1553371	Rab interacting lysosomal protein [Source:HGNC Symbol;Acc:HGNC:30266]	TTCTCCCTTCCTCGTTCCTCCCTACCCTTATCGCTTCTACCCCGCCCACACCGCCCTAAA					Ribosome;Cytosol			-1	CCDS11009				uc002ftd.4		8.14905	7.67946	5.50636	4.99497	6.14845	6.91428		0.392237	0.369055	0.172001	0.437023	0.303452	0.288361
ASHG19AP1B10968888111	protein_coding	ENST00000418105	protein_coding	0.312238	-0.103266	ICAM2	Ensembl	1252	chr17:62079956-62097994:-	chr17	-	62079956	62097994	intercellular adhesion molecule 2 [Source:HGNC Symbol;Acc:HGNC:5345]	GGTCTGAGTTTTAGTCCGTTCCCCTCTCTGGGTCTCAGTTTCTCGCTGGCAGCCCTTGGC				Liver Cirrhosis, Experimental;Stomach Neoplasms;Malignant mesothelioma	Endoplasmic reticulum;Cytoplasm;Nucleous			3384				NM_001099787	uc002jdv.5		2.91619	2.50607	2.00855	1.66212	2.08781	2.74417		0.415408	0.521747	0.21166	0.548364	0.37754	0.308156
ASHG19AP1B10795513311	protein_coding	ENST00000374299	protein_coding	0.0613395	0.125228	SLC7A3	Ensembl	2236	chrX:70145432-70150946:-	chrX	-	70145432	70150946	solute carrier family 7 member 3 [Source:HGNC Symbol;Acc:HGNC:11061]	CGAGCCCAGTCCAAGACTCTGTGCTCCCTAGGTTTGCAACAGCTCTCTGATCATCTTCTT								84889	CCDS14404				uc004dyn.4		-1.41424	-1.45849	-1.56132	-1.64256	-1.63563	-1.33988		0.367297	0.505418	0.262339	0.478039	0.329189	0.233456
ASHG19AP1B13876822211	protein_coding	ENST00000315050	protein_coding	0.335248	-0.0605611	TNIP1	Ensembl	2785	chr5:150409510-150466719:-	chr5	-	150409510	150466719	TNFAIP3 interacting protein 1 [Source:HGNC Symbol;Acc:HGNC:16903]	ACACACCCTCGTATTCTCCTGCCCTTCCCCAGCCAGGCGGGCACCACGGCAGGGGCTGAG				Lupus Erythematosus, Systemic;Psoriasis;Systemic Scleroderma;Mammary Neoplasms;Sjogren's Syndrome	Ribosome;Chromatin;Nucleoplasm			10318	CCDS34280			NM_001252391	uc003ltj.4		1.40241	1.34833	1.51561	0.749501	0.842452	1.66865		0.354384	0.421942	0.154627	0.406784	0.290061	0.274019
ASHG19AP1B10129873911	protein_coding	ENST00000340384	protein_coding	0.703179	0.16228	TUBB4B	Ensembl	1637	chr9:140135665-140138159:+	chr9	+	140135665	140138159	tubulin beta 4B class IVb [Source:HGNC Symbol;Acc:HGNC:20771]	TCGGGCAGATCTTCCGGCCGGACAACTTCGTTTTCGGTCAGAGTGGTGCTGGGAACAACT					Cytosol;Ribosome			10383	CCDS7039	CHEMBL1848		NM_006088	uc004cmh.2		-2.2521	0.161122	-0.52175	-1.84292	-1.36638	-1.51297		0.494259	0.316548	0.431583	0.486578	0.278073	0.345564
ASHG19AP1B10904250711	protein_coding	ENST00000288828	protein_coding	0.829941	-0.504202	WIPI2	Ensembl	4476	chr7:5229819-5273457:+	chr7	+	5229819	5273457	WD repeat domain, phosphoinositide interacting 2 [Source:HGNC Symbol;Acc:HGNC:32225]	AGGAAAGCGATTTTGTTTGTATAATTAAATGATCTGTTCTTCTACTTCACTCTTCCTGTT					Cytosol;Chromatin			26100	CCDS5339			NM_015610	uc003snv.4		0.325236	2.26044	1.89492	0.49073	1.12157	0.378476		0.226059	0.281936	0.446394	0.790248	0.250812	0.312587
ASHG19AP1B11288324911	protein_coding	ENST00000436453	protein_coding	-0.152276	0.610137	SLC6A13	Ensembl	1101	chr12:368171-372002:-	chr12	-	368171	372002	solute carrier family 6 member 13 [Source:HGNC Symbol;Acc:HGNC:11046]	GGTTTCCCTATCTCTGCTACAAAAATGGGGGAGGTGAGATGAGAGCCCTTGTGCCACCCC				Bipolar Disorder;Schizophrenia;Unipolar Depression;Major Depressive Disorder	Nucleus			6540	CCDS58198			NM_001243392	uc001qid.3		0.486318	-0.105569	-0.274763	-0.0114321	0.423001	0.151245		0.374975	0.439967	0.280682	0.32355	0.160242	0.233988
ASHG19AP1B12829347311	protein_coding	ENST00000377574	protein_coding	0.553155	0.527135	SLC22A12	Ensembl	3206	chr11:64358282-64369820:+	chr11	+	64358282	64369820	solute carrier family 22 member 12 [Source:HGNC Symbol;Acc:HGNC:17989]	GGCAGGCGTCATGATGAACACGGGCACTCTCCTGATGGAGTGGACGGCGGCACGGGCCCG				Renal hypouricemia;Acute kidney injury				116085	CCDS8075			NM_144585	uc001oam.3		-0.0538301	0.0995714	-0.517707	-0.328102	-0.951127	-0.852202		0.420372	0.468621	0.245968	0.313524	0.227133	0.246928
ASHG19AP1B12099527011	protein_coding	ENST00000399878	protein_coding	0.417471	-0.174408	SEL1L3	Ensembl	4520	chr4:25749049-25864581:-	chr4	-	25749049	25864581	SEL1L family member 3 [Source:HGNC Symbol;Acc:HGNC:29108]	GCTCTGCCTGCGCGCTGCTCCTGCTCTGCTACCTGAATGTTGTACCATCTTTGGGTAGGC					Endoplasmic reticulum;Chromatin;Insoluble Fraction;Cell Membrane;Nucleoplasm			23231	CCDS47037			NM_015187	uc003gru.5		1.54967	0.857145	0.75102	0.187255	0.506838	1.21133		0.395018	0.388098	0.1654	0.488934	0.349391	0.232079
ASHG19AP1B12809429111	protein_coding	ENST00000394030	protein_coding	0.319548	0.132138	CBLB	Ensembl	6685	chr3:105374305-105587225:-	chr3	-	105374305	105587225	Cbl proto-oncogene B [Source:HGNC Symbol;Acc:HGNC:1542]	AGGGAAGGGACACAGGCGTCCTGAAACAAAGCTTTGGGTTGAGGGCAGAGGCGAGGAGCC		Yes		Experimental Autoimmune Encephalomyelitis;Multiple Sclerosis	Ribosome;Insoluble Fraction			868				NM_001321790	uc003dwc.4		-0.216878	0.308697	-0.321821	0.314292	-0.469555	-1.03338		0.567826	0.5015	0.135075	0.488985	0.38972	0.220286
ASHG19AP1B12009354811	protein_coding	ENST00000615352	protein_coding	-0.205742	0.0316952	SEM1	Ensembl	2637	chr7:96110938-96125654:-	chr7	-	96110938	96125654	SEM1, 26S proteasome complex subunit [Source:HGNC Symbol;Acc:HGNC:10845]	TGCCCAACTCCAGAGCGACAACAGAGTTAGCCTGGGTCTGCAGGTCCCTGACTCTTTCCA				Syndactyly of fingers;Ectrodactyly;Oligodactyly	Ribosome;Cytosol;Cytoplasm			7979	CCDS75638			NM_001349702	uc064fon.1		-0.0973786	-1.00178	-1.54876	-1.43295	-0.283831	-0.313911		0.298699	0.495584	0.085612	0.412493	0.260403	0.18788
ASHG19AP1B13512279111	protein_coding	NM_001198672	protein_coding	-0.192531	0.0735831	TMEM136	Refseq	4132	chr11:120195838-120204388:+	chr11	+	120195838	120204388		GAGGCTTCCCGGTGCGCTCCGCCAGCTCTGTGTCTGCAGGTGCTGTGCAGCCTGTGTGGC					Endoplasmic reticulum;Chromatin;Nucleoplasm			219902	CCDS55793			NM_001198672	uc001pxh.2		-0.705595	-1.21707	-1.16292	-0.830531	-1.08885	-0.588608		0.318968	0.411512	0.25408	0.402152	0.27958	0.253871
ASHG19AP1B12305956011	protein_coding	NM_001329417	protein_coding	1.25212	-0.482937	TMA7	Refseq	574	chr3:48481648-48485616:+	chr3	+	48481648	48485616		GGGAAGGGGCCCTTGGGTGGAATTAAGAAATCTGGCAAAAAGTAAGCTGTTCCTTGTGCC					Ribosome;Cytoplasm			51372	CCDS46823			NM_001329417	uc003cte.2		3.82319	6.32327	5.49447	4.1538	3.82771	3.90306		0.370265	0.332157	0.416214	0.785154	0.459354	0.318882
ASHG19AP1B10461965611	protein_coding	ENST00000375501	protein_coding	-0.279567	-0.350974	XAGE5	Ensembl	415	chrX:52841591-52847325:+	chrX	+	52841591	52847325	X antigen family member 5 [Source:HGNC Symbol;Acc:HGNC:30930]	AGGGGAAGGGAAACCACAGCTTTAAACGAAGACAACCAAAAGAATGCAAACTGGATTTAT								170627	CCDS14346				uc064zip.1		-1.12774	-0.160334	-1.55989	0.132266	-0.698803	-1.44273		0.423972	0.493137	0.163631	0.580415	0.402792	0.395193
ASHG19AP1B10918577611	protein_coding	ENST00000341319	protein_coding	0.609059	-0.356731	KLHL6	Ensembl	6298	chr3:183205319-183273477:-	chr3	-	183205319	183273477	kelch like family member 6 [Source:HGNC Symbol;Acc:HGNC:18653]	GGTGTTTCCTGCTTTCTTTCCTTTTCTTTCTTATTCTGCATCCTCCCTCGTCCCCGCCCT					Nucleus;Cytoplasm;Insoluble Fraction;Cell Membrane		Yes	89857	CCDS3245			NM_130446	uc003flr.4		5.03622	5.65588	3.07492	2.96365	3.72758	5.24862		0.417478	0.360409	0.144707	0.496017	0.38315	0.302233
ASHG19AP1B10022666811	protein_coding	ENST00000427358	protein_coding	0.17741	-0.10382	FAHD1	Ensembl	1974	chr16:1876942-1878915:+	chr16	+	1876942	1878915	fumarylacetoacetate hydrolase domain containing 1 [Source:HGNC Symbol;Acc:HGNC:14169]	TCGATTCTGAGTTCGGGAGATGATTTTGAAATTACTGTTTTCCAAATAAAGGTGCTCCCT				Liver Cirrhosis, Experimental	Ribosome;Cytoplasm;Insoluble Fraction			81889	CCDS10448			NM_031208	uc002cnc.2		-1.11597	0.876475	0.887127	-0.188279	0.204737	0.0989435		0.424728	0.347069	0.52687	0.721373	0.34318	0.331014
ASHG19AP1B11550776611	protein_coding	ENST00000244007	protein_coding	0.308274	-0.0251815	PLCG1	Ensembl	5285	chr20:39765600-39804361:+	chr20	+	39765600	39804361	phospholipase C gamma 1 [Source:HGNC Symbol;Acc:HGNC:9065]	CCGCAGCCTCATGTACAGCGCCCAGAAGACGATGGACCTCCCCTTCTTGGAAGCCAGTAC				Bipolar Disorder;Hemangiosarcoma;Adult T-Cell Lymphoma/Leukemia;Sezary Syndrome;Lymphoma, T-Cell, Cutaneous	Cytosol;Nucleus;Insoluble Fraction;Cell Membrane;Nucleous;Nucleoplasm			5335	CCDS13313	CHEMBL3964		NM_002660	uc002xjo.2		1.4982	0.956737	0.842803	0.591455	0.808171	0.973295		0.403887	0.537216	0.487057	0.654055	0.38858	0.410673
ASHG19AP1B10000975811	protein_coding	MICT00000327748	protein_coding	0.843853	-0.38081	CATG00000096311.1	FANTOM5CAT	5588	chr7:85304031-85402708:-	chr7	-	85304031	85402708	At least 1 of the 10 top ranked transcript is CPAT coding and max ORF size >=300, NOT annotated as nonCoding in GENCODE	ATAAATTATCTAACTTTAAATTTATATGTTGCTCCCTGTCTCTCTGTCTCTGTCTCTTTG								-1							3.13753	2.56029	2.23796	1.08367	1.87112	2.44944		0.416218	0.491886	0.145554	0.618294	0.388155	0.365489
ASHG19AP1B12777540011	protein_coding	ENST00000642933	protein_coding	0.599458	-0.768546	SGCE	Ensembl	1634	chr7:94214542-94285453:-	chr7	-	94214542	94285453	sarcoglycan epsilon [Source:HGNC Symbol;Acc:HGNC:10808]	TTGATGACTTTATATTTGTTACAATAAAAGTTGATCTTTAAAATAAATATTATTAATGAA				Agoraphobia;Alcoholic Intoxication, Chronic;Anxiety;Mental Depression;Depressive disorder;Myoclonus;Obsessive-Compulsive Disorder;Torticollis;Tremor;Spasmodic torticollis;Organic writer's cramp;Obsessive compulsive behavior;Cervical Dystonia;Myoclonic dystonia;Anxiety disease	Ribosome;Endoplasmic reticulum			8910	CCDS47642			NM_001099400			0.435369	1.74566	3.06214	1.04058	1.64372	0.760496		0.205039	0.117265	0.488213	0.902639	0.185475	0.292643
ASHG19AP1B11158682111	protein_coding	ENST00000443571	protein_coding	1.27181	0.114017	GSTK1	Ensembl	850	chr7:142960534-142966155:+	chr7	+	142960534	142966155	glutathione S-transferase kappa 1 [Source:HGNC Symbol;Acc:HGNC:16906]	TGCGGCCCAGCCTCATAACAGGGATCATGAAAGACAGTGGAAGTTTGTCTGCCATGCGTT				Degenerative polyarthritis;Prostatic Neoplasms	Endoplasmic reticulum;Ribosome			373156	CCDS47732			NM_001143681	uc011ksy.3		-0.370279	0.375464	-0.00407608	-1.54031	-0.991925	-1.2821		0.315003	0.326761	0.306176	0.409684	0.268579	0.197644
ASHG19AP1B13655492511	protein_coding	ENST00000526601	protein_coding	1.09939	0.537156	ZNF195	Ensembl	2008	chr11:3380347-3400376:-	chr11	-	3380347	3400376	zinc finger protein 195 [Source:HGNC Symbol;Acc:HGNC:12986]	AGCCCTGGAATGTGAAGAGACAGGAGGCAGCAGACGGACATCCAGAGATGGGATTTCACC					Nucleus;Cytoplasm;Insoluble Fraction		Yes	7748	CCDS55737			NM_001256824	uc010qxr.3		-1.86643	-0.554857	-0.635629	-2.22743	-1.82366	-2.30399		0.332378	0.347662	0.265499	0.19741	0.281836	0.172351
ASHG19AP1B12313683711	protein_coding	ENST00000370683	protein_coding	-0.309301	-0.246956	FHL1	Ensembl	2565	chrX:135278932-135293518:+	chrX	+	135278932	135293518	four and a half LIM domains 1 [Source:HGNC Symbol;Acc:HGNC:3702]	GTGTTAGCCGCTTCCCCTTAAATGTATGTTCACAAATGAGCCACAGCCTTATCAGCTGGG				Cardiac Arrhythmia;Back Pain;Hypertrophic Cardiomyopathy;Contracture;Contracture of joint;Kyphosis deformity of spine;Liver Cirrhosis, Experimental;Lordosis;Respiratory Insufficiency;Curvature of spine;Foot-drop;Elevated creatine kinase;Proximal muscle weakness;Waddling gait;Absent reflex;muscle degeneration;Winged scapula;Creatine phosphokinase serum increased;Reflex, Deep Tendon, Absent;Conduct…	Insoluble Fraction		Yes	2273	CCDS55506			NM_001159699	uc004ezp.3		-0.747096	-0.387187	-1.08346	-0.3243	-0.647726	-0.317811		0.403893	0.410448	0.264547	0.522696	0.334067	0.423553
ASHG19AP1B10325001211	protein_coding	ENST00000353317	protein_coding	-0.681787	-0.260551	TRIM55	Ensembl	2624	chr8:67039131-67087720:+	chr8	+	67039131	67087720	tripartite motif containing 55 [Source:HGNC Symbol;Acc:HGNC:14215]	TCCTTTACTCTTTAACAGTGCAGGTGGTCAGTGAAAATCAGTGTCAACTCAGAAGTGACT								84675	CCDS6185			NM_184086	uc003xvw.4		-1.73544	-2.19765	-1.92856	-1.05304	-1.41289	-1.35037		0.502217	0.572872	0.171634	0.600294	0.411262	0.481939
ASHG19AP1B11004244911	protein_coding	ENST00000370995	protein_coding	0.196613	0.0265367	SERBP1	Ensembl	3482	chr1:67876721-67896069:-	chr1	-	67876721	67896069	SERPINE1 mRNA binding protein 1 [Source:HGNC Symbol;Acc:HGNC:17860]	TGGTGAAAGTTGTTTAAACTACTTATTGTTGGTAGGCACATCGTGTCAAGTGAAGTAGTT				Stomach Neoplasms	Cytosol;Ribosome;Nucleus;Cytoplasm;Insoluble Fraction			26135	CCDS30746			NM_001018067	uc001ddv.4		-1.42622	-0.321313	0.478981	-1.07637	-0.284441	-0.497587		0.457929	0.227012	0.615856	0.739432	0.257956	0.279702
ASHG19AP1B13417080311	protein_coding	ENST00000293349	protein_coding	1.64322	0.539314	PLEKHH3	Ensembl	2987	chr17:40819962-40829012:-	chr17	-	40819962	40829012	pleckstrin homology, MyTH4 and FERM domain containing H3 [Source:HGNC Symbol;Acc:HGNC:26105]	TCCGGGGTTCGGCGCTGCTCGGTATGACGTTCTGGAGCTGAGCACGGAGCCTGGTCGGGG					Ribosome;Endoplasmic reticulum;Insoluble Fraction			79990					uc060flp.1		-1.86023	-0.288421	-1.42704	-2.75921	-2.48375	-3.26239		0.349247	0.323952	0.526814	0.376183	0.266866	0.182678
ASHG19AP1B10357042211	protein_coding	ENST00000297848	protein_coding	1.03584	0.159327	COL14A1	Ensembl	6466	chr8:121137347-121384275:+	chr8	+	121137347	121384275	collagen type XIV alpha 1 chain [Source:HGNC Symbol;Acc:HGNC:2191]	TGGTGTGAGAGCTCCCCATCCAGATCAGCCAGAGTTCACCCCTGTCCAAGATGAGCTGGA				Malignant tumor of colon;Renal Cell Carcinoma;Hodgkin Disease;Palmoplantar Keratosis;Pancreatic Neoplasm;Transitional cell carcinoma of bladder;Malignant neoplasm of pancreas;Breast Carcinoma;Keratosis palmoplantaris papulosa;Increased risk of pancreatic cancer;Chemical and Drug Induced Liver Injury	Ribosome;Endoplasmic reticulum			7373	CCDS34938			NM_021110	uc003yox.5		-0.00447981	0.596868	1.55651	-0.485038	-0.3199	-0.153684		0.45603	0.463531	0.416003	0.435834	0.416882	0.343206
ASHG19AP1B12850106711	protein_coding	ENST00000409709	protein_coding	-0.0865451	0.505177	MYO7A	Ensembl	7465	chr11:76839310-76926286:+	chr11	+	76839310	76926286	myosin VIIA [Source:HGNC Symbol;Acc:HGNC:7606]	CGGGGCCCTGTTCTCCGTGTTGGTCCTGCAGGGGAGCGAAAACGACGGCCCCCAGCTTCA				Cerebellar Ataxia;Dizziness;Sensorineural Hearing Loss (disorder);Hemianopsia;melanoma;Mental Retardation;Myopia;Night Blindness;Retinitis Pigmentosa;Schizophrenia;Scotoma;Vertigo;Cataract;Pigmentary iris degeneration;Usher Syndrome;Usher syndrome type 2;Retinal blind spot;Low intelligence;Sensorineural hearing loss, bilateral;Electroretinogram abnormal;Global developmental delay;Mental deficienc…	Endoplasmic reticulum;Nucleus			4647	CCDS53683			NM_000260	uc001oyb.3		-0.613577	-0.611307	-0.304613	0.375463	-0.767561	-0.877763		0.42847	0.44886	0.32151	0.23969	0.292451	0.312531
ASHG19AP1B11451110811	protein_coding	ENST00000398529	protein_coding	0.94101	-0.436176	RAB1A	Ensembl	1198	chr2:65315005-65357235:-	chr2	-	65315005	65357235	RAB1A, member RAS oncogene family [Source:HGNC Symbol;Acc:HGNC:9758]	ACTATAGAGTTAGACGGGAAAACAATCAAGCTTCAAATAGAATTTGCTGATTCCCTTGGA		Yes			Ribosome;Cytosol;Cytoplasm;Insoluble Fraction			5861	CCDS46305			NM_015543	uc002sdn.4		0.537533	1.97339	2.13967	0.087324	1.00929	0.73095		0.392567	0.252513	0.324534	0.709295	0.290654	0.311951
ASHG19AP1B11958050711	protein_coding	ENST00000355848	protein_coding	0.792013	-0.853262	C1D	Ensembl	2233	chr2:68268262-68290115:-	chr2	-	68268262	68290115	C1D nuclear receptor corepressor [Source:HGNC Symbol;Acc:HGNC:29911]	TGGCATGATGACTGTACTCTCAATAAAGGCTGAAAATGTTGTATAACTGACCTGTGTATT				Alcoholic Intoxication, Chronic	Ribosome;Cytoplasm		Yes	10438	CCDS1883				uc002seb.4		1.05208	2.38641	3.35586	1.26221	2.03768	1.11841		0.200377	0.157835	0.27855	0.734856	0.159222	0.256284
ASHG19AP1B10659238011	protein_coding	ENST00000445327	protein_coding	1.06582	-0.210822	GRB7	Ensembl	2197	chr17:37895024-37903544:+	chr17	+	37895024	37903544	growth factor receptor bound protein 7 [Source:HGNC Symbol;Acc:HGNC:4567]	GATGGGAAAGTGGAGGCCGGGACAAGGGCACACAACTGGTTCCGTTAAGCCCCTCTCTTG				Adenocarcinoma;Renal Cell Carcinoma;Lung Neoplasms;Prostatic Neoplasms;Mammary Neoplasms	Cytosol;Nucleus;Nucleous			2886	CCDS56028			NM_001242442	uc021twu.2		-0.844908	-1.0827	-2.78904	-2.80758	-2.89943	-2.20712		0.448773	0.424841	0.492411	0.630927	0.619788	0.33025
ASHG19AP1B13774126211	protein_coding	ENST00000378391	protein_coding	-0.693102	-0.539038	PRDM16	Ensembl	5447	chr1:2985761-3351985:+	chr1	+	2985761	3351985	PR/SET domain 16 [Source:HGNC Symbol;Acc:HGNC:14000]	GCAGGCAGGCTAAGAACCAGGGTTCTCTGGACGCTTGGTTGAAGGTCACTGGAGCCACGT		Yes		Migraine Disorders;Chromosome 1p36 Deletion Syndrome;Left ventricular noncompaction;LEFT VENTRICULAR NONCOMPACTION 10;LEFT VENTRICULAR NONCOMPACTION 8	Nucleus		Yes	63976	CCDS44048			NM_199454	uc001ake.4		-0.308202	-0.887252	-0.126004	0.595251	-0.00184489	0.164441		0.233116	0.382044	0.0677736	0.478677	0.291195	0.222434
ASHG19AP1B10544655711	protein_coding	ENST00000338179	protein_coding	-0.124969	0.118641	LBR	Ensembl	3812	chr1:225589205-225616557:-	chr1	-	225589205	225616557	lamin B receptor [Source:HGNC Symbol;Acc:HGNC:6518]	CCGGAAAAATCCCAGTGATCCAAAGCTTGCACATTTAAAAACCATTCATACTTCAACGGG				Arthritis;Calcinosis;Primary biliary cirrhosis;Deglutition Disorders;Scleroderma;Dry Eye Syndromes;Exanthema;Fatigue;Fever;Gastroesophageal reflux disease;Gastrointestinal Hemorrhage;Cardiomegaly;Heartburn;Hepatomegaly;Hepatosplenomegaly;Polyhydramnios;Orbital separation excessive;Icterus;Arthropathy;Keratoconjunctivitis Sicca;Biliary cirrhosis;Lymphedema;Micrognathism;Micromelia;Pelger-Huet Anom…	Endoplasmic reticulum;Nucleus;Insoluble Fraction			3930				NM_194442	uc001hoz.4		-1.98214	-0.424455	0.32391	-0.995283	0.0768223	-0.789312		0.623297	0.143781	0.323156	0.534229	0.164922	0.305015
ASHG19AP1B10015221811	protein_coding	ENCT00000134413	protein_coding	-0.388257	-0.0669378	CATG00000021286.1	FANTOM5CAT	18984	chr14:59867365-59886383:-	chr14	-	59867365	59886383	At least 1 of the 10 top ranked transcript is CPAT coding and max ORF size >=300, NOT annotated as nonCoding in GENCODE	CCCCGTGTAGCCTGACTGAGAGACACCTTCCAATAGGGGCCAACTGACACCTCATACAGG								-1							3.4037	4.01157	2.82584	3.64341	3.79018	3.97229		0.661793	0.624568	0.389148	0.697721	0.523629	0.533731
ASHG19AP1B13040623011	protein_coding	ENST00000261769	protein_coding	1.09235	-0.398634	CDH1	Ensembl	4889	chr16:68771128-68869451:+	chr16	+	68771128	68869451	cadherin 1 [Source:HGNC Symbol;Acc:HGNC:1748]	ACGCACCCCCTCTCAGTGGCGTCGGAACTGCAAAGCACCTGTGAGCTTGCGGAAGTCAGT		Yes		Bladder Neoplasm;Squamous cell carcinoma;Neoplastic Cell Transformation;Ulcerative Colitis;Colorectal Neoplasms;Adenoid Cystic Carcinoma;Dysgerminoma;Endometrial Neoplasms;Gastritis, Atrophic;Liver Neoplasms, Experimental;Animal Mammary Neoplasms;Mammary Neoplasms, Experimental;Mesothelioma;Mycoplasma Infections;Neoplasm Invasiveness;Neoplasm Metastasis;Nerve Degeneration;Pancreatic Neoplasm;Prec…	Nucleus;Cytoplasm;Endoplasmic reticulum			999	CCDS10869	CHEMBL2321609		NM_004360	uc002ewg.2		1.93287	2.77942	3.35966	1.56248	1.34326	1.88916		0.341125	0.210287	0.327188	0.642731	0.279582	0.235909
ASHG19AP1B12871300811	protein_coding	ENST00000366919	protein_coding	0.247611	0.036046	MAP3K4	Ensembl	5397	chr6:161412759-161538417:+	chr6	+	161412759	161538417	mitogen-activated protein kinase kinase kinase 4 [Source:HGNC Symbol;Acc:HGNC:6856]	TGACCCTCCTAACCCACACCTCATTATCCCCACTCCAGAGGGATTCAGGGGTTCCAGCGT				Endometrial Neoplasms	Cytosol;Nucleus;Insoluble Fraction			4216	CCDS34566	CHEMBL4853		NM_006724	uc003qto.4		-0.396518	-0.828957	-0.423719	-1.12396	-1.06753	-0.200534		0.571416	0.58153	0.475595	0.657683	0.505817	0.424855
ASHG19AP1B10014059011	protein_coding	ENST00000311923	protein_coding	0.362103	-0.0370579	MOS	Ensembl	1041	chr8:57025501-57026541:-	chr8	-	57025501	57026541	MOS proto-oncogene, serine/threonine kinase [Source:HGNC Symbol;Acc:HGNC:7199]	GCTCTGAGAAGTTGGAAGATCTGCTGTGCTTCCAGACACCCTCTTACCCTCTAGGAGGCA		Yes						4342	CCDS6164	CHEMBL1075184		NM_005372	uc011leb.2		-0.588489	-0.939824	-1.41134	-2.37493	-1.07723	-0.573803		0.26554	0.372477	0.371191	0.493989	0.297971	0.243507
ASHG19AP1B10273514111	protein_coding	uc010afu.1	protein_coding	0.21491	-0.0710636	DOCK9	knownGene	7964	chr13:99508152-99578173:-	chr13	-	99508152	99578173	Homo sapiens dedicator of cytokinesis 9 (DOCK9), transcript variant 3, mRNA.	GCTGGGATTACAGTTGGCTACTCCTGGCTTCCCCTCCTGAAAGACGGAAGGGTGGTGACA				Bipolar Disorder	Endoplasmic reticulum;Insoluble Fraction	14:substantia_nigra[16.48];neuron_projection_bundle[7.88];middle_temporal_gyrus[7.53];telencephalic_nucleus[7.50];cerebral_subcortex[6.95];nucleus_of_brain[6.87];telencephalon[6.66];brain[6.44];forebrain[6.44];brain_gray_matter[6.31];nervous_system[6.16];gyrus[5.70];temporal_lobe[5.21];globus_pallidus[5.06]		23348							1.55859	1.15866	0.499416	0.54597	0.660665	1.36529		0.435846	0.556779	0.229588	0.545489	0.418177	0.320258
ASHG19AP1B12811469211	protein_coding	NM_001323409	protein_coding	0.829336	-0.0375792	PSMF1	Refseq	8190	chr20:1099236-1152890:+	chr20	+	1099236	1152890		CCAGCCCACCCGGGTACGTAGTCACTCAGACCTAACCCAGACCATCTCCCCCCGCCGGGC					Ribosome;Cytosol;Cytoplasm			9491	CCDS13010			NM_001323409	uc002wen.5		3.09568	4.04581	2.96536	2.55395	2.59411	2.47079		0.416229	0.305483	0.309892	0.361923	0.327858	0.369049
ASHG19AP1B12194862511	protein_coding	ENST00000613102	protein_coding	1.42455	-0.0581432	GGNBP2	Ensembl	2847	chr17:34900737-34946278:+	chr17	+	34900737	34946278	gametogenetin binding protein 2 [Source:HGNC Symbol;Acc:HGNC:19357]	GGTGGAGGTATCCTCATTAGTTCTTTCTTCAGGCTTGTGTCTTTAGTTGCGTGGCTGCGC					Nucleus;Cytosol;Insoluble Fraction		Yes	79893	CCDS11314			NM_024835	uc002hnb.4		0.813584	2.71093	2.65328	0.833823	0.53655	0.533782		0.345343	0.385899	0.684211	0.746179	0.412508	0.314977
ASHG19AP1B11750851011	protein_coding	ENST00000245957	protein_coding	1.00664	0.0883366	CFAP61	Ensembl	4082	chr20:20033196-20341346:+	chr20	+	20033196	20341346	cilia and flagella associated protein 61 [Source:HGNC Symbol;Acc:HGNC:15872]	GCGCCTCCTTCACCACACCCACCAAGCCTTTCAGACTCCAGTGCTCTATGTTCTTCAGCT								26074	CCDS33447			NM_015585	uc002wru.4		6.86839	7.49184	3.91236	4.19359	5.44753	5.61156		0.405087	0.377235	0.56499	0.672989	0.349264	0.245037
ASHG19AP1B10021405011	protein_coding	ENST00000269197	protein_coding	1.22148	0.786185	ASXL3	Ensembl	11743	chr18:31158197-31331156:+	chr18	+	31158197	31331156	additional sex combs like 3, transcriptional regulator [Source:HGNC Symbol;Acc:HGNC:29357]	CCCTTTCTCAAAGTAACAACTTGGGTTTCAATATTAAGATATTCTGGAGAAAATAAAGAA				T-Cell Lymphoma;BAINBRIDGE-ROPERS SYNDROME				80816	CCDS45847			NM_030632	uc010dmg.2		-2.90568	-0.925632	-0.0536438	-3.00735	-2.32445	-2.21759		0.701284	0.283003	0.485469	0.210348	0.270834	0.371093
ASHG19AP1B14120461211	protein_coding	ENST00000372523	protein_coding	0.740351	0.109535	ZSWIM1	Ensembl	2769	chr20:44509866-44513905:+	chr20	+	44509866	44513905	zinc finger SWIM-type containing 1 [Source:HGNC Symbol;Acc:HGNC:16155]	GGGAGGCAGAGGTTGCAGTAGGCCAAGATCCTGCTGCCACTGCACTCCAGCCTGGGAGGG					Insoluble Fraction			90204	CCDS13382			NM_080603	uc010ghi.4		9.55685	9.35841	8.71906	8.02545	8.71695	8.67087		0.434686	0.414392	0.363671	0.499574	0.306562	0.317944
ASHG19AP1B12275483611	protein_coding	ENST00000474012	protein_coding	-0.0113485	0.307052	POC1A	Ensembl	1760	chr3:52109470-52188420:-	chr3	-	52109470	52188420	POC1 centriolar protein A [Source:HGNC Symbol;Acc:HGNC:24488]	CCTGGCTCTCTCTCAGGAGGACCCCTCGCTGGAAAGGCATTTTAAGGGCCACCGAGATGC				Low Birth Weights;Oligospermia;Congenital small ears;Brachydactyly;Waddling gait;Small for gestational age (disorder);High pitched voice;Micronychia (disorder);Congenital clinodactyly;Mandibular hyperplasia;Class III malocclusion;Small head;Large nose;Small hand;Short stature, disproportionate;Hypertrophy of nose;Nail dysplasia;Triangular face;Long face;Short femoral neck;Short metacarpal;Promine…	Ribosome			25886	CCDS54591			NM_001161581	uc003dcv.4		0.49836	0.108482	0.14388	0.426654	-0.114396	0.472509		0.313714	0.389871	0.182649	0.255911	0.210761	0.249663
ASHG19AP1B10001864611	protein_coding	ENST00000399682	protein_coding	1.34889	-0.123483	KRTAP5-4	Ensembl	1181	chr11:1642188-1643368:-	chr11	-	1642188	1643368	keratin associated protein 5-4 [Source:HGNC Symbol;Acc:HGNC:23599]	AATCCCTGCTGCTCCCAGTCTAGTTGCTGTGTCCCTGTGTGCTGCCAGTGTAAGATCTGA								-1					uc057xta.1		6.50831	6.33043	3.90556	3.28837	4.33358	5.07569		0.359293	0.376878	0.141318	0.381891	0.319303	0.254708
ASHG19AP1B10017781711	protein_coding	ENST00000311277	protein_coding	0.978226	-0.358431	MAP9	Ensembl	7333	chr4:156263810-156298122:-	chr4	-	156263810	156298122	microtubule associated protein 9 [Source:HGNC Symbol;Acc:HGNC:26118]	CGGGTCACTTTGTAATGTCATATCGTTGCTGTTGATAAATAAAGGAAATGTTATAAATAA								79884	CCDS35493			NM_001039580	uc003ios.4		-0.49137	1.22208	1.92342	0.101542	0.309314	-0.691409		0.418136	0.292879	0.500772	0.87299	0.322563	0.357996
ASHG19AP1B10026437411	protein_coding	ENST00000293922	protein_coding	0.167819	0.061496	PTX4	Ensembl	1422	chr16:1535940-1538468:-	chr16	-	1535940	1538468	pentraxin 4 [Source:HGNC Symbol;Acc:HGNC:14171]	AGGTCACAGGTCCACCTTGTGGCAGTCGGTGTGAACGGCCTCCCGGACTCCCACGCGGGG								390667	CCDS32362			NM_001013658	uc010uvf.2		1.11756	0.902354	1.71234	1.56594	0.909813	0.753047		0.743259	0.837559	0.882809	0.835403	0.72466	0.800756
ASHG19AP1B12525920411	protein_coding	NM_001320702	protein_coding	0.558301	-0.270719	ANXA4	Refseq	2229	chr2:69969106-70053609:+	chr2	+	69969106	70053609		AAGTCTCCTTGTTAAAGCTGCTGCAAGAAACAGGCACCGATGAAGACGCCATTATTAGCG				Renal Cell Carcinoma;Leukemia, Myelocytic, Acute;Liver Cirrhosis, Experimental;Liver neoplasms;Animal Mammary Neoplasms;Mammary Neoplasms, Experimental;Neoplasm Metastasis;Precancerous Conditions;Prostatic Neoplasms;Liver carcinoma	Cytosol;Ribosome;Insoluble Fraction	2:small_intestine[7.09];pancreas[5.59]		307	CCDS1894			NM_001320702	uc002sfr.6		-1.48268	-1.34927	-2.95818	-2.68129	-2.27284	-2.5109		0.416111	0.441358	0.274845	0.709893	0.415683	0.240456
ASHG19AP1B14313104611	protein_coding	ENST00000356296	protein_coding	0.584043	0.0565228	NUMB	Ensembl	3453	chr14:73741924-73925225:-	chr14	-	73741924	73925225	NUMB, endocytic adaptor protein [Source:HGNC Symbol;Acc:HGNC:8060]	GCTTGAGTTGGTCGGGGGCAGCGGCAGCTGAGCTGGGATGGGAGACCCAACTGGCCTGGC					Cytosol;Chromatin;Insoluble Fraction;Cell Membrane;Nucleoplasm			8650	CCDS32115			NM_001320114	uc001xod.2		-0.536692	-0.693431	-0.293938	-1.67341	-0.808934	-0.79384		0.763728	0.742904	0.757407	0.6112	0.829321	0.73653
ASHG19AP1B11845863711	protein_coding	ENST00000395867	protein_coding	-0.64005	0.459991	ZNF248	Ensembl	5141	chr10:38117693-38146538:-	chr10	-	38117693	38146538	zinc finger protein 248 [Source:HGNC Symbol;Acc:HGNC:13041]	AGTCTGTGTGCTGGTGCAAGGTCTGGGACAAATTTAAGAAGAGAGAGAACCTAAATTGGT					Nucleus		Yes	57209	CCDS7194			NM_021045	uc001izd.3		0.754567	0.669839	2.28256	4.74879	0.60417	0.274159		0.463276	0.474384	0.144241	0.230951	0.335549	0.220032
ASHG19AP1B12630119911	protein_coding	ENST00000424985	protein_coding	0.211618	0.200028	FAM71E2	Ensembl	3191	chr19:55866276-55874628:-	chr19	-	55866276	55874628	family with sequence similarity 71 member E2 [Source:HGNC Symbol;Acc:HGNC:25278]	CCCGACAGAACTCACACCCAAATCCGCTTGCCTGAGAAGACCAGCATCACCACCTGGACC					Nucleus			284418				NM_001145402	uc002qkr.3		-1.6629	-1.51985	-2.32214	-2.59446	-1.95183	-1.59345		0.418764	0.57919	0.274734	0.342701	0.473945	0.291272
ASHG19AP1B12743874311	protein_coding	ENST00000586826	protein_coding	1.46333	-0.118524	ETV4	Ensembl	917	chr17:41605867-41607802:-	chr17	-	41605867	41607802	ETS variant 4 [Source:HGNC Symbol;Acc:HGNC:3493]	TCACCCCTTCTTCCCCCACAGATGTCACCGGGTGCGCATCAATGTACCTCCACACAGAGG		Yes		Neoplasm Metastasis;Prostatic Neoplasms;Ewings sarcoma;Mammary Neoplasms	Cytosol		Yes	2118	CCDS59292			NM_001261439	uc002idv.5		6.30638	6.05568	3.83832	2.40192	4.1362	5.27229		0.371504	0.358312	0.189539	0.402335	0.324081	0.271657
ASHG19AP1B11092878111	protein_coding	ENST00000391703	protein_coding	0.270631	-0.0608668	ZNF211	Ensembl	2239	chr19:58144567-58154135:+	chr19	+	58144567	58154135	zinc finger protein 211 [Source:HGNC Symbol;Acc:HGNC:13003]	CTGCCCTCCCGGAGGTCCGTTCTGTCTGTCAGCCGCTTTGGGAAGTGTGACCTTTGAAGA					Insoluble Fraction;Cell Membrane		Yes	10520	CCDS58688			NM_001265600	uc010yhd.3		0.178349	-0.469597	-0.458947	-0.817082	-0.653013	-0.0919916		0.358559	0.445902	0.237662	0.473674	0.367224	0.246132
ASHG19AP1B11827465711	protein_coding	ENST00000340645	protein_coding	0.728673	-0.1841	GOLGB1	Ensembl	11187	chr3:121382046-121468602:-	chr3	-	121382046	121468602	golgin B1 [Source:HGNC Symbol;Acc:HGNC:4429]	ACAGGCAGAGCAAGCTGCACAGCAGGTGGTCCGAGAGAAAGATGCCCGCTTTGAAACACA					Endoplasmic reticulum;Nucleus;Insoluble Fraction			2804	CCDS3004			NM_004487	uc003eei.6		-1.77654	-0.397302	-1.48027	-2.32074	-1.52778	-1.99161		0.513949	0.443679	0.448111	0.663679	0.43609	0.497301
ASHG19AP1B13198186911	protein_coding	ENST00000454190	protein_coding	-0.0698924	-0.131436	IL17RE	Ensembl	2757	chr3:9944532-9958086:+	chr3	+	9944532	9958086	interleukin 17 receptor E [Source:HGNC Symbol;Acc:HGNC:18439]	CCCTTCCTGAGGCCAGGGTGCTGTGTCCTGCTCCATGCTTCACTCAGCTCCCCGGGAGGA					Ribosome;Nucleus;Nucleoplasm			132014	CCDS54552			NM_001193380	uc010hcq.4		1.24	0.338751	0.733926	0.561455	0.723752	1.23715		0.322989	0.465435	0.167732	0.497274	0.339874	0.210209
ASHG19AP1B10836509111	protein_coding	ENST00000618911	protein_coding	1.27716	0.0218077	NOP16	Ensembl	1085	chr5:175810984-175815928:-	chr5	-	175810984	175815928	NOP16 nucleolar protein [Source:HGNC Symbol;Acc:HGNC:26934]	ACCACGGGGAGGACTATAAGCAGAGTGGCAAGACTTCCTCGATTCTTTGCAGAAGAGGAA				Liver neoplasms;Precancerous Conditions	Ribosome			51491	CCDS78091			NM_001256539	uc063jyi.1		-1.28421	0.110766	0.540842	-1.91733	-1.31009	-1.23666		0.547176	0.289333	0.667482	0.798077	0.459432	0.223919
ASHG19AP1B12199771911	protein_coding	ENST00000394711	protein_coding	0.158332	0.20416	CLCA1	Ensembl	3118	chr1:86934526-86965972:+	chr1	+	86934526	86965972	chloride channel accessory 1 [Source:HGNC Symbol;Acc:HGNC:2015]	AGACTTCCTGTAGGGGGCGATAAAATAAAATGCTAAACAACTGGGTATACATGCATAAAA								1179				NM_001285	uc001dlt.4		-1.42445	-1.20279	-1.32839	-1.46445	-1.29963	-1.66654		0.392065	0.60734	0.186776	0.448473	0.369318	0.211866
ASHG19AP1B14247624711	protein_coding	ENST00000420616	protein_coding	0.0822455	0.292049	PEX5	Ensembl	2477	chr12:7342311-7362858:+	chr12	+	7342311	7362858	peroxisomal biogenesis factor 5 [Source:HGNC Symbol;Acc:HGNC:9719]	GAATGCTCCTCTGCCGTGCTCACCGCGTGCTGGGGCTGCGCGGGGCTAGGTATGGTCGGG				Addison Disease;Adrenal gland hypofunction;Apnea;Asthma;Blepharoptosis;Cerebellar Ataxia;Cleft Palate;Congenital clubfoot;Congenital cataract;Corneal Opacity;Cryptorchidism;Epilepsy;Esotropia;Fetal Growth Retardation;Sensorineural Hearing Loss (disorder);Congenital Heart Defects;Hepatomegaly;Hydronephrosis;Orbital separation excessive;Infant, Small for Gestational Age;Icterus;Polycystic Kidney Di…	Ribosome;Insoluble Fraction			5830				NM_001131025	uc001qsw.4		-0.461956	-0.680972	-1.2604	-1.06182	-1.12195	-0.466296		0.337207	0.443869	0.238737	0.373223	0.183314	0.276386
ASHG19AP1B14325289811	protein_coding	ENST00000350527	protein_coding	0.093129	0.0932685	SEZ6L2	Ensembl	3173	chr16:29882480-29910411:-	chr16	-	29882480	29910411	seizure related 6 homolog like 2 [Source:HGNC Symbol;Acc:HGNC:30844]	GGCCCAGAGATGGGCTACCTGCCAGGGCCTCCCCTTGGGCCTGAGGGAGGAGAGGAGGAG				Autistic Disorder	Cytosol			26470	CCDS10658			NM_012410	uc002dup.5		-0.36149	-0.822294	-0.406946	-0.195833	-1.09771	-0.576575		0.542247	0.641595	0.741605	0.623874	0.602768	0.578265
ASHG19AP1B10656895411	protein_coding	ENST00000319942	protein_coding	0.567454	-0.949461	RABGGTB	Ensembl	1496	chr1:76251886-76260764:+	chr1	+	76251886	76260764	Rab geranylgeranyltransferase beta subunit [Source:HGNC Symbol;Acc:HGNC:9796]	CTGCTTTTTATTCTGAAGTCCTGTTATTCTGACTACAGTTCTTTGTGTATACTTCTGTGT		Yes			Nucleus;Cytosol			5876	CCDS669			NM_004582	uc001dgy.3		-1.07907	0.555003	1.16851	-0.801736	0.119465	-0.375649		0.330142	0.0839901	0.206451	0.691782	0.258896	0.247761
ASHG19AP1B10009628911	protein_coding	ENST00000381580	protein_coding	-0.223456	-0.228555	SIRPG	Ensembl	1732	chr20:1609798-1632023:-	chr20	-	1609798	1632023	signal regulatory protein gamma [Source:HGNC Symbol;Acc:HGNC:15757]	GGACCAGCTTTATCACAGTGGTGTACCTGGTTTGGCAGGGTGCTCACAACTTGTTTGTGG					Cytoplasm			55423					uc061uzq.1		-0.679789	-0.516603	-1.1412	-0.894017	-0.828795	0.0555842		0.420442	0.58656	0.0658009	0.525887	0.43086	0.300215
ASHG19AP1B11247920511	protein_coding	ENST00000381405	protein_coding	-0.172631	-0.6316	ESM1	Ensembl	2169	chr5:54273692-54281491:-	chr5	-	54273692	54281491	endothelial cell specific molecule 1 [Source:HGNC Symbol;Acc:HGNC:3466]	ACCAAGTCTTCCAACAGATTTGTTTCTCTCACGGAGCATGACATGGCATCTGGAGATGGC								11082	CCDS3963			NM_007036	uc003jpk.4		-1.43791	-0.694019	1.01195	0.0428527	-0.896909	0.251968		0.38687	0.208221	0.101962	0.516154	0.310072	0.253706
ASHG19AP1B10018110311	protein_coding	ENST00000372595	protein_coding	-0.335916	-0.256161	SCMH1	Ensembl	3231	chr1:41492874-41628689:-	chr1	-	41492874	41628689	Scm polycomb group protein homolog 1 [Source:HGNC Symbol;Acc:HGNC:19003]	CGCAGACAAGTGGAGGGTGAGCAAGATGAAGAGGTGCTGTATTGAGCAATGGAACAGCTC					Cytosol;Chromatin		Yes	22955	CCDS53302			NM_001172221	uc001cgp.4		3.57911	3.43359	2.43769	3.3624	3.60619	3.48955		0.453848	0.521804	0.129967	0.586031	0.402606	0.331801
ASHG19AP1B10011679811	protein_coding	ENST00000620771	protein_coding	-0.447894	0.754913	HPCAL1	Ensembl	1941	chr2:10508890-10567742:+	chr2	+	10508890	10567742	hippocalcin like 1 [Source:HGNC Symbol;Acc:HGNC:5145]	GCAGGAGAATGCTGTGGTGACTTGATTTTCCCAAAAGCACATCTCCCAAGCTGGCGGCAG				Liver Cirrhosis, Experimental	Ribosome		Yes	3241				NM_001258359	uc010exf.4		0.166547	0.203433	0.0639602	1.3999	0.615296	-0.237572		0.451993	0.472724	0.297544	0.242486	0.207566	0.274238
ASHG19AP1B13632153511	protein_coding	NM_020918	protein_coding	1.22682	-0.149123	GPAM	Refseq	6402	chr10:113909622-113943537:-	chr10	-	113909622	113943537		GAGCTGCTAGGCAGCGGCTCCCCTGTTGTATGGACATTCTGCACCCGAAACTGATAGCTG				Diabetes Mellitus, Experimental;Liver Cirrhosis, Experimental;melanoma	Endoplasmic reticulum;Insoluble Fraction	6:fat_cell[20.69];adipocyte_of_breast[10.73];subcutaneous_fat_cell[8.06];breast[6.54];mesenchymal_stem_cell_of_adipose[5.57];adipose_tissue[5.39]		57678				NM_020918			3.10212	4.62515	2.20676	2.36287	2.37344	1.51726		0.447421	0.446275	0.568088	0.731737	0.556249	0.332978
ASHG19AP1B11965147111	protein_coding	ENST00000479961	protein_coding	0.472955	-0.0605492	ST20-MTHFS	Ensembl	859	chr15:80137537-80216086:-	chr15	-	80137537	80216086	ST20-MTHFS readthrough [Source:HGNC Symbol;Acc:HGNC:44655]	CGCGATCTCGGCTCACTGCAACCTCTGTCTCCCAGGTTCAGGTGATTGCCCACAGTGAGT					Nucleous			100528021					uc059mhy.1		9.77102	9.56867	6.7771	7.95469	8.25206	8.49118		0.42613	0.380598	0.329133	0.547672	0.342553	0.294323
ASHG19AP1B11275757111	protein_coding	ENST00000409451	protein_coding	0.779247	0.191497	GIGYF2	Ensembl	5937	chr2:233562056-233723318:+	chr2	+	233562056	233723318	GRB10 interacting GYF protein 2 [Source:HGNC Symbol;Acc:HGNC:11960]	GCTGGGTCAGCCTTTATGCCAAGGGAGACCAAATTTTGAGGAAGGTGGACCAACATCAGT				PARKINSON DISEASE 11, AUTOSOMAL DOMINANT, SUSCEPTIBILITY TO;Autosomal dominant late onset Parkinson disease	Nucleus;Insoluble Fraction			26058	CCDS46542			NM_001103147	uc002vtj.6		-1.70582	-0.976846	-0.744849	-1.78618	-1.69638	-2.2827		0.396192	0.406326	0.396165	0.497956	0.309337	0.242388
[truncated: 24,441 more rows]
