# Supplementary material for: N6-Methyladenosine Methylomic Landscape of Ureteral Deficiency in Reflux Uropathy and Obstructive Uropathy
Source: Front Med (Lausanne). 2022 Jun 20;9:924579. doi: 10.3389/fmed.2022.924579 (PMC9251069; doi:10.3389/fmed.2022.924579)
Supplement: Supplementary file 10 [file Table_10.XLSX]

## Sheet: Sheet1
Supplementary Table S10_1. GO enrichment analysis of differentially methylated combined with differentially expressed level of mRNA transcripts
ONTOLOGY	ID	Description	GeneRatio	BgRatio	pvalue	p.adjust	qvalue	geneID	Count	Fold_Enrichment	RichFactor
BP	GO:1903311	GO:1903311 regulation of mRNA metabolic process [48]	48/105	288/18723	1.65284e-59	2.16522e-56	1.74505e-56	ELAVL1/RBFOX2/FXR2/SLTM/AGO2/RBM10/HNRNPA1/FMR1/U2AF2/IGF2BP1/YTHDC1/UPF1/SRSF3/MOV10/FUS/SRSF9/PTBP1/TRA2A/YTHDF1/YTHDF2/TAF15/LARP4B/HNRNPL/SRSF7/HNRNPM/RBM5/SRSF10/CPSF6/FXR1/KHDRBS1/SAFB2/HNRNPC/TARDBP/HNRNPU/TNRC6A/LARP7/NPM1/HNRNPK/SF3B4/METTL3/TIA1/METTL14/KHSRP/RC3H1/ALKBH5/QKI/PUM2/WTAP	48	29.72	0.17
BP	GO:0008380	GO:0008380 RNA splicing [43]	43/105	434/18723	9.63733e-43	6.31245e-40	5.0875e-40	EIF4A3/RBFOX2/FXR2/RBM10/BUD13/HNRNPA1/FMR1/PRPF8/U2AF2/YTHDC1/RBM6/SRSF3/SRSF1/FUS/SRSF9/PTBP1/TRA2A/RTCB/HNRNPL/SF3A3/SRSF7/SMNDC1/HNRNPM/U2AF1/RBM5/SRSF10/FXR1/KHDRBS1/HNRNPC/TARDBP/HNRNPU/NONO/LARP7/RBM22/NPM1/HNRNPK/SF3B4/METTL3/TIA1/METTL14/KHSRP/QKI/WTAP	43	17.67	0.1
BP	GO:0000375	GO:0000375 RNA splicing, via transesterification reactions [39]	39/105	324/18723	6.74741e-42	2.94637e-39	2.37462e-39	EIF4A3/RBFOX2/FXR2/RBM10/BUD13/HNRNPA1/FMR1/PRPF8/U2AF2/YTHDC1/RBM6/SRSF3/SRSF1/SRSF9/PTBP1/TRA2A/HNRNPL/SF3A3/SRSF7/SMNDC1/HNRNPM/U2AF1/RBM5/SRSF10/FXR1/KHDRBS1/HNRNPC/HNRNPU/LARP7/RBM22/NPM1/HNRNPK/SF3B4/METTL3/TIA1/METTL14/KHSRP/QKI/WTAP	39	21.46	0.12
BP	GO:0006401	GO:0006401 RNA catabolic process [36]	36/105	278/18723	1.03596e-39	3.39277e-37	2.73439e-37	EIF4A3/ELAVL1/LIN28B/FXR2/AGO2/RBM10/FMR1/IGF2BP1/UPF1/LIN28A/MOV10/FUS/AGO1/YTHDF1/YTHDF2/TAF15/LARP4B/SND1/HNRNPM/FXR1/HNRNPC/TARDBP/HNRNPU/DICER1/TNRC6A/XRN2/NPM1/AGO3/METTL3/METTL14/KHSRP/DKC1/RC3H1/AGO4/ALKBH5/PUM2	36	23.09	0.13
BP	GO:0000377	GO:0000377 RNA splicing, via transesterification reactions with bulged adenosine as nucleophile [37]	37/105	320/18723	5.61317e-39	1.22554e-36	9.8772e-37	EIF4A3/RBFOX2/FXR2/RBM10/BUD13/HNRNPA1/FMR1/PRPF8/U2AF2/YTHDC1/RBM6/SRSF3/SRSF1/SRSF9/PTBP1/TRA2A/HNRNPL/SF3A3/SRSF7/HNRNPM/U2AF1/RBM5/SRSF10/FXR1/KHDRBS1/HNRNPC/HNRNPU/LARP7/RBM22/NPM1/HNRNPK/SF3B4/METTL3/TIA1/METTL14/QKI/WTAP	37	20.62	0.12
BP	GO:0000398	GO:0000398 mRNA splicing, via spliceosome [37]	37/105	320/18723	5.61317e-39	1.22554e-36	9.8772e-37	EIF4A3/RBFOX2/FXR2/RBM10/BUD13/HNRNPA1/FMR1/PRPF8/U2AF2/YTHDC1/RBM6/SRSF3/SRSF1/SRSF9/PTBP1/TRA2A/HNRNPL/SF3A3/SRSF7/HNRNPM/U2AF1/RBM5/SRSF10/FXR1/KHDRBS1/HNRNPC/HNRNPU/LARP7/RBM22/NPM1/HNRNPK/SF3B4/METTL3/TIA1/METTL14/QKI/WTAP	37	20.62	0.12
BP	GO:0050684	GO:0050684 regulation of mRNA processing [28]	28/105	137/18723	1.32326e-36	2.47639e-34	1.99584e-34	RBFOX2/FXR2/SLTM/RBM10/HNRNPA1/FMR1/U2AF2/YTHDC1/SRSF3/SRSF9/PTBP1/TRA2A/HNRNPL/SRSF7/RBM5/SRSF10/CPSF6/FXR1/KHDRBS1/SAFB2/HNRNPU/LARP7/NPM1/HNRNPK/SF3B4/TIA1/QKI/WTAP	28	36.44	0.2
BP	GO:0006402	GO:0006402 mRNA catabolic process [32]	32/105	232/18723	4.46482e-36	7.31115e-34	5.89239e-34	EIF4A3/ELAVL1/FXR2/AGO2/RBM10/FMR1/IGF2BP1/UPF1/MOV10/FUS/AGO1/YTHDF1/YTHDF2/TAF15/LARP4B/SND1/HNRNPM/FXR1/HNRNPC/TARDBP/HNRNPU/TNRC6A/XRN2/NPM1/AGO3/METTL3/METTL14/KHSRP/RC3H1/AGO4/ALKBH5/PUM2	32	24.6	0.14
BP	GO:0043484	GO:0043484 regulation of RNA splicing [28]	28/105	148/18723	1.39369e-35	2.02859e-33	1.63494e-33	RBFOX2/FXR2/RBM10/HNRNPA1/FMR1/U2AF2/YTHDC1/SRSF3/SRSF1/FUS/SRSF9/PTBP1/TRA2A/HNRNPL/SRSF7/RBM5/SRSF10/FXR1/KHDRBS1/HNRNPU/LARP7/RBM22/NPM1/HNRNPK/SF3B4/TIA1/QKI/WTAP	28	33.74	0.19
BP	GO:0048024	GO:0048024 regulation of mRNA splicing, via spliceosome [25]	25/105	101/18723	5.60774e-35	7.34613e-33	5.92059e-33	RBFOX2/FXR2/RBM10/HNRNPA1/FMR1/U2AF2/YTHDC1/SRSF3/SRSF9/PTBP1/TRA2A/HNRNPL/SRSF7/RBM5/SRSF10/FXR1/KHDRBS1/HNRNPU/LARP7/NPM1/HNRNPK/SF3B4/TIA1/QKI/WTAP	25	44.14	0.25
BP	GO:0043487	GO:0043487 regulation of RNA stability [28]	28/105	170/18723	8.9909e-34	1.07073e-31	8.62954e-32	ELAVL1/LIN28B/FXR2/AGO2/RBM10/FMR1/IGF2BP1/UPF1/MOV10/FUS/YTHDF1/YTHDF2/TAF15/LARP4B/HNRNPM/FXR1/HNRNPC/TARDBP/HNRNPU/TNRC6A/NPM1/METTL3/METTL14/KHSRP/DKC1/RC3H1/ALKBH5/PUM2	28	29.37	0.16
BP	GO:0034655	GO:0034655 nucleobase-containing compound catabolic process [36]	36/105	407/18723	1.27846e-33	1.39565e-31	1.12482e-31	EIF4A3/ELAVL1/LIN28B/FXR2/AGO2/RBM10/FMR1/IGF2BP1/UPF1/LIN28A/MOV10/FUS/AGO1/YTHDF1/YTHDF2/TAF15/LARP4B/SND1/HNRNPM/FXR1/HNRNPC/TARDBP/HNRNPU/DICER1/TNRC6A/XRN2/NPM1/AGO3/METTL3/METTL14/KHSRP/DKC1/RC3H1/AGO4/ALKBH5/PUM2	36	15.77	0.09
BP	GO:0046700	GO:0046700 heterocycle catabolic process [36]	36/105	445/18723	3.18055e-32	3.20502e-30	2.58307e-30	EIF4A3/ELAVL1/LIN28B/FXR2/AGO2/RBM10/FMR1/IGF2BP1/UPF1/LIN28A/MOV10/FUS/AGO1/YTHDF1/YTHDF2/TAF15/LARP4B/SND1/HNRNPM/FXR1/HNRNPC/TARDBP/HNRNPU/DICER1/TNRC6A/XRN2/NPM1/AGO3/METTL3/METTL14/KHSRP/DKC1/RC3H1/AGO4/ALKBH5/PUM2	36	14.43	0.08
BP	GO:0044270	GO:0044270 cellular nitrogen compound catabolic process [36]	36/105	451/18723	5.14001e-32	4.80958e-30	3.87626e-30	EIF4A3/ELAVL1/LIN28B/FXR2/AGO2/RBM10/FMR1/IGF2BP1/UPF1/LIN28A/MOV10/FUS/AGO1/YTHDF1/YTHDF2/TAF15/LARP4B/SND1/HNRNPM/FXR1/HNRNPC/TARDBP/HNRNPU/DICER1/TNRC6A/XRN2/NPM1/AGO3/METTL3/METTL14/KHSRP/DKC1/RC3H1/AGO4/ALKBH5/PUM2	36	14.23	0.08
BP	GO:0019439	GO:0019439 aromatic compound catabolic process [36]	36/105	467/18723	1.78812e-31	1.56163e-29	1.25859e-29	EIF4A3/ELAVL1/LIN28B/FXR2/AGO2/RBM10/FMR1/IGF2BP1/UPF1/LIN28A/MOV10/FUS/AGO1/YTHDF1/YTHDF2/TAF15/LARP4B/SND1/HNRNPM/FXR1/HNRNPC/TARDBP/HNRNPU/DICER1/TNRC6A/XRN2/NPM1/AGO3/METTL3/METTL14/KHSRP/DKC1/RC3H1/AGO4/ALKBH5/PUM2	36	13.75	0.08
BP	GO:0006417	GO:0006417 regulation of translation [36]	36/105	468/18723	1.93002e-31	1.58021e-29	1.27356e-29	EIF4A3/ELAVL1/FXR2/IGF2BP3/AGO2/FMR1/IGF2BP1/IGF2BP2/UPF1/CNBP/LIN28A/MOV10/EIF4G2/AGO1/YTHDF1/YTHDF2/LARP4B/FXR1/KHDRBS1/DDX3X/TARDBP/TNRC6A/NPM1/CAPRIN1/AGO3/METTL3/TIA1/METTL14/EIF4G1/ILF3/KHSRP/RC3H1/TARBP2/AGO4/QKI/PUM2	36	13.72	0.08
BP	GO:0043488	GO:0043488 regulation of mRNA stability [26]	26/105	158/18723	2.44049e-31	1.88061e-29	1.51567e-29	ELAVL1/FXR2/AGO2/RBM10/FMR1/IGF2BP1/UPF1/MOV10/FUS/YTHDF1/YTHDF2/TAF15/LARP4B/HNRNPM/FXR1/HNRNPC/TARDBP/HNRNPU/TNRC6A/NPM1/METTL3/METTL14/KHSRP/RC3H1/ALKBH5/PUM2	26	29.34	0.16
BP	GO:0061013	GO:0061013 regulation of mRNA catabolic process [26]	26/105	166/18723	9.53088e-31	6.93636e-29	5.59033e-29	ELAVL1/FXR2/AGO2/RBM10/FMR1/IGF2BP1/UPF1/MOV10/FUS/YTHDF1/YTHDF2/TAF15/LARP4B/HNRNPM/FXR1/HNRNPC/TARDBP/HNRNPU/TNRC6A/NPM1/METTL3/METTL14/KHSRP/RC3H1/ALKBH5/PUM2	26	27.93	0.16
BP	GO:1901361	GO:1901361 organic cyclic compound catabolic process [36]	36/105	495/18723	1.422e-30	9.80428e-29	7.90172e-29	EIF4A3/ELAVL1/LIN28B/FXR2/AGO2/RBM10/FMR1/IGF2BP1/UPF1/LIN28A/MOV10/FUS/AGO1/YTHDF1/YTHDF2/TAF15/LARP4B/SND1/HNRNPM/FXR1/HNRNPC/TARDBP/HNRNPU/DICER1/TNRC6A/XRN2/NPM1/AGO3/METTL3/METTL14/KHSRP/DKC1/RC3H1/AGO4/ALKBH5/PUM2	36	12.97	0.07
BP	GO:0017148	GO:0017148 negative regulation of translation [27]	27/105	245/18723	1.18843e-27	7.78421e-26	6.27365e-26	EIF4A3/FXR2/IGF2BP3/AGO2/FMR1/IGF2BP1/IGF2BP2/UPF1/LIN28A/MOV10/AGO1/YTHDF1/YTHDF2/FXR1/DDX3X/TARDBP/TNRC6A/CAPRIN1/AGO3/METTL3/TIA1/METTL14/EIF4G1/ILF3/KHSRP/RC3H1/AGO4	27	19.65	0.11
BP	GO:0034249	GO:0034249 negative regulation of cellular amide metabolic process [27]	27/105	273/18723	2.30609e-26	1.43856e-24	1.1594e-24	EIF4A3/FXR2/IGF2BP3/AGO2/FMR1/IGF2BP1/IGF2BP2/UPF1/LIN28A/MOV10/AGO1/YTHDF1/YTHDF2/FXR1/DDX3X/TARDBP/TNRC6A/CAPRIN1/AGO3/METTL3/TIA1/METTL14/EIF4G1/ILF3/KHSRP/RC3H1/AGO4	27	17.64	0.1
BP	GO:0006403	GO:0006403 RNA localization [23]	23/105	201/18723	5.80932e-24	3.45918e-22	2.78792e-22	EIF4A3/FBL/IGF2BP3/HNRNPA1/NOP58/FMR1/IGF2BP1/YTHDC1/IGF2BP2/UPF1/SRSF3/SRSF1/SRSF7/CPSF6/KHDRBS1/HNRNPU/NPM1/NCBP3/SLBP/KHSRP/DKC1/ALKBH5/QKI	23	20.4	0.11
BP	GO:1903312	GO:1903312 negative regulation of mRNA metabolic process [17]	17/105	92/18723	1.38772e-21	7.90396e-20	6.37017e-20	ELAVL1/RBM10/FMR1/U2AF2/IGF2BP1/FUS/SRSF9/PTBP1/TAF15/LARP4B/SRSF7/SRSF10/HNRNPC/TARDBP/HNRNPU/NPM1/HNRNPK	17	32.95	0.18
BP	GO:0000380	GO:0000380 alternative mRNA splicing, via spliceosome [16]	16/105	77/18723	3.00502e-21	1.64024e-19	1.32194e-19	RBFOX2/FXR2/RBM10/HNRNPA1/FMR1/YTHDC1/SRSF1/SRSF9/PTBP1/HNRNPL/HNRNPM/RBM5/FXR1/KHDRBS1/HNRNPU/WTAP	16	37.05	0.21
BP	GO:0035196	GO:0035196 production of miRNAs involved in gene silencing by miRNA [14]	14/105	52/18723	1.83845e-20	9.63347e-19	7.76405e-19	LIN28B/AGO2/LIN28A/DGCR8/AGO1/ADAR/ZC3H7B/DDX3X/DICER1/AGO3/METTL3/TARBP2/AGO4/PUM2	14	48.01	0.27
BP	GO:0031050	GO:0031050 dsRNA processing [14]	14/105	54/18723	3.34226e-20	1.62161e-18	1.30693e-18	LIN28B/AGO2/LIN28A/DGCR8/AGO1/ADAR/ZC3H7B/DDX3X/DICER1/AGO3/METTL3/TARBP2/AGO4/PUM2	14	46.23	0.26
BP	GO:0070918	GO:0070918 production of small RNA involved in gene silencing by RNA [14]	14/105	54/18723	3.34226e-20	1.62161e-18	1.30693e-18	LIN28B/AGO2/LIN28A/DGCR8/AGO1/ADAR/ZC3H7B/DDX3X/DICER1/AGO3/METTL3/TARBP2/AGO4/PUM2	14	46.23	0.26
BP	GO:0045727	GO:0045727 positive regulation of translation [18]	18/105	136/18723	4.68272e-20	2.07344e-18	1.67108e-18	EIF4A3/ELAVL1/FXR2/AGO2/FMR1/CNBP/LIN28A/EIF4G2/YTHDF1/YTHDF2/LARP4B/FXR1/KHDRBS1/DDX3X/NPM1/METTL3/METTL14/EIF4G1	18	23.6	0.13
BP	GO:0050657	GO:0050657 nucleic acid transport [19]	19/105	163/18723	4.74835e-20	2.07344e-18	1.67108e-18	EIF4A3/IGF2BP3/HNRNPA1/FMR1/IGF2BP1/YTHDC1/IGF2BP2/UPF1/SRSF3/SRSF1/SRSF7/CPSF6/KHDRBS1/NPM1/NCBP3/SLBP/KHSRP/ALKBH5/QKI	19	20.79	0.12
BP	GO:0050658	GO:0050658 RNA transport [19]	19/105	163/18723	4.74835e-20	2.07344e-18	1.67108e-18	EIF4A3/IGF2BP3/HNRNPA1/FMR1/IGF2BP1/YTHDC1/IGF2BP2/UPF1/SRSF3/SRSF1/SRSF7/CPSF6/KHDRBS1/NPM1/NCBP3/SLBP/KHSRP/ALKBH5/QKI	19	20.79	0.12
BP	GO:0051236	GO:0051236 establishment of RNA localization [19]	19/105	166/18723	6.764e-20	2.85833e-18	2.30366e-18	EIF4A3/IGF2BP3/HNRNPA1/FMR1/IGF2BP1/YTHDC1/IGF2BP2/UPF1/SRSF3/SRSF1/SRSF7/CPSF6/KHDRBS1/NPM1/NCBP3/SLBP/KHSRP/ALKBH5/QKI	19	20.41	0.11
BP	GO:0034250	GO:0034250 positive regulation of cellular amide metabolic process [18]	18/105	162/18723	1.18348e-18	4.84489e-17	3.90472e-17	EIF4A3/ELAVL1/FXR2/AGO2/FMR1/CNBP/LIN28A/EIF4G2/YTHDF1/YTHDF2/LARP4B/FXR1/KHDRBS1/DDX3X/NPM1/METTL3/METTL14/EIF4G1	18	19.81	0.11
BP	GO:0022613	GO:0022613 ribonucleoprotein complex biogenesis [25]	25/105	463/18723	5.58733e-18	2.218e-16	1.78759e-16	EIF4A3/FBL/AGO2/NOP58/PRPF8/YTHDC1/SRSF1/SRSF9/AGO1/NOP56/ADAR/YTHDF2/SF3A3/RBM5/SRSF10/CPSF6/DDX3X/DICER1/XRN2/NPM1/AGO3/SBDS/DKC1/TARBP2/AGO4	25	9.63	0.05
BP	GO:0031054	GO:0031054 pre-miRNA processing [9]	9/105	14/18723	7.55938e-18	2.91258e-16	2.34739e-16	LIN28B/AGO2/LIN28A/AGO1/ADAR/DICER1/AGO3/TARBP2/AGO4	9	114.63	0.64
BP	GO:0000381	GO:0000381 regulation of alternative mRNA splicing, via spliceosome [13]	13/105	60/18723	1.0469e-17	3.91842e-16	3.15803e-16	RBFOX2/FXR2/RBM10/HNRNPA1/FMR1/YTHDC1/PTBP1/HNRNPL/RBM5/FXR1/KHDRBS1/HNRNPU/WTAP	13	38.63	0.22
BP	GO:0034660	GO:0034660 ncRNA metabolic process [25]	25/105	485/18723	1.6759e-17	6.09841e-16	4.91499e-16	EIF4A3/LIN28B/FBL/AGO2/NOP58/LIN28A/DGCR8/AGO1/NOP56/ADAR/YTHDF2/RTCB/SND1/DDX3X/DICER1/LARP7/XRN2/AGO3/SBDS/METTL3/KHSRP/DKC1/RC3H1/TARBP2/AGO4	25	9.19	0.05
BP	GO:0015931	GO:0015931 nucleobase-containing compound transport [19]	19/105	222/18723	1.74749e-17	6.18706e-16	4.98644e-16	EIF4A3/IGF2BP3/HNRNPA1/FMR1/IGF2BP1/YTHDC1/IGF2BP2/UPF1/SRSF3/SRSF1/SRSF7/CPSF6/KHDRBS1/NPM1/NCBP3/SLBP/KHSRP/ALKBH5/QKI	19	15.26	0.09
BP	GO:0051028	GO:0051028 mRNA transport [16]	16/105	130/18723	2.10415e-17	7.25379e-16	5.84617e-16	EIF4A3/IGF2BP3/HNRNPA1/FMR1/IGF2BP1/YTHDC1/IGF2BP2/UPF1/SRSF3/SRSF1/SRSF7/NCBP3/SLBP/KHSRP/ALKBH5/QKI	16	21.95	0.12
BP	GO:0034470	GO:0034470 ncRNA processing [22]	22/105	395/18723	3.73182e-16	1.25351e-14	1.01026e-14	EIF4A3/LIN28B/FBL/AGO2/NOP58/LIN28A/DGCR8/AGO1/NOP56/ADAR/YTHDF2/RTCB/DDX3X/DICER1/LARP7/XRN2/AGO3/SBDS/METTL3/DKC1/TARBP2/AGO4	22	9.93	0.06
BP	GO:0060966	GO:0060966 regulation of gene silencing by RNA [11]	11/105	53/18723	6.31871e-15	2.06938e-13	1.66781e-13	ELAVL1/LIN28B/AGO2/FMR1/LIN28A/ADAR/FXR1/TIAL1/EIF4G1/TARBP2/PUM2	11	37.01	0.21
BP	GO:0050779	GO:0050779 RNA destabilization [12]	12/105	88/18723	7.3181e-14	2.33822e-12	1.88448e-12	LIN28B/AGO2/UPF1/MOV10/YTHDF1/YTHDF2/TARDBP/TNRC6A/METTL3/METTL14/KHSRP/RC3H1	12	24.32	0.14
BP	GO:0048025	GO:0048025 negative regulation of mRNA splicing, via spliceosome [8]	8/105	20/18723	8.8857e-14	2.77149e-12	2.23367e-12	RBM10/U2AF2/SRSF9/PTBP1/SRSF7/SRSF10/NPM1/HNRNPK	8	71.33	0.4
BP	GO:1903313	GO:1903313 positive regulation of mRNA metabolic process [13]	13/105	118/18723	1.08039e-13	3.29142e-12	2.65271e-12	AGO2/UPF1/MOV10/TRA2A/YTHDF1/YTHDF2/TARDBP/TNRC6A/SF3B4/METTL3/METTL14/KHSRP/RC3H1	13	19.64	0.11
BP	GO:0060147	GO:0060147 regulation of posttranscriptional gene silencing [10]	10/105	52/18723	2.58219e-13	7.68788e-12	6.19602e-12	ELAVL1/LIN28B/AGO2/FMR1/LIN28A/ADAR/FXR1/TIAL1/EIF4G1/PUM2	10	34.29	0.19
BP	GO:1902369	GO:1902369 negative regulation of RNA catabolic process [11]	11/105	75/18723	3.66809e-13	1.06782e-11	8.60607e-12	ELAVL1/RBM10/FMR1/IGF2BP1/FUS/TAF15/LARP4B/HNRNPC/TARDBP/HNRNPU/DKC1	11	26.15	0.15
BP	GO:0033119	GO:0033119 negative regulation of RNA splicing [8]	8/105	25/18723	7.45513e-13	2.12309e-11	1.7111e-11	RBM10/U2AF2/SRSF9/PTBP1/SRSF7/SRSF10/NPM1/HNRNPK	8	57.06	0.32
BP	GO:0060968	GO:0060968 regulation of gene silencing [11]	11/105	81/18723	8.83106e-13	2.46142e-11	1.98378e-11	ELAVL1/LIN28B/AGO2/FMR1/LIN28A/ADAR/FXR1/TIAL1/EIF4G1/TARBP2/PUM2	11	24.22	0.14
BP	GO:0061157	GO:0061157 mRNA destabilization [11]	11/105	84/18723	1.33429e-12	3.6415e-11	2.93485e-11	AGO2/UPF1/MOV10/YTHDF1/YTHDF2/TARDBP/TNRC6A/METTL3/METTL14/KHSRP/RC3H1	11	23.35	0.13
BP	GO:0010586	GO:0010586 miRNA metabolic process [8]	8/105	27/18723	1.5162e-12	3.99256e-11	3.21779e-11	LIN28B/AGO2/LIN28A/SND1/DICER1/KHSRP/RC3H1/AGO4	8	52.83	0.3
BP	GO:0022618	GO:0022618 ribonucleoprotein complex assembly [15]	15/105	220/18723	1.52388e-12	3.99256e-11	3.21779e-11	AGO2/PRPF8/YTHDC1/SRSF1/SRSF9/AGO1/ADAR/SF3A3/RBM5/SRSF10/CPSF6/DICER1/AGO3/TARBP2/AGO4	15	12.16	0.07
BP	GO:1902373	GO:1902373 negative regulation of mRNA catabolic process [10]	10/105	63/18723	1.98254e-12	4.99836e-11	4.02841e-11	ELAVL1/RBM10/FMR1/IGF2BP1/FUS/TAF15/LARP4B/HNRNPC/TARDBP/HNRNPU	10	28.3	0.16
BP	GO:0061014	GO:0061014 positive regulation of mRNA catabolic process [11]	11/105	87/18723	1.98408e-12	4.99836e-11	4.02841e-11	AGO2/UPF1/MOV10/YTHDF1/YTHDF2/TARDBP/TNRC6A/METTL3/METTL14/KHSRP/RC3H1	11	22.55	0.13
BP	GO:0031123	GO:0031123 RNA 3'-end processing [12]	12/105	116/18723	2.15425e-12	5.32465e-11	4.29138e-11	LIN28B/FBL/WDR33/YTHDC1/LIN28A/CPSF2/CSTF2T/LSM11/CPSF6/LARP7/SLBP/DKC1	12	18.45	0.1
BP	GO:0071826	GO:0071826 ribonucleoprotein complex subunit organization [15]	15/105	227/18723	2.39799e-12	5.81735e-11	4.68847e-11	AGO2/PRPF8/YTHDC1/SRSF1/SRSF9/AGO1/ADAR/SF3A3/RBM5/SRSF10/CPSF6/DICER1/AGO3/TARBP2/AGO4	15	11.78	0.07
BP	GO:0043489	GO:0043489 RNA stabilization [10]	10/105	65/18723	2.7513e-12	6.55311e-11	5.28145e-11	ELAVL1/RBM10/IGF2BP1/FUS/TAF15/LARP4B/HNRNPC/TARDBP/HNRNPU/DKC1	10	27.43	0.15
BP	GO:0050686	GO:0050686 negative regulation of mRNA processing [8]	8/105	29/18723	2.90437e-12	6.79416e-11	5.47573e-11	RBM10/U2AF2/SRSF9/PTBP1/SRSF7/SRSF10/NPM1/HNRNPK	8	49.19	0.28
BP	GO:0060964	GO:0060964 regulation of gene silencing by miRNA [9]	9/105	49/18723	6.59746e-12	1.51626e-10	1.22202e-10	ELAVL1/LIN28B/AGO2/FMR1/LIN28A/FXR1/TIAL1/EIF4G1/PUM2	9	32.75	0.18
BP	GO:0006446	GO:0006446 regulation of translational initiation [10]	10/105	79/18723	2.07528e-11	4.68728e-10	3.7777e-10	AGO2/FMR1/EIF4G2/YTHDF1/YTHDF2/KHDRBS1/DDX3X/NPM1/METTL3/EIF4G1	10	22.57	0.13
BP	GO:0048255	GO:0048255 mRNA stabilization [9]	9/105	56/18723	2.35532e-11	5.2296e-10	4.21478e-10	ELAVL1/RBM10/IGF2BP1/FUS/TAF15/LARP4B/HNRNPC/TARDBP/HNRNPU	9	28.66	0.16
BP	GO:2000637	GO:2000637 positive regulation of gene silencing by miRNA [7]	7/105	30/18723	2.60828e-10	5.69474e-09	4.58965e-09	AGO2/FMR1/LIN28A/FXR1/TIAL1/EIF4G1/PUM2	7	41.61	0.23
BP	GO:0060148	GO:0060148 positive regulation of posttranscriptional gene silencing [7]	7/105	31/18723	3.3536e-10	7.20199e-09	5.80442e-09	AGO2/FMR1/LIN28A/FXR1/TIAL1/EIF4G1/PUM2	7	40.26	0.23
BP	GO:0006413	GO:0006413 translational initiation [10]	10/105	118/18723	1.17193e-09	2.47618e-08	1.99567e-08	AGO2/FMR1/EIF4G2/YTHDF1/YTHDF2/KHDRBS1/DDX3X/NPM1/METTL3/EIF4G1	10	15.11	0.08
BP	GO:0031330	GO:0031330 negative regulation of cellular catabolic process [13]	13/105	262/18723	2.60588e-09	5.41857e-08	4.36707e-08	ELAVL1/RBM10/FMR1/IGF2BP1/FUS/EIF4G2/TAF15/LARP4B/HNRNPC/TARDBP/HNRNPU/EIF4G1/DKC1	13	8.85	0.05
BP	GO:0006405	GO:0006405 RNA export from nucleus [8]	8/105	84/18723	2.28863e-08	4.68453e-07	3.77548e-07	HNRNPA1/YTHDC1/UPF1/SRSF3/CPSF6/KHDRBS1/NPM1/ALKBH5	8	16.98	0.1
BP	GO:0009895	GO:0009895 negative regulation of catabolic process [13]	13/105	320/18723	2.83839e-08	5.72044e-07	4.61037e-07	ELAVL1/RBM10/FMR1/IGF2BP1/FUS/EIF4G2/TAF15/LARP4B/HNRNPC/TARDBP/HNRNPU/EIF4G1/DKC1	13	7.24	0.04
BP	GO:0061158	GO:0061158 3'-UTR-mediated mRNA destabilization [5]	5/105	17/18723	2.95558e-08	5.86639e-07	4.72799e-07	UPF1/MOV10/TARDBP/KHSRP/RC3H1	5	52.45	0.29
BP	GO:0031124	GO:0031124 mRNA 3'-end processing [7]	7/105	62/18723	5.44065e-08	1.06377e-06	8.57341e-07	WDR33/YTHDC1/CPSF2/CSTF2T/LSM11/CPSF6/SLBP	7	20.13	0.11
BP	GO:0006379	GO:0006379 mRNA cleavage [5]	5/105	22/18723	1.23008e-07	2.36971e-06	1.90986e-06	AGO2/MOV10/CPSF2/CSTF2T/CPSF6	5	40.53	0.23
BP	GO:0090501	GO:0090501 RNA phosphodiester bond hydrolysis [9]	9/105	152/18723	1.86932e-07	3.54899e-06	2.8603e-06	AGO2/MOV10/CPSF2/CSTF2T/SND1/CPSF6/DICER1/XRN2/AGO3	9	10.56	0.06
BP	GO:0070935	GO:0070935 3'-UTR-mediated mRNA stabilization [5]	5/105	24/18723	1.96777e-07	3.68255e-06	2.96793e-06	ELAVL1/RBM10/LARP4B/HNRNPC/TARDBP	5	37.15	0.21
BP	GO:0051168	GO:0051168 nuclear export [9]	9/105	154/18723	2.09e-07	3.85619e-06	3.10788e-06	HNRNPA1/YTHDC1/UPF1/SRSF3/CPSF6/KHDRBS1/RBM22/NPM1/ALKBH5	9	10.42	0.06
BP	GO:0009451	GO:0009451 RNA modification [9]	9/105	167/18723	4.15893e-07	7.56694e-06	6.09854e-06	RBM47/FBL/ADAR/LARP7/METTL3/METTL14/DKC1/ALKBH5/WTAP	9	9.61	0.05
BP	GO:0016246	GO:0016246 RNA interference [4]	4/105	13/18723	6.42251e-07	1.12197e-05	9.0425e-06	AGO2/ADAR/DICER1/TARBP2	4	54.87	0.31
BP	GO:0031053	GO:0031053 primary miRNA processing [4]	4/105	13/18723	6.42251e-07	1.12197e-05	9.0425e-06	LIN28B/DGCR8/DDX3X/METTL3	4	54.87	0.31
BP	GO:0045948	GO:0045948 positive regulation of translational initiation [5]	5/105	30/18723	6.42351e-07	1.12197e-05	9.0425e-06	YTHDF1/YTHDF2/KHDRBS1/DDX3X/METTL3	5	29.72	0.17
BP	GO:0031331	GO:0031331 positive regulation of cellular catabolic process [13]	13/105	427/18723	7.84102e-07	1.35154e-05	1.08927e-05	LIN28B/AGO2/FMR1/UPF1/MOV10/YTHDF1/YTHDF2/TARDBP/TNRC6A/METTL3/METTL14/KHSRP/RC3H1	13	5.43	0.03
BP	GO:0006913	GO:0006913 nucleocytoplasmic transport [11]	11/105	301/18723	1.00695e-06	1.69117e-05	1.36299e-05	ELAVL1/HNRNPA1/YTHDC1/UPF1/SRSF3/CPSF6/KHDRBS1/TARDBP/RBM22/NPM1/ALKBH5	11	6.52	0.04
BP	GO:0051169	GO:0051169 nuclear transport [11]	11/105	301/18723	1.00695e-06	1.69117e-05	1.36299e-05	ELAVL1/HNRNPA1/YTHDC1/UPF1/SRSF3/CPSF6/KHDRBS1/TARDBP/RBM22/NPM1/ALKBH5	11	6.52	0.04
BP	GO:0009048	GO:0009048 dosage compensation by inactivation of X chromosome [4]	4/105	16/18723	1.61377e-06	2.676e-05	2.15671e-05	YTHDC1/UPF1/HNRNPU/METTL3	4	44.58	0.25
BP	GO:0033120	GO:0033120 positive regulation of RNA splicing [5]	5/105	37/18723	1.90454e-06	3.11869e-05	2.51349e-05	U2AF2/SRSF1/TRA2A/RBM22/SF3B4	5	24.1	0.14
BP	GO:0008334	GO:0008334 histone mRNA metabolic process [4]	4/105	17/18723	2.10122e-06	3.39827e-05	2.73882e-05	UPF1/CPSF2/LSM11/SLBP	4	41.96	0.24
BP	GO:0007549	GO:0007549 dosage compensation [4]	4/105	18/18723	2.68993e-06	4.29733e-05	3.46341e-05	YTHDC1/UPF1/HNRNPU/METTL3	4	39.63	0.22
BP	GO:0000956	GO:0000956 nuclear-transcribed mRNA catabolic process [7]	7/105	112/18723	3.18727e-06	5.03051e-05	4.05432e-05	EIF4A3/AGO2/UPF1/AGO1/TNRC6A/XRN2/RC3H1	7	11.14	0.06
BP	GO:0009896	GO:0009896 positive regulation of catabolic process [13]	13/105	492/18723	3.75438e-06	5.85505e-05	4.71886e-05	LIN28B/AGO2/FMR1/UPF1/MOV10/YTHDF1/YTHDF2/TARDBP/TNRC6A/METTL3/METTL14/KHSRP/RC3H1	13	4.71	0.03
BP	GO:0000245	GO:0000245 spliceosomal complex assembly [6]	6/105	79/18723	5.3736e-06	8.28167e-05	6.67458e-05	YTHDC1/SRSF1/SRSF9/SF3A3/RBM5/SRSF10	6	13.54	0.08
BP	GO:0032204	GO:0032204 regulation of telomere maintenance [6]	6/105	80/18723	5.78306e-06	8.80908e-05	7.09964e-05	HNRNPA1/UPF1/HNRNPC/HNRNPU/GNL3/DKC1	6	13.37	0.07
BP	GO:0009615	GO:0009615 response to virus [11]	11/105	367/18723	6.78963e-06	0.000102235	8.23956e-05	PCBP2/FMR1/MOV10/ADAR/GTF2F1/DDX3X/NCBP3/HNRNPUL1/ILF3/TARBP2/PUM2	11	5.34	0.03
BP	GO:0042254	GO:0042254 ribosome biogenesis [10]	10/105	299/18723	7.0285e-06	0.000104629	8.43251e-05	EIF4A3/FBL/NOP58/NOP56/YTHDF2/DDX3X/XRN2/NPM1/SBDS/DKC1	10	5.96	0.03
BP	GO:0006376	GO:0006376 mRNA splice site selection [5]	5/105	49/18723	7.89862e-06	0.000116261	9.36997e-05	YTHDC1/SRSF1/SRSF9/SF3A3/SRSF10	5	18.2	0.1
BP	GO:0035278	GO:0035278 miRNA mediated inhibition of translation [6]	6/105	90/18723	1.14519e-05	0.000164857	0.000132866	AGO2/AGO1/TNRC6A/AGO3/EIF4G1/AGO4	6	11.89	0.07
BP	GO:0040033	GO:0040033 negative regulation of translation, ncRNA-mediated [6]	6/105	90/18723	1.14519e-05	0.000164857	0.000132866	AGO2/AGO1/TNRC6A/AGO3/EIF4G1/AGO4	6	11.89	0.07
BP	GO:0045974	GO:0045974 regulation of translation, ncRNA-mediated [6]	6/105	91/18723	1.2205e-05	0.000173788	0.000140064	AGO2/AGO1/TNRC6A/AGO3/EIF4G1/AGO4	6	11.76	0.07
BP	GO:0034063	GO:0034063 stress granule assembly [4]	4/105	26/18723	1.2696e-05	0.000178836	0.000144133	YTHDF1/YTHDF2/DDX3X/PUM2	4	27.43	0.15
BP	GO:0016556	GO:0016556 mRNA modification [4]	4/105	27/18723	1.48399e-05	0.000206811	0.000166679	METTL3/METTL14/DKC1/WTAP	4	26.42	0.15
BP	GO:0090305	GO:0090305 nucleic acid phosphodiester bond hydrolysis [9]	9/105	261/18723	1.62247e-05	0.000223731	0.000180315	AGO2/MOV10/CPSF2/CSTF2T/SND1/CPSF6/DICER1/XRN2/AGO3	9	6.15	0.03
BP	GO:0010587	GO:0010587 miRNA catabolic process [3]	3/105	12/18723	3.63442e-05	0.000485826	0.000391549	LIN28B/LIN28A/SND1	3	44.58	0.25
BP	GO:0031126	GO:0031126 sno(s)RNA 3'-end processing [3]	3/105	12/18723	3.63442e-05	0.000485826	0.000391549	FBL/LARP7/DKC1	3	44.58	0.25
BP	GO:1905214	GO:1905214 regulation of RNA binding [3]	3/105	12/18723	3.63442e-05	0.000485826	0.000391549	EIF4A3/FMR1/EIF4G1	3	44.58	0.25
BP	GO:0006364	GO:0006364 rRNA processing [8]	8/105	225/18723	3.93765e-05	0.000521042	0.000419932	EIF4A3/FBL/NOP58/NOP56/YTHDF2/XRN2/SBDS/DKC1	8	6.34	0.04
BP	GO:0002244	GO:0002244 hematopoietic progenitor cell differentiation [6]	6/105	114/18723	4.40097e-05	0.000576527	0.00046465	RBM47/ADAR/YTHDF2/SBDS/METTL3/METTL14	6	9.38	0.05
BP	GO:0098789	GO:0098789 pre-mRNA cleavage required for polyadenylation [3]	3/105	13/18723	4.70548e-05	0.000610315	0.000491881	CPSF2/CSTF2T/CPSF6	3	41.15	0.23
BP	GO:0016072	GO:0016072 rRNA metabolic process [8]	8/105	236/18723	5.51654e-05	0.000708497	0.000571011	EIF4A3/FBL/NOP58/NOP56/YTHDF2/XRN2/SBDS/DKC1	8	6.04	0.03
BP	GO:0043144	GO:0043144 sno(s)RNA processing [3]	3/105	14/18723	5.96437e-05	0.000751282	0.000605493	FBL/LARP7/DKC1	3	38.21	0.21
BP	GO:0098787	GO:0098787 mRNA cleavage involved in mRNA processing [3]	3/105	14/18723	5.96437e-05	0.000751282	0.000605493	CPSF2/CSTF2T/CPSF6	3	38.21	0.21
BP	GO:0071426	GO:0071426 ribonucleoprotein complex export from nucleus [5]	5/105	76/18723	6.78803e-05	0.000846888	0.000682546	YTHDC1/UPF1/SRSF3/NPM1/ALKBH5	5	11.73	0.07
BP	GO:0071166	GO:0071166 ribonucleoprotein complex localization [5]	5/105	77/18723	7.2273e-05	0.000893185	0.000719859	YTHDC1/UPF1/SRSF3/NPM1/ALKBH5	5	11.58	0.06
BP	GO:0016074	GO:0016074 sno(s)RNA metabolic process [3]	3/105	16/18723	9.10132e-05	0.00109383	0.000881567	FBL/LARP7/DKC1	3	33.43	0.19
BP	GO:0080009	GO:0080009 mRNA methylation [3]	3/105	16/18723	9.10132e-05	0.00109383	0.000881567	METTL3/METTL14/WTAP	3	33.43	0.19
BP	GO:2000765	GO:2000765 regulation of cytoplasmic translation [3]	3/105	16/18723	9.10132e-05	0.00109383	0.000881567	FMR1/CNBP/LIN28A	3	33.43	0.19
BP	GO:0000723	GO:0000723 telomere maintenance [6]	6/105	131/18723	9.55116e-05	0.00111714	0.000900359	HNRNPA1/UPF1/HNRNPC/HNRNPU/GNL3/DKC1	6	8.17	0.05
BP	GO:0019079	GO:0019079 viral genome replication [6]	6/105	131/18723	9.55116e-05	0.00111714	0.000900359	PCBP2/FMR1/ADAR/DDX3X/ILF3/TARBP2	6	8.17	0.05
BP	GO:0019827	GO:0019827 stem cell population maintenance [6]	6/105	131/18723	9.55116e-05	0.00111714	0.000900359	ELAVL1/IGF2BP1/LIN28A/GNL3/METTL3/METTL14	6	8.17	0.05
BP	GO:0034661	GO:0034661 ncRNA catabolic process [4]	4/105	43/18723	9.74031e-05	0.00112919	0.000910064	LIN28B/LIN28A/SND1/DICER1	4	16.59	0.09
BP	GO:0001510	GO:0001510 RNA methylation [5]	5/105	83/18723	0.000103419	0.00118841	0.000957793	FBL/LARP7/METTL3/METTL14/WTAP	5	10.74	0.06
BP	GO:0006378	GO:0006378 mRNA polyadenylation [4]	4/105	44/18723	0.000106683	0.00121526	0.000979437	WDR33/YTHDC1/CPSF2/CPSF6	4	16.21	0.09
BP	GO:0098727	GO:0098727 maintenance of cell number [6]	6/105	134/18723	0.000108224	0.00122218	0.000985014	ELAVL1/IGF2BP1/LIN28A/GNL3/METTL3/METTL14	6	7.98	0.04
BP	GO:0043631	GO:0043631 RNA polyadenylation [4]	4/105	45/18723	0.000116589	0.0013054	0.00105208	WDR33/YTHDC1/CPSF2/CPSF6	4	15.85	0.09
BP	GO:1900182	GO:1900182 positive regulation of protein localization to nucleus [5]	5/105	87/18723	0.000129301	0.00143546	0.0011569	TARDBP/LARP7/RBM22/NPM1/DKC1	5	10.25	0.06
BP	GO:0016553	GO:0016553 base conversion or substitution editing [3]	3/105	20/18723	0.000182277	0.00195724	0.00157743	RBM47/ADAR/METTL3	3	26.75	0.15
BP	GO:0032211	GO:0032211 negative regulation of telomere maintenance via telomerase [3]	3/105	20/18723	0.000182277	0.00195724	0.00157743	HNRNPA1/HNRNPC/HNRNPU	3	26.75	0.15
BP	GO:0043555	GO:0043555 regulation of translation in response to stress [3]	3/105	20/18723	0.000182277	0.00195724	0.00157743	DDX3X/NPM1/EIF4G1	3	26.75	0.15
BP	GO:0060339	GO:0060339 negative regulation of type I interferon-mediated signaling pathway [3]	3/105	20/18723	0.000182277	0.00195724	0.00157743	ADAR/YTHDF2/METTL3	3	26.75	0.15
BP	GO:0019080	GO:0019080 viral gene expression [5]	5/105	94/18723	0.00018622	0.00196976	0.00158752	PCBP2/PTBP1/TARDBP/LARP7/TARBP2	5	9.48	0.05
BP	GO:0002181	GO:0002181 cytoplasmic translation [6]	6/105	148/18723	0.000186451	0.00196976	0.00158752	FMR1/CNBP/LIN28A/YTHDF2/METTL3/EIF4G1	6	7.23	0.04
BP	GO:0032210	GO:0032210 regulation of telomere maintenance via telomerase [4]	4/105	53/18723	0.000221391	0.00231337	0.00186445	HNRNPA1/HNRNPC/HNRNPU/DKC1	4	13.46	0.08
BP	GO:0140694	GO:0140694 non-membrane-bounded organelle assembly [9]	9/105	367/18723	0.000222507	0.00231337	0.00186445	BCCIP/YTHDF1/YTHDF2/DDX3X/HNRNPU/NPM1/SBDS/RC3H1/PUM2	9	4.37	0.02
BP	GO:0032200	GO:0032200 telomere organization [6]	6/105	159/18723	0.000274769	0.00283423	0.00228423	HNRNPA1/UPF1/HNRNPC/HNRNPU/GNL3/DKC1	6	6.73	0.04
BP	GO:0060149	GO:0060149 negative regulation of posttranscriptional gene silencing [3]	3/105	24/18723	0.000318386	0.00323323	0.00260581	ELAVL1/LIN28B/ADAR	3	22.29	0.12
BP	GO:0060967	GO:0060967 negative regulation of gene silencing by RNA [3]	3/105	24/18723	0.000318386	0.00323323	0.00260581	ELAVL1/LIN28B/ADAR	3	22.29	0.12
BP	GO:0050792	GO:0050792 regulation of viral process [6]	6/105	164/18723	0.000324448	0.00326943	0.00263499	FMR1/ADAR/DDX3X/LARP7/ILF3/TARBP2	6	6.52	0.04
BP	GO:0006406	GO:0006406 mRNA export from nucleus [4]	4/105	59/18723	0.000335346	0.00332805	0.00268223	YTHDC1/UPF1/SRSF3/ALKBH5	4	12.09	0.07
BP	GO:0071427	GO:0071427 mRNA-containing ribonucleoprotein complex export from nucleus [4]	4/105	59/18723	0.000335346	0.00332805	0.00268223	YTHDC1/UPF1/SRSF3/ALKBH5	4	12.09	0.07
BP	GO:0002832	GO:0002832 negative regulation of response to biotic stimulus [5]	5/105	108/18723	0.000355453	0.00350108	0.00282168	PCBP2/ADAR/YTHDF2/METTL3/TARBP2	5	8.26	0.05
BP	GO:1903798	GO:1903798 regulation of production of miRNAs involved in gene silencing by miRNA [3]	3/105	25/18723	0.000360331	0.00352264	0.00283906	LIN28B/LIN28A/TARBP2	3	21.4	0.12
BP	GO:1904356	GO:1904356 regulation of telomere maintenance via telomere lengthening [4]	4/105	61/18723	0.000381227	0.00369931	0.00298145	HNRNPA1/HNRNPC/HNRNPU/DKC1	4	11.69	0.07
BP	GO:0070920	GO:0070920 regulation of production of small RNA involved in gene silencing by RNA [3]	3/105	26/18723	0.000405675	0.00388002	0.00312709	LIN28B/LIN28A/TARBP2	3	20.57	0.12
BP	GO:0046824	GO:0046824 positive regulation of nucleocytoplasmic transport [4]	4/105	62/18723	0.000405773	0.00388002	0.00312709	CPSF6/KHDRBS1/TARDBP/RBM22	4	11.5	0.06
BP	GO:1904357	GO:1904357 negative regulation of telomere maintenance via telomere lengthening [3]	3/105	27/18723	0.00045453	0.00431474	0.00347745	HNRNPA1/HNRNPC/HNRNPU	3	19.81	0.11
BP	GO:0048524	GO:0048524 positive regulation of viral process [4]	4/105	65/18723	0.000486178	0.00458197	0.00369282	FMR1/ADAR/DDX3X/TARBP2	4	10.97	0.06
BP	GO:0016032	GO:0016032 viral process [9]	9/105	415/18723	0.000545227	0.00510176	0.00411175	PCBP2/FMR1/PTBP1/ADAR/DDX3X/TARDBP/LARP7/ILF3/TARBP2	9	3.87	0.02
BP	GO:0060969	GO:0060969 negative regulation of gene silencing [3]	3/105	29/18723	0.000563208	0.00523264	0.00421722	ELAVL1/LIN28B/ADAR	3	18.45	0.1
BP	GO:0007004	GO:0007004 telomere maintenance via telomerase [4]	4/105	69/18723	0.000610238	0.00562966	0.0045372	HNRNPA1/HNRNPC/HNRNPU/DKC1	4	10.34	0.06
BP	GO:0045070	GO:0045070 positive regulation of viral genome replication [3]	3/105	30/18723	0.000623244	0.00570944	0.0046015	ADAR/DDX3X/TARBP2	3	17.83	0.1
BP	GO:0033044	GO:0033044 regulation of chromosome organization [6]	6/105	187/18723	0.000650386	0.0059167	0.00476855	HNRNPA1/UPF1/HNRNPC/HNRNPU/GNL3/DKC1	6	5.72	0.03
BP	GO:0051607	GO:0051607 defense response to virus [7]	7/105	265/18723	0.000735622	0.00660044	0.0053196	PCBP2/MOV10/ADAR/NCBP3/ILF3/TARBP2/PUM2	7	4.71	0.03
BP	GO:0140546	GO:0140546 defense response to symbiont [7]	7/105	265/18723	0.000735622	0.00660044	0.0053196	PCBP2/MOV10/ADAR/NCBP3/ILF3/TARBP2/PUM2	7	4.71	0.03
BP	GO:0034243	GO:0034243 regulation of transcription elongation from RNA polymerase II promoter [3]	3/105	32/18723	0.000755232	0.00668482	0.00538761	GTF2F1/HNRNPU/LARP7	3	16.72	0.09
BP	GO:1901532	GO:1901532 regulation of hematopoietic progenitor cell differentiation [3]	3/105	32/18723	0.000755232	0.00668482	0.00538761	YTHDF2/METTL3/METTL14	3	16.72	0.09
BP	GO:0050777	GO:0050777 negative regulation of immune response [6]	6/105	194/18723	0.000788038	0.00692838	0.0055839	PCBP2/ADAR/YTHDF2/METTL3/RC3H1/TARBP2	6	5.51	0.03
BP	GO:0006278	GO:0006278 RNA-dependent DNA biosynthetic process [4]	4/105	75/18723	0.000836196	0.00730278	0.00588564	HNRNPA1/HNRNPC/HNRNPU/DKC1	4	9.51	0.05
BP	GO:0002183	GO:0002183 cytoplasmic translational initiation [3]	3/105	34/18723	0.00090377	0.00784066	0.00631915	YTHDF2/METTL3/EIF4G1	3	15.73	0.09
BP	GO:0051052	GO:0051052 regulation of DNA metabolic process [8]	8/105	359/18723	0.000937009	0.00807554	0.00650845	HNRNPA1/UPF1/FUS/HNRNPC/HNRNPU/GNL3/NPM1/DKC1	8	3.97	0.02
BP	GO:0032205	GO:0032205 negative regulation of telomere maintenance [3]	3/105	35/18723	0.000984489	0.00842928	0.00679355	HNRNPA1/HNRNPC/HNRNPU	3	15.28	0.09
BP	GO:1900180	GO:1900180 regulation of protein localization to nucleus [5]	5/105	136/18723	0.00101429	0.00862809	0.00695377	TARDBP/LARP7/RBM22/NPM1/DKC1	5	6.56	0.04
BP	GO:0060338	GO:0060338 regulation of type I interferon-mediated signaling pathway [3]	3/105	36/18723	0.00106963	0.00904012	0.00728585	ADAR/YTHDF2/METTL3	3	14.86	0.08
BP	GO:0010833	GO:0010833 telomere maintenance via telomere lengthening [4]	4/105	81/18723	0.00111559	0.00936807	0.00755016	HNRNPA1/HNRNPC/HNRNPU/DKC1	4	8.81	0.05
BP	GO:0090502	GO:0090502 RNA phosphodiester bond hydrolysis, endonucleolytic [4]	4/105	82/18723	0.00116779	0.00974399	0.00785313	AGO2/SND1/DICER1/AGO3	4	8.7	0.05
BP	GO:0034504	GO:0034504 protein localization to nucleus [7]	7/105	290/18723	0.00124269	0.0103033	0.00830394	ELAVL1/TARDBP/HNRNPU/LARP7/RBM22/NPM1/DKC1	7	4.3	0.02
BP	GO:2000279	GO:2000279 negative regulation of DNA biosynthetic process [3]	3/105	38/18723	0.00125356	0.010328	0.00832385	HNRNPA1/HNRNPC/HNRNPU	3	14.08	0.08
BP	GO:0098586	GO:0098586 cellular response to virus [4]	4/105	84/18723	0.00127729	0.0104578	0.00842845	FMR1/ADAR/DDX3X/PUM2	4	8.49	0.05
BP	GO:0045069	GO:0045069 regulation of viral genome replication [4]	4/105	85/18723	0.00133465	0.0108596	0.00875224	ADAR/DDX3X/ILF3/TARBP2	4	8.39	0.05
BP	GO:2001020	GO:2001020 regulation of response to DNA damage stimulus [6]	6/105	219/18723	0.00147079	0.0118726	0.00956867	FXR2/FMR1/FUS/FXR1/NPM1/HNRNPK	6	4.89	0.03
BP	GO:1903900	GO:1903900 regulation of viral life cycle [5]	5/105	148/18723	0.00147728	0.0118726	0.00956867	FMR1/ADAR/DDX3X/ILF3/TARBP2	5	6.02	0.03
BP	GO:0031503	GO:0031503 protein-containing complex localization [6]	6/105	220/18723	0.00150526	0.0120237	0.00969044	YTHDC1/UPF1/SRSF3/HNRNPU/NPM1/ALKBH5	6	4.86	0.03
CC	GO:0035770	GO:0035770 ribonucleoprotein granule [27]	27/106	254/19550	1.37551e-27	2.03575e-25	1.47686e-25	ELAVL1/FXR2/AGO2/FMR1/IGF2BP1/UPF1/LIN28A/MOV10/AGO1/YTHDF1/YTHDF2/LARP4B/HNRNPL/FXR1/DDX3X/TARDBP/HNRNPU/TNRC6A/TIAL1/HNRNPK/CAPRIN1/AGO3/TIA1/EIF4G1/RC3H1/AGO4/PUM2	27	19.61	0.11
CC	GO:0036464	GO:0036464 cytoplasmic ribonucleoprotein granule [26]	26/106	236/19550	5.61005e-27	4.15143e-25	3.01171e-25	ELAVL1/FXR2/AGO2/FMR1/IGF2BP1/UPF1/LIN28A/MOV10/AGO1/YTHDF1/YTHDF2/LARP4B/FXR1/DDX3X/TARDBP/HNRNPU/TNRC6A/TIAL1/HNRNPK/CAPRIN1/AGO3/TIA1/EIF4G1/RC3H1/AGO4/PUM2	26	20.32	0.11
CC	GO:0010494	GO:0010494 cytoplasmic stress granule [17]	17/106	76/19550	2.32725e-23	1.14811e-21	8.32911e-22	ELAVL1/FMR1/IGF2BP1/LIN28A/MOV10/YTHDF1/YTHDF2/LARP4B/DDX3X/TARDBP/TIAL1/HNRNPK/CAPRIN1/TIA1/EIF4G1/RC3H1/PUM2	17	41.25	0.22
CC	GO:0005681	GO:0005681 spliceosomal complex [19]	19/106	191/19550	5.52329e-19	2.04362e-17	1.48257e-17	EIF4A3/BUD13/HNRNPA1/PRPF8/U2AF2/UPF1/SRSF1/TRA2A/ADAR/SF3A3/SMNDC1/HNRNPM/U2AF1/RBM5/HNRNPC/HNRNPU/RBM22/HNRNPK/SF3B4	19	18.35	0.1
CC	GO:0016607	GO:0016607 nuclear speck [24]	24/106	412/19550	2.41379e-18	7.14483e-17	5.1833e-17	EIF4A3/RBM10/PRPF8/U2AF2/YTHDC1/SRSF3/SRSF1/SRSF9/SF3A3/SRSF7/SMNDC1/DDX42/U2AF1/SRSF10/CPSF6/RBM27/TARDBP/HNRNPU/NONO/NPM1/NCBP3/METTL3/ALKBH5/WTAP	24	10.74	0.06
CC	GO:0005844	GO:0005844 polysome [11]	11/106	66/19550	5.86267e-14	1.44613e-12	1.04911e-12	MSI2/FXR2/AGO2/FMR1/MSI1/LIN28A/FUS/AGO1/LARP4B/FXR1/EIF4G1	11	30.74	0.17
CC	GO:0000932	GO:0000932 P-body [12]	12/106	93/19550	9.85407e-14	2.08343e-12	1.51145e-12	AGO2/UPF1/LIN28A/MOV10/AGO1/YTHDF1/YTHDF2/TNRC6A/CAPRIN1/AGO3/RC3H1/AGO4	12	23.8	0.13
CC	GO:0016442	GO:0016442 RISC complex [8]	8/106	26/19550	8.22634e-13	1.35278e-11	9.81387e-12	AGO2/AGO1/SND1/DICER1/TNRC6A/AGO3/TARBP2/AGO4	8	56.75	0.31
CC	GO:0031332	GO:0031332 RNAi effector complex [8]	8/106	26/19550	8.22634e-13	1.35278e-11	9.81387e-12	AGO2/AGO1/SND1/DICER1/TNRC6A/AGO3/TARBP2/AGO4	8	56.75	0.31
CC	GO:0071013	GO:0071013 catalytic step 2 spliceosome [11]	11/106	87/19550	1.39161e-12	2.05959e-11	1.49415e-11	EIF4A3/HNRNPA1/PRPF8/SRSF1/SF3A3/HNRNPM/U2AF1/HNRNPC/HNRNPU/RBM22/HNRNPK	11	23.32	0.13
CC	GO:1902555	GO:1902555 endoribonuclease complex [7]	7/106	30/19550	2.07062e-10	2.78592e-09	2.02108e-09	AGO2/DGCR8/AGO1/DICER1/AGO3/TARBP2/AGO4	7	43.03	0.23
CC	GO:0015030	GO:0015030 Cajal body [7]	7/106	78/19550	2.17166e-07	2.67838e-06	1.94306e-06	FBL/NOP58/FMR1/SMNDC1/DDX42/U2AF1/DKC1	7	16.55	0.09
CC	GO:0005684	GO:0005684 U2-type spliceosomal complex [7]	7/106	92/19550	6.76791e-07	7.705e-06	5.58969e-06	EIF4A3/BUD13/PRPF8/U2AF2/SF3A3/RBM22/SF3B4	7	14.03	0.08
CC	GO:0005847	GO:0005847 mRNA cleavage and polyadenylation specificity factor complex [4]	4/106	15/19550	1.06432e-06	1.12514e-05	8.16246e-06	WDR33/CPSF2/CSTF2T/CPSF6	4	49.18	0.27
CC	GO:0005849	GO:0005849 mRNA cleavage factor complex [4]	4/106	19/19550	2.97213e-06	2.9325e-05	2.12742e-05	WDR33/CPSF2/CSTF2T/CPSF6	4	38.83	0.21
CC	GO:0005697	GO:0005697 telomerase holoenzyme complex [4]	4/106	22/19550	5.53936e-06	5.12391e-05	3.7172e-05	LSM11/HNRNPC/HNRNPU/DKC1	4	33.53	0.18
CC	GO:0005732	GO:0005732 sno(s)RNA-containing ribonucleoprotein complex [4]	4/106	30/19550	2.00716e-05	0.000174741	0.000126768	FBL/NOP58/NOP56/DKC1	4	24.59	0.13
CC	GO:0071006	GO:0071006 U2-type catalytic step 1 spliceosome [3]	3/106	12/19550	3.28938e-05	0.000256225	0.000185882	EIF4A3/PRPF8/RBM22	3	46.11	0.25
CC	GO:0071012	GO:0071012 catalytic step 1 spliceosome [3]	3/106	12/19550	3.28938e-05	0.000256225	0.000185882	EIF4A3/PRPF8/RBM22	3	46.11	0.25
CC	GO:0034518	GO:0034518 RNA cap binding complex [3]	3/106	13/19550	4.25933e-05	0.00031519	0.000228659	AGO2/FMR1/NCBP3	3	42.56	0.23
CC	GO:0001650	GO:0001650 fibrillar center [6]	6/106	140/19550	0.000114844	0.000809374	0.00058717	FBL/WDR33/NOP58/NOP56/NONO/DKC1	6	7.9	0.04
CC	GO:0071005	GO:0071005 U2-type precatalytic spliceosome [4]	4/106	50/19550	0.000155197	0.00104405	0.000757422	BUD13/PRPF8/SF3A3/SF3B4	4	14.75	0.08
CC	GO:0071011	GO:0071011 precatalytic spliceosome [4]	4/106	53/19550	0.000194887	0.00125405	0.000909769	BUD13/PRPF8/SF3A3/SF3B4	4	13.92	0.08
CC	GO:0030426	GO:0030426 growth cone [6]	6/106	177/19550	0.00040841	0.00251853	0.0018271	FXR2/FMR1/IGF2BP1/FKBP4/FXR1/DICER1	6	6.25	0.03
CC	GO:0030427	GO:0030427 site of polarized growth [6]	6/106	183/19550	0.000487363	0.00288519	0.0020931	FXR2/FMR1/IGF2BP1/FKBP4/FXR1/DICER1	6	6.05	0.03
CC	GO:0032040	GO:0032040 small-subunit processome [3]	3/106	39/19550	0.00122854	0.00698244	0.0050655	FBL/NOP58/NOP56	3	14.19	0.08
CC	GO:0035145	GO:0035145 exon-exon junction complex [2]	2/106	10/19550	0.00127382	0.00698244	0.0050655	EIF4A3/UPF1	2	36.89	0.2
CC	GO:0005845	GO:0005845 mRNA cap binding complex [2]	2/106	11/19550	0.00155139	0.00820021	0.00594894	AGO2/FMR1	2	33.53	0.18
CC	GO:0016281	GO:0016281 eukaryotic translation initiation factor 4F complex [2]	2/106	12/19550	0.00185509	0.00946736	0.00686821	EIF4G2/EIF4G1	2	30.74	0.17
CC	GO:0030532	GO:0030532 small nuclear ribonucleoprotein complex [4]	4/106	100/19550	0.00214813	0.0105975	0.00768805	PRPF8/SF3A3/LSM11/LARP7	4	7.38	0.04
CC	GO:0030175	GO:0030175 filopodium [4]	4/106	107/19550	0.00274664	0.013113	0.00951297	FXR2/FMR1/IGF2BP1/FXR1	4	6.89	0.04
MF	GO:0003727	GO:0003727 single-stranded RNA binding [19]	19/106	87/18368	2.71084e-25	5.28613e-23	3.85224e-23	EIF4A3/MSI2/AGO2/HNRNPA1/FMR1/U2AF2/MSI1/CNBP/PTBP1/AGO1/FXR1/KHDRBS1/DDX3X/HNRNPC/HNRNPU/AGO3/TIA1/ILF3/AGO4	19	37.84	0.22
MF	GO:0035198	GO:0035198 miRNA binding [13]	13/106	34/18368	3.08747e-21	2.49755e-19	1.82008e-19	ELAVL1/AGO2/RBM10/HNRNPA1/FMR1/LIN28A/AGO1/ZC3H7B/AGO3/RC3H1/TARBP2/AGO4/PUM2	13	66.26	0.38
MF	GO:0061980	GO:0061980 regulatory RNA binding [14]	14/106	46/18368	3.84239e-21	2.49755e-19	1.82008e-19	ELAVL1/AGO2/RBM10/HNRNPA1/FMR1/LIN28A/AGO1/ZC3H7B/DICER1/AGO3/RC3H1/TARBP2/AGO4/PUM2	14	52.74	0.3
MF	GO:0003730	GO:0003730 mRNA 3'-UTR binding [19]	19/106	201/18368	4.55477e-18	2.22045e-16	1.61814e-16	ELAVL1/FXR2/IGF2BP3/FMR1/IGF2BP1/IGF2BP2/FUS/LARP4B/AUH/FXR1/HNRNPC/TARDBP/HNRNPU/TIAL1/TIA1/ILF3/KHSRP/RC3H1/PUM2	19	16.38	0.09
MF	GO:0003725	GO:0003725 double-stranded RNA binding [12]	12/106	74/18368	1.17323e-14	4.57559e-13	3.33444e-13	ELAVL1/AGO2/DGCR8/AGO1/ADAR/HNRNPU/DICER1/AGO3/ILF3/RC3H1/TARBP2/AGO4	12	28.1	0.16
MF	GO:0036002	GO:0036002 pre-mRNA binding [11]	11/106	59/18368	3.08749e-14	1.00343e-12	7.31247e-13	HNRNPA1/PRPF8/U2AF2/PTBP1/HNRNPL/U2AF1/TARDBP/HNRNPU/RBM22/SLBP/TARBP2	11	32.31	0.19
MF	GO:0008187	GO:0008187 poly-pyrimidine tract binding [8]	8/106	28/18368	2.65632e-12	7.39975e-11	5.39253e-11	MSI2/FMR1/U2AF2/MSI1/PTBP1/KHDRBS1/HNRNPC/HNRNPU	8	49.51	0.29
MF	GO:0045182	GO:0045182 translation regulator activity [11]	11/106	140/18368	5.0856e-10	1.23961e-08	9.03363e-09	EIF4A3/FXR2/IGF2BP3/AGO2/FMR1/IGF2BP1/IGF2BP2/CNBP/EIF4G2/FXR1/EIF4G1	11	13.62	0.08
MF	GO:0140098	GO:0140098 catalytic activity, acting on RNA [15]	15/106	386/18368	5.98968e-09	1.29776e-07	9.45739e-08	EIF4A3/FBL/AGO2/UPF1/MOV10/RTCB/SND1/DDX42/DDX3X/DICER1/XRN2/AGO3/METTL3/METTL14/ALKBH5	15	6.73	0.04
MF	GO:0048027	GO:0048027 mRNA 5'-UTR binding [6]	6/106	27/18368	8.58867e-09	1.67479e-07	1.2205e-07	IGF2BP3/FMR1/IGF2BP1/IGF2BP2/DDX3X/GNL3	6	38.51	0.22
MF	GO:0070717	GO:0070717 poly-purine tract binding [6]	6/106	29/18368	1.36544e-08	2.42055e-07	1.76396e-07	EIF4A3/FMR1/KHDRBS1/DDX3X/HNRNPU/TIA1	6	35.85	0.21
MF	GO:0043021	GO:0043021 ribonucleoprotein complex binding [10]	10/106	149/18368	1.49138e-08	2.42349e-07	1.76611e-07	EIF4A3/FMR1/LIN28A/YTHDF1/SND1/CPSF6/DDX3X/HNRNPU/NPM1/SBDS	10	11.63	0.07
MF	GO:0008143	GO:0008143 poly(A) binding [5]	5/106	23/18368	1.80293e-07	2.70439e-06	1.97081e-06	EIF4A3/KHDRBS1/DDX3X/HNRNPU/TIA1	5	37.67	0.22
MF	GO:0008266	GO:0008266 poly(U) RNA binding [5]	5/106	25/18368	2.82073e-07	3.66695e-06	2.67227e-06	MSI2/FMR1/MSI1/KHDRBS1/HNRNPC	5	34.66	0.2
MF	GO:0035925	GO:0035925 mRNA 3'-UTR AU-rich region binding [5]	5/106	25/18368	2.82073e-07	3.66695e-06	2.67227e-06	ELAVL1/TIAL1/TIA1/ILF3/KHSRP	5	34.66	0.2
MF	GO:0035197	GO:0035197 siRNA binding [4]	4/106	11/18368	3.35152e-07	4.08466e-06	2.97668e-06	AGO2/FMR1/DICER1/TARBP2	4	63.01	0.36
MF	GO:0001098	GO:0001098 basal transcription machinery binding [6]	6/106	70/18368	3.11236e-06	3.37173e-05	2.45713e-05	FBL/AGO2/NOP58/AGO1/GTF2F1/HNRNPU	6	14.85	0.09
MF	GO:0001099	GO:0001099 basal RNA polymerase II transcription machinery binding [6]	6/106	70/18368	3.11236e-06	3.37173e-05	2.45713e-05	FBL/AGO2/NOP58/AGO1/GTF2F1/HNRNPU	6	14.85	0.09
MF	GO:0035613	GO:0035613 RNA stem-loop binding [4]	4/106	19/18368	3.79893e-06	3.8989e-05	2.84131e-05	EIF4A3/FMR1/DDX3X/RC3H1	4	36.48	0.21
MF	GO:0001091	GO:0001091 RNA polymerase II general transcription initiation factor binding [4]	4/106	20/18368	4.72761e-06	4.60942e-05	3.35909e-05	FBL/NOP58/GTF2F1/HNRNPU	4	34.66	0.2
MF	GO:0017069	GO:0017069 snRNA binding [5]	5/106	53/18368	1.34016e-05	0.000124443	9.06874e-05	PRPF8/LSM11/HNRNPU/LARP7/RBM22	5	16.35	0.09
MF	GO:0097157	GO:0097157 pre-mRNA intronic binding [3]	3/106	11/18368	2.98033e-05	0.000264166	0.00019251	PRPF8/HNRNPL/TARDBP	3	47.26	0.27
MF	GO:0031369	GO:0031369 translation initiation factor binding [4]	4/106	33/18368	3.76894e-05	0.000319541	0.000232864	FMR1/LIN28A/DDX3X/EIF4G1	4	21	0.12
MF	GO:0140666	GO:0140666 annealing activity [3]	3/106	14/18368	6.49235e-05	0.000527504	0.000384416	FMR1/FXR1/DDX3X	3	37.13	0.21
MF	GO:1990825	GO:1990825 sequence-specific mRNA binding [3]	3/106	15/18368	8.08139e-05	0.000620146	0.000451928	FMR1/SRSF3/LIN28A	3	34.66	0.2
MF	GO:0003724	GO:0003724 RNA helicase activity [5]	5/106	77/18368	8.26861e-05	0.000620146	0.000451928	EIF4A3/UPF1/MOV10/DDX42/DDX3X	5	11.25	0.06
MF	GO:0008186	GO:0008186 ATP-dependent activity, acting on RNA [5]	5/106	79/18368	9.34621e-05	0.000675004	0.000491906	EIF4A3/UPF1/MOV10/DDX42/DDX3X	5	10.97	0.06
MF	GO:0017070	GO:0017070 U6 snRNA binding [3]	3/106	16/18368	9.90461e-05	0.000689786	0.000502678	PRPF8/LARP7/RBM22	3	32.49	0.19
MF	GO:0140296	GO:0140296 general transcription initiation factor binding [4]	4/106	46/18368	0.000141889	0.000954081	0.000695282	FBL/NOP58/GTF2F1/HNRNPU	4	15.07	0.09
MF	GO:0070034	GO:0070034 telomerase RNA binding [3]	3/106	22/18368	0.0002656	0.0017264	0.0012581	HNRNPC/HNRNPU/DKC1	3	23.63	0.14
MF	GO:0004386	GO:0004386 helicase activity [6]	6/106	156/18368	0.00028899	0.00181784	0.00132474	EIF4A3/UPF1/MOV10/DDX42/DDX3X/DICER1	6	6.66	0.04
MF	GO:0004540	GO:0004540 ribonuclease activity [5]	5/106	116/18368	0.000561967	0.00342449	0.00249558	AGO2/SND1/DICER1/XRN2/AGO3	5	7.47	0.04
MF	GO:0004521	GO:0004521 endoribonuclease activity [4]	4/106	69/18368	0.000679041	0.00401252	0.0029241	AGO2/SND1/DICER1/AGO3	4	10.05	0.06
MF	GO:0030515	GO:0030515 snoRNA binding [3]	3/106	32/18368	0.000820325	0.00470481	0.0034286	NOP58/NOP56/DKC1	3	16.25	0.09
MF	GO:0016891	GO:0016891 endoribonuclease activity, producing 5'-phosphomonoesters [3]	3/106	34/18368	0.000981433	0.00546799	0.00398477	AGO2/DICER1/AGO3	3	15.29	0.09
MF	GO:0001094	GO:0001094 TFIID-class transcription factor complex binding [2]	2/106	10/18368	0.00144041	0.00759136	0.00553217	FBL/NOP58	2	34.66	0.2
MF	GO:0008190	GO:0008190 eukaryotic initiation factor 4E binding [2]	2/106	10/18368	0.00144041	0.00759136	0.00553217	DDX3X/EIF4G1	2	34.66	0.2
MF	GO:0001046	GO:0001046 core promoter sequence-specific DNA binding [3]	3/106	42/18368	0.00182091	0.00934416	0.00680951	AGO2/AGO1/NPM1	3	12.38	0.07
MF	GO:0000340	GO:0000340 RNA 7-methylguanosine cap binding [2]	2/106	12/18368	0.00209674	0.0102216	0.00744895	AGO2/NCBP3	2	28.88	0.17
MF	GO:0008174	GO:0008174 mRNA methyltransferase activity [2]	2/106	12/18368	0.00209674	0.0102216	0.00744895	METTL3/METTL14	2	28.88	0.17
MF	GO:0016893	GO:0016893 endonuclease activity, active with either ribo- or deoxyribonucleic acids and producing 5'-phosphomonoesters [3]	3/106	45/18368	0.00222275	0.0105716	0.00770403	AGO2/DICER1/AGO3	3	11.55	0.07
MF	GO:0043023	GO:0043023 ribosomal large subunit binding [2]	2/106	14/18368	0.00286928	0.0133216	0.00970808	CPSF6/NPM1	2	24.75	0.14
MF	GO:0000993	GO:0000993 RNA polymerase II complex binding [3]	3/106	50/18368	0.00300684	0.0136357	0.00993694	AGO2/AGO1/HNRNPU	3	10.4	0.06

## Sheet: Sheet2
Supplementary Table S10_2. KEGG enrichment analysis of differentially methylated combined with differentially expressed level of mRNA transcripts
ID	Description	GeneRatio	BgRatio	pvalue	p.adjust	qvalue	geneID	Count	symbol	Fold_Enrichment	RichFactor	EnrichmentScore
hsa04010	hsa04010 MAPK signaling pathway [230]	230/5028	294/8112	9.49e-10	3.15e-07	2.19e-07	356/8913/4254/3815/4149/5062/5530/5159/468/2246/93589/9448/785/4791/782/775/84867/2323/4772/7124/5601/4214/2264/4296/100137049/1845/5567/3312/5971/773/5906/5609/9252/22800/7786/3725/409/774/7042/3925/1843/7422/4137/8550/2002/2322/10746/6195/284/2260/6237/1398/285/2317/5908/4216/5595/3727/8517/3554/208/5579/355/4208/2872/2318/5603/2065/4804/4803/8822/5599/5879/3654/4775/51347/5881/4215/5602/776/66…	230	FASLG,CACNA1G,KITLG,KIT,MAX,PAK2,PPP3CA,PDGFRB,ATF4,FGF1,CACNA2D4,MAP4K4,CACNB4,NFKB2,CACNB1,CACNA1C,PTPN5,FLT3LG,NFATC1,TNF,MAPK9,MAP3K1,FGFR4,MAP3K11,PLA2G4B,DUSP3,PRKACB,HSPA8,RELB,CACNA1A,RAP1A,MAP2K7,RPS6KA5,RRAS2,MAP3K12,JUN,ARRB2,CACNA1B,TGFB2,STMN1,DUSP1,VEGFA,MAPT,MAPKAPK5,ELK1,FLT3,MAP3K2,RPS6KA1,ANGPT1,FGFR1,RRAS,CRK,ANGPT2,FLNB,RAP1B,MAP3K4,MAPK3,JUND,IKBKG,IL1R1,AKT2,PRKCB,FAS,MEF2C,…	1.26	0.78	9.0227
hsa04933	hsa04933 AGE-RAGE signaling pathway in diabetic complications [83]	83/5028	100/8112	3.61e-06	0.000598792	0.000415775	6777/2335/51196/5290/4772/7124/5295/5601/1284/6772/581/3725/7042/7422/1287/5595/1286/5291/208/5579/6776/1288/5603/5599/50507/5879/177/3717/596/5602/4087/595/1432/5293/1282/183/998/5970/6401/5600/4846/23236/207/1906/3569/1027/4313/1277/2308/1281/7423/4088/7424/4893/4089/4790/6774/5336/3265/5054/1019/5292/8503/7056/7043/3383/7040/7412/7048/5580/836/3845/1958/5333/84812/3576/1729/185/10000/6347/5332…	83	STAT5B,FN1,PLCE1,PIK3CA,NFATC1,TNF,PIK3R1,MAPK9,COL4A2,STAT1,BAX,JUN,TGFB2,VEGFA,COL4A5,MAPK3,COL4A4,PIK3CB,AKT2,PRKCB,STAT5A,COL4A6,MAPK13,MAPK8,NOX4,RAC1,AGER,JAK2,BCL2,MAPK10,SMAD2,CCND1,MAPK14,PIK3CD,COL4A1,AGT,CDC42,RELA,SELE,MAPK11,NOS3,PLCB1,AKT1,EDN1,IL6,CDKN1B,MMP2,COL1A1,FOXO1,COL3A1,VEGFB,SMAD3,VEGFC,NRAS,SMAD4,NFKB1,STAT3,PLCG2,HRAS,SERPINE1,CDK4,PIM1,PIK3R3,THBD,TGFB3,ICAM1,TGFB1,VCA…	1.34	0.83	5.44283
hsa05205	hsa05205 Proteoglycans in cancer [156]	156/5028	205/8112	9.74e-06	0.00107745	0.000748132	356/71/29102/7409/6194/2099/3091/2335/8326/1514/51196/7483/5290/7124/8321/5295/7074/7410/6199/5567/286/5329/960/22800/7042/9138/7422/5777/1634/818/4193/2002/4660/84309/2260/6237/2317/23365/858/9475/5595/5291/208/5579/355/2318/5603/2065/2719/5879/3693/5727/5747/4659/1975/4478/3678/7474/6655/5605/4087/6654/5781/5499/595/6198/1432/5293/3673/1839/7291/817/998/7482/5600/7480/967/673/207/5170/387/5058/…	156	FASLG,ACTG1,DROSHA,VAV1,RPS6,ESR1,HIF1A,FN1,FZD9,CTSL,PLCE1,WNT9A,PIK3CA,TNF,FZD1,PIK3R1,TIAM1,VAV2,RPS6KB2,PRKACB,ANK1,PLAUR,CD44,RRAS2,TGFB2,ARHGEF1,VEGFA,PTPN6,DCN,CAMK2G,MDM2,ELK1,PPP1R12B,NUDT16L1,FGFR1,RRAS,FLNB,ARHGEF12,CAV2,ROCK2,MAPK3,PIK3CB,AKT2,PRKCB,FAS,FLNC,MAPK13,ERBB3,GPC3,RAC1,ITGB5,PTCH1,PTK2,PPP1R12A,EIF4B,MSN,ITGA5,WNT5A,SOS2,MAP2K2,SMAD2,SOS1,PTPN11,PPP1CA,CCND1,RPS6KB1,MAPK14…	1.23	0.76	5.01162
hsa04810	hsa04810 Regulation of actin cytoskeleton [164]	164/5028	218/8112	1.85e-05	0.00113878	0.00079072	10093/71/8936/5062/54434/7409/5159/2246/8874/2335/2934/8394/87/5290/10163/5295/10788/2264/7074/7410/4638/3681/221178/3679/22800/9138/3694/3984/7852/5063/4660/1072/1793/2260/6237/1398/23365/55740/9475/5595/79837/3689/324/5291/3696/3691/8822/85464/10298/5879/3693/5747/4659/4478/3678/5881/6655/5605/9564/6654/6387/8823/5499/5293/3673/2768/3645/57121/624/998/56034/1950/10458/5216/1399/1132/673/10672/3…	164	ARPC4,ACTG1,WASF1,PAK2,SSH1,VAV1,PDGFRB,FGF1,ARHGEF7,FN1,GSN,PIP5K1A,ACTN1,PIK3CA,WASF2,PIK3R1,IQGAP2,FGFR4,TIAM1,VAV2,MYLK,ITGAD,SPATA13,ITGA7,RRAS2,ARHGEF1,ITGB6,LIMK1,CXCR4,PAK3,PPP1R12B,CFL1,DOCK1,FGFR1,RRAS,CRK,ARHGEF12,ENAH,ROCK2,MAPK3,PIP4K2C,ITGB2,APC,PIK3CB,ITGB8,ITGB4,FGF17,SSH2,PAK4,RAC1,ITGB5,PTK2,PPP1R12A,MSN,ITGA5,RAC3,SOS2,MAP2K2,BCAR1,SOS1,CXCL12,FGF16,PPP1CA,PIK3CD,ITGA2,GNA12,IN…	1.21	0.75	4.73358
hsa04722	hsa04722 Neurotrophin signaling pathway [95]	95/5028	119/8112	1.95e-05	0.00113878	0.00079072	356/4792/7531/7161/468/396/805/5290/4916/5295/5601/4214/581/5663/5906/5609/9252/3725/818/6195/1398/5908/5595/5291/208/5603/4804/4803/5599/25970/5879/3654/596/4215/5602/6655/5605/4793/6654/5781/1432/9261/5293/3667/91860/817/998/5970/5600/27018/57498/6464/1399/2889/673/207/5170/7189/387/4915/25759/7157/815/627/10782/51135/4893/4790/5336/25/3265/397/4909/8503/572/4794/2309/6197/4217/816/5607/3656/55…	95	FASLG,NFKBIA,YWHAE,TP73,ATF4,ARHGDIA,CALM2,PIK3CA,NTRK3,PIK3R1,MAPK9,MAP3K1,BAX,PSEN1,RAP1A,MAP2K7,RPS6KA5,JUN,CAMK2G,RPS6KA1,CRK,RAP1B,MAPK3,PIK3CB,AKT2,MAPK13,NGFR,NGF,MAPK8,SH2B1,RAC1,IRAK1,BCL2,MAP3K3,MAPK10,SOS2,MAP2K2,NFKBIB,SOS1,PTPN11,MAPK14,MAPKAPK2,PIK3CD,IRS1,CALML4,CAMK2D,CDC42,RELA,MAPK11,BEX3,KIDINS220,SHC1,CRKL,RAPGEF1,BRAF,AKT1,PDPK1,TRAF6,RHOA,NTRK2,SHC2,TP53,CAMK2A,BDNF,ZNF274,I…	1.29	0.8	4.71002
hsa05132	hsa05132 Salmonella infection [185]	185/5028	249/8112	2.06e-05	0.00113878	0.00079072	55207/10093/8677/71/6990/4792/84516/23265/83547/10383/79659/5290/1639/840/7124/11258/113146/5869/5601/838/388/1780/834/581/5609/10376/3725/10540/1785/112574/5063/6237/1781/2317/9475/5595/1434/841/837/5291/8517/51209/208/83657/6993/6934/51176/2318/5603/51626/10006/5599/9267/5879/7846/203068/9266/6932/3654/596/1778/5602/5605/8743/578/4615/4671/1432/54106/5293/7132/83658/10382/7295/23118/6188/998/25…	185	ARL8B,ARPC4,STX10,ACTG1,DYNLT3,NFKBIA,DCTN5,EXOC7,RILP,TUBB4B,DYNC2H1,PIK3CA,DCTN1,CASP7,TNF,DCTN3,AHNAK2,RAB5B,MAPK9,CASP5,RHOB,DYNC1I1,CASP1,BAX,MAP2K7,TUBA1B,JUN,DCTN2,DNM2,SNX18,PAK3,RRAS,DYNC1I2,FLNB,ROCK2,MAPK3,CSE1L,CASP8,CASP4,PIK3CB,IKBKG,RAB9B,AKT2,DYNLRB2,DYNLT1,TCF7L2,LEF1,FLNC,MAPK13,DYNC2LI1,ABI1,MAPK8,CYTH1,RAC1,TUBA1A,TUBB,CYTH2,TCF7,IRAK1,BCL2,DYNC1H1,MAPK10,MAP2K2,TNFSF10,BAK1,M…	1.2	0.74	4.68655
hsa04141	hsa04141 Protein processing in endoplasmic reticulum [131]	131/5028	171/8112	2.82e-05	0.00133952	0.000930102	27248/7322/3337/23471/7323/468/55176/3703/55768/4780/23645/10277/51465/51128/9532/5601/25956/1410/3312/824/5589/581/5609/79139/51726/1603/85479/6747/6238/9451/10808/10952/6396/10525/29978/84447/5599/54431/573/133022/56681/4287/596/5602/64215/91319/578/6048/9871/54788/821/6746/5887/3304/22872/8454/10484/55741/10113/7841/6184/10905/5610/3301/30001/10956/29927/10427/81567/5886/9695/7321/3306/4121/11…	131	ERLEC1,UBE2D2,DNAJB1,TRAM1,UBE2D3,ATF4,SEC61A2,STT3A,NGLY1,NFE2L2,PPP1R15A,UBE4B,UBE2J1,SAR1B,BAG2,MAPK9,SEC31B,CRYAB,HSPA8,CAPN2,PRKCSH,BAX,MAP2K7,DERL1,DNAJB11,DAD1,DNAJC5B,SSR3,RRBP1,EIF2AK3,HSPH1,SEC61B,SEC13,HYOU1,UBQLN2,SYVN1,MAPK8,DNAJC10,BAG1,TRAM1L1,SAR1A,ATXN3,BCL2,MAPK10,DNAJC1,DERL3,BAK1,RNF5,SEC24D,DNAJB12,CANX,SSR2,RAD23B,HSPA1B,SEC31A,CUL1,SEC23A,EDEM2,PREB,MOGS,RPN1,MAN1A2,EIF2AK2…	1.24	0.77	4.54909
hsa01521	hsa01521 EGFR tyrosine kinase inhibitor resistance [65]	65/5028	79/8112	7.21e-05	0.00299105	0.00207685	5159/6194/5290/5295/6199/581/598/7422/5595/5291/208/5579/9470/10018/2065/1977/3717/3084/596/6655/5605/6654/6198/3570/5293/56034/1950/6464/673/207/7039/3716/25759/3569/2263/2621/3479/4763/4893/3082/4233/6774/5336/3265/8503/572/6714/2309/2247/3480/2064/1956/3791/5582/3845/558/80310/2261/10000/5728/5154/369/2885/9542/2549	65	PDGFRB,RPS6,PIK3CA,PIK3R1,RPS6KB2,BAX,BCL2L1,VEGFA,MAPK3,PIK3CB,AKT2,PRKCB,EIF4E2,BCL2L11,ERBB3,EIF4E,JAK2,NRG1,BCL2,SOS2,MAP2K2,SOS1,RPS6KB1,IL6R,PIK3CD,PDGFC,EGF,SHC1,BRAF,AKT1,TGFA,JAK1,SHC2,IL6,FGFR2,GAS6,IGF1,NF1,NRAS,HGF,MET,STAT3,PLCG2,HRAS,PIK3R3,BAD,SRC,FOXO3,FGF2,IGF1R,ERBB2,EGFR,KDR,PRKCG,KRAS,AXL,PDGFD,FGFR3,AKT3,PTEN,PDGFA,ARAF,GRB2,NRG2,GAB1	1.33	0.82	4.14223
hsa05130	hsa05130 Pathogenic Escherichia coli infection [147]	147/5028	197/8112	0.000100256	0.00303808	0.00210951	356/10093/71/4792/8936/5062/10383/5861/4640/10163/840/7124/149461/5601/834/581/10376/3725/9138/5777/5063/23562/4542/4430/23365/9475/5595/841/837/8517/9074/3554/355/5603/10006/5599/9267/5879/7846/203068/9266/4691/3654/5602/8743/4793/5781/842/578/4615/4671/1432/7122/7132/2768/2212/10382/23118/9871/57121/6188/998/5970/7456/2597/5600/2353/54205/10458/114548/7009/55971/112714/9368/7082/10672/2534/7189…	147	FASLG,ARPC4,ACTG1,NFKBIA,WASF1,PAK2,TUBB4B,RAB1A,MYO1A,WASF2,CASP7,TNF,CLDN19,MAPK9,CASP1,BAX,TUBA1B,JUN,ARHGEF1,PTPN6,PAK3,CLDN14,MYO1F,MYO1B,ARHGEF12,ROCK2,MAPK3,CASP8,CASP4,IKBKG,CLDN6,IL1R1,FAS,MAPK13,ABI1,MAPK8,CYTH1,RAC1,TUBA1A,TUBB,CYTH2,NCL,IRAK1,MAPK10,TNFSF10,NFKBIB,PTPN11,CASP9,BAK1,MYD88,NAIP,MAPK14,CLDN5,TNFRSF1A,GNA12,FCGR2A,TUBB4A,TAB2,SEC24D,LPAR5,RPS3,CDC42,RELA,WIPF1,GAPDH,MAPK1…	1.2	0.75	3.99889
hsa05161	hsa05161 Hepatitis B [123]	123/5028	162/8112	0.000100476	0.00303808	0.00210951	356/317/3661/4792/6777/468/3665/843/5290/4772/7124/5295/5601/4214/6772/6775/581/5609/3725/7042/2002/6773/5595/841/5291/8517/1017/208/5579/4773/355/6776/5603/7419/5599/5111/148327/3717/3454/4776/3654/7534/6778/4775/596/5602/353376/6655/5605/6654/842/4615/64764/1432/10971/2185/5293/7529/1960/23118/890/5970/5600/2353/64135/1387/54205/5606/1654/1386/673/207/84699/1643/7189/3716/7157/3569/1871/7099/51…	123	FASLG,APAF1,IRF3,NFKBIA,STAT5B,ATF4,IRF7,CASP10,PIK3CA,NFATC1,TNF,PIK3R1,MAPK9,MAP3K1,STAT1,STAT4,BAX,MAP2K7,JUN,TGFB2,ELK1,STAT2,MAPK3,CASP8,PIK3CB,IKBKG,CDK2,AKT2,PRKCB,NFATC2,FAS,STAT5A,MAPK13,VDAC3,MAPK8,PCNA,CREB3L4,JAK2,IFNAR1,NFATC4,IRAK1,YWHAZ,STAT6,NFATC3,BCL2,MAPK10,TICAM2,SOS2,MAP2K2,SOS1,CASP9,MYD88,CREB3L2,MAPK14,YWHAQ,PTK2B,PIK3CD,YWHAB,EGR3,TAB2,CCNA2,RELA,MAPK11,FOS,IFIH1,CREBBP,C…	1.22	0.76	3.99794
hsa05166	hsa05166 Human T-cell leukemia virus 1 infection [164]	164/5028	222/8112	0.000100659	0.00303808	0.00210951	4792/9519/6777/5530/468/3109/4791/114/5290/4772/3106/6688/7124/5295/5601/4214/10524/5567/996/5971/581/3725/598/7042/7094/896/8697/2002/1029/1739/51434/5595/472/293/3689/5291/8517/1017/51433/3554/208/4773/3601/8498/8829/6776/291/894/7419/5599/83447/8850/148327/4776/4775/4215/5602/5605/4087/7015/3105/595/64764/2648/5293/25906/7132/8061/29945/2224/8881/9020/821/890/5970/2353/1387/1386/958/207/84699/…	164	NFKBIA,TBPL1,STAT5B,PPP3CA,ATF4,HLA-DMB,NFKB2,ADCY8,PIK3CA,NFATC1,HLA-B,SPI1,TNF,PIK3R1,MAPK9,MAP3K1,KAT5,PRKACB,CDC27,RELB,BAX,JUN,BCL2L1,TGFB2,TLN1,CCND3,CDC23,ELK1,CDKN2A,DLG1,ANAPC7,MAPK3,ATM,SLC25A6,ITGB2,PIK3CB,IKBKG,CDK2,ANAPC5,IL1R1,AKT2,NFATC2,IL15RA,RANBP3,NRP1,STAT5A,SLC25A4,CCND2,VDAC3,MAPK8,SLC25A31,KAT2B,CREB3L4,NFATC4,NFATC3,MAP3K3,MAPK10,MAP2K2,SMAD2,TERT,HLA-A,CCND1,CREB3L2,KAT2A…	1.19	0.74	3.99715
hsa04071	hsa04071 Sphingolipid signaling pathway [93]	93/5028	119/8112	0.000110306	0.0030518	0.00211903	134/10715/79603/5290/7124/5295/259230/5601/125981/581/91012/5527/9475/130367/5595/8877/5291/5529/208/5579/5521/5603/166929/5599/55844/5879/6609/5881/2771/596/5602/5605/204219/8560/1432/5293/7132/1903/2768/9294/624/5970/5337/5600/4846/23236/2776/29956/207/10672/2534/5170/387/6610/56624/7157/53637/340485/5520/81537/2205/4893/4790/2207/5518/3265/28227/8503/9846/6093/4217/427/55304/8879/10558/5523/55…	93	ADORA1,CERS1,CERS4,PIK3CA,TNF,PIK3R1,SGMS1,MAPK9,ACER1,BAX,CERS5,PPP2R5C,ROCK2,SGPP2,MAPK3,SPHK1,PIK3CB,PPP2R5E,AKT2,PRKCB,PPP2R2B,MAPK13,SGMS2,MAPK8,PPP2R2D,RAC1,SMPD1,RAC3,GNAI2,BCL2,MAPK10,MAP2K2,CERS3,DEGS1,MAPK14,PIK3CD,TNFRSF1A,S1PR3,GNA12,S1PR2,BDKRB2,RELA,PLD1,MAPK11,NOS3,PLCB1,GNAQ,CERS2,AKT1,GNA13,FYN,PDPK1,RHOA,SMPD2,ASAH2,TP53,S1PR5,ACER2,PPP2R2A,SGPP1,FCER1A,NRAS,NFKB1,FCER1G,PPP2R1A…	1.26	0.78	3.9574
hsa04510	hsa04510 Focal adhesion [149]	149/5028	201/8112	0.000156274	0.00384726	0.00267137	7143/71/5062/7409/5159/3611/2335/8394/87/5290/3912/5295/5601/7410/1284/4638/824/5906/3679/7450/3725/7094/7422/1287/896/29780/3694/5063/2002/4660/3371/1793/1398/2317/5908/858/9475/5595/1286/7060/5291/3696/208/5579/3691/1280/3914/894/2318/1288/7058/1292/5599/10298/5879/7148/3693/5747/4659/3678/5881/596/5602/6655/9564/6654/5499/595/5293/1282/3673/998/56034/1950/6464/1399/2889/673/207/2534/5170/387/3…	149	TNR,ACTG1,PAK2,VAV1,PDGFRB,ILK,FN1,PIP5K1A,ACTN1,PIK3CA,LAMB1,PIK3R1,MAPK9,VAV2,COL4A2,MYLK,CAPN2,RAP1A,ITGA7,VWF,JUN,TLN1,VEGFA,COL4A5,CCND3,PARVB,ITGB6,PAK3,ELK1,PPP1R12B,TNC,DOCK1,CRK,FLNB,RAP1B,CAV2,ROCK2,MAPK3,COL4A4,THBS4,PIK3CB,ITGB8,AKT2,PRKCB,ITGB4,COL2A1,LAMB3,CCND2,FLNC,COL4A6,THBS2,COL6A2,MAPK8,PAK4,RAC1,TNXB,ITGB5,PTK2,PPP1R12A,ITGA5,RAC3,BCL2,MAPK10,SOS2,BCAR1,SOS1,PPP1CA,CCND1,PIK3…	1.2	0.74	3.80611
hsa05211	hsa05211 Renal cell carcinoma [57]	57/5028	69/8112	0.000162234	0.00384726	0.00267137	8453/5062/3091/2034/5290/5295/5906/405/6921/3725/7042/7422/5063/1398/5908/5595/5291/208/6923/112399/10298/5879/6655/5605/6654/5781/5293/998/1387/1399/2889/673/207/5058/9915/7039/7030/56924/4893/2271/3082/201163/2113/4233/3265/112398/8503/572/7043/7040/9978/3845/10000/369/2885/2033/2549	57	CUL2,PAK2,HIF1A,EPAS1,PIK3CA,PIK3R1,RAP1A,ARNT,ELOC,JUN,TGFB2,VEGFA,PAK3,CRK,RAP1B,MAPK3,PIK3CB,AKT2,ELOB,EGLN3,PAK4,RAC1,SOS2,MAP2K2,SOS1,PTPN11,PIK3CD,CDC42,CREBBP,CRKL,RAPGEF1,BRAF,AKT1,PAK1,ARNT2,TGFA,TFE3,PAK6,NRAS,FH,HGF,FLCN,ETS1,MET,HRAS,EGLN2,PIK3R3,BAD,TGFB3,TGFB1,RBX1,KRAS,AKT3,ARAF,GRB2,EP300,GAB1	1.33	0.83	3.78986
hsa04137	hsa04137 Mitophagy - animal [59]	59/5028	72/8112	0.00019477	0.00418786	0.00290786	468/7311/81631/3091/9474/5601/7316/6233/22800/3725/23786/598/8878/139341/6237/9451/8408/5599/8887/84749/9101/192111/6667/5602/54543/55288/10133/1457/11337/5970/10241/89941/23710/285973/11345/7879/7030/55669/7157/4077/22808/79735/4893/665/3265/6714/2309/9958/7314/9927/65018/8678/664/1459/3845/84557/4286/29110/7942	59	ATF4,UBA52,MAP1LC3B,HIF1A,ATG5,MAPK9,UBC,RPS27A,RRAS2,JUN,BCL2L13,BCL2L1,SQSTM1,FUNDC1,RRAS,EIF2AK3,ULK1,MAPK8,TAX1BP1,USP30,USP8,PGAM5,SP1,MAPK10,TOMM7,RHOT1,OPTN,CSNK2A1,GABARAP,RELA,CALCOCO2,RHOT2,GABARAPL1,ATG9B,GABARAPL2,RAB7A,TFE3,MFN1,TP53,NBR1,MRAS,TBC1D17,NRAS,BNIP3L,HRAS,SRC,FOXO3,USP15,UBB,MFN2,PINK1,BECN1,BNIP3,CSNK2A2,KRAS,MAP1LC3A,MITF,TBK1,TFEB	1.32	0.82	3.71048
hsa05210	hsa05210 Colorectal cancer [69]	69/5028	86/8112	0.000201824	0.00418786	0.00290786	5290/5295/5601/6199/26060/581/3725/7042/5595/324/5291/208/6934/51176/10018/5599/5879/27113/6932/5881/596/5602/6655/5605/4087/6654/842/578/595/6198/5293/1950/2353/54205/673/207/1643/387/7039/7157/2956/4436/4088/4292/4893/4089/3265/5900/8503/572/4437/7043/10297/1499/7040/4609/1647/7048/2069/83439/1956/8312/836/3845/10000/4616/369/2885/5366	69	PIK3CA,PIK3R1,MAPK9,RPS6KB2,APPL1,BAX,JUN,TGFB2,MAPK3,APC,PIK3CB,AKT2,TCF7L2,LEF1,BCL2L11,MAPK8,RAC1,BBC3,TCF7,RAC3,BCL2,MAPK10,SOS2,MAP2K2,SMAD2,SOS1,CASP9,BAK1,CCND1,RPS6KB1,PIK3CD,EGF,FOS,CYCS,BRAF,AKT1,DDB2,RHOA,TGFA,TP53,MSH6,MSH2,SMAD3,MLH1,NRAS,SMAD4,HRAS,RALGDS,PIK3R3,BAD,MSH3,TGFB3,APC2,CTNNB1,TGFB1,MYC,GADD45A,TGFBR2,EREG,TCF7L1,EGFR,AXIN1,CASP3,KRAS,AKT3,GADD45B,ARAF,GRB2,PMAIP1	1.29	0.8	3.69503
hsa04144	hsa04144 Endocytosis [182]	182/5028	251/8112	0.00023869	0.00466148	0.00323673	10093/55616/5662/9727/163/868/832/29934/9815/6643/57403/22905/10565/9559/23362/8394/1173/3106/5869/83737/10617/2264/51699/8729/3312/56288/29082/409/51324/1785/6457/377/89853/7852/23550/64744/4193/381/4734/1601/254122/161/858/10938/7251/84612/84364/23327/58533/253725/6642/9267/274/30011/1213/9765/9266/9101/23624/3949/2868/55738/2869/1211/57132/4087/3105/8766/10254/27243/998/7456/5337/56904/3304/12…	182	ARPC4,ASAP3,PSD,RAB11FIP3,AP2B1,CBLB,CAPZB,SNX12,GIT2,SNX2,RAB22A,EPN2,ARFGEF1,VPS26A,PSD3,PIP5K1A,AP2M1,HLA-B,RAB5B,ITCH,STAMBP,FGFR4,VPS29,GBF1,HSPA8,PARD3,CHMP4A,ARRB2,SPG21,DNM2,SH3GL3,ARF3,MVB12B,CXCR4,PSD4,SMAP2,MDM2,ARF5,NEDD4,DAB2,SNX32,AP2A2,CAV2,EHD1,TSG101,PARD6B,ARFGAP2,NEDD4L,SNX6,WASHC2C,SNX1,CYTH1,BIN1,SH3KBP1,CLTC,ZFYVE16,CYTH2,USP8,CBLC,LDLR,GRK4,ARFGAP1,GRK5,CLTA,CHMP1B,SMAD2,HL…	1.17	0.73	3.62216
hsa04520	hsa04520 Adherens junction [58]	58/5028	71/8112	0.000260326	0.00480157	0.003334	71/8936/999/5787/87/10163/10580/56288/5777/1500/2260/5595/6934/51176/2241/5879/6932/5881/5770/1457/5795/998/1387/10458/6615/7082/2534/387/117178/1495/8976/4088/5818/25945/4089/4233/9855/6714/60/1499/52/3480/7048/81607/81/5792/2064/83439/1956/3643/6885/1459/6591/8826/7414/1496/2033/5819	58	ACTG1,WASF1,CDH1,PTPRB,ACTN1,WASF2,SORBS1,PARD3,PTPN6,CTNND1,FGFR1,MAPK3,TCF7L2,LEF1,FER,RAC1,TCF7,RAC3,PTPN1,CSNK2A1,PTPRJ,CDC42,CREBBP,BAIAP2,SNAI1,TJP1,FYN,RHOA,SSX2IP,CTNNA1,WASL,SMAD3,NECTIN1,NECTIN3,SMAD4,MET,FARP2,SRC,ACTB,CTNNB1,ACP1,IGF1R,TGFBR2,NECTIN4,ACTN4,PTPRF,ERBB2,TCF7L1,EGFR,INSR,MAP3K7,CSNK2A2,SNAI2,IQGAP1,VCL,CTNNA2,EP300,NECTIN2	1.32	0.82	3.58448
hsa05135	hsa05135 Yersinia infection [104]	104/5028	137/8112	0.000344166	0.00601386	0.00417576	10093/3661/71/4792/7409/8874/2335/9815/8394/5290/4772/10163/7124/5295/5601/7410/834/5609/3725/9138/5586/3984/7535/1793/6195/1398/23365/9475/5595/5291/8517/208/4773/5603/2533/5599/5879/5747/3678/3654/4775/5881/5602/5605/9564/4615/1432/2185/5293/2212/23118/998/5970/7456/5600/2353/10458/64283/5606/114548/1399/2776/207/7189/387/27040/3569/7099/10097/925/382/51135/8976/653857/4210/5829/4790/8395/10109…	104	ARPC4,IRF3,ACTG1,NFKBIA,VAV1,ARHGEF7,FN1,GIT2,PIP5K1A,PIK3CA,NFATC1,WASF2,TNF,PIK3R1,MAPK9,VAV2,CASP1,MAP2K7,JUN,ARHGEF1,PKN2,LIMK1,ZAP70,DOCK1,RPS6KA1,CRK,ARHGEF12,ROCK2,MAPK3,PIK3CB,IKBKG,AKT2,NFATC2,MAPK13,FYB1,MAPK8,RAC1,PTK2,ITGA5,IRAK1,NFATC3,RAC3,MAPK10,MAP2K2,BCAR1,MYD88,MAPK14,PTK2B,PIK3CD,FCGR2A,TAB2,CDC42,RELA,WIPF1,MAPK11,FOS,BAIAP2,ARHGEF28,MAP2K3,NLRP3,CRKL,GNAQ,AKT1,TRAF6,RHOA,LAT,…	1.22	0.76	3.46323
hsa05215	hsa05215 Prostate cancer [76]	76/5028	97/8112	0.000401138	0.00637408	0.00442588	4792/5159/468/5290/5295/6935/6692/4193/2260/5595/5291/8517/1017/208/6934/51176/148327/354/6932/596/6655/5605/6654/842/595/64764/5293/367/3645/5327/56034/5970/1950/1387/673/207/84699/5170/7039/7157/1027/2263/1871/2308/3479/4893/4790/3265/3326/8503/572/2078/1499/7184/3480/3630/1385/2064/898/83439/1956/3320/3551/90993/3845/4318/80310/10000/7113/2119/5728/5154/369/2950/2885/2033	76	NFKBIA,PDGFRB,ATF4,PIK3CA,PIK3R1,ZEB1,SPINT1,MDM2,FGFR1,MAPK3,PIK3CB,IKBKG,CDK2,AKT2,TCF7L2,LEF1,CREB3L4,KLK3,TCF7,BCL2,SOS2,MAP2K2,SOS1,CASP9,CCND1,CREB3L2,PIK3CD,AR,INSRR,PLAT,PDGFC,RELA,EGF,CREBBP,BRAF,AKT1,CREB3L3,PDPK1,TGFA,TP53,CDKN1B,FGFR2,E2F3,FOXO1,IGF1,NRAS,NFKB1,HRAS,HSP90AB1,PIK3R3,BAD,ERG,CTNNB1,HSP90B1,IGF1R,INS,CREB1,ERBB2,CCNE1,TCF7L1,EGFR,HSP90AA1,IKBKB,CREB3L1,KRAS,MMP9,PDGFD,AK…	1.26	0.78	3.39671
hsa01524	hsa01524 Platinum drug resistance [59]	59/5028	73/8112	0.000403179	0.00637408	0.00442588	356/317/2949/540/5290/5295/581/598/4193/2938/1029/5595/841/472/7155/5291/2940/208/355/2946/221357/27113/596/842/578/5293/4258/54205/2939/207/5170/4257/7157/119391/5429/2067/2956/4436/4292/9446/8503/572/4259/4437/4217/8772/5980/2064/836/1317/329/10000/1244/2944/2948/7507/2950/2952/5366	59	FASLG,APAF1,GSTM5,ATP7B,PIK3CA,PIK3R1,BAX,BCL2L1,MDM2,GSTA1,CDKN2A,MAPK3,CASP8,ATM,TOP2B,PIK3CB,GSTA3,AKT2,FAS,GSTM2,GSTA5,BBC3,BCL2,CASP9,BAK1,PIK3CD,MGST2,CYCS,GSTA2,AKT1,PDPK1,MGST1,TP53,GSTO2,POLH,ERCC1,MSH6,MSH2,MLH1,GSTO1,PIK3R3,BAD,MGST3,MSH3,MAP3K5,FADD,REV3L,ERBB2,CASP3,SLC31A1,BIRC2,AKT3,ABCC2,GSTM1,GSTM4,XPA,GSTP1,GSTT1,PMAIP1	1.3	0.81	3.3945
hsa04120	hsa04120 Ubiquitin mediated proteolysis [107]	107/5028	142/8112	0.000463704	0.00689889	0.00479029	8453/9063/7322/7323/868/7311/7337/9320/55120/9354/10277/51465/83737/4214/8945/378884/7316/996/6233/23295/6921/7332/55294/8451/8697/10477/4193/55284/134111/4734/8651/51434/7328/51433/23327/6923/11060/1161/23759/4281/84447/8065/26272/26091/23624/10075/9039/25898/25906/29945/8881/4591/3093/8454/1643/7189/9616/9246/55585/54926/7321/119504/10055/118424/51366/140739/51343/51529/90293/8450/89910/997/731…	107	CUL2,PIAS2,UBE2D2,UBE2D3,CBLB,UBA52,UBE3A,TRIP12,FANCL,UBE4A,UBE4B,UBE2J1,ITCH,MAP3K1,BTRC,NHLRC1,UBC,CDC27,RPS27A,MGRN1,ELOC,UBE2L3,FBXW7,CUL4A,CDC23,UBE2E3,MDM2,UBE2W,UBE2QL1,NEDD4,SOCS1,ANAPC7,UBE2H,ANAPC5,NEDD4L,ELOB,WWP2,ERCC8,PPIL2,MID1,SYVN1,CUL5,FBXO4,HERC4,CBLC,HUWE1,UBA3,RCHY1,ANAPC15,ANAPC4,CDC16,TRIM37,UBE2K,CUL1,DDB2,TRAF6,RNF7,UBE2L6,UBE2Q1,UBE2R2,UBE2D1,ANAPC16,SAE1,UBE2J2,UBR5,UBE…	1.22	0.75	3.33376
hsa05213	hsa05213 Endometrial cancer [48]	48/5028	58/8112	0.000494868	0.00689889	0.00479029	3611/999/5290/5295/581/2002/5595/324/5291/208/6934/51176/6932/6655/5605/6654/842/578/595/5293/1950/673/207/5170/1643/7157/1495/4292/4893/3265/8503/572/2309/10297/1499/4609/1647/2064/83439/1956/8312/3845/10000/1496/5728/4616/369/2885	48	ILK,CDH1,PIK3CA,PIK3R1,BAX,ELK1,MAPK3,APC,PIK3CB,AKT2,TCF7L2,LEF1,TCF7,SOS2,MAP2K2,SOS1,CASP9,BAK1,CCND1,PIK3CD,EGF,BRAF,AKT1,PDPK1,DDB2,TP53,CTNNA1,MLH1,NRAS,HRAS,PIK3R3,BAD,FOXO3,APC2,CTNNB1,MYC,GADD45A,ERBB2,TCF7L1,EGFR,AXIN1,KRAS,AKT3,CTNNA2,PTEN,GADD45B,ARAF,GRB2	1.34	0.83	3.30551
hsa04072	hsa04072 Phospholipase D signaling pathway [111]	111/5028	148/8112	0.000498715	0.00689889	0.00479029	4254/2918/3815/5159/6850/8394/11069/114/5290/5295/100137049/22800/1785/8613/10161/6237/5595/8877/5737/5291/208/9267/2916/9266/10411/6655/5605/6654/5781/2185/5293/7249/2768/183/57121/1607/56034/5337/1950/6464/10554/23236/207/8612/23533/10672/2534/387/283748/196883/7248/25759/1608/2846/2912/1759/2205/382/139189/22808/160851/112/2149/4893/56894/2207/8395/5336/3265/5900/8503/9170/1606/2911/9846/554/2…	111	KITLG,GRM8,KIT,PDGFRB,SYK,PIP5K1A,RAPGEF4,ADCY8,PIK3CA,PIK3R1,PLA2G4B,RRAS2,DNM2,PLPP3,LPAR6,RRAS,MAPK3,SPHK1,PTGFR,PIK3CB,AKT2,CYTH1,GRM6,CYTH2,RAPGEF3,SOS2,MAP2K2,SOS1,PTPN11,PTK2B,PIK3CD,TSC2,GNA12,AGT,LPAR5,DGKB,PDGFC,PLD1,EGF,SHC1,AGPAT1,PLCB1,AKT1,PLPP2,PIK3R5,GNA13,FYN,RHOA,PLA2G4D,ADCY4,TSC1,SHC2,DGKG,LPAR4,GRM2,DNM1,FCER1A,ARF6,DGKK,MRAS,DGKH,ADCY6,F2R,NRAS,AGPAT3,FCER1G,PIP5K1B,PLCG2,HR…	1.21	0.75	3.30215
hsa04261	hsa04261 Adrenergic signaling in cardiomyocytes [112]	112/5028	150/8112	0.000630466	0.00837259	0.00581356	477/148/490/468/93589/785/782/476/775/11069/114/805/5567/486/9252/7170/818/7139/7169/5527/5595/146/5529/208/5521/489/5603/7168/6546/55844/148327/10411/2771/596/776/5499/6547/480/64764/1432/153/91860/183/4635/493/817/5600/1386/23236/784/2776/9254/207/1390/84699/23533/27092/196883/781/5520/4634/488/815/783/7171/59283/112/27091/5518/10368/1388/28227/154/5502/491/779/55799/5350/816/2778/6332/70/481/4…	112	ATP1A2,ADRA1A,ATP2B1,ATF4,CACNA2D4,CACNB4,CACNB1,ATP1A1,CACNA1C,RAPGEF4,ADCY8,CALM2,PRKACB,FXYD2,RPS6KA5,TPM3,CAMK2G,TNNT2,TPM2,PPP2R5C,MAPK3,ADRA1D,PPP2R5E,AKT2,PPP2R2B,ATP2A3,MAPK13,TPM1,SLC8A1,PPP2R2D,CREB3L4,RAPGEF3,GNAI2,BCL2,CACNA1D,PPP1CA,SLC8A3,ATP1A4,CREB3L2,MAPK14,ADRB1,CALML4,AGT,MYL4,ATP2B4,CAMK2D,MAPK11,ATF2,PLCB1,CACNB3,GNAQ,CACNA2D2,AKT1,CREM,CREB3L3,PIK3R5,CACNG4,ADCY4,CACNA2D1,PP…	1.2	0.75	3.20034
hsa04218	hsa04218 Cellular senescence [116]	116/5028	156/8112	0.000666707	0.00851334	0.00591129	83593/5530/805/5290/4772/3106/5295/8945/59341/824/22800/7042/896/8878/4193/6237/1029/5595/472/293/2626/5291/1017/208/4773/10114/291/894/5603/7419/83447/4776/4775/776/5605/4087/3105/5499/595/1432/983/9261/5293/5883/91860/7249/5928/890/5970/5600/5606/207/144715/3107/1111/3135/7248/3805/7157/3569/5532/1871/292/2308/22808/4088/91750/5533/4893/2113/4790/10758/3265/1875/5054/1019/8503/28996/2309/7043/7…	116	RASSF5,PPP3CA,CALM2,PIK3CA,NFATC1,HLA-B,PIK3R1,BTRC,TRPV4,CAPN2,RRAS2,TGFB2,CCND3,SQSTM1,MDM2,RRAS,CDKN2A,MAPK3,ATM,SLC25A6,GATA4,PIK3CB,CDK2,AKT2,NFATC2,HIPK3,SLC25A4,CCND2,MAPK13,VDAC3,SLC25A31,NFATC4,NFATC3,CACNA1D,MAP2K2,SMAD2,HLA-A,PPP1CA,CCND1,MAPK14,CDK1,MAPKAPK2,PIK3CD,RAD9A,CALML4,TSC2,RBBP4,CCNA2,RELA,MAPK11,MAP2K3,AKT1,RAD9B,HLA-C,CHEK1,HLA-G,TSC1,KIR2DL4,TP53,IL6,PPP3CB,E2F3,SLC25A5,F…	1.2	0.74	3.17606
hsa05221	hsa05221 Acute myeloid leukemia [54]	54/5028	67/8112	0.000806697	0.00927311	0.00643884	3815/6777/862/5467/5290/6688/597/5295/6199/2322/5595/5291/8517/208/3728/6934/6776/51176/6932/6655/5605/6654/595/6198/5293/890/5970/861/673/207/8864/7704/3684/4893/5914/4790/6774/3265/5292/8503/572/5371/2209/4609/8900/1848/83439/3551/929/3845/4353/10000/369/2885	54	KIT,STAT5B,RUNX1T1,PPARD,PIK3CA,SPI1,BCL2A1,PIK3R1,RPS6KB2,FLT3,MAPK3,PIK3CB,IKBKG,AKT2,JUP,TCF7L2,STAT5A,LEF1,TCF7,SOS2,MAP2K2,SOS1,CCND1,RPS6KB1,PIK3CD,CCNA2,RELA,RUNX1,BRAF,AKT1,PER2,ZBTB16,ITGAM,NRAS,RARA,NFKB1,STAT3,HRAS,PIM1,PIK3R3,BAD,PML,FCGR1A,MYC,CCNA1,DUSP6,TCF7L1,IKBKB,CD14,KRAS,MPO,AKT3,ARAF,GRB2	1.3	0.81	3.09329
hsa04932	hsa04932 Non-alcoholic fatty liver disease [115]	115/5028	155/8112	0.000810448	0.00927311	0.00643884	356/4695/468/4720/5290/840/4706/7124/83737/5295/5601/4296/4715/581/6392/3725/4698/4718/51085/9451/126328/841/27089/5571/5291/4696/208/5564/5468/1329/355/1327/5565/5603/10018/4694/5599/4724/5879/22877/5602/1340/6389/1432/3570/5293/3667/7132/7385/6256/998/5970/9377/5600/2353/54205/4714/207/10062/4712/4702/51422/4697/4719/440567/51094/4708/3569/56901/4722/4725/6391/1337/1649/1350/6720/5465/4790/9167…	115	FASLG,NDUFA2,ATF4,NDUFS2,PIK3CA,CASP7,NDUFAB1,TNF,ITCH,PIK3R1,MAPK9,MAP3K11,NDUFB9,BAX,SDHD,JUN,NDUFA5,NDUFC2,MLXIPL,EIF2AK3,NDUFA11,CASP8,UQCRQ,PRKAG1,PIK3CB,NDUFA3,AKT2,PRKAB1,PPARG,COX5B,FAS,COX4I1,PRKAB2,MAPK13,BCL2L11,NDUFA1,MAPK8,NDUFS4,RAC1,MLXIP,MAPK10,COX6B1,SDHA,MAPK14,IL6R,PIK3CD,IRS1,TNFRSF1A,UQCRC2,RXRA,CDC42,RELA,COX5A,MAPK11,FOS,CYCS,NDUFB8,AKT1,NR1H3,NDUFB6,NDUFA8,PRKAG2,NDUFA4,ND…	1.2	0.74	3.09127
hsa00600	hsa00600 Sphingolipid metabolism [41]	41/5028	49/8112	0.000822072	0.00927311	0.00643884	10715/79603/4758/259230/125981/91012/8613/130367/8877/2629/55627/166929/6609/204219/8560/29956/8612/6610/56624/340485/81537/9514/410/5660/2581/2531/55512/427/55304/8879/7357/10558/129807/57704/10825/8611/123099/2720/55331/56848/2717	41	CERS1,CERS4,NEU1,SGMS1,ACER1,CERS5,PLPP3,SGPP2,SPHK1,GBA,SMPD4,SGMS2,SMPD1,CERS3,DEGS1,CERS2,PLPP2,SMPD2,ASAH2,ACER2,SGPP1,GAL3ST1,ARSA,PSAP,GALC,KDSR,SMPD3,ASAH1,SPTLC3,SGPL1,UGCG,SPTLC1,NEU4,GBA2,NEU3,PLPP1,DEGS2,GLB1,ACER3,SPHK2,GLA	1.35	0.84	3.08509
hsa05418	hsa05418 Fluid shear stress and atherosclerosis [104]	104/5028	139/8112	0.000860226	0.00927311	0.00643884	71/2949/4780/1514/805/5290/7124/5295/5601/59341/5609/3725/1843/7422/8878/2938/1535/858/5291/8517/2940/3554/208/4208/2946/5603/5599/221357/5879/5747/5881/596/5602/7341/1432/93/5293/7132/91860/7295/90/25828/4258/5327/5970/6401/1003/5600/2353/2939/4846/207/387/4257/4688/1906/7157/119391/2817/4313/3162/4205/9446/4790/6613/657/3326/8503/7056/857/4259/6714/60/3383/1499/4217/7184/7412/5562/10365/5607/36…	104	ACTG1,GSTM5,NFE2L2,CTSL,CALM2,PIK3CA,TNF,PIK3R1,MAPK9,TRPV4,MAP2K7,JUN,DUSP1,VEGFA,SQSTM1,GSTA1,CYBA,CAV2,PIK3CB,IKBKG,GSTA3,IL1R1,AKT2,MEF2C,GSTM2,MAPK13,MAPK8,GSTA5,RAC1,PTK2,RAC3,BCL2,MAPK10,SUMO1,MAPK14,ACVR2B,PIK3CD,TNFRSF1A,CALML4,TXN,ACVR1,TXN2,MGST2,PLAT,RELA,SELE,CDH5,MAPK11,FOS,GSTA2,NOS3,AKT1,RHOA,MGST1,NCF2,EDN1,TP53,GSTO2,GPC1,MMP2,HMOX1,MEF2A,GSTO1,NFKB1,SUMO2,BMPR1A,HSP90AB1,PIK3R3…	1.21	0.75	3.06539	BMP4
hsa04015	hsa04015 Rap1 signaling pathway [152]	152/5028	210/8112	0.000865862	0.00927311	0.00643884	83593/4254/71/3815/7409/5159/5909/2246/999/11069/51196/114/805/5290/5295/2264/7074/7410/1268/2357/56288/5906/7094/7422/1500/6494/26037/23683/284/2260/6237/1398/285/5908/55740/5595/25865/3689/5291/84612/208/5579/2775/5603/4804/2533/4803/8822/2904/5879/10411/5881/2771/5605/9564/8823/1432/5293/91860/57121/998/56034/1950/5600/5606/5216/1399/3397/25780/23236/2889/2776/673/51735/207/387/196883/27040/26…	152	RASSF5,KITLG,ACTG1,KIT,VAV1,PDGFRB,RAP1GAP,FGF1,CDH1,RAPGEF4,PLCE1,ADCY8,CALM2,PIK3CA,PIK3R1,FGFR4,TIAM1,VAV2,CNR1,FPR1,PARD3,RAP1A,TLN1,VEGFA,CTNND1,SIPA1,SIPA1L1,PRKD3,ANGPT1,FGFR1,RRAS,CRK,ANGPT2,RAP1B,ENAH,MAPK3,PRKD2,ITGB2,PIK3CB,PARD6B,AKT2,PRKCB,GNAO1,MAPK13,NGFR,FYB1,NGF,FGF17,GRIN2B,RAC1,RAPGEF3,RAC3,GNAI2,MAP2K2,BCAR1,FGF16,MAPK14,PIK3CD,CALML4,LPAR5,CDC42,PDGFC,EGF,MAPK11,MAP2K3,PFN1,C…	1.17	0.72	3.06255
hsa04666	hsa04666 Fc gamma R-mediated phagocytosis [75]	75/5028	97/8112	0.000895778	0.00929369	0.00645314	10093/55616/8936/7409/6850/2934/8394/5290/10163/5295/7410/100137049/6199/1785/3984/2213/8613/1072/1793/1398/5595/8877/5291/208/5579/274/5879/3636/6198/5293/2212/998/5337/1399/207/8612/1073/5058/283748/27040/3055/10097/382/653857/4651/8395/5336/10109/8503/9846/4082/2209/2214/8605/273/23396/50807/8853/10451/65108/5321/5580/10095/5582/3985/123745/255189/8398/8611/10000/10092/3635/85477/56848/2215	75	ARPC4,ASAP3,WASF1,VAV1,SYK,GSN,PIP5K1A,PIK3CA,WASF2,PIK3R1,VAV2,PLA2G4B,RPS6KB2,DNM2,LIMK1,FCGR2B,PLPP3,CFL1,DOCK1,CRK,MAPK3,SPHK1,PIK3CB,AKT2,PRKCB,BIN1,RAC1,INPPL1,RPS6KB1,PIK3CD,FCGR2A,CDC42,PLD1,CRKL,AKT1,PLPP2,CFL2,PAK1,PLA2G4D,LAT,HCK,ACTR2,ARF6,ACTR3C,MYO10,PIP5K1B,PLCG2,ARPC2,PIK3R3,GAB2,MARCKS,FCGR1A,FCGR3A,PLA2G4C,AMPH,PIP5K1C,ASAP1,ASAP2,VAV3,MARCKSL1,PLA2G4A,PRKCD,ARPC1B,PRKCG,LIMK2,P…	1.25	0.77	3.0478
hsa04211	hsa04211 Longevity regulating pathway [69]	69/5028	89/8112	0.0012505	0.0124501	0.00864482	468/60673/114/5290/5295/9474/6199/5567/26060/581/10645/9776/5571/5291/208/8408/9470/5564/5468/5565/1977/148327/64764/6198/5293/3667/7249/5970/1386/207/84699/51422/196883/847/7248/51094/7157/2308/27244/112/3479/9821/4893/143686/4790/3265/1388/8503/2309/53632/3480/5562/3630/1385/6648/23411/3643/90993/3845/10919/79813/814/5568/84335/10000/107/83667/10891/79602	69	ATF4,ATG101,ADCY8,PIK3CA,PIK3R1,ATG5,RPS6KB2,PRKACB,APPL1,BAX,CAMKK2,ATG13,PRKAG1,PIK3CB,AKT2,ULK1,EIF4E2,PRKAB1,PPARG,PRKAB2,EIF4E,CREB3L4,CREB3L2,RPS6KB1,PIK3CD,IRS1,TSC2,RELA,ATF2,AKT1,CREB3L3,PRKAG2,ADCY4,CAT,TSC1,ADIPOR1,TP53,FOXO1,SESN1,ADCY6,IGF1,RB1CC1,NRAS,SESN3,NFKB1,HRAS,ATF6B,PIK3R3,FOXO3,PRKAG3,IGF1R,PRKAA1,INS,CREB1,SOD2,SIRT1,INSR,CREB3L1,KRAS,EHMT2,EHMT1,CAMK4,PRKACG,AKT1S1,AKT3,A…	1.25	0.78	2.90292
hsa05142	hsa05142 Chagas disease [78]	78/5028	102/8112	0.00127501	0.0124501	0.00864482	356/4792/718/8837/5290/7124/5295/5601/2774/3725/3459/7042/5595/841/5291/8517/208/4843/5521/355/2775/5603/5599/55844/9630/3654/2771/5602/4087/4615/712/1432/54106/5293/7132/624/5970/5600/2353/10333/23236/2776/207/7189/916/2769/5520/3569/7099/51135/4790/5518/5054/1636/8503/811/7043/7040/8772/2778/7048/713/148022/3551/7097/714/5516/3576/2770/5515/10000/6347/5519/107/3460/5332/919/2767	78	FASLG,NFKBIA,C3,CFLAR,PIK3CA,TNF,PIK3R1,MAPK9,GNAL,JUN,IFNGR1,TGFB2,MAPK3,CASP8,PIK3CB,IKBKG,AKT2,NOS2,PPP2R2B,FAS,GNAO1,MAPK13,MAPK8,PPP2R2D,GNA14,IRAK1,GNAI2,MAPK10,SMAD2,MYD88,C1QA,MAPK14,TLR9,PIK3CD,TNFRSF1A,BDKRB2,RELA,MAPK11,FOS,TLR6,PLCB1,GNAQ,AKT1,TRAF6,CD3E,GNA15,PPP2R2A,IL6,TLR4,IRAK4,NFKB1,PPP2R1A,SERPINE1,ACE,PIK3R3,CALR,TGFB3,TGFB1,FADD,GNAS,TGFBR2,C1QB,TICAM1,IKBKB,TLR2,C1QC,PPP2CB,…	1.23	0.76	2.89449
hsa05017	hsa05017 Spinocerebellar ataxia [106]	106/5028	143/8112	0.0013507	0.0128124	0.00889635	5686/5710/146227/9519/2959/1600/9698/26100/60673/5290/5707/5295/5601/5695/10524/23130/773/9776/5705/2905/5694/293/5291/208/5579/8408/291/489/5690/7419/5599/83447/2904/7979/3516/4800/3748/5713/23369/4287/6667/6261/5602/5709/10528/5715/5293/6311/5682/5173/2890/2892/54205/23236/2776/207/5689/6712/5706/25814/11317/5708/11273/488/6511/10939/292/2891/9821/11047/5701/5684/2903/5685/29982/8503/2911/6908/…	106	PSMA5,PSMD4,BEAN1,TBPL1,GTF2B,DAB1,PUM1,WIPI2,ATG101,PIK3CA,PSMD1,PIK3R1,MAPK9,PSMB7,KAT5,ATG2A,CACNA1A,ATG13,PSMC5,GRIN2C,PSMB6,SLC25A6,PIK3CB,AKT2,PRKCB,ULK1,SLC25A4,ATP2A3,PSMB2,VDAC3,MAPK8,SLC25A31,GRIN2B,SEM1,RBPJ,NFYA,KCNC3,PSMD7,PUM2,ATXN3,SP1,RYR1,MAPK10,PSMD3,NOP56,PSMD9,PIK3CD,ATXN2,PSMA1,PDYN,GRIA1,GRIA3,CYCS,PLCB1,GNAQ,AKT1,PSMB1,SPTBN2,PSMC6,ATXN10,RBPJL,PSMD2,ATXN2L,ATP2A2,SLC1A6,AF…	1.2	0.74	2.86944
hsa04012	hsa04012 ErbB signaling pathway [66]	66/5028	85/8112	0.00147719	0.013623	0.00945922	6777/5062/868/5290/5295/5601/6199/5609/3725/818/5063/2002/1398/5595/5291/208/5579/6776/2065/5599/10298/5747/3084/5602/6655/5605/6654/27/6198/5293/1839/817/1950/6464/1399/673/207/5058/7039/25759/1027/815/56924/4893/4690/5336/25/3265/8503/572/6714/816/4609/2064/2069/1956/5582/3845/867/10000/685/369/2885/9542/2549/2066	66	STAT5B,PAK2,CBLB,PIK3CA,PIK3R1,MAPK9,RPS6KB2,MAP2K7,JUN,CAMK2G,PAK3,ELK1,CRK,MAPK3,PIK3CB,AKT2,PRKCB,STAT5A,ERBB3,MAPK8,PAK4,PTK2,NRG1,MAPK10,SOS2,MAP2K2,SOS1,ABL2,RPS6KB1,PIK3CD,HBEGF,CAMK2D,EGF,SHC1,CRKL,BRAF,AKT1,PAK1,TGFA,SHC2,CDKN1B,CAMK2A,PAK6,NRAS,NCK1,PLCG2,ABL1,HRAS,PIK3R3,BAD,SRC,CAMK2B,MYC,ERBB2,EREG,EGFR,PRKCG,KRAS,CBL,AKT3,BTC,ARAF,GRB2,NRG2,GAB1,ERBB4	1.25	0.78	2.83056
hsa04022	hsa04022 cGMP-PKG signaling pathway [122]	122/5028	167/8112	0.00155026	0.0136656	0.00948883	477/148/490/5530/468/3779/134/476/775/114/805/4772/4638/486/151/5997/1909/27094/9475/5595/146/293/2626/208/4773/4208/291/489/6546/7419/3778/83447/148327/5592/4659/4776/27345/4775/2771/776/5605/5499/6547/480/64764/153/3667/91860/1259/2768/2969/493/624/4846/1386/23236/2776/207/84699/23533/10672/387/196883/9569/5532/5138/488/292/152/4882/6722/112/5533/4205/1258/1388/3764/154/572/491/779/6093/5350/48…	122	ATP1A2,ADRA1A,ATP2B1,PPP3CA,ATF4,KCNMB1,ADORA1,ATP1A1,CACNA1C,ADCY8,CALM2,NFATC1,MYLK,FXYD2,ADRA2B,RGS2,EDNRA,KCNMB3,ROCK2,MAPK3,ADRA1D,SLC25A6,GATA4,AKT2,NFATC2,MEF2C,SLC25A4,ATP2A3,SLC8A1,VDAC3,KCNMA1,SLC25A31,CREB3L4,PRKG1,PPP1R12A,NFATC4,KCNMB4,NFATC3,GNAI2,CACNA1D,MAP2K2,PPP1CA,SLC8A3,ATP1A4,CREB3L2,ADRB1,IRS1,CALML4,CNGA1,GNA12,GTF2I,ATP2B4,BDKRB2,NOS3,ATF2,PLCB1,GNAQ,AKT1,CREB3L3,PIK3R5,GN…	1.18	0.73	2.8096
hsa04210	hsa04210 Apoptosis [101]	101/5028	136/8112	0.00156414	0.0136656	0.00948883	356/317/71/4792/1508/468/1075/9131/1514/8837/843/5290/840/7124/597/5295/5601/153090/824/581/10376/3725/598/6708/9451/5595/841/472/5291/8517/208/6709/355/84823/10018/1513/4803/1521/5599/7846/27113/596/5602/5605/8743/842/578/1677/5293/7132/55367/8722/9020/5970/2353/54205/1676/10039/112714/207/10038/5170/8795/7157/1616/51807/5551/1520/1522/4000/1519/1649/4893/8737/4790/3265/8503/572/27429/60/4217/87…	101	FASLG,APAF1,ACTG1,NFKBIA,CTSB,ATF4,CTSC,AIFM1,CTSL,CFLAR,CASP10,PIK3CA,CASP7,TNF,BCL2A1,PIK3R1,MAPK9,DAB2IP,CAPN2,BAX,TUBA1B,JUN,BCL2L1,SPTA1,EIF2AK3,MAPK3,CASP8,ATM,PIK3CB,IKBKG,AKT2,SPTAN1,FAS,LMNB2,BCL2L11,CTSK,NGF,CTSW,MAPK8,TUBA1A,BBC3,BCL2,MAPK10,MAP2K2,TNFSF10,CASP9,BAK1,DFFB,PIK3CD,TNFRSF1A,PIDD1,CTSF,MAP3K14,RELA,FOS,CYCS,DFFA,PARP3,TUBA3E,AKT1,PARP2,PDPK1,TNFRSF10B,TP53,DAXX,TUBA8,PRF1,…	1.2	0.74	2.80572
hsa04360	hsa04360 Axon guidance [132]	132/5028	182/8112	0.00162593	0.0138413	0.00961078	57715/6405/5062/54434/5530/3611/10512/6586/1808/6092/54437/80031/5290/5295/56288/6259/7220/3984/818/7852/5063/2044/285220/1072/6237/23365/55740/9475/2048/5595/23380/23654/5291/84612/4773/8829/10371/10500/10505/85464/64218/10298/5879/5727/5747/4776/7474/5365/3983/223117/4775/5881/2771/9723/27289/655/5781/6387/7869/22885/5293/7223/817/998/137970/2242/9901/1020/84448/25791/2534/5170/387/1073/5058/19…	132	SEMA4G,SEMA3F,PAK2,SSH1,PPP3CA,ILK,SEMA3C,SLIT3,DPYSL2,ROBO2,SEMA5B,SEMA6D,PIK3CA,PIK3R1,PARD3,RYK,TRPC1,LIMK1,CAMK2G,CXCR4,PAK3,EPHA5,EPHA6,CFL1,RRAS,ARHGEF12,ENAH,ROCK2,EPHB2,MAPK3,SRGAP2,PLXNB2,PIK3CB,PARD6B,NFATC2,NRP1,SEMA3A,SEMA6C,SEMA4F,SSH2,SEMA4A,PAK4,RAC1,PTCH1,PTK2,NFATC4,WNT5A,PLXNB3,ABLIM1,SEMA3D,NFATC3,RAC3,GNAI2,SEMA3E,RND1,BMP7,PTPN11,CXCL12,SEMA3B,ABLIM3,PIK3CD,TRPC4,CAMK2D,CDC42…	1.17	0.73	2.7889
hsa03060	hsa03060 Protein export [21]	21/5028	23/8112	0.00181841	0.0150928	0.0104798	55176/6726/196294/90701/23478/10952/6734/6727/9789/6730/58477/29927/28972/6728/5018/83943/60559/6729/11231/6731/23480	21	SEC61A2,SRP9,IMMP1L,SEC11C,SEC11A,SEC61B,SRPRA,SRP14,SPCS2,SRP68,SRPRB,SEC61A1,SPCS1,SRP19,OXA1L,IMMP2L,SPCS3,SRP54,SEC63,SRP72,SEC61G	1.47	0.91	2.74031
hsa04380	hsa04380 Osteoclast differentiation [95]	95/5028	128/8112	0.00220306	0.0178394	0.0123869	29760/4792/5530/55423/6850/4791/799/5290/4772/6688/7124/5295/5601/6772/5971/11006/54209/5609/10859/23547/4689/7305/3725/3455/3459/7042/8878/2213/6773/8651/1535/5595/3727/5291/2354/8517/3554/208/4773/5468/5603/1513/5599/5879/3454/54/1540/5602/1432/5293/10326/7132/126014/2212/8061/23118/11024/9020/5970/353514/5600/2353/207/2534/7189/2355/4688/3716/5532/1435/5533/4790/5336/2274/8503/9846/2209/2214/7…	95	BLNK,NFKBIA,PPP3CA,SIRPG,SYK,NFKB2,CALCR,PIK3CA,NFATC1,SPI1,TNF,PIK3R1,MAPK9,STAT1,RELB,LILRB4,TREM2,MAP2K7,LILRB1,LILRA4,NCF4,TYROBP,JUN,IFNAR2,IFNGR1,TGFB2,SQSTM1,FCGR2B,STAT2,SOCS1,CYBA,MAPK3,JUND,PIK3CB,FOSB,IKBKG,IL1R1,AKT2,NFATC2,PPARG,MAPK13,CTSK,MAPK8,RAC1,IFNAR1,ACP5,CYLD,MAPK10,MAPK14,PIK3CD,SIRPB1,TNFRSF1A,OSCAR,FCGR2A,FOSL1,TAB2,LILRA1,MAP3K14,RELA,LILRA5,MAPK11,FOS,AKT1,FYN,TRAF6,FOS…	1.2	0.74	2.65697
hsa05133	hsa05133 Pertussis [59]	59/5028	76/8112	0.00262641	0.0203017	0.0140966	3661/718/805/840/7124/5601/834/3725/1072/5595/3689/653509/4843/5603/5599/3678/3654/2771/5602/353376/4615/712/1432/715/91860/5970/5600/2353/717/114548/7189/387/1073/725/3569/7099/51135/3684/51561/4790/727/716/3688/722/114609/713/710/148022/836/801/929/29108/714/3576/2770/808/3552/23643/721	59	IRF3,C3,CALM2,CASP7,TNF,MAPK9,CASP1,JUN,CFL1,MAPK3,ITGB2,SFTPA1,NOS2,MAPK13,MAPK8,ITGA5,IRAK1,GNAI2,MAPK10,TICAM2,MYD88,C1QA,MAPK14,C1R,CALML4,RELA,MAPK11,FOS,C2,NLRP3,TRAF6,RHOA,CFL2,C4BPB,IL6,TLR4,IRAK4,ITGAM,IL23A,NFKB1,C5,C1S,ITGB1,C4BPA,TIRAP,C1QB,SERPING1,TICAM1,CASP3,CALM1,CD14,PYCARD,C1QC,CXCL8,GNAI1,CALM3,IL1A,LY96,C4B	1.25	0.78	2.58064
hsa05235	hsa05235 PD-L1 expression and PD-1 checkpoint pathway in cancer [68]	68/5028	89/8112	0.00266928	0.0203017	0.0140966	4792/5530/3091/238/5290/4772/5295/6199/6772/3725/3459/5777/7535/5595/5291/8517/208/4773/5588/5603/3717/4775/4215/353376/5605/4793/5781/4615/6198/1432/1457/54106/5293/10125/5970/1950/5600/2353/5606/207/7189/3716/916/27040/5532/7099/5533/4893/4790/6774/3265/8503/4794/27436/114609/1956/148022/3551/7097/1459/3845/5133/3932/10000/5728/3460/919/10538	68	NFKBIA,PPP3CA,HIF1A,ALK,PIK3CA,NFATC1,PIK3R1,RPS6KB2,STAT1,JUN,IFNGR1,PTPN6,ZAP70,MAPK3,PIK3CB,IKBKG,AKT2,NFATC2,PRKCQ,MAPK13,JAK2,NFATC3,MAP3K3,TICAM2,MAP2K2,NFKBIB,PTPN11,MYD88,RPS6KB1,MAPK14,CSNK2A1,TLR9,PIK3CD,RASGRP1,RELA,EGF,MAPK11,FOS,MAP2K3,AKT1,TRAF6,JAK1,CD3E,LAT,PPP3CB,TLR4,PPP3CC,NRAS,NFKB1,STAT3,HRAS,PIK3R3,NFKBIE,EML4,TIRAP,EGFR,TICAM1,IKBKB,TLR2,CSNK2A2,KRAS,PDCD1,LCK,AKT3,PTEN,IFN…	1.23	0.76	2.57361
hsa05417	hsa05417 Lipid and atherosclerosis [153]	153/5028	215/8112	0.00269059	0.0203017	0.0140966	356/317/3661/4792/7409/5530/468/3665/4973/4780/805/5290/4772/840/7124/5295/6403/5601/7410/3312/834/581/5906/5609/4689/3725/598/9138/818/3308/5908/9451/1535/9475/5595/841/5291/8517/208/4773/5468/355/5603/5599/1548/5879/177/3717/5747/3654/3949/4775/3929/596/4312/5602/353376/8743/842/4615/1432/5293/7132/91860/23118/6256/817/998/5970/6401/142678/5600/3304/2353/54205/6258/5606/114548/4846/10333/23236/…	153	FASLG,APAF1,IRF3,NFKBIA,VAV1,PPP3CA,ATF4,IRF7,OLR1,NFE2L2,CALM2,PIK3CA,NFATC1,CASP7,TNF,PIK3R1,SELP,MAPK9,VAV2,HSPA8,CASP1,BAX,RAP1A,MAP2K7,NCF4,JUN,BCL2L1,ARHGEF1,CAMK2G,HSPA4,RAP1B,EIF2AK3,CYBA,ROCK2,MAPK3,CASP8,PIK3CB,IKBKG,AKT2,NFATC2,PPARG,FAS,MAPK13,MAPK8,CYP2A6,RAC1,AGER,JAK2,PTK2,IRAK1,LDLR,NFATC3,LBP,BCL2,MMP1,MAPK10,TICAM2,TNFSF10,CASP9,MYD88,MAPK14,PIK3CD,TNFRSF1A,CALML4,TAB2,RXRA,CAMK…	1.15	0.71	2.57015
hsa05219	hsa05219 Bladder cancer [34]	34/5028	41/8112	0.00314896	0.022924	0.0159174	999/9252/7422/4193/11186/1029/5595/4312/5605/595/1839/1950/673/7157/7057/1871/4313/1612/4893/3265/1019/6714/4609/2064/1956/1613/7380/1890/23604/3845/3576/4318/2261/369	34	CDH1,RPS6KA5,VEGFA,MDM2,RASSF1,CDKN2A,MAPK3,MMP1,MAP2K2,CCND1,HBEGF,EGF,BRAF,TP53,THBS1,E2F3,MMP2,DAPK1,NRAS,HRAS,CDK4,SRC,MYC,ERBB2,EGFR,DAPK3,UPK3A,TYMP,DAPK2,KRAS,CXCL8,MMP9,FGFR3,ARAF	1.34	0.83	2.50183
hsa05169	hsa05169 Epstein-Barr virus infection [144]	144/5028	202/8112	0.00317622	0.022924	0.0159174	317/3661/5710/29760/4792/3665/3109/6850/4791/5290/5707/3106/7124/5295/5601/7874/6772/5971/581/960/5609/965/3725/3455/5705/896/4193/4734/6773/841/5291/8517/1017/208/9612/355/894/5603/10018/4939/5599/7979/3516/5879/3454/3654/5713/596/9541/4938/5602/5709/4793/842/3105/578/22938/595/4615/1432/5293/23118/9020/890/5970/7128/5600/54205/5606/958/207/5610/1643/7189/3107/3716/916/3135/5706/7157/3569/1027/1…	144	APAF1,IRF3,PSMD4,BLNK,NFKBIA,IRF7,HLA-DMB,SYK,NFKB2,PIK3CA,PSMD1,HLA-B,TNF,PIK3R1,MAPK9,USP7,STAT1,RELB,BAX,CD44,MAP2K7,CD58,JUN,IFNAR2,PSMC5,CCND3,MDM2,NEDD4,STAT2,CASP8,PIK3CB,IKBKG,CDK2,AKT2,NCOR2,FAS,CCND2,MAPK13,BCL2L11,OAS2,MAPK8,SEM1,RBPJ,RAC1,IFNAR1,IRAK1,PSMD7,BCL2,CIR1,OAS1,MAPK10,PSMD3,NFKBIB,CASP9,HLA-A,BAK1,SNW1,CCND1,MYD88,MAPK14,PIK3CD,TAB2,MAP3K14,CCNA2,RELA,TNFAIP3,MAPK11,CYCS,MA…	1.15	0.71	2.49809
hsa04728	hsa04728 Dopaminergic synapse [97]	97/5028	132/8112	0.00335978	0.0237329	0.0164791	5530/468/775/805/5601/2782/2774/5567/773/1815/1814/409/774/818/5527/220074/5529/208/5579/5521/2775/5603/5599/2904/55844/148327/2771/5602/776/5499/4129/64764/1432/50632/91860/84152/817/2890/2892/5600/2353/6323/1386/23236/2776/207/84699/2786/5520/5532/815/408/1312/3799/5533/2891/1812/2903/5518/2787/1388/28227/55970/6571/816/2778/3708/406/2783/1385/2931/9575/5523/2791/90993/7054/5582/801/59345/5501/…	97	PPP3CA,ATF4,CACNA1C,CALM2,MAPK9,GNB1,GNAL,PRKACB,CACNA1A,DRD4,DRD3,ARRB2,CACNA1B,CAMK2G,PPP2R5C,LRTOMT,PPP2R5E,AKT2,PRKCB,PPP2R2B,GNAO1,MAPK13,MAPK8,GRIN2B,PPP2R2D,CREB3L4,GNAI2,MAPK10,CACNA1D,PPP1CA,MAOB,CREB3L2,MAPK14,CALY,CALML4,PPP1R1B,CAMK2D,GRIA1,GRIA3,MAPK11,FOS,SCN1A,ATF2,PLCB1,GNAQ,AKT1,CREB3L3,GNG4,PPP2R2A,PPP3CB,CAMK2A,ARRB1,COMT,KIF5B,PPP3CC,GRIA2,DRD1,GRIN2A,PPP2R1A,GNG5,ATF6B,PPP2R3…	1.19	0.73	2.47369
hsa04068	hsa04068 FoxO signaling pathway [96]	96/5028	131/8112	0.0040429	0.0279634	0.0194165	356/5106/9456/5347/5290/5295/5601/7874/7042/9454/4193/5595/472/5571/5291/1017/208/5564/3276/5565/894/5603/10018/114907/5599/5602/1454/6655/5605/80854/8743/6654/595/1432/5293/3667/11337/604/1950/5600/6789/1387/5897/3575/673/207/5170/23678/51422/23710/847/6517/11345/3569/1027/2308/4088/3479/9140/4893/4089/6774/3265/8503/2911/2309/7043/7040/53632/1647/3480/5562/3630/7048/1030/6502/10769/10365/6648/2…	96	FASLG,PCK2,HOMER1,PLK1,PIK3CA,PIK3R1,MAPK9,USP7,TGFB2,HOMER3,MDM2,MAPK3,ATM,PRKAG1,PIK3CB,CDK2,AKT2,PRKAB1,PRMT1,PRKAB2,CCND2,MAPK13,BCL2L11,FBXO32,MAPK8,MAPK10,CSNK1E,SOS2,MAP2K2,SETD7,TNFSF10,SOS1,CCND1,MAPK14,PIK3CD,IRS1,GABARAP,BCL6,EGF,MAPK11,STK4,CREBBP,RAG2,IL7R,BRAF,AKT1,PDPK1,SGK3,PRKAG2,GABARAPL1,CAT,SLC2A4,GABARAPL2,IL6,CDKN1B,FOXO1,SMAD3,IGF1,ATG12,NRAS,SMAD4,STAT3,HRAS,PIK3R3,GRM1,FO…	1.18	0.73	2.39331
hsa04024	hsa04024 cAMP signaling pathway [156]	156/5028	221/8112	0.00414785	0.0281038	0.0195141	477/5733/4792/10846/490/5144/7409/134/476/775/11069/51196/114/805/5290/4772/5295/5348/5601/7074/7410/5567/486/5906/22800/3725/5141/2905/818/1909/2696/6237/5908/9475/5595/5291/55811/208/5142/489/5599/2904/148327/5879/5727/4659/10411/10257/51738/5881/2771/5602/776/5605/5499/480/64764/56670/153/5293/91860/1259/1394/6751/84152/116/493/8310/817/5970/2890/2892/5337/51/2353/1387/1262/4886/2550/673/207/8…	156	ATP1A2,PTGER3,NFKBIA,PDE10A,ATP2B1,PDE4D,VAV1,ADORA1,ATP1A1,CACNA1C,RAPGEF4,PLCE1,ADCY8,CALM2,PIK3CA,NFATC1,PIK3R1,FXYD1,MAPK9,TIAM1,VAV2,PRKACB,FXYD2,RAP1A,RRAS2,JUN,PDE4A,GRIN2C,CAMK2G,EDNRA,GIPR,RRAS,RAP1B,ROCK2,MAPK3,PIK3CB,ADCY10,AKT2,PDE4B,ATP2A3,MAPK8,GRIN2B,CREB3L4,RAC1,PTCH1,PPP1R12A,RAPGEF3,ABCC4,GHRL,RAC3,GNAI2,MAPK10,CACNA1D,MAP2K2,PPP1CA,ATP1A4,CREB3L2,SUCNR1,ADRB1,PIK3CD,CALML4,CNGA…	1.14	0.71	2.38218
hsa04066	hsa04066 HIF-1 signaling pathway [81]	81/5028	109/8112	0.00428236	0.0282753	0.0196332	8453/5214/6194/3091/5290/5295/6199/3939/405/6921/3101/3459/226/7422/5213/818/284/285/5595/5291/208/5579/4843/9470/6923/2872/1977/3948/112399/596/5605/5160/6198/3570/5293/817/5970/2597/1950/1387/4846/3098/207/5209/3945/1906/3569/1027/815/7099/2321/3162/5211/3479/4790/2026/6774/5336/112398/5054/7076/8503/2023/816/2027/4055/7010/3480/7037/3630/9978/2064/1956/5162/3643/5582/5230/10000/8569/3460/2033	81	CUL2,PFKP,RPS6,HIF1A,PIK3CA,PIK3R1,RPS6KB2,LDHA,ARNT,ELOC,HK3,IFNGR1,ALDOA,VEGFA,PFKM,CAMK2G,ANGPT1,ANGPT2,MAPK3,PIK3CB,AKT2,PRKCB,NOS2,EIF4E2,ELOB,MKNK2,EIF4E,LDHC,EGLN3,BCL2,MAP2K2,PDHA1,RPS6KB1,IL6R,PIK3CD,CAMK2D,RELA,GAPDH,EGF,CREBBP,NOS3,HK1,AKT1,PFKFB3,LDHB,EDN1,IL6,CDKN1B,CAMK2A,TLR4,FLT1,HMOX1,PFKL,IGF1,NFKB1,ENO2,STAT3,PLCG2,EGLN2,SERPINE1,TIMP1,PIK3R3,ENO1,CAMK2B,ENO3,LTBR,TEK,IGF1R,TFR…	1.2	0.74	2.36832
hsa05410	hsa05410 Hypertrophic cardiomyopathy [68]	68/5028	90/8112	0.0043435	0.0282753	0.0196332	71/93589/785/782/775/7124/6443/3679/7042/7170/3694/1756/7139/7169/4607/5571/3696/3691/5564/5565/489/7168/6546/3693/3678/776/6547/3673/183/7273/784/9254/51422/27092/1906/781/3569/4634/488/783/6445/7171/59283/4000/3479/27091/8515/10368/3672/1605/2010/1636/779/60/55799/7043/7040/3688/53632/70/5562/6444/1674/3685/6543/3655/778/3675	68	ACTG1,CACNA2D4,CACNB4,CACNB1,CACNA1C,TNF,SGCB,ITGA7,TGFB2,TPM3,ITGB6,DMD,TNNT2,TPM2,MYBPC3,PRKAG1,ITGB8,ITGB4,PRKAB1,PRKAB2,ATP2A3,TPM1,SLC8A1,ITGB5,ITGA5,CACNA1D,SLC8A3,ITGA2,AGT,TTN,CACNB3,CACNA2D2,PRKAG2,CACNG4,EDN1,CACNA2D1,IL6,MYL3,ATP2A2,CACNB2,SGCG,TPM4,CACNG8,LMNA,IGF1,CACNG5,ITGA10,CACNG3,ITGA1,DAG1,EMD,ACE,CACNA1S,ACTB,CACNA2D3,TGFB3,TGFB1,ITGB1,PRKAG3,ACTC1,PRKAA1,SGCD,DES,ITGAV,SLC8A2…	1.22	0.76	2.36216
hsa04912	hsa04912 GnRH signaling pathway [70]	70/5028	93/8112	0.00451397	0.02882	0.0200113	468/775/114/805/5601/4214/100137049/5567/5609/3725/818/2002/10746/4216/5595/5579/5603/5599/4215/5602/776/6655/5605/6654/1432/2185/91860/1839/817/998/5337/5600/5606/23236/2776/283748/196883/815/4313/112/4893/2797/3265/2798/6714/779/8605/816/2778/3708/5321/5580/1956/801/3845/1958/2796/123745/255189/1081/5568/2488/4323/107/808/5332/2885/778/3710/2767	70	ATF4,CACNA1C,ADCY8,CALM2,MAPK9,MAP3K1,PLA2G4B,PRKACB,MAP2K7,JUN,CAMK2G,ELK1,MAP3K2,MAP3K4,MAPK3,PRKCB,MAPK13,MAPK8,MAP3K3,MAPK10,CACNA1D,SOS2,MAP2K2,SOS1,MAPK14,PTK2B,CALML4,HBEGF,CAMK2D,CDC42,PLD1,MAPK11,MAP2K3,PLCB1,GNAQ,PLA2G4D,ADCY4,CAMK2A,MMP2,ADCY6,NRAS,GNRH2,HRAS,GNRHR,SRC,CACNA1S,PLA2G4C,CAMK2B,GNAS,ITPR1,PLA2G4A,PRKCD,EGFR,CALM1,KRAS,EGR1,GNRH1,PLA2G4E,PLA2G4F,CGA,PRKACG,FSHB,MMP14,ADCY1…	1.21	0.75	2.34544
hsa04390	hsa04390 Hippo signaling pathway [113]	113/5028	157/8112	0.00515627	0.0318241	0.0220973	7533/71/7531/7161/2246/999/4086/8326/25937/7483/8321/8945/10413/56288/7042/896/11186/10207/1739/3993/3689/324/84612/5521/6934/894/51176/7005/55844/1742/27113/6932/7474/7534/655/654/1454/4087/1856/85409/5499/595/10971/7529/650/7482/7480/166824/3397/154796/7004/8324/8200/5520/8323/1495/7855/151449/60485/7003/4088/1741/1855/4089/8463/5518/657/55233/5054/4092/8322/9113/60/7043/10297/1499/7040/4609/47…	113	YWHAH,ACTG1,YWHAE,TP73,FGF1,CDH1,SMAD1,FZD9,WWTR1,WNT9A,FZD1,BTRC,YAP1,PARD3,TGFB2,CCND3,RASSF1,PATJ,DLG1,LLGL2,ITGB2,APC,PARD6B,PPP2R2B,TCF7L2,CCND2,LEF1,TEAD3,PPP2R2D,DLG4,BBC3,TCF7,WNT5A,YWHAZ,BMP7,BMP6,CSNK1E,SMAD2,DVL2,NKD2,PPP1CA,CCND1,YWHAQ,YWHAB,BMP2,WNT2B,WNT10B,RASSF6,ID1,AMOT,TEAD4,FZD7,GDF5,PPP2R2A,FZD6,CTNNA1,FZD5,GDF7,SAV1,TEAD1,SMAD3,DLG3,DVL1,SMAD4,TEAD2,PPP2R1A,BMPR1A,MOB1A,SERPI…	1.16	0.72	2.28766	BMP4	SOX2
hsa04530	hsa04530 Tight junction [121]	121/5028	169/8112	0.00517621	0.0318241	0.0220973	10093/71/84952/87/123720/149461/5601/4214/7074/93643/5567/56288/5906/5609/10376/3725/8531/913/23562/10207/4734/3308/1739/3993/9475/5571/2626/9074/84612/5564/5521/23327/83700/5565/91862/5599/5111/55844/5879/7846/4478/5602/776/4637/595/8189/7122/998/92359/140465/57826/861/112714/154796/9368/7082/51735/387/50848/51422/910/1366/5520/103910/10097/51807/9414/7430/51421/1741/24146/5010/653857/5962/5518/…	121	ARPC4,ACTG1,CGNL1,ACTN1,WHAMM,CLDN19,MAPK9,MAP3K1,TIAM1,TJAP1,PRKACB,PARD3,RAP1A,MAP2K7,TUBA1B,JUN,YBX3,CD1E,CLDN14,PATJ,NEDD4,HSPA4,DLG1,LLGL2,ROCK2,PRKAG1,GATA4,CLDN6,PARD6B,PRKAB1,PPP2R2B,NEDD4L,JAM3,PRKAB2,MARVELD3,MAPK8,PCNA,PPP2R2D,RAC1,TUBA1A,MSN,MAPK10,CACNA1D,MYL6,CCND1,SYMPK,CLDN5,CDC42,CRB3,MYL6B,RAP2C,RUNX1,TUBA3E,AMOT,SLC9A3R1,TJP1,RAPGEF6,RHOA,F11R,PRKAG2,CD1B,CLDN7,PPP2R2A,MYL12B,A…	1.16	0.72	2.28599
hsa04152	hsa04152 AMPK signaling pathway [88]	88/5028	120/8112	0.00560368	0.0338258	0.0234872	148/5106/5214/81617/5290/5295/6199/10645/31/5213/5527/6319/5210/5571/5291/5529/208/8408/3156/32/5564/5521/5468/2997/5565/55844/148327/3172/595/64764/6198/5293/3667/7249/1374/92335/890/207/84699/5170/5209/51422/7248/6517/51094/5520/2308/23216/5211/948/3479/6720/1938/5518/3953/28227/8503/2309/5862/53632/8900/3480/5562/3630/1385/23411/5523/23417/3643/90993/6885/51719/3991/2203/5516/126129/55012/8433…	88	ADRA1A,PCK2,PFKP,CAB39L,PIK3CA,PIK3R1,RPS6KB2,CAMKK2,ACACA,PFKM,PPP2R5C,SCD,PFKFB4,PRKAG1,PIK3CB,PPP2R5E,AKT2,ULK1,HMGCR,ACACB,PRKAB1,PPP2R2B,PPARG,GYS1,PRKAB2,PPP2R2D,CREB3L4,HNF4A,CCND1,CREB3L2,RPS6KB1,PIK3CD,IRS1,TSC2,CPT1A,STRADA,CCNA2,AKT1,CREB3L3,PDPK1,PFKFB3,PRKAG2,TSC1,SLC2A4,ADIPOR1,PPP2R2A,FOXO1,TBC1D1,PFKL,CD36,IGF1,SREBF1,EEF2,PPP2R1A,LEPR,PPP2R3B,PIK3R3,FOXO3,RAB2A,PRKAG3,CCNA1,IGF1R…	1.18	0.73	2.25153
hsa04140	hsa04140 Autophagy - animal [102]	102/5028	141/8112	0.00598783	0.0354993	0.0246492	1508/26100/5861/81631/3091/55578/60673/1514/8837/5290/5295/9474/5601/6199/5567/23130/10645/9776/22800/598/8878/118471/6237/9451/5595/83734/55014/8897/5291/208/8408/5588/9110/5599/596/3920/5602/5605/6198/5293/3667/7249/11337/53349/207/5170/7189/10010/23710/285973/7248/11345/7879/8673/22808/1612/9821/9140/4893/51100/9342/29982/3265/8503/572/64419/140775/3916/58476/3708/3480/5562/3630/81671/22863/23…	102	CTSB,WIPI2,RAB1A,MAP1LC3B,HIF1A,SUPT20H,ATG101,CTSL,CFLAR,PIK3CA,PIK3R1,ATG5,MAPK9,RPS6KB2,PRKACB,ATG2A,CAMKK2,ATG13,RRAS2,BCL2L1,SQSTM1,PRAP1,RRAS,EIF2AK3,MAPK3,ATG10,STX17,MTMR3,PIK3CB,AKT2,ULK1,PRKCQ,MTMR4,MAPK8,BCL2,LAMP2,MAPK10,MAP2K2,RPS6KB1,PIK3CD,IRS1,TSC2,GABARAP,ZFYVE1,AKT1,PDPK1,TRAF6,TANK,GABARAPL1,ATG9B,TSC1,GABARAPL2,RAB7A,VAMP8,MRAS,DAPK1,RB1CC1,ATG12,NRAS,SH3GLB1,SNAP29,NRBF2,HRAS…	1.17	0.72	2.22273
hsa04370	hsa04370 VEGF signaling pathway [46]	46/5028	59/8112	0.00659872	0.0383819	0.0266507	5530/5290/5295/100137049/7422/5595/8877/5291/208/5579/4773/5603/5879/5747/5881/5605/842/9047/1432/9261/5293/998/5600/4846/207/283748/25759/5532/5533/4893/5829/5336/3265/8503/572/6714/8605/5321/3791/5582/3845/123745/255189/5743/10000/56848	46	PPP3CA,PIK3CA,PIK3R1,PLA2G4B,VEGFA,MAPK3,SPHK1,PIK3CB,AKT2,PRKCB,NFATC2,MAPK13,RAC1,PTK2,RAC3,MAP2K2,CASP9,SH2D2A,MAPK14,MAPKAPK2,PIK3CD,CDC42,MAPK11,NOS3,AKT1,PLA2G4D,SHC2,PPP3CB,PPP3CC,NRAS,PXN,PLCG2,HRAS,PIK3R3,BAD,SRC,PLA2G4C,PLA2G4A,KDR,PRKCG,KRAS,PLA2G4E,PLA2G4F,PTGS2,AKT3,SPHK2	1.26	0.78	2.18054
hsa05223	hsa05223 Non-small cell lung cancer [55]	55/5028	72/8112	0.00670527	0.0383819	0.0266507	83593/6777/238/5290/5295/581/11186/1029/5595/5291/208/5579/6776/6655/5605/6654/842/578/595/5293/2272/6256/1950/6789/6258/673/207/5170/1643/7039/7157/1871/3799/4893/3082/4233/6774/3718/5336/3265/1019/8503/572/2309/5915/1647/27436/2064/1956/5582/3845/10000/4616/369/2885	55	RASSF5,STAT5B,ALK,PIK3CA,PIK3R1,BAX,RASSF1,CDKN2A,MAPK3,PIK3CB,AKT2,PRKCB,STAT5A,SOS2,MAP2K2,SOS1,CASP9,BAK1,CCND1,PIK3CD,FHIT,RXRA,EGF,STK4,RXRG,BRAF,AKT1,PDPK1,DDB2,TGFA,TP53,E2F3,KIF5B,NRAS,HGF,MET,STAT3,JAK3,PLCG2,HRAS,CDK4,PIK3R3,BAD,FOXO3,RARB,GADD45A,EML4,ERBB2,EGFR,PRKCG,KRAS,AKT3,GADD45B,ARAF,GRB2	1.23	0.76	2.17358
hsa04014	hsa04014 Ras signaling pathway [162]	162/5028	232/8112	0.00695155	0.0389408	0.0270388	83593/356/4254/51365/3815/5062/5159/2246/51196/805/5290/2323/5869/5295/5601/2782/2264/7074/100137049/5567/5906/26279/22800/598/7422/5063/2002/7535/11186/2322/284/2260/6237/285/5908/5863/5595/5291/8517/208/5579/4804/4803/8822/5599/2904/10298/5879/5966/5881/23179/5602/6655/5605/6654/5781/8823/115727/27/8437/5293/5922/91860/10125/998/56034/5970/5337/1950/6789/6464/25780/207/2786/387/81579/5320/5058/…	162	RASSF5,FASLG,KITLG,PLA1A,KIT,PAK2,PDGFRB,FGF1,PLCE1,CALM2,PIK3CA,FLT3LG,RAB5B,PIK3R1,MAPK9,GNB1,FGFR4,TIAM1,PLA2G4B,PRKACB,RAP1A,PLA2G2D,RRAS2,BCL2L1,VEGFA,PAK3,ELK1,ZAP70,RASSF1,FLT3,ANGPT1,FGFR1,RRAS,ANGPT2,RAP1B,RGL2,MAPK3,PIK3CB,IKBKG,AKT2,PRKCB,NGFR,NGF,FGF17,MAPK8,GRIN2B,PAK4,RAC1,REL,RAC3,RGL1,MAPK10,SOS2,MAP2K2,SOS1,PTPN11,FGF16,RASGRP4,ABL2,RASAL1,PIK3CD,RASA2,CALML4,RASGRP1,CDC42,PDGFC,…	1.13	0.7	2.15792
hsa04350	hsa04350 TGF-beta signaling pathway [70]	70/5028	94/8112	0.0070375	0.0389408	0.0270388	5308/4086/7124/6199/7042/1634/26585/5595/269/4052/9765/6667/655/654/4087/6198/93/4681/650/90/1387/8454/3397/130399/387/7027/4093/8200/7057/151449/4088/2200/4089/5518/657/1875/4092/6093/7043/7040/4609/7048/1030/91/9978/7050/285704/6500/268/4838/3400/7044/656/4756/5516/658/64750/5515/3624/10468/5519/653/652/3626/4091/10637/56963/2033/92/3399	70	PITX2,SMAD1,TNF,RPS6KB2,TGFB2,DCN,GREM1,MAPK3,AMHR2,LTBP1,ZFYVE16,SP1,BMP7,BMP6,SMAD2,RPS6KB1,ACVR2B,NBL1,BMP2,ACVR1,CREBBP,CUL1,ID1,ACVR1C,RHOA,TFDP1,SMAD9,GDF5,THBS1,GDF7,SMAD3,FBN1,SMAD4,PPP2R1A,BMPR1A,E2F5,SMAD7,ROCK1,TGFB3,TGFB1,MYC,TGFBR2,CDKN2B,ACVR1B,RBX1,TGIF1,RGMB,SKP1,AMH,NODAL,ID4,LEFTY2,BMP8B,NEO1,PPP2CB,BMPR1B,SMURF2,PPP2CA,INHBA,FST,PPP2R1B,BMP5,BMP4,INHBC,SMAD6,LEFTY1,RGMA,EP300,A…	1.2	0.74	2.15258	BMP4
hsa03015	hsa03015 mRNA surveillance pathway [72]	72/5028	97/8112	0.00721529	0.0392701	0.0272674	10898/2521/100529063/1478/55339/10767/8732/11052/8761/5527/5529/53981/5521/55308/9939/55844/9887/124540/2733/23283/22985/5976/5499/56903/10914/51585/8189/65110/10284/2935/11269/1479/22916/29101/29107/5520/55110/4440/5518/9775/79869/28227/65109/26528/8731/80336/2107/53918/10978/29894/26019/81608/23381/5523/8106/55916/5501/1477/5516/11051/55012/23049/5515/10921/10482/5519/22794/80335/64895/26986/10…	72	CPSF4,FUS,BCL2L2-PABPN1,CSTF2,WDR33,HBS1L,RNGTT,CPSF6,PABPC4,PPP2R5C,PPP2R5E,CPSF2,PPP2R2B,DDX19A,RBM8A,PPP2R2D,SMG7,MSI2,GLE1,CSTF2T,ACIN1,UPF1,PPP1CA,PAPOLB,PAPOLA,PCF11,SYMPK,UPF3A,SAP18,GSPT1,DDX19B,CSTF3,NCBP2,SSU72,NXT1,PPP2R2A,MAGOHB,MSI1,PPP2R1A,EIF4A3,CPSF7,PPP2R3B,UPF3B,DAZAP1,RNMT,PABPC1L,ETF1,PELO,CLP1,CPSF1,UPF2,FIP1L1,SMG5,PPP2R3A,PABPN1,NXT2,PPP1CC,CSTF1,PPP2CB,NUDT21,PPP2R3C,SMG1,…	1.2	0.74	2.14175
hsa05145	hsa05145 Toxoplasmosis [82]	82/5028	112/8112	0.00789077	0.0422538	0.0293392	4792/3109/7124/3912/5601/6772/3312/3459/598/7042/8651/5595/841/8517/208/4843/3914/2775/5603/5599/3717/3654/3949/2771/596/5602/4793/345611/842/4615/1432/7132/23118/5970/5600/3304/54205/5606/958/207/23533/5170/7189/3588/3913/3716/7099/3306/51135/3127/3119/4790/6774/3123/572/7043/7040/3688/3115/3113/3911/10454/5294/3118/3551/3122/7097/836/6885/22798/146850/329/2770/3910/4261/240/10000/3655/3310/3460…	82	NFKBIA,HLA-DMB,TNF,LAMB1,MAPK9,STAT1,HSPA8,IFNGR1,BCL2L1,TGFB2,SOCS1,MAPK3,CASP8,IKBKG,AKT2,NOS2,LAMB3,GNAO1,MAPK13,MAPK8,JAK2,IRAK1,LDLR,GNAI2,BCL2,MAPK10,NFKBIB,IRGM,CASP9,MYD88,MAPK14,TNFRSF1A,TAB2,RELA,MAPK11,HSPA1B,CYCS,MAP2K3,CD40,AKT1,PIK3R5,PDPK1,TRAF6,IL10RB,LAMB2,JAK1,TLR4,HSPA2,IRAK4,HLA-DRB5,HLA-DQB1,NFKB1,STAT3,HLA-DRB1,BAD,TGFB3,TGFB1,ITGB1,HLA-DPB1,HLA-DPA1,LAMA5,TAB1,PIK3CG,HLA-DQ…	1.18	0.73	2.10288
hsa04919	hsa04919 Thyroid hormone signaling pathway [88]	88/5028	121/8112	0.00814692	0.042933	0.0298108	477/71/1827/5214/4855/2099/3091/476/9968/51196/5290/5295/5567/6772/486/5213/4193/7067/5595/2626/5291/208/5579/489/7068/23389/1733/8850/8648/5605/842/480/595/2648/5293/7249/9442/6256/9969/8202/1735/1387/6258/23236/207/5170/9862/7157/1734/488/2308/10499/5211/4893/8841/5336/3265/9611/29079/8503/572/6714/60/5350/1499/4609/10025/481/478/3066/10231/23439/3685/5582/116931/3845/5333/84812/5568/10000/9039…	88	ATP1A2,ACTG1,RCAN1,PFKP,NOTCH4,ESR1,HIF1A,ATP1A1,MED12,PLCE1,PIK3CA,PIK3R1,PRKACB,STAT1,FXYD2,PFKM,MDM2,THRA,MAPK3,GATA4,PIK3CB,AKT2,PRKCB,ATP2A3,THRB,MED13L,DIO1,KAT2B,NCOA1,MAP2K2,CASP9,ATP1A4,CCND1,KAT2A,PIK3CD,TSC2,MED27,RXRA,MED13,NCOA3,DIO3,CREBBP,RXRG,PLCB1,AKT1,PDPK1,MED24,TP53,DIO2,ATP2A2,FOXO1,NCOA2,PFKL,NRAS,HDAC3,PLCG2,HRAS,NCOR1,MED4,PIK3R3,BAD,SRC,ACTB,PLN,CTNNB1,MYC,MED16,ATP1B1,AT…	1.17	0.73	2.08901	BMP4
hsa04921	hsa04921 Oxytocin signaling pathway [110]	110/5028	154/8112	0.00839621	0.0435553	0.0302429	71/1827/5530/93589/785/782/775/57118/114/805/4772/100137049/4638/5567/10645/3725/5997/818/2002/4660/9475/5595/5571/57172/5579/4773/5564/4208/2775/5565/3770/4659/4776/4775/2771/6261/776/5605/5499/4637/595/91860/817/2353/140465/4846/23236/784/2776/9254/23533/387/51422/27092/283748/196883/54776/781/5532/815/783/4882/59283/112/5533/27091/4893/5021/1938/3265/10368/6714/779/6093/60/55799/4881/8605/816/…	110	ACTG1,RCAN1,PPP3CA,CACNA2D4,CACNB4,CACNB1,CACNA1C,CAMK1D,ADCY8,CALM2,NFATC1,PLA2G4B,MYLK,PRKACB,CAMKK2,JUN,RGS2,CAMK2G,ELK1,PPP1R12B,ROCK2,MAPK3,PRKAG1,CAMK1G,PRKCB,NFATC2,PRKAB1,MEF2C,GNAO1,PRKAB2,KCNJ14,PPP1R12A,NFATC4,NFATC3,GNAI2,RYR1,CACNA1D,MAP2K2,PPP1CA,MYL6,CCND1,CALML4,CAMK2D,FOS,MYL6B,NOS3,PLCB1,CACNB3,GNAQ,CACNA2D2,PIK3R5,RHOA,PRKAG2,CACNG4,PLA2G4D,ADCY4,PPP1R12C,CACNA2D1,PPP3CB,CAMK2A…	1.15	0.71	2.07592
hsa04216	hsa04216 Ferroptosis [33]	33/5028	41/8112	0.00889355	0.0454255	0.0315415	81631/5094/9474/7419/23657/23516/2730/246/2937/7157/4891/6303/3162/1356/2180/23305/6520/94033/7037/2512/112483/2181/5621/2729/2879/84557/8031/7417/30061/2495/64116/51703/10533	33	MAP1LC3B,PCBP2,ATG5,VDAC3,SLC7A11,SLC39A14,GCLM,ALOX15,GSS,TP53,SLC11A2,SAT1,HMOX1,CP,ACSL1,ACSL6,SLC3A2,FTMT,TFRC,FTL,SAT2,ACSL3,PRNP,GCLC,GPX4,MAP1LC3A,NCOA4,VDAC2,SLC40A1,FTH1,SLC39A8,ACSL5,ATG7	1.3	0.8	2.05092
hsa04926	hsa04926 Relaxin signaling pathway [93]	93/5028	129/8112	0.00985452	0.0495712	0.0344201	4792/468/4842/114/5290/5295/5601/2782/1284/5567/5609/3725/409/7422/1287/5595/1286/5291/208/4843/2775/1288/5603/5599/148327/2771/4312/5602/6655/5605/4087/6654/64764/1432/5293/1282/5970/5600/2353/4846/6464/1386/23236/207/84699/2786/196883/1906/25759/2769/4313/1277/1281/7423/408/3640/112/7424/4893/6013/4790/59/3265/2787/1388/8503/55970/6714/7040/59350/2778/7048/2783/1385/1956/2791/90993/1910/59345/3…	93	NFKBIA,ATF4,NOS1,ADCY8,PIK3CA,PIK3R1,MAPK9,GNB1,COL4A2,PRKACB,MAP2K7,JUN,ARRB2,VEGFA,COL4A5,MAPK3,COL4A4,PIK3CB,AKT2,NOS2,GNAO1,COL4A6,MAPK13,MAPK8,CREB3L4,GNAI2,MMP1,MAPK10,SOS2,MAP2K2,SMAD2,SOS1,CREB3L2,MAPK14,PIK3CD,COL4A1,RELA,MAPK11,FOS,NOS3,SHC1,ATF2,PLCB1,AKT1,CREB3L3,GNG4,ADCY4,EDN1,SHC2,GNA15,MMP2,COL1A1,COL3A1,VEGFB,ARRB1,INSL3,ADCY6,VEGFC,NRAS,RLN1,NFKB1,ACTA2,HRAS,GNG5,ATF6B,PIK3R3,GN…	1.16	0.72	2.00636
hsa05171	hsa05171 Coronavirus disease - COVID-19 [161]	161/5028	232/8112	0.0102194	0.0505549	0.0351031	3661/6160/4792/718/6194/7311/6850/51065/6176/6146/5290/6223/7124/5295/6403/5601/4600/6208/6772/6233/834/6218/6123/7450/6227/3725/3455/6125/51187/6773/51121/3921/5595/5291/8517/23521/5579/6141/8829/5603/4939/5599/100529239/6128/3454/6133/3654/2244/6137/4312/4938/5602/6159/140801/4793/4615/712/1432/715/3570/5293/7132/2212/6230/1839/23118/2197/6188/5970/3572/6234/5600/2353/64135/717/114548/6156/6201…	161	IRF3,RPL31,NFKBIA,C3,RPS6,UBA52,SYK,RPS27L,RPLP1,RPL22,PIK3CA,RPS19,TNF,PIK3R1,SELP,MAPK9,MX2,RPS14,STAT1,RPS27A,CASP1,RPS17,RPL3L,VWF,RPS21,JUN,IFNAR2,RPL5,RSL24D1,STAT2,RPL26L1,RPSA,MAPK3,PIK3CB,IKBKG,RPL13A,PRKCB,RPL18,NRP1,MAPK13,OAS2,MAPK8,RPS10-NUDT3,RPL6,IFNAR1,RPL9,IRAK1,FGB,RPL13,MMP1,OAS1,MAPK10,RPL29,RPL10L,NFKBIB,MYD88,C1QA,MAPK14,C1R,IL6R,PIK3CD,TNFRSF1A,FCGR2A,RPS25,HBEGF,TAB2,FAU,R…	1.12	0.69	1.99057
hsa04960	hsa04960 Aldosterone-regulated sodium reabsorption [30]	30/5028	37/8112	0.0103546	0.0505549	0.0351031	477/53828/476/5290/5295/486/5595/5291/5579/23327/3758/480/5293/3667/5170/9351/4306/6340/3479/8503/3291/3630/481/478/23439/3643/5582/3845/6338/483	30	ATP1A2,FXYD4,ATP1A1,PIK3CA,PIK3R1,FXYD2,MAPK3,PIK3CB,PRKCB,NEDD4L,KCNJ1,ATP1A4,PIK3CD,IRS1,PDPK1,SLC9A3R2,NR3C2,SCNN1G,IGF1,PIK3R3,HSD11B2,INS,ATP1B1,ATP1A3,ATP1B4,INSR,PRKCG,KRAS,SCNN1B,ATP1B3	1.31	0.81	1.98487
hsa04625	hsa04625 C-type lectin receptor signaling pathway [76]	76/5028	104/8112	0.0111249	0.0527399	0.0366203	4792/8915/5530/868/6850/64581/4791/805/5290/4772/7124/5295/5601/6772/5971/834/22800/3725/4193/6773/6237/23365/5595/841/5291/8517/208/4773/5603/5599/4776/4775/1540/5602/5781/1432/9261/64170/5293/91860/1960/9020/5970/5600/114548/207/387/5058/3569/5532/4046/22808/5533/4893/51561/4790/2207/10892/5336/3265/8503/6714/3708/6361/30835/5580/3551/801/3845/29108/5743/10000/53342/808/602/3710	76	NFKBIA,BCL10,PPP3CA,CBLB,SYK,CLEC7A,NFKB2,CALM2,PIK3CA,NFATC1,TNF,PIK3R1,MAPK9,STAT1,RELB,CASP1,RRAS2,JUN,MDM2,STAT2,RRAS,ARHGEF12,MAPK3,CASP8,PIK3CB,IKBKG,AKT2,NFATC2,MAPK13,MAPK8,NFATC4,NFATC3,CYLD,MAPK10,PTPN11,MAPK14,MAPKAPK2,CARD9,PIK3CD,CALML4,EGR3,MAP3K14,RELA,MAPK11,NLRP3,AKT1,RHOA,PAK1,IL6,PPP3CB,LSP1,MRAS,PPP3CC,NRAS,IL23A,NFKB1,FCER1G,MALT1,PLCG2,HRAS,PIK3R3,SRC,ITPR1,CCL17,CD209,PRKCD…	1.18	0.73	1.95371
hsa05212	hsa05212 Pancreatic cancer [57]	57/5028	76/8112	0.0112787	0.0527399	0.0366203	5290/5295/5601/6199/6772/581/598/7042/7422/1029/5595/5291/8517/208/5599/5879/5881/5602/4087/842/578/595/6198/5293/998/5970/5337/1950/673/207/1643/7039/3716/7157/10928/1871/4088/4089/4790/6774/5900/1019/8503/572/7043/7040/1647/7048/2064/9459/1956/3551/3845/5888/10000/4616/369	57	PIK3CA,PIK3R1,MAPK9,RPS6KB2,STAT1,BAX,BCL2L1,TGFB2,VEGFA,CDKN2A,MAPK3,PIK3CB,IKBKG,AKT2,MAPK8,RAC1,RAC3,MAPK10,SMAD2,CASP9,BAK1,CCND1,RPS6KB1,PIK3CD,CDC42,RELA,PLD1,EGF,BRAF,AKT1,DDB2,TGFA,JAK1,TP53,RALBP1,E2F3,SMAD3,SMAD4,NFKB1,STAT3,RALGDS,CDK4,PIK3R3,BAD,TGFB3,TGFB1,GADD45A,TGFBR2,ERBB2,ARHGEF6,EGFR,IKBKB,KRAS,RAD51,AKT3,GADD45B,ARAF	1.21	0.75	1.94774
hsa05220	hsa05220 Chronic myeloid leukemia [57]	57/5028	76/8112	0.0112787	0.0527399	0.0366203	4792/6777/5290/5295/581/598/7042/4193/1029/1398/1488/5595/5291/8517/208/6776/6655/5605/6654/5781/578/595/5293/5970/6464/1399/861/673/207/1643/25759/7157/1027/1871/4088/4893/4089/4790/25/3265/1019/8503/572/9846/7043/7040/4609/1647/7048/3066/3551/3845/867/10000/4616/369/2885	57	NFKBIA,STAT5B,PIK3CA,PIK3R1,BAX,BCL2L1,TGFB2,MDM2,CDKN2A,CRK,CTBP2,MAPK3,PIK3CB,IKBKG,AKT2,STAT5A,SOS2,MAP2K2,SOS1,PTPN11,BAK1,CCND1,PIK3CD,RELA,SHC1,CRKL,RUNX1,BRAF,AKT1,DDB2,SHC2,TP53,CDKN1B,E2F3,SMAD3,NRAS,SMAD4,NFKB1,ABL1,HRAS,CDK4,PIK3R3,BAD,GAB2,TGFB3,TGFB1,MYC,GADD45A,TGFBR2,HDAC2,IKBKB,KRAS,CBL,AKT3,GADD45B,ARAF,GRB2	1.21	0.75	1.94774
hsa04611	hsa04611 Platelet activation [89]	89/5028	124/8112	0.0137479	0.0633932	0.0440174	71/6850/114/5290/5295/100137049/4638/5567/5906/7450/7094/9138/83706/23365/5908/9475/5595/6786/5291/208/5603/5592/4659/2244/2771/5499/1432/8773/5293/3673/10125/2212/5600/6916/4846/23236/2776/207/23533/10672/2534/2815/387/283748/196883/8673/103910/1277/2811/1281/83660/10235/6915/112/2149/2207/5336/8503/5028/6714/6093/60/3688/8605/2778/3708/2909/2147/5023/5321/5294/5593/2814/5742/5584/54518/5501/123…	89	ACTG1,SYK,ADCY8,PIK3CA,PIK3R1,PLA2G4B,MYLK,PRKACB,RAP1A,VWF,TLN1,ARHGEF1,FERMT3,ARHGEF12,RAP1B,ROCK2,MAPK3,STIM1,PIK3CB,AKT2,MAPK13,PRKG1,PPP1R12A,FGB,GNAI2,PPP1CA,MAPK14,SNAP23,PIK3CD,ITGA2,RASGRP1,FCGR2A,MAPK11,TBXAS1,NOS3,PLCB1,GNAQ,AKT1,PIK3R5,GNA13,FYN,GP9,RHOA,PLA2G4D,ADCY4,VAMP8,MYL12B,COL1A1,GP1BA,COL3A1,TLN2,RASGRP2,TBXA2R,ADCY6,F2R,FCER1G,PLCG2,PIK3R3,P2RY1,SRC,ROCK1,ACTB,ITGB1,PLA2G4C,…	1.16	0.72	1.86176
hsa05168	hsa05168 Herpes simplex virus 1 infection [330]	330/5028	495/8112	0.0145611	0.0662229	0.0459823	356/317/3661/155061/162239/4792/79724/84914/163087/6672/79862/718/57209/7748/10520/3665/3109/6850/9831/256051/389114/7769/5290/3106/342908/7124/7695/5295/56242/6772/147923/7581/7743/581/55769/79744/80264/79230/55786/3455/3459/7752/598/972/285676/162966/388536/6773/728957/10308/8764/125919/9451/136051/25799/841/6430/55900/340252/5291/8517/170960/7571/255403/208/6432/10795/9534/339318/355/55552/493…	330	FASLG,APAF1,IRF3,ZNF746,ZFP1,NFKBIA,ZNF768,ZNF587,ZNF383,SP100,ZNF669,C3,ZNF248,ZNF195,ZNF211,IRF7,HLA-DMB,SYK,ZNF623,ZNF549,ZNF662,ZNF226,PIK3CA,HLA-B,ZNF404,TNF,ZNF136,PIK3R1,ZNF253,STAT1,ZNF420,ZNF33A,ZNF189,BAX,ZNF83,ZNF419,ZNF430,ZNF557,ZNF415,IFNAR2,IFNGR1,ZNF200,BCL2L1,CD74,ZNF454,ZNF600,ZNF790,STAT2,ZNF705D,ZNF267,TNFRSF14,ZNF543,EIF2AK3,ZNF786,ZNF324,CASP8,SRSF5,ZNF302,ZNF680,PIK3CB,IKBK…	1.08	0.67	1.83681
hsa05225	hsa05225 Hepatocellular carcinoma [118]	118/5028	168/8112	0.0148345	0.0664107	0.0461127	71/2949/8326/4780/7483/5290/8321/5295/6199/581/8289/598/7042/2002/6598/2938/1029/5595/6603/324/5291/2940/208/5579/6934/2946/51176/55274/221357/6595/10587/6932/7474/29117/86/6655/5605/4087/1856/6654/6597/7015/578/595/6198/5293/6599/7296/4258/7482/55193/6601/7480/2939/6464/23401/673/207/1643/4257/7039/8324/25759/7157/119391/1871/8323/7855/3162/4088/8110/1855/4893/9446/3082/4089/4233/5336/3265/1019/…	118	ACTG1,GSTM5,FZD9,NFE2L2,WNT9A,PIK3CA,FZD1,PIK3R1,RPS6KB2,BAX,ARID1A,BCL2L1,TGFB2,ELK1,SMARCB1,GSTA1,CDKN2A,MAPK3,SMARCD2,APC,PIK3CB,GSTA3,AKT2,PRKCB,TCF7L2,GSTM2,LEF1,PHF10,GSTA5,SMARCA2,TXNRD2,TCF7,WNT5A,BRD7,ACTL6A,SOS2,MAP2K2,SMAD2,DVL2,SOS1,SMARCA4,TERT,BAK1,CCND1,RPS6KB1,PIK3CD,SMARCC1,TXNRD1,MGST2,WNT2B,PBRM1,SMARCC2,WNT10B,GSTA2,SHC1,FRAT2,BRAF,AKT1,DDB2,MGST1,TGFA,FZD7,SHC2,TP53,GSTO2,E2F…	1.13	0.7	1.82873
hsa04213	hsa04213 Longevity regulating pathway - multiple species [47]	47/5028	62/8112	0.0150024	0.0664107	0.0461127	81570/114/5290/5295/9474/6199/5567/1410/3312/5571/5291/208/5564/5565/6198/5293/3667/3304/6647/207/51422/196883/847/3306/2308/112/3479/4893/3265/8503/2309/53632/3480/5562/3630/3066/6648/23411/3643/3845/5568/84335/10000/1979/107/3310/3303	47	CLPB,ADCY8,PIK3CA,PIK3R1,ATG5,RPS6KB2,PRKACB,CRYAB,HSPA8,PRKAG1,PIK3CB,AKT2,PRKAB1,PRKAB2,RPS6KB1,PIK3CD,IRS1,HSPA1B,SOD1,AKT1,PRKAG2,ADCY4,CAT,HSPA2,FOXO1,ADCY6,IGF1,NRAS,HRAS,PIK3R3,FOXO3,PRKAG3,IGF1R,PRKAA1,INS,HDAC2,SOD2,SIRT1,INSR,KRAS,PRKACG,AKT1S1,AKT3,EIF4EBP2,ADCY1,HSPA6,HSPA1A	1.22	0.76	1.82384
hsa04310	hsa04310 Wnt signaling pathway [117]	117/5028	167/8112	0.0170984	0.0741525	0.0514882	25776/5530/5467/8326/7483/1501/4772/8321/6907/5601/8945/5567/5663/6259/3725/896/818/7089/1488/9475/6425/27130/324/5579/84133/4773/4007/6934/894/51176/8549/5599/5879/4776/6932/7474/7091/4775/5881/5602/1454/1856/57680/85409/595/1457/8061/817/7088/54894/7482/1387/7480/84870/79718/8454/23401/23236/6422/55366/387/343637/144165/8324/7157/5532/56998/815/8323/7855/4920/4088/80319/1855/5533/4089/7090/8183…	117	CBY1,PPP3CA,PPARD,FZD9,WNT9A,CTNND2,NFATC1,FZD1,TBL1X,MAPK9,BTRC,PRKACB,PSEN1,RYK,JUN,CCND3,CAMK2G,TLE2,CTBP2,ROCK2,SFRP5,INVS,APC,PRKCB,ZNRF3,NFATC2,PRICKLE3,TCF7L2,CCND2,LEF1,LGR5,MAPK8,RAC1,NFATC4,TCF7,WNT5A,TLE4,NFATC3,RAC3,MAPK10,CSNK1E,DVL2,CHD8,NKD2,CCND1,CSNK2A1,FOSL1,CAMK2D,TLE1,RNF43,WNT2B,CREBBP,WNT10B,RSPO3,TBL1XR1,CUL1,FRAT2,PLCB1,SFRP1,LGR4,RHOA,RSPO4,PRICKLE1,FZD7,TP53,PPP3CB,CTNNB…	1.13	0.7	1.76705
hsa05140	hsa05140 Leishmaniasis [57]	57/5028	77/8112	0.0174214	0.0741525	0.0514882	4792/718/3109/7124/6772/4689/3725/3459/7042/5777/2002/1535/5595/3565/3689/5579/4843/5603/3717/3654/4793/4615/1432/2212/23118/5970/5600/2353/7189/4688/3716/7099/51135/3684/3127/3119/4790/3123/2209/7043/2214/7040/3688/3115/3113/10454/65108/3118/3122/7097/6885/1915/5743/1378/3460/3552/2215	57	NFKBIA,C3,HLA-DMB,TNF,STAT1,NCF4,JUN,IFNGR1,TGFB2,PTPN6,ELK1,CYBA,MAPK3,IL4,ITGB2,PRKCB,NOS2,MAPK13,JAK2,IRAK1,NFKBIB,MYD88,MAPK14,FCGR2A,TAB2,RELA,MAPK11,FOS,TRAF6,NCF2,JAK1,TLR4,IRAK4,ITGAM,HLA-DRB5,HLA-DQB1,NFKB1,HLA-DRB1,FCGR1A,TGFB3,FCGR3A,TGFB1,ITGB1,HLA-DPB1,HLA-DPA1,TAB1,MARCKSL1,HLA-DQA2,HLA-DRA,TLR2,MAP3K7,EEF1A1,PTGS2,CR1,IFNGR2,IL1A,FCGR3B	1.19	0.74	1.75892
hsa05412	hsa05412 Arrhythmogenic right ventricular cardiomyopathy [57]	57/5028	77/8112	0.0174214	0.0741525	0.0514882	71/93589/785/782/775/6443/3679/3694/1756/3696/3691/3728/6934/1832/51176/489/6546/3693/3678/6932/776/6547/3673/784/9254/27092/781/488/783/6445/1495/59283/4000/27091/8515/10368/3672/1605/2010/779/60/5318/55799/1499/3688/89/1824/6444/83439/1674/3685/2697/6543/3655/1496/778/3675	57	ACTG1,CACNA2D4,CACNB4,CACNB1,CACNA1C,SGCB,ITGA7,ITGB6,DMD,ITGB8,ITGB4,JUP,TCF7L2,DSP,LEF1,ATP2A3,SLC8A1,ITGB5,ITGA5,TCF7,CACNA1D,SLC8A3,ITGA2,CACNB3,CACNA2D2,CACNG4,CACNA2D1,ATP2A2,CACNB2,SGCG,CTNNA1,CACNG8,LMNA,CACNG5,ITGA10,CACNG3,ITGA1,DAG1,EMD,CACNA1S,ACTB,PKP2,CACNA2D3,CTNNB1,ITGB1,ACTN3,DSC2,SGCD,TCF7L1,DES,ITGAV,GJA1,SLC8A2,ITGA6,CTNNA2,CACNA1F,ITGA3	1.19	0.74	1.75892
hsa04145	hsa04145 Phagosome [107]	107/5028	152/8112	0.0179163	0.0752939	0.0522808	71/22925/2204/718/55176/83547/10383/3109/64581/4973/4842/1514/79659/3106/5869/1780/10376/4689/155066/2213/1781/1535/10952/7060/3689/653509/9341/9554/7058/5879/3693/7846/203068/78989/3678/1778/528/3920/3105/715/526/3673/2212/10382/821/10333/112714/9550/529/4688/3107/29927/3135/7879/7057/51606/7099/51807/1520/948/535/3684/3127/84617/523/3119/5868/245973/50617/3123/7059/811/60/2209/2214/3688/8992/39…	107	ACTG1,PLA2R1,FCAR,C3,SEC61A2,RILP,TUBB4B,HLA-DMB,CLEC7A,OLR1,NOS1,CTSL,DYNC2H1,HLA-B,RAB5B,DYNC1I1,TUBA1B,NCF4,ATP6V0E2,FCGR2B,DYNC1I2,CYBA,SEC61B,THBS4,ITGB2,SFTPA1,VAMP3,SEC22B,THBS2,RAC1,ITGB5,TUBA1A,TUBB,COLEC11,ITGA5,DYNC1H1,ATP6V1C1,LAMP2,HLA-A,C1R,ATP6V1B2,ITGA2,FCGR2A,TUBB4A,CANX,TLR6,TUBA3E,ATP6V1G1,ATP6V1E1,NCF2,HLA-C,SEC61A1,HLA-G,RAB7A,THBS1,ATP6V1H,TLR4,TUBA8,CTSS,CD36,ATP6V0A1,ITGAM…	1.14	0.7	1.74675
hsa04064	hsa04064 NF-kappa B signaling pathway [75]	75/5028	104/8112	0.0190872	0.077289	0.0536661	29760/4792/8915/6850/4791/6366/8837/7124/597/5971/598/7535/128178/472/8517/3554/5579/5588/29775/6357/3654/3929/596/1540/353376/6387/1896/4615/1457/7132/55367/23118/9020/5970/7128/10673/958/7189/27040/23085/8740/7099/51135/8737/4790/10892/5336/2920/3383/10913/4055/1647/7412/7188/10454/84433/114609/7706/148022/3551/6885/1459/929/3576/7329/4050/388372/329/3932/60401/142/5743/4616/23643/23586	75	BLNK,NFKBIA,BCL10,SYK,NFKB2,CCL21,CFLAR,TNF,BCL2A1,RELB,BCL2L1,ZAP70,EDARADD,ATM,IKBKG,IL1R1,PRKCB,PRKCQ,CARD10,CCL13,IRAK1,LBP,BCL2,CYLD,TICAM2,CXCL12,EDA,MYD88,CSNK2A1,TNFRSF1A,PIDD1,TAB2,MAP3K14,RELA,TNFAIP3,TNFSF13B,CD40,TRAF6,LAT,ERC1,TNFSF14,TLR4,IRAK4,RIPK1,NFKB1,MALT1,PLCG2,CXCL2,ICAM1,EDAR,LTBR,GADD45A,VCAM1,TRAF5,TAB1,CARD11,TIRAP,TRIM25,TICAM1,IKBKB,MAP3K7,CSNK2A2,CD14,CXCL8,UBE2I,LTB,…	1.16	0.72	1.71926
hsa04660	hsa04660 T cell receptor signaling pathway [75]	75/5028	104/8112	0.0190872	0.077289	0.0536661	4792/8915/5062/7409/5530/868/5290/4772/7124/5295/5601/7410/5609/3725/5777/5063/7535/1739/5595/3565/5291/8517/208/4773/5588/5603/5599/10298/4775/5602/6655/5605/4793/6654/1432/1493/5293/10125/998/9020/5970/5600/2353/29851/207/2534/5170/387/5058/916/27040/5532/56924/925/5533/4893/4690/4790/10892/3265/1019/1326/8503/4794/84433/10451/9402/3551/6885/3845/5133/3932/10000/2885/919	75	NFKBIA,BCL10,PAK2,VAV1,PPP3CA,CBLB,PIK3CA,NFATC1,TNF,PIK3R1,MAPK9,VAV2,MAP2K7,JUN,PTPN6,PAK3,ZAP70,DLG1,MAPK3,IL4,PIK3CB,IKBKG,AKT2,NFATC2,PRKCQ,MAPK13,MAPK8,PAK4,NFATC3,MAPK10,SOS2,MAP2K2,NFKBIB,SOS1,MAPK14,CTLA4,PIK3CD,RASGRP1,CDC42,MAP3K14,RELA,MAPK11,FOS,ICOS,AKT1,FYN,PDPK1,RHOA,PAK1,CD3E,LAT,PPP3CB,PAK6,CD8A,PPP3CC,NRAS,NCK1,NFKB1,MALT1,HRAS,CDK4,MAP3K8,PIK3R3,NFKBIE,CARD11,VAV3,GRAP2,IKBKB,…	1.16	0.72	1.71926
hsa04935	hsa04935 Growth hormone synthesis, secretion and action [85]	85/5028	119/8112	0.0190894	0.077289	0.0536661	6777/468/775/114/5290/5295/5601/4214/5449/5567/6772/8651/1398/5595/5291/55811/208/5579/6776/5603/5599/148327/3717/5747/51738/2771/5602/776/6655/5605/6753/9564/6654/64764/1432/5293/3667/6751/5600/2353/1387/5606/6464/1399/1386/23236/2776/207/84699/196883/25759/2693/112/3479/4893/6774/5336/3265/6755/1388/8503/779/2688/2778/3708/1385/90993/5582/3845/3486/2690/5568/2770/10000/2692/6750/2689/107/1442/5…	85	STAT5B,ATF4,CACNA1C,ADCY8,PIK3CA,PIK3R1,MAPK9,MAP3K1,POU1F1,PRKACB,STAT1,SOCS1,CRK,MAPK3,PIK3CB,ADCY10,AKT2,PRKCB,STAT5A,MAPK13,MAPK8,CREB3L4,JAK2,PTK2,GHRL,GNAI2,MAPK10,CACNA1D,SOS2,MAP2K2,SSTR3,BCAR1,SOS1,CREB3L2,MAPK14,PIK3CD,IRS1,SSTR1,MAPK11,FOS,CREBBP,MAP2K3,SHC1,CRKL,ATF2,PLCB1,GNAQ,AKT1,CREB3L3,ADCY4,SHC2,GHSR,ADCY6,IGF1,NRAS,STAT3,PLCG2,HRAS,SSTR5,ATF6B,PIK3R3,CACNA1S,GH1,GNAS,ITPR1,CREB…	1.15	0.71	1.71921
hsa04115	hsa04115 p53 signaling pathway [54]	54/5028	73/8112	0.0208307	0.0833229	0.0578558	317/7161/84883/10572/581/598/896/4193/4194/900/1029/841/472/1017/355/894/27113/9540/596/842/595/983/25898/55367/7249/51246/6241/3732/54205/1643/8795/1111/7157/7057/27244/3479/143686/9538/5054/1019/64393/1647/898/836/575/56475/3486/5728/4616/6477/83667/11200/901/5366	54	APAF1,TP73,AIFM2,SIVA1,BAX,BCL2L1,CCND3,MDM2,MDM4,CCNG1,CDKN2A,CASP8,ATM,CDK2,FAS,CCND2,BBC3,TP53I3,BCL2,CASP9,CCND1,CDK1,RCHY1,PIDD1,TSC2,SHISA5,RRM2,CD82,CYCS,DDB2,TNFRSF10B,CHEK1,TP53,THBS1,SESN1,IGF1,SESN3,EI24,SERPINE1,CDK4,ZMAT3,GADD45A,CCNE1,CASP3,ADGRB1,RPRM,IGFBP3,PTEN,GADD45B,SIAH1,SESN2,CHEK2,CCNG2,PMAIP1	1.19	0.74	1.6813
hsa04936	hsa04936 Alcoholic liver disease [100]	100/5028	142/8112	0.0212795	0.0841046	0.0583986	356/3661/4792/718/84818/7124/5601/10645/31/5609/501/6319/841/5571/8517/208/32/5564/37/355/6934/5565/51176/5603/29896/2168/5599/50507/6932/3654/217/3929/5602/595/4615/712/1432/127/7132/23118/1374/8310/9020/5970/6434/5600/51/23175/5606/717/207/34/7189/51422/51094/3569/7099/2308/23765/51135/219/6720/5465/8737/4790/727/719/3447/2920/2309/224/1499/4217/8772/53632/5562/10454/114609/713/83439/23411/1480…	100	FASLG,IRF3,NFKBIA,C3,IL17RC,TNF,MAPK9,CAMKK2,ACACA,MAP2K7,ALDH7A1,SCD,CASP8,PRKAG1,IKBKG,AKT2,ACACB,PRKAB1,ACADVL,FAS,TCF7L2,PRKAB2,LEF1,MAPK13,TRA2A,FABP1,MAPK8,NOX4,TCF7,IRAK1,ALDH2,LBP,MAPK10,CCND1,MYD88,C1QA,MAPK14,ADH4,TNFRSF1A,TAB2,CPT1A,ACOX3,MAP3K14,RELA,TRA2B,MAPK11,ACOX1,LPIN1,MAP2K3,C2,AKT1,ACADM,TRAF6,PRKAG2,ADIPOR1,IL6,TLR4,FOXO1,IL17RA,IRAK4,ALDH1B1,SREBF1,PPARA,RIPK1,NFKB1,C5,C3AR1…	1.14	0.7	1.67204
hsa04662	hsa04662 B cell receptor signaling pathway [60]	60/5028	82/8112	0.0218023	0.0845201	0.0586871	29760/4792/8915/7409/5530/6850/5290/4772/5295/7410/11006/10859/23547/3725/5777/2213/5595/5291/8517/208/5579/4773/5879/4775/5881/6655/5605/4793/6654/3636/5293/11024/5970/353514/975/2353/25780/207/5532/933/5533/4893/4790/10892/5336/3265/8503/4794/10990/930/84433/10451/3551/1380/3845/973/11027/10000/3635/2885	60	BLNK,NFKBIA,BCL10,VAV1,PPP3CA,SYK,PIK3CA,NFATC1,PIK3R1,VAV2,LILRB4,LILRB1,LILRA4,JUN,PTPN6,FCGR2B,MAPK3,PIK3CB,IKBKG,AKT2,PRKCB,NFATC2,RAC1,NFATC3,RAC3,SOS2,MAP2K2,NFKBIB,SOS1,INPPL1,PIK3CD,LILRA1,RELA,LILRA5,CD81,FOS,RASGRP3,AKT1,PPP3CB,CD22,PPP3CC,NRAS,NFKB1,MALT1,PLCG2,HRAS,PIK3R3,NFKBIE,LILRB5,CD19,CARD11,VAV3,IKBKB,CR2,KRAS,CD79A,LILRA2,AKT3,INPP5D,GRB2	1.18	0.73	1.6615
hsa05208	hsa05208 Chemical carcinogenesis - reactive oxygen species [153]	153/5028	223/8112	0.0218938	0.0845201	0.0586871	4792/4695/3091/2949/4720/4780/5290/4706/5295/5601/4715/405/5609/6392/3725/4698/7422/4718/2938/23683/1535/5595/126328/25865/27089/293/5291/8517/4696/196/2940/208/1329/2946/1327/291/5603/7419/4694/5599/4724/50507/83447/221357/5879/5747/4025/5602/1340/6655/5605/6654/5781/5770/6389/27/1432/5795/5293/7385/9020/4258/5970/9377/5337/1950/5600/2353/2939/6647/4714/873/673/207/5170/4712/4702/4257/4688/1543/…	153	NFKBIA,NDUFA2,HIF1A,GSTM5,NDUFS2,NFE2L2,PIK3CA,NDUFAB1,PIK3R1,MAPK9,NDUFB9,ARNT,MAP2K7,SDHD,JUN,NDUFA5,VEGFA,NDUFC2,GSTA1,PRKD3,CYBA,MAPK3,NDUFA11,PRKD2,UQCRQ,SLC25A6,PIK3CB,IKBKG,NDUFA3,AHR,GSTA3,AKT2,COX5B,GSTM2,COX4I1,SLC25A4,MAPK13,VDAC3,NDUFA1,MAPK8,NDUFS4,NOX4,SLC25A31,GSTA5,RAC1,PTK2,LPO,MAPK10,COX6B1,SOS2,MAP2K2,SOS1,PTPN11,PTPN1,SDHA,ABL2,MAPK14,PTPRJ,PIK3CD,UQCRC2,MAP3K14,MGST2,RELA,COX…	1.11	0.69	1.65968
hsa01200	hsa01200 Carbon metabolism [82]	82/5028	115/8112	0.0224904	0.0858253	0.0595933	5214/414328/2653/84693/84532/6120/6392/3101/8277/226/2805/5213/1892/4191/2746/5315/3420/8801/2731/5095/8802/3418/22934/2747/1743/6389/5160/26275/8310/5223/2597/113675/51/3417/3098/275/847/4200/26227/3421/10873/5211/6391/132158/54363/6888/10993/9104/2271/2026/5634/26007/1738/221823/2023/7167/5091/55753/2027/2806/2098/5723/25796/6470/5162/1431/6472/5224/2203/5631/7086/5226/4329/48/5230/2821/29968/2…	82	PFKP,IDNK,GCSH,MCEE,ACSS1,RPE,SDHD,HK3,TKTL1,ALDOA,GOT1,PFKM,ECHS1,MDH2,GLUD1,PKM,IDH3B,SUCLG2,GLDC,PCCA,SUCLG1,IDH2,RPIA,GLUD2,DLST,SDHA,PDHA1,HIBCH,ACOX3,PGAM1,GAPDH,SDSL,ACOX1,IDH1,HK1,AMT,CAT,ME2,PHGDH,IDH3G,ME3,PFKL,SDHC,GLYCTK,HAO1,TALDO1,SDS,RGN,FH,ENO2,PRPS2,TKFC,DLD,PRPS1L1,ENO1,TPI1,PC,OGDHL,ENO3,GOT2,ESD,PSPH,PGLS,SHMT1,PDHB,CS,SHMT2,PGAM2,FBP1,PRPS1,TKT,PGD,ALDH6A1,ACO1,PGK1,GPI,PSAT1…	1.15	0.71	1.648
hsa04142	hsa04142 Lysosome [93]	93/5028	132/8112	0.0253021	0.0954579	0.0662818	10239/8763/1508/1075/1514/4758/9374/79158/9516/23659/1200/23312/2629/6677/2799/2760/1513/1521/1213/5538/26088/6609/10717/54/1211/3920/411/162/1201/9476/8722/967/22901/4668/135112/1497/8372/51606/2517/4891/5641/8907/1520/2588/1522/535/3073/1519/3373/8692/410/50617/5660/23062/2581/9741/3423/6556/2548/427/5476/3916/9583/8546/11154/10312/20/950/138050/23163/6448/4126/1510/23545/4125/8943/7805/175/265…	93	AP3S2,CD164,CTSB,CTSC,CTSL,NEU1,PPT2,GNPTAB,LITAF,PLA2G15,TPP1,DMXL2,GBA,SPAM1,GNS,GM2A,CTSK,CTSW,CLTC,PPT1,GGA1,SMPD1,AP4B1,ACP5,CLTA,LAMP2,ARSB,AP1B1,CLN3,NAPSA,CTSF,CD63,ARSG,NAGA,NCOA7,CTNS,HYAL3,ATP6V1H,FUCA1,SLC11A2,LGMN,AP1M1,CTSS,GALNS,CTSZ,ATP6V0A1,HEXA,CTSO,HYAL1,HYAL2,ARSA,ATP6V0A4,PSAP,GGA2,GALC,LAPTM4A,IDS,SLC11A1,GAA,ASAH1,CTSA,LAMP1,ENTPD4,AP3B1,AP4S1,TCIRG1,ABCA2,SCARB2,HGSNAT,GGA…	1.14	0.7	1.59684
hsa01230	hsa01230 Biosynthesis of amino acids [55]	55/5028	75/8112	0.025714	0.0959219	0.066604	95/5214/5831/6120/162417/8277/226/2805/5213/5315/3420/3418/22934/586/4144/29920/4548/5223/2597/113675/440/3417/26227/3421/5211/5053/6888/10993/5832/2026/5634/221823/2023/7167/5091/435/2027/2806/5723/6470/1431/445/383/27430/6472/5224/5631/7086/48/5230/29968/50/2752/1491/4143	55	ACY1,PFKP,PYCR1,RPE,NAGS,TKTL1,ALDOA,GOT1,PFKM,PKM,IDH3B,IDH2,RPIA,BCAT1,MAT2A,PYCR2,MTR,PGAM1,GAPDH,SDSL,ASNS,IDH1,PHGDH,IDH3G,PFKL,PAH,TALDO1,SDS,ALDH18A1,ENO2,PRPS2,PRPS1L1,ENO1,TPI1,PC,ASL,ENO3,GOT2,PSPH,SHMT1,CS,ASS1,ARG1,MAT2B,SHMT2,PGAM2,PRPS1,TKT,ACO1,PGK1,PSAT1,ACO2,GLUL,CTH,MAT1A	1.18	0.73	1.58983
hsa04961	hsa04961 Endocrine and other factor-regulated calcium reabsorption [40]	40/5028	53/8112	0.0269681	0.0994822	0.0690761	477/490/163/2099/476/1173/5567/486/1785/161/5579/6546/1213/1211/6547/480/8766/493/624/23236/2776/7421/160/1759/3817/112/491/26052/2778/481/478/23439/5582/5745/6543/5568/1175/483/1212/5332	40	ATP1A2,ATP2B1,AP2B1,ESR1,ATP1A1,AP2M1,PRKACB,FXYD2,DNM2,AP2A2,PRKCB,SLC8A1,CLTC,CLTA,SLC8A3,ATP1A4,RAB11A,ATP2B4,BDKRB2,PLCB1,GNAQ,VDR,AP2A1,DNM1,KLK2,ADCY6,ATP2B2,DNM3,GNAS,ATP1B1,ATP1A3,ATP1B4,PRKCG,PTH1R,SLC8A2,PRKACG,AP2S1,ATP1B3,CLTB,PLCB4	1.22	0.75	1.56915
hsa05202	hsa05202 Transcriptional misregulation in cancer [132]	132/5028	192/8112	0.0289121	0.105481	0.0732417	904/4149/4291/5087/2118/4086/2521/862/8842/6688/597/8861/6935/581/5079/6692/905/598/64332/3248/4193/8464/2322/3207/7849/472/7102/3728/5468/221037/4208/51513/894/7468/4804/8091/4299/5747/5966/8013/2130/6667/55589/578/30012/5077/6256/4297/5327/890/5970/2892/604/4221/6258/861/648/958/6929/1643/9915/8864/7030/7157/3569/54738/1027/1031/2308/2321/7704/8938/2313/3479/3684/7403/79058/6760/7709/1649/1670/…	132	CCNT1,MAX,MLF1,PBX1,ETV4,SMAD1,FUS,RUNX1T1,PROM1,SPI1,BCL2A1,LDB1,ZEB1,BAX,PAX5,SPINT1,CCNT2,BCL2L1,NFKBIZ,HPGD,MDM2,SUPT3H,FLT3,HOXA11,PAX8,ATM,TSPAN7,JUP,PPARG,JMJD1C,MEF2C,ETV7,CCND2,NSD2,NGFR,HMGA2,AFF1,PTK2,REL,NR4A3,EWSR1,SP1,BMP2K,BAK1,TLX3,PAX3,RXRA,KMT2A,PLAT,CCNA2,RELA,GRIA3,BCL6,MEN1,RXRG,RUNX1,BMI1,CD40,TCF3,DDB2,ARNT2,PER2,TFE3,TP53,IL6,FEV,CDKN1B,CDKN2C,FOXO1,FLT1,ZBTB16,BAIAP3,FLI1…	1.11	0.69	1.53892
hsa03430	hsa03430 Mismatch repair [19]	19/5028	23/8112	0.0293863	0.106046	0.0736339	5981/5982/3978/6742/10714/57804/5111/2956/4436/6117/5985/29935/4292/4437/6118/5395/5984/5424/5425	19	RFC1,RFC2,LIG1,SSBP1,POLD3,POLD4,PCNA,MSH6,MSH2,RPA1,RFC5,RPA4,MLH1,MSH3,RPA2,PMS2,RFC4,POLD1,POLD2	1.33	0.83	1.53185
hsa05100	hsa05100 Bacterial invasion of epithelial cells [56]	56/5028	77/8112	0.0313012	0.10858	0.075393	10093/71/23607/8936/3611/999/2335/5290/10163/5295/1785/1793/1398/858/5291/5879/1213/5747/3678/1211/9564/5293/998/6464/1399/387/25759/79658/1495/1759/10097/8976/653857/26084/5829/4233/2017/10109/8503/857/6714/391/60/26052/1499/3688/10095/10459/7414/3059/867/1496/10092/1212/63916/2549	56	ARPC4,ACTG1,CD2AP,WASF1,ILK,CDH1,FN1,PIK3CA,WASF2,PIK3R1,DNM2,DOCK1,CRK,CAV2,PIK3CB,RAC1,CLTC,PTK2,ITGA5,CLTA,BCAR1,PIK3CD,CDC42,SHC1,CRKL,RHOA,SHC2,ARHGAP10,CTNNA1,DNM1,ACTR2,WASL,ACTR3C,ARHGEF26,PXN,MET,CTTN,ARPC2,PIK3R3,CAV1,SRC,RHOG,ACTB,DNM3,CTNNB1,ITGB1,ARPC1B,MAD2L2,VCL,HCLS1,CBL,CTNNA2,ARPC5,CLTB,ELMO2,GAB1	1.17	0.73	1.50444
hsa03410	hsa03410 Base excision repair [26]	26/5028	33/8112	0.0313385	0.10858	0.075393	23583/3978/79661/4350/4913/10714/57804/5111/7374/8930/10039/4968/10038/4595/27343/252969/6996/27301/3980/142/7515/143/5424/5423/2237/5425	26	SMUG1,LIG1,NEIL1,MPG,NTHL1,POLD3,POLD4,PCNA,UNG,MBD4,PARP3,OGG1,PARP2,MUTYH,POLL,NEIL2,TDG,APEX2,LIG3,PARP1,XRCC1,PARP4,POLD1,POLB,FEN1,POLD2	1.27	0.79	1.50392
hsa04130	hsa04130 SNARE interactions in vesicular transport [26]	26/5028	33/8112	0.0313385	0.10858	0.075393	9527/6810/10490/662/9570/10791/6843/55014/9341/9554/2054/8773/6804/143187/8673/8674/6844/9342/10652/53407/6811/8675/8676/10282/6809/10228	26	GOSR1,STX4,VTI1B,BNIP1,GOSR2,VAMP5,VAMP1,STX17,VAMP3,SEC22B,STX2,SNAP23,STX1A,VTI1A,VAMP8,VAMP4,VAMP2,SNAP29,YKT6,STX18,STX5,STX16,STX11,BET1,STX3,STX6	1.27	0.79	1.50392
hsa05231	hsa05231 Choline metabolism in cancer [70]	70/5028	98/8112	0.0316034	0.10858	0.075393	80736/8936/5159/3091/8394/5290/10163/5295/5601/100137049/6199/10434/3725/8613/1119/5595/5291/208/5579/5599/5879/56994/5881/6667/5602/6655/5605/6654/6198/5293/7249/1120/1607/56034/5337/1950/2353/207/8612/5170/283748/7248/1608/139189/160851/4893/23446/8395/3265/5900/126969/8503/1606/8605/23396/8525/5321/1956/5582/3845/9162/123745/255189/80310/8611/6580/10000/9468/5154/2885	70	SLC44A4,WASF1,PDGFRB,HIF1A,PIP5K1A,PIK3CA,WASF2,PIK3R1,MAPK9,PLA2G4B,RPS6KB2,LYPLA1,JUN,PLPP3,CHKA,MAPK3,PIK3CB,AKT2,PRKCB,MAPK8,RAC1,CHPT1,RAC3,SP1,MAPK10,SOS2,MAP2K2,SOS1,RPS6KB1,PIK3CD,TSC2,CHKB,DGKB,PDGFC,PLD1,EGF,FOS,AKT1,PLPP2,PDPK1,PLA2G4D,TSC1,DGKG,DGKK,DGKH,NRAS,SLC44A1,PIP5K1B,HRAS,RALGDS,SLC44A3,PIK3R3,DGKA,PLA2G4C,PIP5K1C,DGKZ,PLA2G4A,EGFR,PRKCG,KRAS,DGKI,PLA2G4E,PLA2G4F,PDGFD,PLPP1,S…	1.15	0.71	1.50027
hsa05222	hsa05222 Small cell lung cancer [66]	66/5028	92/8112	0.0317236	0.10858	0.075393	317/4792/4149/2335/1163/5290/3912/5295/1284/581/598/1287/1286/5291/8517/1017/208/4843/3914/1288/5747/596/842/578/595/5293/1282/3673/2272/6256/5970/54205/6258/207/1643/7189/3913/1164/7157/1027/1871/7709/4790/1019/8503/3688/4609/5915/1647/3911/1030/7188/6502/898/3685/3551/836/22798/329/3910/5743/10000/3655/5728/4616/3675	66	APAF1,NFKBIA,MAX,FN1,CKS1B,PIK3CA,LAMB1,PIK3R1,COL4A2,BAX,BCL2L1,COL4A5,COL4A4,PIK3CB,IKBKG,CDK2,AKT2,NOS2,LAMB3,COL4A6,PTK2,BCL2,CASP9,BAK1,CCND1,PIK3CD,COL4A1,ITGA2,FHIT,RXRA,RELA,CYCS,RXRG,AKT1,DDB2,TRAF6,LAMB2,CKS2,TP53,CDKN1B,E2F3,ZBTB17,NFKB1,CDK4,PIK3R3,ITGB1,MYC,RARB,GADD45A,LAMA5,CDKN2B,TRAF5,SKP2,CCNE1,ITGAV,IKBKB,CASP3,LAMB4,BIRC2,LAMA4,PTGS2,AKT3,ITGA6,PTEN,GADD45B,ITGA3	1.16	0.72	1.49862
hsa04720	hsa04720 Long-term potentiation [49]	49/5028	67/8112	0.0367868	0.122585	0.0851176	5530/468/775/114/805/5567/5906/2905/818/6195/5908/5595/5579/2904/10411/5605/5499/91860/817/2890/1387/23236/2776/673/5532/815/5533/2891/4893/2903/3265/2911/5502/6197/816/3708/2915/5582/801/3845/5501/814/5568/107/808/5332/369/2033/3710	49	PPP3CA,ATF4,CACNA1C,ADCY8,CALM2,PRKACB,RAP1A,GRIN2C,CAMK2G,RPS6KA1,RAP1B,MAPK3,PRKCB,GRIN2B,RAPGEF3,MAP2K2,PPP1CA,CALML4,CAMK2D,GRIA1,CREBBP,PLCB1,GNAQ,BRAF,PPP3CB,CAMK2A,PPP3CC,GRIA2,NRAS,GRIN2A,HRAS,GRM1,PPP1R1A,RPS6KA3,CAMK2B,ITPR1,GRM5,PRKCG,CALM1,KRAS,PPP1CC,CAMK4,PRKACG,ADCY1,CALM3,PLCB4,ARAF,EP300,ITPR3	1.18	0.73	1.43431
hsa04917	hsa04917 Prolactin signaling pathway [51]	51/5028	70/8112	0.0371104	0.122585	0.0851176	6777/2099/5290/6514/5295/5601/6772/8651/5595/1154/5291/208/6776/894/5603/5599/3717/2100/5618/5602/6655/5605/6654/595/1432/5293/5970/5600/2353/6464/207/25759/1447/122809/4893/2001/4790/6774/3265/8503/9655/6714/9306/2309/3630/7054/3845/1081/30837/10000/2885	51	STAT5B,ESR1,PIK3CA,SLC2A2,PIK3R1,MAPK9,STAT1,SOCS1,MAPK3,CISH,PIK3CB,AKT2,STAT5A,CCND2,MAPK13,MAPK8,JAK2,ESR2,PRLR,MAPK10,SOS2,MAP2K2,SOS1,CCND1,MAPK14,PIK3CD,RELA,MAPK11,FOS,SHC1,AKT1,SHC2,CSN2,SOCS4,NRAS,ELF5,NFKB1,STAT3,HRAS,PIK3R3,SOCS5,SRC,SOCS6,FOXO3,INS,TH,KRAS,CGA,SOCS7,AKT3,GRB2	1.18	0.73	1.4305
hsa04392	hsa04392 Hippo signaling pathway - multiple species [23]	23/5028	29/8112	0.0375556	0.122585	0.0851176	25937/10413/11186/7005/1454/166824/7004/5058/60485/7003/8642/8463/55233/9770/9113/4771/6788/84962/23286/126374/122786/26524/83937	23	WWTR1,YAP1,RASSF1,TEAD3,CSNK1E,RASSF6,TEAD4,PAK1,SAV1,TEAD1,DCHS1,TEAD2,MOB1A,RASSF2,LATS1,NF2,STK3,AJUBA,WWC1,WTIP,FRMD6,LATS2,RASSF4	1.28	0.79	1.42533
hsa04915	hsa04915 Estrogen signaling pathway [96]	96/5028	138/8112	0.0375567	0.122585	0.0851176	468/2099/114/805/5290/5295/8687/5567/3312/3725/5595/5291/3880/208/4988/2775/2289/148327/2100/8648/2771/596/7031/6667/6655/5605/6654/64764/3861/5293/91860/1839/8202/3875/3304/2353/4846/6464/2550/1386/3881/23236/3860/2776/207/84699/7039/196883/25759/4313/2852/3306/10499/112/4893/5914/8689/3265/54474/3326/1388/8503/2911/6714/2288/3886/2778/5443/7184/3708/1385/5580/1956/3320/90993/801/3845/125115/431…	96	ATF4,ESR1,ADCY8,CALM2,PIK3CA,PIK3R1,KRT38,PRKACB,HSPA8,JUN,MAPK3,PIK3CB,KRT19,AKT2,OPRM1,GNAO1,FKBP5,CREB3L4,ESR2,NCOA1,GNAI2,BCL2,TFF1,SP1,SOS2,MAP2K2,SOS1,CREB3L2,KRT14,PIK3CD,CALML4,HBEGF,NCOA3,KRT18,HSPA1B,FOS,NOS3,SHC1,GABBR1,ATF2,KRT31,PLCB1,KRT13,GNAQ,AKT1,CREB3L3,TGFA,ADCY4,SHC2,MMP2,GPER1,HSPA2,NCOA2,ADCY6,NRAS,RARA,KRT36,HRAS,KRT20,HSP90AB1,ATF6B,PIK3R3,GRM1,SRC,FKBP4,KRT35,GNAS,POMC,HS…	1.12	0.7	1.42531
hsa04146	hsa04146 Peroxisome [59]	59/5028	82/8112	0.0376616	0.122585	0.0851176	6342/373156/5830/5189/5052/5824/25824/10901/4598/9409/26061/8443/1384/4843/54677/11264/51555/5193/3418/5192/8310/283927/51/6647/3417/5825/55711/847/3295/5191/2053/54363/2180/255027/196743/8799/23305/225/30/10478/54511/8528/5264/5195/390916/2181/6648/215/23417/3155/5190/5827/5828/55825/51703/84188/4358/1610/8504	59	SCP2,GSTK1,PEX5,PEX1,PRDX1,PEX19,PRDX5,DHRS4,MVK,PEX16,HACL1,GNPAT,CRAT,NOS2,CROT,PXMP4,PEX5L,PEX12,IDH2,PEX10,ACOX3,NUDT7,ACOX1,SOD1,IDH1,ABCD3,FAR2,CAT,HSD17B4,PEX7,EPHX2,HAO1,ACSL1,MPV17L,PAOX,PEX11B,ACSL6,ABCD2,ACAA1,SLC25A17,HMGCLL1,DDO,PHYH,PEX14,NUDT19,ACSL3,SOD2,ABCD1,MLYCD,HMGCL,PEX6,PXMP2,PEX2,PECR,ACSL5,FAR1,MPV17,DAO,PEX3	1.16	0.72	1.4241
hsa04934	hsa04934 Cushing syndrome [107]	107/5028	155/8112	0.0394019	0.126051	0.0875242	8913/3776/5087/468/775/8326/11091/7483/114/8321/5567/5151/5906/405/818/1029/5908/5595/324/1017/196/6934/51176/148327/6932/7474/9101/3949/8622/54554/2771/6667/776/5605/1856/595/64764/3164/1394/183/9070/817/4297/79798/7482/4221/51655/7480/23746/1386/23236/2776/673/84699/196883/8324/1027/1871/815/8323/1031/7855/112/1855/2271/8085/9049/3284/1019/1388/57552/8911/8322/779/56246/2516/10297/1499/816/2778…	107	CACNA1G,KCNK2,PBX1,ATF4,CACNA1C,FZD9,WDR5,WNT9A,ADCY8,FZD1,PRKACB,PDE8A,RAP1A,ARNT,CAMK2G,CDKN2A,RAP1B,MAPK3,APC,CDK2,AHR,TCF7L2,LEF1,CREB3L4,TCF7,WNT5A,USP8,LDLR,PDE8B,WDR5B,GNAI2,SP1,CACNA1D,MAP2K2,DVL2,CCND1,CREB3L2,NR4A1,CRHR1,AGT,ASH2L,CAMK2D,KMT2A,ARMC5,WNT2B,MEN1,RASD1,WNT10B,AIPL1,ATF2,PLCB1,GNAQ,BRAF,CREB3L3,ADCY4,FZD7,CDKN1B,E2F3,CAMK2A,FZD6,CDKN2C,FZD5,ADCY6,DVL1,FH,KMT2D,AIP,HSD3B2,CD…	1.11	0.69	1.40448
hsa04110	hsa04110 Cell cycle [88]	88/5028	126/8112	0.0394858	0.126051	0.0875242	7533/7029/7531/5347/996/7042/896/8697/4193/5000/1029/51434/472/5001/1017/51433/699/8555/894/5111/7534/10735/4087/5591/595/10971/983/25906/7529/29945/8881/994/1022/890/1387/8454/7027/1111/7157/1027/1871/1031/119504/10926/51343/4088/51529/7709/4089/25/1875/9184/1019/7043/7040/8317/4998/7465/4609/8556/1647/8900/4176/1030/6502/3066/9978/8243/7532/898/23595/9088/1028/1032/6500/5934/10459/993/29882/923…	88	YWHAH,TFDP2,YWHAE,PLK1,CDC27,TGFB2,CCND3,CDC23,MDM2,ORC4,CDKN2A,ANAPC7,ATM,ORC5,CDK2,ANAPC5,BUB1,CDC14B,CCND2,PCNA,YWHAZ,STAG2,SMAD2,PRKDC,CCND1,YWHAQ,CDK1,ANAPC15,YWHAB,ANAPC4,CDC16,CDC25B,CDK7,CCNA2,CREBBP,CUL1,TFDP1,CHEK1,TP53,CDKN1B,E2F3,CDKN2C,ANAPC16,DBF4,FZR1,SMAD3,ANAPC11,ZBTB17,SMAD4,ABL1,E2F5,BUB3,CDK4,TGFB3,TGFB1,CDC7,ORC1,WEE1,MYC,CDC14A,GADD45A,CCNA1,MCM7,CDKN2B,SKP2,HDAC2,RBX1,SMC1A…	1.13	0.7	1.40356
hsa04670	hsa04670 Leukocyte transendothelial migration [80]	80/5028	114/8112	0.0413054	0.130533	0.0906366	83593/71/7409/11069/87/4267/5290/149461/5295/7410/5906/4689/1500/7852/6494/23562/5908/1535/9475/3689/5291/9074/5579/83700/5603/83692/5879/5747/4478/10411/2771/9564/5781/6387/1432/7122/2185/5293/998/1003/5600/387/50848/4688/1366/7070/103910/4313/1495/7430/3684/24146/5010/4636/5829/5336/8503/6093/60/9075/3383/1499/3688/90952/9080/10398/7412/2909/81/10451/29895/5582/394/7414/58494/4318/2770/1496/136…	80	RASSF5,ACTG1,VAV1,RAPGEF4,ACTN1,CD99,PIK3CA,CLDN19,PIK3R1,VAV2,RAP1A,NCF4,CTNND1,CXCR4,SIPA1,CLDN14,RAP1B,CYBA,ROCK2,ITGB2,PIK3CB,CLDN6,PRKCB,JAM3,MAPK13,CD99L2,RAC1,PTK2,MSN,RAPGEF3,GNAI2,BCAR1,PTPN11,CXCL12,MAPK14,CLDN5,PTK2B,PIK3CD,CDC42,CDH5,MAPK11,RHOA,F11R,NCF2,CLDN7,THY1,MYL12B,MMP2,CTNNA1,EZR,ITGAM,CLDN15,CLDN11,MYL5,PXN,PLCG2,PIK3R3,ROCK1,ACTB,CLDN2,ICAM1,CTNNB1,ITGB1,ESAM,CLDN9,MYL9,VCA…	1.13	0.7	1.38399
hsa04659	hsa04659 Th17 cell differentiation [76]	76/5028	108/8112	0.0421435	0.130533	0.0906366	4792/50616/6777/5530/3109/3091/4772/5601/6772/3725/3459/7535/5595/3565/8517/196/3554/4773/6776/5588/5603/30009/5599/3717/6778/4775/5602/4087/4793/1432/3570/6256/5970/3572/5600/2353/6258/861/2625/3716/916/27040/3569/5532/50943/3566/4088/3127/5533/3119/51561/4089/5914/4790/6774/3718/3326/3123/4794/7040/3115/3113/7048/9466/3320/3118/3551/3122/3594/3556/3932/10148/3460/50615/919/3605	76	NFKBIA,IL22,STAT5B,PPP3CA,HLA-DMB,HIF1A,NFATC1,MAPK9,STAT1,JUN,IFNGR1,ZAP70,MAPK3,IL4,IKBKG,AHR,IL1R1,NFATC2,STAT5A,PRKCQ,MAPK13,TBX21,MAPK8,JAK2,STAT6,NFATC3,MAPK10,SMAD2,NFKBIB,MAPK14,IL6R,RXRA,RELA,IL6ST,MAPK11,FOS,RXRG,RUNX1,GATA3,JAK1,CD3E,LAT,IL6,PPP3CB,FOXP3,IL4R,SMAD3,HLA-DRB5,PPP3CC,HLA-DQB1,IL23A,SMAD4,RARA,NFKB1,STAT3,JAK3,HSP90AB1,HLA-DRB1,NFKBIE,TGFB1,HLA-DPB1,HLA-DPA1,TGFBR2,IL27RA,…	1.14	0.7	1.37527
hsa04931	hsa04931 Insulin resistance [76]	76/5028	108/8112	0.0421435	0.130533	0.0906366	5106/4792/5290/6514/7124/5295/5601/6199/51085/6195/5571/5291/208/5579/32/5564/2997/79660/5588/5565/5599/148327/22877/5602/5781/5770/5499/64764/6198/5834/5293/3667/7132/8473/183/1374/5970/4846/207/84699/10062/5170/51422/6517/3569/2308/948/2673/6720/5465/4790/6774/8503/6197/53632/133522/11000/5562/3630/5792/1385/5580/3551/3643/9945/5836/90993/7376/5501/57761/10000/5728/10998/10891/9882/5590	76	PCK2,NFKBIA,PIK3CA,SLC2A2,TNF,PIK3R1,MAPK9,RPS6KB2,MLXIPL,RPS6KA1,PRKAG1,PIK3CB,AKT2,PRKCB,ACACB,PRKAB1,GYS1,PPP1R3B,PRKCQ,PRKAB2,MAPK8,CREB3L4,MLXIP,MAPK10,PTPN11,PTPN1,PPP1CA,CREB3L2,RPS6KB1,PYGB,PIK3CD,IRS1,TNFRSF1A,OGT,AGT,CPT1A,RELA,NOS3,AKT1,CREB3L3,NR1H3,PDPK1,PRKAG2,SLC2A4,IL6,FOXO1,CD36,GFPT1,SREBF1,PPARA,NFKB1,STAT3,PIK3R3,RPS6KA3,PRKAG3,PPARGC1B,SLC27A3,PRKAA1,INS,PTPRF,CREB1,PRKCD,IKB…	1.14	0.7	1.37527
hsa05134	hsa05134 Legionellosis [42]	42/5028	57/8112	0.0430833	0.130533	0.0906366	317/4792/718/5861/4791/51128/840/7124/10767/3312/834/23786/841/3689/9554/56681/842/4615/4671/5970/3304/54205/3569/3329/7099/3306/3684/4790/2920/664/7097/836/929/3606/29108/3576/1915/57396/1378/3310/1195/3303	42	APAF1,NFKBIA,C3,RAB1A,NFKB2,SAR1B,CASP7,TNF,HBS1L,HSPA8,CASP1,BCL2L13,CASP8,ITGB2,SEC22B,SAR1A,CASP9,MYD88,NAIP,RELA,HSPA1B,CYCS,IL6,HSPD1,TLR4,HSPA2,ITGAM,NFKB1,CXCL2,BNIP3,TLR2,CASP3,CD14,IL18,PYCARD,CXCL8,EEF1A1,CLK4,CR1,HSPA6,CLK1,HSPA1A	1.19	0.74	1.36569
hsa05414	hsa05414 Dilated cardiomyopathy [68]	68/5028	96/8112	0.0435888	0.130533	0.0906366	71/93589/785/782/775/114/7124/5567/6443/3679/7042/7170/3694/1756/7139/7169/4607/3696/3691/489/7168/6546/3693/3678/776/6547/153/3673/183/7273/784/9254/27092/196883/781/4634/488/783/6445/7171/59283/112/4000/3479/27091/8515/10368/3672/1605/2010/779/60/55799/7043/5350/7040/3688/2778/70/6444/1674/3685/6543/5568/3655/107/778/3675	68	ACTG1,CACNA2D4,CACNB4,CACNB1,CACNA1C,ADCY8,TNF,PRKACB,SGCB,ITGA7,TGFB2,TPM3,ITGB6,DMD,TNNT2,TPM2,MYBPC3,ITGB8,ITGB4,ATP2A3,TPM1,SLC8A1,ITGB5,ITGA5,CACNA1D,SLC8A3,ADRB1,ITGA2,AGT,TTN,CACNB3,CACNA2D2,CACNG4,ADCY4,CACNA2D1,MYL3,ATP2A2,CACNB2,SGCG,TPM4,CACNG8,ADCY6,LMNA,IGF1,CACNG5,ITGA10,CACNG3,ITGA1,DAG1,EMD,CACNA1S,ACTB,CACNA2D3,TGFB3,PLN,TGFB1,ITGB1,GNAS,ACTC1,SGCD,DES,ITGAV,SLC8A2,PRKACG,ITGA6,A…	1.14	0.71	1.36063
hsa04730	hsa04730 Long-term depression [44]	44/5028	60/8112	0.0436422	0.130533	0.0906366	4842/100137049/773/5595/5579/2775/5592/2771/6261/5605/2768/1394/2890/2892/23236/2776/673/10672/283748/3479/2891/4893/5518/3265/2911/8605/2778/3708/3480/2895/5321/5593/5582/3845/5516/123745/255189/2770/5515/5519/5332/369/3710/2767	44	NOS1,PLA2G4B,CACNA1A,MAPK3,PRKCB,GNAO1,PRKG1,GNAI2,RYR1,MAP2K2,GNA12,CRHR1,GRIA1,GRIA3,PLCB1,GNAQ,BRAF,GNA13,PLA2G4D,IGF1,GRIA2,NRAS,PPP2R1A,HRAS,GRM1,PLA2G4C,GNAS,ITPR1,IGF1R,GRID2,PLA2G4A,PRKG2,PRKCG,KRAS,PPP2CB,PLA2G4E,PLA2G4F,GNAI1,PPP2CA,PPP2R1B,PLCB4,ARAF,ITPR3,GNA11	1.18	0.73	1.36009
hsa04978	hsa04978 Mineral absorption [44]	44/5028	60/8112	0.0436422	0.130533	0.0906366	477/490/476/540/486/79901/9843/6546/4495/4493/6547/480/493/6523/6550/7421/4891/26872/1181/3163/3162/4496/115019/6569/491/4489/481/478/2512/142680/65010/23439/140803/4502/475/7779/1317/261729/6543/30061/2495/113235/483/4501	44	ATP1A2,ATP2B1,ATP1A1,ATP7B,FXYD2,CYBRD1,HEPH,SLC8A1,MT1G,MT1E,SLC8A3,ATP1A4,ATP2B4,SLC5A1,SLC9A3,VDR,SLC11A2,STEAP1,CLCN2,HMOX2,HMOX1,MT1H,SLC26A9,SLC34A1,ATP2B2,MT1A,ATP1B1,ATP1A3,FTL,SLC34A3,SLC26A6,ATP1B4,TRPM6,MT2A,ATOX1,SLC30A1,SLC31A1,STEAP2,SLC8A2,SLC40A1,FTH1,SLC46A1,ATP1B3,MT1X	1.18	0.73	1.36009
hsa04151	hsa04151 PI3K-Akt signaling pathway [235]	235/5028	354/8112	0.0448374	0.132911	0.0922876	356/4254/7533/5106/7143/3815/7531/5159/468/6194/2246/6850/2335/5290/2323/3912/5295/2782/2264/1284/6199/3679/7450/3455/598/4602/7422/1287/896/5586/3694/4193/10161/3371/2322/284/2260/285/5527/5595/1286/7060/3565/5291/8517/3696/1017/5529/208/3691/9470/5521/1280/2997/3914/11140/894/1288/10018/2065/117145/1977/1441/4804/7058/1292/4803/8822/55844/148327/5879/7148/3717/3693/3454/5747/1975/3678/7534/5618…	235	FASLG,KITLG,YWHAH,PCK2,TNR,KIT,YWHAE,PDGFRB,ATF4,RPS6,FGF1,SYK,FN1,PIK3CA,FLT3LG,LAMB1,PIK3R1,GNB1,FGFR4,COL4A2,RPS6KB2,ITGA7,VWF,IFNAR2,BCL2L1,MYB,VEGFA,COL4A5,CCND3,PKN2,ITGB6,MDM2,LPAR6,TNC,FLT3,ANGPT1,FGFR1,ANGPT2,PPP2R5C,MAPK3,COL4A4,THBS4,IL4,PIK3CB,IKBKG,ITGB8,CDK2,PPP2R5E,AKT2,ITGB4,EIF4E2,PPP2R2B,COL2A1,GYS1,LAMB3,CDC37,CCND2,COL4A6,BCL2L11,ERBB3,THEM4,EIF4E,CSF3R,NGFR,THBS2,COL6A2,NGF,F…	1.07	0.66	1.34836
hsa04371	hsa04371 Apelin signaling pathway [96]	96/5028	139/8112	0.0483732	0.142123	0.098684	6194/999/81631/4899/4842/114/805/2782/6199/4638/5567/22800/6237/5595/8877/5571/55811/208/4843/5564/4208/5565/6546/10014/2771/6261/5605/4087/100506013/6547/595/6198/91860/4635/5327/4846/23236/2776/207/23533/10672/2786/51422/196883/4634/22808/112/4088/4205/4893/4089/59/3265/2787/7019/5054/6696/55970/9759/182/53632/3708/5562/10365/2783/4209/8678/5294/2791/4207/801/59345/3845/1958/3991/10681/84557/14…	96	RPS6,CDH1,MAP1LC3B,NRF1,NOS1,ADCY8,CALM2,GNB1,RPS6KB2,MYLK,PRKACB,RRAS2,RRAS,MAPK3,SPHK1,PRKAG1,ADCY10,AKT2,NOS2,PRKAB1,MEF2C,PRKAB2,SLC8A1,HDAC5,GNAI2,RYR1,MAP2K2,SMAD2,APELA,SLC8A3,CCND1,RPS6KB1,CALML4,MYL4,PLAT,NOS3,PLCB1,GNAQ,AKT1,PIK3R5,GNA13,GNG4,PRKAG2,ADCY4,MYL3,MRAS,ADCY6,SMAD3,MEF2A,NRAS,SMAD4,ACTA2,HRAS,GNG5,TFAM,SERPINE1,SPP1,GNG12,HDAC4,JAG1,PRKAG3,ITPR1,PRKAA1,KLF2,GNB2,MEF2D,BECN1,…	1.11	0.69	1.3154
hsa01522	hsa01522 Endocrine resistance [69]	69/5028	98/8112	0.0504463	0.145636	0.101124	4855/2099/114/5290/5295/5601/6199/5567/581/3725/4193/1029/5595/5291/208/5603/5599/5747/2100/596/6667/5602/6655/5605/6654/595/6198/1432/5293/1839/8202/5600/2353/8647/6464/673/207/54567/196883/25759/7157/1027/1871/4313/2852/1031/112/3479/4893/3265/9611/1019/8503/572/6714/182/2778/3480/2064/1956/3845/28514/4318/5568/10000/107/369/2885/10498	69	NOTCH4,ESR1,ADCY8,PIK3CA,PIK3R1,MAPK9,RPS6KB2,PRKACB,BAX,JUN,MDM2,CDKN2A,MAPK3,PIK3CB,AKT2,MAPK13,MAPK8,PTK2,ESR2,BCL2,SP1,MAPK10,SOS2,MAP2K2,SOS1,CCND1,RPS6KB1,MAPK14,PIK3CD,HBEGF,NCOA3,MAPK11,FOS,ABCB11,SHC1,BRAF,AKT1,DLL4,ADCY4,SHC2,TP53,CDKN1B,E2F3,MMP2,GPER1,CDKN2C,ADCY6,IGF1,NRAS,HRAS,NCOR1,CDK4,PIK3R3,BAD,SRC,JAG1,GNAS,IGF1R,ERBB2,EGFR,KRAS,DLL1,MMP9,PRKACG,AKT3,ADCY1,ARAF,GRB2,CARM1	1.14	0.7	1.29717
hsa04925	hsa04925 Aldosterone synthesis and secretion [69]	69/5028	98/8112	0.0504463	0.145636	0.101124	477/8913/490/468/476/775/57118/114/805/5567/818/23683/25865/57172/5579/148327/3949/776/480/64764/3164/91860/183/493/817/1386/23236/2776/84699/196883/5138/815/747/112/3284/1388/8911/491/779/4881/816/2778/5443/3708/481/478/1385/23439/4929/90993/466/5582/801/3991/5587/814/5568/185/3777/107/808/483/3762/5332/778/3710/1589/3283/2767	69	ATP1A2,CACNA1G,ATP2B1,ATF4,ATP1A1,CACNA1C,CAMK1D,ADCY8,CALM2,PRKACB,CAMK2G,PRKD3,PRKD2,CAMK1G,PRKCB,CREB3L4,LDLR,CACNA1D,ATP1A4,CREB3L2,NR4A1,CALML4,AGT,ATP2B4,CAMK2D,ATF2,PLCB1,GNAQ,CREB3L3,ADCY4,PDE2A,CAMK2A,DAGLA,ADCY6,HSD3B2,ATF6B,CACNA1I,ATP2B2,CACNA1S,NPR1,CAMK2B,GNAS,POMC,ITPR1,ATP1B1,ATP1A3,CREB1,ATP1B4,NR4A2,CREB3L1,ATF1,PRKCG,CALM1,LIPE,PRKD1,CAMK4,PRKACG,AGTR1,KCNK3,ADCY1,CALM3,ATP1B3,…	1.14	0.7	1.29717
hsa04727	hsa04727 GABAergic synapse [63]	63/5028	89/8112	0.0517959	0.148244	0.102934	54407/2554/2570/6540/2566/57468/775/114/2782/5567/773/2568/2555/774/81539/5579/2775/2744/2560/6538/2771/2565/776/2569/27165/2562/11337/2571/6529/2550/2786/23710/140679/196883/2559/11345/9001/112/2556/2787/2572/55970/6714/779/2563/10243/92745/2783/2561/2791/200959/5582/59345/10681/5568/2770/5334/107/2752/2784/3763/778/54331	63	SLC38A2,GABRA1,GABRR2,SLC6A13,GABRG2,SLC12A5,CACNA1C,ADCY8,GNB1,PRKACB,CACNA1A,GABRP,GABRA2,CACNA1B,SLC38A1,PRKCB,GNAO1,GLS,GABRB1,SLC6A11,GNAI2,GABRG1,CACNA1D,GABRR1,GLS2,GABRB3,GABARAP,GAD1,SLC6A1,GABBR1,GNG4,GABARAPL1,SLC32A1,ADCY4,GABRA6,GABARAPL2,HAP1,ADCY6,GABRA3,GNG5,GAD2,GNG12,SRC,CACNA1S,GABRD,GPHN,SLC38A5,GNB2,GABRB2,GNG11,GABRR3,PRKCG,GNB4,GNB5,PRKACG,GNAI1,PLCL1,ADCY1,GLUL,GNB3,KCNJ6,…	1.14	0.71	1.2857
hsa00410	hsa00410 beta-Alanine metabolism [24]	24/5028	31/8112	0.052545	0.149102	0.10353	222/221/1892/501/54498/1806/339896/217/26275/8310/2571/51/51380/8639/219/57571/2572/224/218/55748/23417/4329/84735/35	24	ALDH3B2,ALDH3B1,ECHS1,ALDH7A1,SMOX,DPYD,GADL1,ALDH2,HIBCH,ACOX3,GAD1,ACOX1,CSAD,AOC3,ALDH1B1,CARNS1,GAD2,ALDH3A2,ALDH3A1,CNDP2,MLYCD,ALDH6A1,CNDP1,ACADS	1.25	0.77	1.27947
hsa05216	hsa05216 Thyroid cancer [28]	28/5028	37/8112	0.0575069	0.161799	0.112346	999/581/7175/7170/5595/7849/5468/6934/51176/10342/6932/5605/578/595/6256/6258/673/1643/7157/4893/3265/1499/4609/1647/83439/3845/8031/4616	28	CDH1,BAX,TPR,TPM3,MAPK3,PAX8,PPARG,TCF7L2,LEF1,TFG,TCF7,MAP2K2,BAK1,CCND1,RXRA,RXRG,BRAF,DDB2,TP53,NRAS,HRAS,CTNNB1,MYC,GADD45A,TCF7L1,KRAS,NCOA4,GADD45B	1.22	0.76	1.24028
hsa05152	hsa05152 Tuberculosis [122]	122/5028	180/8112	0.0603712	0.168033	0.116675	317/8915/5530/22925/718/3109/6850/64581/805/843/7124/5869/5601/6772/581/8625/3459/7042/972/818/2213/4802/23365/5595/8877/841/3689/208/4843/5603/5599/4800/3717/3654/3929/596/3920/5602/842/4615/1432/54106/64170/7132/91860/2212/817/5970/5600/1387/54205/10333/207/7189/387/3588/7421/3716/7879/51606/3569/5532/3329/815/7099/4046/51135/1520/535/3684/3127/5533/3119/51561/5868/4790/2207/10892/50617/3123/57…	122	APAF1,BCL10,PPP3CA,PLA2R1,C3,HLA-DMB,SYK,CLEC7A,CALM2,CASP10,TNF,RAB5B,MAPK9,STAT1,BAX,RFXANK,IFNGR1,TGFB2,CD74,CAMK2G,FCGR2B,NFYC,ARHGEF12,MAPK3,SPHK1,CASP8,ITGB2,AKT2,NOS2,MAPK13,MAPK8,NFYA,JAK2,IRAK1,LBP,BCL2,LAMP2,MAPK10,CASP9,MYD88,MAPK14,TLR9,CARD9,TNFRSF1A,CALML4,FCGR2A,CAMK2D,RELA,MAPK11,CREBBP,CYCS,TLR6,AKT1,TRAF6,RHOA,IL10RB,VDR,JAK1,RAB7A,ATP6V1H,IL6,PPP3CB,HSPD1,CAMK2A,TLR4,LSP1,IRAK4…	1.09	0.68	1.21917
hsa05165	hsa05165 Human papillomavirus infection [219]	219/5028	331/8112	0.0607348	0.168033	0.116675	356/3661/7143/9519/4855/5159/7337/2335/8326/7483/5290/3106/7124/8321/3912/5295/4600/1284/6199/5567/6772/581/56288/5663/3679/7450/3455/7422/1287/896/23352/155066/3694/4193/3371/10207/6773/1739/5527/5315/3993/5595/841/472/1286/7060/324/5291/8517/3696/1017/5529/84612/208/3691/5521/1280/355/6934/3914/894/1288/7058/1292/55844/148327/3516/7148/3693/3454/5747/3678/6932/7474/528/6655/5605/1856/6654/7015/…	219	FASLG,IRF3,TNR,TBPL1,NOTCH4,PDGFRB,UBE3A,FN1,FZD9,WNT9A,PIK3CA,HLA-B,TNF,FZD1,LAMB1,PIK3R1,MX2,COL4A2,RPS6KB2,PRKACB,STAT1,BAX,PARD3,PSEN1,ITGA7,VWF,IFNAR2,VEGFA,COL4A5,CCND3,UBR4,ATP6V0E2,ITGB6,MDM2,TNC,PATJ,STAT2,DLG1,PPP2R5C,PKM,LLGL2,MAPK3,CASP8,ATM,COL4A4,THBS4,APC,PIK3CB,IKBKG,ITGB8,CDK2,PPP2R5E,PARD6B,AKT2,ITGB4,PPP2R2B,COL2A1,FAS,TCF7L2,LAMB3,CCND2,COL4A6,THBS2,COL6A2,PPP2R2D,CREB3L4,RBPJ…	1.07	0.66	1.21656
hsa03050	hsa03050 Proteasome [34]	34/5028	46/8112	0.0617456	0.169418	0.117636	5686/5710/51371/5707/5695/5705/5694/5696/5690/7979/5713/5709/5715/10197/5682/5698/5689/5706/5708/5720/9491/11047/5701/5684/5685/5704/5700/5718/5702/5683/5693/5688/9861/5687	34	PSMA5,PSMD4,POMP,PSMD1,PSMB7,PSMC5,PSMB6,PSMB8,PSMB2,SEM1,PSMD7,PSMD3,PSMD9,PSME3,PSMA1,PSMB9,PSMB1,PSMC6,PSMD2,PSME1,PSMF1,ADRM1,PSMC2,PSMA3,PSMA4,PSMC4,PSMC1,PSMD12,PSMC3,PSMA2,PSMB5,PSMA7,PSMD6,PSMA6	1.19	0.74	1.20939
hsa00480	hsa00480 Glutathione metabolism [42]	42/5028	58/8112	0.0637328	0.17209	0.119491	373156/9588/2949/494143/2938/6611/2940/2936/2946/221357/3418/10314/2730/2880/6241/4258/2939/3417/124975/51060/4257/2937/119391/4953/2882/2878/9446/4259/51056/257202/2729/2686/2879/5226/2877/2944/2687/2948/2950/2952/27306/6240	42	GSTK1,PRDX6,GSTM5,CHAC2,GSTA1,SMS,GSTA3,GSR,GSTM2,GSTA5,IDH2,LANCL1,GCLM,GPX5,RRM2,MGST2,GSTA2,IDH1,GGT6,TXNDC12,MGST1,GSS,GSTO2,ODC1,GPX7,GPX3,GSTO1,MGST3,LAP3,GPX6,GCLC,GGT7,GPX4,PGD,GPX2,GSTM1,GGT5,GSTM4,GSTP1,GSTT1,HPGDS,RRM1	1.17	0.72	1.19564
hsa04929	hsa04929 GnRH secretion [46]	46/5028	64/8112	0.0637561	0.17209	0.119491	8913/775/5290/5295/409/7220/5595/3767/5291/208/5579/2100/776/5605/5293/7223/2550/23236/2776/207/2852/408/3780/4893/2797/3265/6696/8503/8911/610/779/3783/3708/5582/3845/57657/2796/1081/10000/3762/3782/5332/3763/778/3710/2767	46	CACNA1G,CACNA1C,PIK3CA,PIK3R1,ARRB2,TRPC1,MAPK3,KCNJ11,PIK3CB,AKT2,PRKCB,ESR2,CACNA1D,MAP2K2,PIK3CD,TRPC4,GABBR1,PLCB1,GNAQ,AKT1,GPER1,ARRB1,KCNN1,NRAS,GNRH2,HRAS,SPP1,PIK3R3,CACNA1I,HCN2,CACNA1S,KCNN4,ITPR1,PRKCG,KRAS,HCN3,GNRH1,CGA,AKT3,KCNJ5,KCNN3,PLCB4,KCNJ6,CACNA1F,ITPR3,GNA11	1.16	0.72	1.19548
hsa00020	hsa00020 Citrate cycle (TCA cycle) [23]	23/5028	30/8112	0.0673316	0.180275	0.125175	5106/6392/4191/3420/8801/8802/3418/47/1743/6389/5160/3417/3421/6391/2271/1738/5091/55753/5162/1431/48/4967/50	23	PCK2,SDHD,MDH2,IDH3B,SUCLG2,SUCLG1,IDH2,ACLY,DLST,SDHA,PDHA1,IDH1,IDH3G,SDHC,FH,DLD,PC,OGDHL,PDHB,CS,ACO1,OGDH,ACO2	1.24	0.77	1.17178
hsa05162	hsa05162 Measles [95]	95/5028	139/8112	0.0694378	0.184427	0.128058	356/317/3661/4792/6777/7161/868/3665/5290/5295/5601/4600/6772/3312/581/3725/3455/598/896/2213/4179/6773/9451/841/5291/8517/1017/51209/208/355/6776/894/4939/5599/3454/27113/4478/3654/596/4938/5602/4793/842/578/595/4615/1457/54106/25898/5293/23118/5970/7128/3304/2353/64135/54205/207/5610/7189/3716/916/7157/3569/1027/4599/8667/7099/3306/51135/103/4790/6774/3718/10399/1019/8503/572/3447/8772/898/3083…	95	FASLG,APAF1,IRF3,NFKBIA,STAT5B,TP73,CBLB,IRF7,PIK3CA,PIK3R1,MAPK9,MX2,STAT1,HSPA8,BAX,JUN,IFNAR2,BCL2L1,CCND3,FCGR2B,CD46,STAT2,EIF2AK3,CASP8,PIK3CB,IKBKG,CDK2,RAB9B,AKT2,FAS,STAT5A,CCND2,OAS2,MAPK8,IFNAR1,BBC3,MSN,IRAK1,BCL2,OAS1,MAPK10,NFKBIB,CASP9,BAK1,CCND1,MYD88,CSNK2A1,TLR9,RCHY1,PIK3CD,TAB2,RELA,TNFAIP3,HSPA1B,FOS,IFIH1,CYCS,AKT1,EIF2AK2,TRAF6,JAK1,CD3E,TP53,IL6,CDKN1B,MX1,EIF3H,TLR4,HSPA2…	1.1	0.68	1.1584
hsa04721	hsa04721 Synaptic vesicle cycle [55]	55/5028	78/8112	0.0728927	0.192067	0.133363	163/6857/6540/5864/1173/6812/773/774/1785/155066/9152/6512/161/6507/6538/1213/2054/528/1211/10815/526/6804/23025/6529/9550/529/140679/51606/6511/160/1759/6616/535/523/6844/245973/50617/339302/6536/10814/26052/6571/8992/22999/10312/6530/534/23545/10497/6572/90423/6570/6809/1175/1212	55	AP2B1,SYT1,SLC6A13,RAB3A,AP2M1,STXBP1,CACNA1A,CACNA1B,DNM2,ATP6V0E2,SLC6A5,SLC1A7,AP2A2,SLC1A3,SLC6A11,CLTC,STX2,ATP6V1C1,CLTA,CPLX1,ATP6V1B2,STX1A,UNC13A,SLC6A1,ATP6V1G1,ATP6V1E1,SLC32A1,ATP6V1H,SLC1A6,AP2A1,DNM1,SNAP25,ATP6V0A1,ATP6V1A,VAMP2,ATP6V1C2,ATP6V0A4,CPLX4,SLC6A9,CPLX2,DNM3,SLC18A2,ATP6V0E1,RIMS1,TCIRG1,SLC6A2,ATP6V1G2,ATP6V0A2,UNC13B,SLC18A3,ATP6V1E2,SLC18A1,STX3,AP2S1,CLTB	1.14	0.71	1.13732
hsa05214	hsa05214 Glioma [53]	53/5028	75/8112	0.0736128	0.192107	0.133391	5159/57118/805/5290/5295/581/818/4193/1029/5595/57172/5291/208/5579/6655/5605/6654/578/595/5293/91860/817/1950/6464/673/207/1643/7039/25759/7157/1871/815/3479/4893/5336/3265/1019/8503/816/1647/3480/1956/5582/801/3845/814/10000/808/5728/4616/5154/369/2885	53	PDGFRB,CAMK1D,CALM2,PIK3CA,PIK3R1,BAX,CAMK2G,MDM2,CDKN2A,MAPK3,CAMK1G,PIK3CB,AKT2,PRKCB,SOS2,MAP2K2,SOS1,BAK1,CCND1,PIK3CD,CALML4,CAMK2D,EGF,SHC1,BRAF,AKT1,DDB2,TGFA,SHC2,TP53,E2F3,CAMK2A,IGF1,NRAS,PLCG2,HRAS,CDK4,PIK3R3,CAMK2B,GADD45A,IGF1R,EGFR,PRKCG,CALM1,KRAS,CAMK4,AKT3,CALM3,PTEN,GADD45B,PDGFA,ARAF,GRB2	1.14	0.71	1.13305
hsa03040	hsa03040 Spliceosome [100]	100/5028	147/8112	0.0740653	0.192107	0.133391	57187/10285/6631/2521/10465/25804/3183/10772/6637/6633/23658/3312/10450/10713/57461/9343/6629/6430/55660/6432/3192/9785/29896/9939/26121/84991/10084/84950/22985/11338/22938/9128/11325/23350/10286/23020/9129/6434/22916/3304/10992/6635/10929/51639/6429/3190/988/23451/10907/8896/8175/3306/6100/58517/6625/5356/55110/151903/9410/6428/4809/51503/9775/1665/51690/83443/51691/10915/8449/22827/220988/9716/…	100	THOC2,SMNDC1,SNRPC,FUS,PPIH,LSM4,HNRNPC,SRSF10,SNRPG,SNRPD2,LSM5,HSPA8,PPIE,USP39,ISY1,EFTUD2,SNRPB2,SRSF5,PRPF40A,SRSF7,HNRNPU,DHX38,TRA2A,RBM8A,PRPF31,RBM17,PQBP1,PRPF38A,ACIN1,U2AF2,SNW1,PRPF4,DDX42,U2SURP,BCAS2,SNRNP200,PRPF3,TRA2B,NCBP2,HSPA1B,SF3B2,SNRPE,SRSF8,SF3B6,SRSF4,HNRNPK,CDC5L,SF3B1,TXNL4A,BUD31,SF3A2,HSPA2,RP9,RBM25,SNRNP70,PLRG1,MAGOHB,CCDC12,SNRNP40,SRSF3,SNU13,CWC15,EIF4A3,DHX15…	1.1	0.68	1.13039
hsa05031	hsa05031 Amphetamine addiction [49]	49/5028	69/8112	0.074887	0.192732	0.133825	5530/468/775/805/5567/3725/2905/818/2354/5579/2904/148327/776/5499/4129/64764/91860/6804/84152/817/5173/2890/2892/2353/1386/84699/5532/815/5533/2891/1812/2903/1388/6571/816/2778/3066/1385/23411/90993/7054/5582/801/5501/814/5568/1644/6570/808	49	PPP3CA,ATF4,CACNA1C,CALM2,PRKACB,JUN,GRIN2C,CAMK2G,FOSB,PRKCB,GRIN2B,CREB3L4,CACNA1D,PPP1CA,MAOB,CREB3L2,CALML4,STX1A,PPP1R1B,CAMK2D,PDYN,GRIA1,GRIA3,FOS,ATF2,CREB3L3,PPP3CB,CAMK2A,PPP3CC,GRIA2,DRD1,GRIN2A,ATF6B,SLC18A2,CAMK2B,GNAS,HDAC2,CREB1,SIRT1,CREB3L1,TH,PRKCG,CALM1,PPP1CC,CAMK4,PRKACG,DDC,SLC18A1,CALM3	1.15	0.71	1.12559
hsa00564	hsa00564 Glycerophospholipid metabolism [68]	68/5028	98/8112	0.0771399	0.197004	0.136791	51365/1103/57678/64850/100137049/10434/26279/54675/23659/84513/8613/10390/79143/1119/8443/23761/11313/254531/84803/253558/56994/81490/375775/1120/1607/196051/5337/23175/10554/8612/81579/5320/283748/23646/1608/2819/139189/160851/162466/55500/56894/151056/122618/1606/55224/8605/3931/10555/8525/10400/5321/54947/10423/391013/9162/55326/123745/255189/43/8398/30814/10908/8611/9468/56985/5833/9926/5319	68	PLA1A,CHAT,GPAM,ETNPPL,PLA2G4B,LYPLA1,PLA2G2D,CRLS1,PLA2G15,PLPP5,PLPP3,CEPT1,MBOAT7,CHKA,GNPAT,PISD,LYPLA2,LPCAT4,GPAT3,LCLAT1,CHPT1,PTDSS2,PNPLA7,CHKB,DGKB,PLPP4,PLD1,LPIN1,AGPAT1,PLPP2,PLA2G12A,PLA2G2A,PLA2G4D,PLD3,DGKG,GPD1,DGKK,DGKH,PHOSPHO1,ETNK1,AGPAT3,PLB1,PLD4,DGKA,ETNK2,PLA2G4C,LCAT,AGPAT2,DGKZ,PEMT,PLA2G4A,LPCAT2,CDIPT,PLA2G2C,DGKI,AGPAT5,PLA2G4E,PLA2G4F,ACHE,PLA2G6,PLA2G2E,PNPLA6,PLPP…	1.12	0.69	1.11272
hsa04964	hsa04964 Proximal tubule bicarbonate reclamation [18]	18/5028	23/8112	0.0779861	0.197644	0.137235	477/5106/1468/476/486/2746/2744/358/8671/2747/480/27165/6550/760/481/478/23439/483	18	ATP1A2,PCK2,SLC25A10,ATP1A1,FXYD2,GLUD1,GLS,AQP1,SLC4A4,GLUD2,ATP1A4,GLS2,SLC9A3,CA2,ATP1B1,ATP1A3,ATP1B4,ATP1B3	1.26	0.78	1.10798
hsa04911	hsa04911 Insulin secretion [60]	60/5028	86/8112	0.0817726	0.20567	0.142809	477/468/3779/5864/476/775/11069/114/6514/5567/486/6833/818/27094/3767/5579/3778/148327/27345/776/480/64764/6804/116/817/1386/23236/2776/84699/196883/815/112/3780/6616/6844/1388/139760/779/27445/816/2778/3783/3630/481/478/1385/23439/90993/5582/886/10242/5568/107/483/3782/5332/778/3710/885/2767	60	ATP1A2,ATF4,KCNMB1,RAB3A,ATP1A1,CACNA1C,RAPGEF4,ADCY8,SLC2A2,PRKACB,FXYD2,ABCC8,CAMK2G,KCNMB3,KCNJ11,PRKCB,KCNMA1,CREB3L4,KCNMB4,CACNA1D,ATP1A4,CREB3L2,STX1A,ADCYAP1,CAMK2D,ATF2,PLCB1,GNAQ,CREB3L3,ADCY4,CAMK2A,ADCY6,KCNN1,SNAP25,VAMP2,ATF6B,GPR119,CACNA1S,PCLO,CAMK2B,GNAS,KCNN4,INS,ATP1B1,ATP1A3,CREB1,ATP1B4,CREB3L1,PRKCG,CCKAR,KCNMB2,PRKACG,ADCY1,ATP1B3,KCNN3,PLCB4,CACNA1F,ITPR3,CCK,GNA11	1.13	0.7	1.08739
hsa00230	hsa00230 Purine metabolism [86]	86/5028	126/8112	0.0843314	0.210511	0.14617	10846/5144/318/957/114/100/53343/5151/5141/205/4833/55811/4830/5142/11164/203/954/471/22978/8622/5148/2987/2272/51292/6241/5147/5137/4907/132/204/100526794/3704/29922/196883/22875/5143/272/27115/50808/5138/5149/5169/4882/3614/955/30833/112/9615/953/9060/4860/377841/158/4831/55276/374659/158067/5634/271/124583/10606/221823/4881/9583/5150/50940/51020/8833/2618/5158/5631/131870/9061/3615/102157402/5…	86	PDE10A,PDE4D,NUDT2,ENTPD5,ADCY8,ADA,NUDT9,PDE8A,PDE4A,AK4,NME4,ADCY10,NME1,PDE4B,NUDT5,AK1,ENTPD2,ATIC,NT5C2,PDE8B,PDE6G,GUK1,FHIT,GMPR2,RRM2,PDE6D,PDE1C,NT5E,ADK,AK2,NT5C1B-RDH14,ITPA,NME7,ADCY4,ENPP4,PDE4C,AMPD3,PDE7B,AK3,PDE2A,PDE6H,ENPP3,NPR2,IMPDH1,ENTPD6,NT5C,ADCY6,GDA,ENTPD1,PAPSS2,PNP,ENTPD8,ADSL,NME2,PGM2,HDDC3,AK8,PRPS2,AMPD2,CANT1,PAICS,PRPS1L1,NPR1,ENTPD4,PDE7A,PDE11A,HDDC2,GMPS,GART,…	1.1	0.68	1.07401
hsa05012	hsa05012 Parkinson disease [176]	176/5028	266/8112	0.0854237	0.211647	0.146958	5686/317/5710/4695/468/10383/7311/4720/4780/805/5707/91252/51465/4706/5601/5695/7316/2774/5567/4715/6233/581/10376/7332/6392/29986/598/5705/4698/1843/4137/818/4718/5694/9451/126328/27089/293/4696/1329/1327/291/201266/5690/7419/4694/5599/4724/83447/27173/7979/23516/7846/203068/5713/2771/6622/5602/1340/5709/842/4129/6389/29985/5715/91860/10382/7295/7385/817/25828/5682/9377/54205/6647/4714/11315/112…	176	PSMA5,APAF1,PSMD4,NDUFA2,ATF4,TUBB4B,UBA52,NDUFS2,NFE2L2,CALM2,PSMD1,SLC39A13,UBE2J1,NDUFAB1,MAPK9,PSMB7,UBC,GNAL,PRKACB,NDUFB9,RPS27A,BAX,TUBA1B,UBE2L3,SDHD,SLC39A2,BCL2L1,PSMC5,NDUFA5,DUSP1,MAPT,CAMK2G,NDUFC2,PSMB6,EIF2AK3,NDUFA11,UQCRQ,SLC25A6,NDUFA3,COX5B,COX4I1,SLC25A4,SLC39A11,PSMB2,VDAC3,NDUFA1,MAPK8,NDUFS4,SLC25A31,SLC39A1,SEM1,SLC39A14,TUBA1A,TUBB,PSMD7,GNAI2,SNCA,MAPK10,COX6B1,PSMD3,CAS…	1.07	0.66	1.06842
hsa05164	hsa05164 Influenza A [115]	115/5028	171/8112	0.0867781	0.21341	0.148182	356/317/3661/10898/71/4792/3337/100529063/3665/3109/56649/5290/7124/5295/4600/6772/834/581/3455/3459/896/6773/90865/5595/5644/841/4928/293/5291/8517/208/5579/355/11100/291/4939/83447/3717/3454/4938/5605/8743/4793/842/578/8766/4615/5293/7132/2224/5970/10241/64135/1387/54205/114548/207/5610/8795/3716/29107/3569/4599/7099/292/51135/7098/3127/3119/103/4790/5646/23633/1019/402569/3123/23430/8503/3627/…	115	FASLG,APAF1,IRF3,CPSF4,ACTG1,NFKBIA,DNAJB1,BCL2L2-PABPN1,IRF7,HLA-DMB,TMPRSS4,PIK3CA,TNF,PIK3R1,MX2,STAT1,CASP1,BAX,IFNAR2,IFNGR1,CCND3,STAT2,IL33,MAPK3,PRSS1,CASP8,NUP98,SLC25A6,PIK3CB,IKBKG,AKT2,PRKCB,FAS,HNRNPUL1,SLC25A4,OAS2,SLC25A31,JAK2,IFNAR1,OAS1,MAP2K2,TNFSF10,NFKBIB,CASP9,BAK1,RAB11A,MYD88,PIK3CD,TNFRSF1A,FDPS,RELA,CALCOCO2,IFIH1,CREBBP,CYCS,NLRP3,AKT1,EIF2AK2,TNFRSF10B,JAK1,NXT1,IL6,MX…	1.09	0.67	1.06159
hsa04270	hsa04270 Vascular smooth muscle contraction [91]	91/5028	134/8112	0.0897821	0.219174	0.152185	148/3779/775/114/805/94274/100137049/4638/5567/26279/9138/1909/4660/27094/23365/9475/5595/146/10268/5579/5588/800/3778/5583/5592/4659/27345/796/776/5605/5499/4637/91860/2768/183/140465/23236/2776/673/10672/387/10267/81579/5320/283748/196883/1906/54776/4882/112/1908/59/4629/779/6093/4881/10266/8605/2778/10398/3708/72/9826/5321/5580/4627/5582/801/391013/5501/797/123745/255189/8398/30814/10242/5568/…	91	ADRA1A,KCNMB1,CACNA1C,ADCY8,CALM2,PPP1R14A,PLA2G4B,MYLK,PRKACB,PLA2G2D,ARHGEF1,EDNRA,PPP1R12B,KCNMB3,ARHGEF12,ROCK2,MAPK3,ADRA1D,RAMP3,PRKCB,PRKCQ,CALD1,KCNMA1,PRKCH,PRKG1,PPP1R12A,KCNMB4,CALCA,CACNA1D,MAP2K2,PPP1CA,MYL6,CALML4,GNA12,AGT,MYL6B,PLCB1,GNAQ,BRAF,GNA13,RHOA,RAMP1,PLA2G12A,PLA2G2A,PLA2G4D,ADCY4,EDN1,PPP1R12C,NPR2,ADCY6,EDN3,ACTA2,MYH11,CACNA1S,ROCK1,NPR1,RAMP2,PLA2G4C,GNAS,MYL9,ITPR1,…	1.1	0.68	1.04681
hsa00510	hsa00510 N-Glycan biosynthesis [36]	36/5028	50/8112	0.0920136	0.221366	0.153707	6480/11282/29880/3703/79644/4124/1603/79868/11320/4245/29929/8703/144245/7841/6184/10905/440138/8704/8818/22845/4121/84620/57171/146664/2530/4122/57134/6185/1650/4247/201595/54344/10195/7991/8813/85365	36	ST6GAL1,MGAT4B,ALG5,STT3A,SRD5A3,MAN2A1,DAD1,ALG13,MGAT4A,MGAT1,ALG6,B4GALT3,ALG10B,MOGS,RPN1,MAN1A2,ALG11,B4GALT2,DPM2,DOLK,MAN1A1,ST6GAL2,DOLPP1,MGAT5B,FUT8,MAN2A2,MAN1C1,RPN2,DDOST,MGAT2,STT3B,DPM3,ALG3,TUSC3,DPM1,ALG2	1.16	0.72	1.03615
hsa05144	hsa05144 Malaria [36]	36/5028	50/8112	0.0920136	0.221366	0.153707	3039/7124/6403/7042/2993/7060/3689/7058/4615/54106/6401/975/2532/958/7057/3569/7099/4035/948/2995/3043/3082/4233/7059/7043/3383/7040/7412/7097/3606/3576/1311/6383/1378/6347/3683	36	HBA1,TNF,SELP,TGFB2,GYPA,THBS4,ITGB2,THBS2,MYD88,TLR9,SELE,CD81,ACKR1,CD40,THBS1,IL6,TLR4,LRP1,CD36,GYPC,HBB,HGF,MET,THBS3,TGFB3,ICAM1,TGFB1,VCAM1,TLR2,IL18,CXCL8,COMP,SDC2,CR1,CCL2,ITGAL	1.16	0.72	1.03615
hsa00531	hsa00531 Glycosaminoglycan degradation [15]	15/5028	19/8112	0.0956964	0.227916	0.158255	6677/2799/411/8372/2588/3073/3373/8692/3423/138050/6448/60495/3425/2720/10855	15	SPAM1,GNS,ARSB,HYAL3,GALNS,HEXA,HYAL1,HYAL2,IDS,HGSNAT,SGSH,HPSE2,IDUA,GLB1,HPSE	1.27	0.79	1.0191
hsa05016	hsa05016 Huntington disease [201]	201/5028	306/8112	0.0961089	0.227916	0.158255	5686/317/6875/5710/4695/9519/84516/163/10383/26100/4899/4720/60673/1173/5707/1639/4706/11258/5601/5695/3766/4715/581/23130/146754/5609/10376/6392/9776/3092/774/5705/10540/4698/4718/5694/161/126328/841/27089/293/4696/8408/5468/5437/1329/1327/291/23186/5690/7419/6507/4694/5599/4724/83447/2904/148327/7979/1742/1213/7846/27113/203068/5713/6667/1211/7052/5602/1340/5709/842/6389/64764/5715/4294/6804/10…	201	PSMA5,APAF1,TAF4B,PSMD4,NDUFA2,TBPL1,DCTN5,AP2B1,TUBB4B,WIPI2,NRF1,NDUFS2,ATG101,AP2M1,PSMD1,DCTN1,NDUFAB1,DCTN3,MAPK9,PSMB7,KCNJ10,NDUFB9,BAX,ATG2A,DNAH2,MAP2K7,TUBA1B,SDHD,ATG13,HIP1,CACNA1B,PSMC5,DCTN2,NDUFA5,NDUFC2,PSMB6,AP2A2,NDUFA11,CASP8,UQCRQ,SLC25A6,NDUFA3,ULK1,PPARG,POLR2H,COX5B,COX4I1,SLC25A4,RCOR1,PSMB2,VDAC3,SLC1A3,NDUFA1,MAPK8,NDUFS4,SLC25A31,GRIN2B,CREB3L4,SEM1,DLG4,CLTC,TUBA1A,BBC…	1.06	0.66	1.01724
hsa00562	hsa00562 Inositol phosphate metabolism [51]	51/5028	73/8112	0.100372	0.236338	0.164103	3705/8394/51196/5290/55361/8898/27124/79837/8897/5291/8867/9562/9110/51763/3636/5293/55586/23236/3707/3631/5288/4952/51477/3612/8871/3613/8395/5298/5336/22908/3628/64419/7167/23396/22876/80271/5294/10423/5333/84812/200576/9651/4329/8776/5289/5305/5728/5286/3635/5332/3632	51	ITPK1,PIP5K1A,PLCE1,PIK3CA,PI4K2A,MTMR2,INPP5J,PIP4K2C,MTMR3,PIK3CB,SYNJ1,MINPP1,MTMR4,INPP5K,INPPL1,PIK3CD,MIOX,PLCB1,ITPKB,INPP4A,PIK3C2G,OCRL,ISYNA1,IMPA1,SYNJ2,IMPA2,PIP5K1B,PI4KB,PLCG2,SACM1L,INPP1,MTMR14,TPI1,PIP5K1C,INPP5F,ITPKC,PIK3CG,CDIPT,PLCD1,PLCD4,PIKFYVE,PLCH2,ALDH6A1,MTMR1,PIK3C3,PIP4K2A,PTEN,PIK3C2A,INPP5D,PLCB4,INPP5A	1.13	0.7	0.998386
hsa05120	hsa05120 Epithelial cell signaling in Helicobacter pylori infection [49]	49/5028	70/8112	0.101802	0.236351	0.164111	4792/5803/5601/3725/155066/8517/83700/5603/5599/5879/528/5602/5781/1432/526/1839/998/9020/5970/5600/1445/9550/529/7082/50848/5058/102/51606/535/523/245973/4790/4233/5336/50617/6714/2920/8992/10312/1956/3551/28964/534/23545/836/3576/90423/58494/3577	49	NFKBIA,PTPRZ1,MAPK9,JUN,ATP6V0E2,IKBKG,JAM3,MAPK13,MAPK8,RAC1,ATP6V1C1,MAPK10,PTPN11,MAPK14,ATP6V1B2,HBEGF,CDC42,MAP3K14,RELA,MAPK11,CSK,ATP6V1G1,ATP6V1E1,TJP1,F11R,PAK1,ADAM10,ATP6V1H,ATP6V0A1,ATP6V1A,ATP6V1C2,NFKB1,MET,PLCG2,ATP6V0A4,SRC,CXCL2,ATP6V0E1,TCIRG1,EGFR,IKBKB,GIT1,ATP6V1G2,ATP6V0A2,CASP3,CXCL8,ATP6V1E2,JAM2,CXCR1	1.13	0.7	0.992246
hsa05230	hsa05230 Central carbon metabolism in cancer [49]	49/5028	70/8112	0.101802	0.236351	0.164111	3815/5214/5159/3091/5290/4916/6514/5295/3939/3101/5213/9123/2322/57103/2260/23410/5315/5595/5291/208/2744/3948/3418/5605/5160/27165/5293/5223/3417/3098/207/3945/7157/6510/2263/5211/4893/4233/3265/8503/4609/2064/1956/5162/3845/5224/2261/10000/5728	49	KIT,PFKP,PDGFRB,HIF1A,PIK3CA,NTRK3,SLC2A2,PIK3R1,LDHA,HK3,PFKM,SLC16A3,FLT3,TIGAR,FGFR1,SIRT3,PKM,MAPK3,PIK3CB,AKT2,GLS,LDHC,IDH2,MAP2K2,PDHA1,GLS2,PIK3CD,PGAM1,IDH1,HK1,AKT1,LDHB,TP53,SLC1A5,FGFR2,PFKL,NRAS,MET,HRAS,PIK3R3,MYC,ERBB2,EGFR,PDHB,KRAS,PGAM2,FGFR3,AKT3,PTEN	1.13	0.7	0.992246
hsa04725	hsa04725 Cholinergic synapse [77]	77/5028	113/8112	0.102765	0.236929	0.164513	1103/468/775/114/5290/1137/5295/2782/5567/773/774/818/5595/3785/5291/208/5579/2775/3770/148327/3717/3786/2771/596/776/64764/5293/817/2353/8973/1132/23236/2776/207/84699/23533/2534/2786/196883/815/112/4893/56479/3265/2787/8503/55970/779/816/3708/1129/2783/1385/5294/2791/90993/5582/59345/3845/1128/6572/10681/146850/43/814/5568/2770/10000/107/3784/5332/2784/3763/778/3710/54331/2767	77	CHAT,ATF4,CACNA1C,ADCY8,PIK3CA,CHRNA4,PIK3R1,GNB1,PRKACB,CACNA1A,CACNA1B,CAMK2G,MAPK3,KCNQ2,PIK3CB,AKT2,PRKCB,GNAO1,KCNJ14,CREB3L4,JAK2,KCNQ3,GNAI2,BCL2,CACNA1D,CREB3L2,PIK3CD,CAMK2D,FOS,CHRNA6,CHRM4,PLCB1,GNAQ,AKT1,CREB3L3,PIK3R5,FYN,GNG4,ADCY4,CAMK2A,ADCY6,NRAS,KCNQ5,HRAS,GNG5,PIK3R3,GNG12,CACNA1S,CAMK2B,ITPR1,CHRM2,GNB2,CREB1,PIK3CG,GNG11,CREB3L1,PRKCG,GNB4,KRAS,CHRM1,SLC18A3,GNB5,PIK3R6,ACHE,…	1.1	0.68	0.988157
hsa05010	hsa05010 Alzheimer disease [250]	250/5028	384/8112	0.107563	0.246282	0.171007	5686/317/5710/4695/5530/468/351/10383/26100/775/4720/8326/60673/4842/7483/805/5290/5707/91252/840/4706/7124/8321/5295/5601/5695/3416/4715/824/23130/5663/322/5609/10376/6392/9776/29986/3028/5705/4698/4137/2905/10313/57142/4718/5694/9451/5595/126328/841/27089/293/324/5291/8517/4696/208/8408/4843/1329/355/1327/291/489/201266/5690/25825/7419/4694/5599/4724/50507/83447/2904/27173/7979/23516/177/7846/2…	250	PSMA5,APAF1,PSMD4,NDUFA2,PPP3CA,ATF4,APP,TUBB4B,WIPI2,CACNA1C,NDUFS2,FZD9,ATG101,NOS1,WNT9A,CALM2,PIK3CA,PSMD1,SLC39A13,CASP7,NDUFAB1,TNF,FZD1,PIK3R1,MAPK9,PSMB7,IDE,NDUFB9,CAPN2,ATG2A,PSEN1,APBB1,MAP2K7,TUBA1B,SDHD,ATG13,SLC39A2,HSD17B10,PSMC5,NDUFA5,MAPT,GRIN2C,RTN3,RTN4,NDUFC2,PSMB6,EIF2AK3,MAPK3,NDUFA11,CASP8,UQCRQ,SLC25A6,APC,PIK3CB,IKBKG,NDUFA3,AKT2,ULK1,NOS2,COX5B,FAS,COX4I1,SLC25A4,ATP2A3…	1.05	0.65	0.968338
hsa04710	hsa04710 Circadian rhythm [23]	23/5028	31/8112	0.109843	0.248723	0.172703	8945/5571/5564/5565/1454/1408/8454/51422/8864/8863/53632/406/5562/9978/1385/1407/9575/26224/6500/1453/4862/8553/5187	23	BTRC,PRKAG1,PRKAB1,PRKAB2,CSNK1E,CRY2,CUL1,PRKAG2,PER2,PER3,PRKAG3,ARNTL,PRKAA1,RBX1,CREB1,CRY1,CLOCK,FBXL3,SKP1,CSNK1D,NPAS2,BHLHE40,PER1	1.2	0.74	0.959227
hsa05030	hsa05030 Cocaine addiction [35]	35/5028	49/8112	0.110127	0.248723	0.172703	468/5567/3725/2905/8787/2354/2904/148327/1742/2771/4129/64764/84152/5173/5970/1020/1386/84699/2912/627/2891/1812/26086/4790/2903/1388/6571/2778/1385/90993/7054/5568/2770/1644/6570	35	ATF4,PRKACB,JUN,GRIN2C,RGS9,FOSB,GRIN2B,CREB3L4,DLG4,GNAI2,MAOB,CREB3L2,PPP1R1B,PDYN,RELA,CDK5,ATF2,CREB3L3,GRM2,BDNF,GRIA2,DRD1,GPSM1,NFKB1,GRIN2A,ATF6B,SLC18A2,GNAS,CREB1,CREB3L1,TH,PRKACG,GNAI1,DDC,SLC18A1	1.15	0.71	0.958104
hsa03020	hsa03020 RNA polymerase [25]	25/5028	34/8112	0.110929	0.248841	0.172784	55703/84172/5437/171568/5430/5435/51728/5433/51082/5432/27297/55718/10623/5434/9533/64425/84265/5441/5431/5439/548644/661/5440/25885/10622	25	POLR3B,POLR1B,POLR2H,POLR3H,POLR2A,POLR2F,POLR3K,POLR2D,POLR1D,POLR2C,CRCP,POLR3E,POLR3C,POLR2E,POLR1C,POLR1E,POLR3GL,POLR2L,POLR2B,POLR2J,POLR2J3,POLR3D,POLR2K,POLR1A,POLR3G	1.19	0.74	0.954954
hsa03320	hsa03320 PPAR signaling pathway [52]	52/5028	75/8112	0.114486	0.254937	0.177017	6342/5106/3611/5467/4973/2171/364/7316/10580/116519/2173/6319/1622/5468/2168/3158/729359/4312/1374/6256/8310/3157/123/51/6258/1593/34/10062/5170/2170/335/10873/948/2172/2180/2167/2710/5465/23305/30/9415/33/336/2181/81616/2169/126129/4023/10998/51703/1582/23205	52	SCP2,PCK2,ILK,PPARD,OLR1,FABP5,AQP7,UBC,SORBS1,APOA5,FABP7,SCD,DBI,PPARG,FABP1,HMGCS2,PLIN4,MMP1,CPT1A,RXRA,ACOX3,HMGCS1,PLIN2,ACOX1,RXRG,CYP27A1,ACADM,NR1H3,PDPK1,FABP3,APOA1,ME3,CD36,FABP6,ACSL1,FABP4,GK,PPARA,ACSL6,ACAA1,FADS2,ACADL,APOA2,ACSL3,ACSBG2,FABP2,CPT1C,LPL,SLC27A5,ACSL5,CYP8B1,ACSBG1	1.12	0.69	0.941247
hsa04550	hsa04550 Signaling pathways regulating pluripotency of stem cells [96]	96/5028	143/8112	0.115747	0.254937	0.177017	3231/4086/9869/8326/9314/7483/5290/8321/5295/2264/7703/2260/5595/324/5291/208/5603/5462/3717/6932/7474/5605/4087/1856/1432/3977/93/5293/90/3572/6498/7482/5600/7480/3397/648/207/130399/6929/3716/4093/8324/2263/8323/7855/4088/3479/1855/7994/4893/4089/3198/6774/3718/657/3265/3720/8503/8322/3175/10297/1499/2247/56916/4609/3480/1857/91/7478/6657/55183/6926/7547/8312/4838/3400/3845/7044/658/5978/9421/1…	96	HOXD1,SMAD1,SETDB1,FZD9,KLF4,WNT9A,PIK3CA,FZD1,PIK3R1,FGFR4,PCGF2,FGFR1,MAPK3,APC,PIK3CB,AKT2,MAPK13,POU5F1B,JAK2,TCF7,WNT5A,MAP2K2,SMAD2,DVL2,MAPK14,LIFR,ACVR2B,PIK3CD,ACVR1,IL6ST,SKIL,WNT2B,MAPK11,WNT10B,ID1,BMI1,AKT1,ACVR1C,TCF3,JAK1,SMAD9,FZD7,FGFR2,FZD6,FZD5,SMAD3,IGF1,DVL1,KAT6A,NRAS,SMAD4,HOXA1,STAT3,JAK3,BMPR1A,HRAS,JARID2,PIK3R3,FZD4,ONECUT1,APC2,CTNNB1,FGF2,SMARCAD1,MYC,IGF1R,DVL3,ACVR1…	1.08	0.67	0.93649	BMP4	SOX2
hsa04668	hsa04668 TNF signaling pathway [76]	76/5028	112/8112	0.11595	0.254937	0.177017	4792/468/8837/9530/843/5290/10059/840/7124/83737/5295/5601/153090/5609/9252/3725/6376/5595/841/5291/8517/208/355/5603/5599/148327/192111/5602/64764/1432/5293/7132/23118/9020/5970/7128/6401/5600/2353/5606/1386/207/84699/1906/3569/7424/1435/8737/4790/3600/1326/1388/8503/3627/2920/3383/182/4217/8772/11035/7412/7188/10454/1385/3551/90993/836/6885/1051/329/4318/5743/10000/4323/6347/602	76	NFKBIA,ATF4,CFLAR,BAG4,CASP10,PIK3CA,DNM1L,CASP7,TNF,ITCH,PIK3R1,MAPK9,DAB2IP,MAP2K7,RPS6KA5,JUN,CX3CL1,MAPK3,CASP8,PIK3CB,IKBKG,AKT2,FAS,MAPK13,MAPK8,CREB3L4,PGAM5,MAPK10,CREB3L2,MAPK14,PIK3CD,TNFRSF1A,TAB2,MAP3K14,RELA,TNFAIP3,SELE,MAPK11,FOS,MAP2K3,ATF2,AKT1,CREB3L3,EDN1,IL6,VEGFC,CSF1,RIPK1,NFKB1,IL15,MAP3K8,ATF6B,PIK3R3,CXCL10,CXCL2,ICAM1,JAG1,MAP3K5,FADD,RIPK3,VCAM1,TRAF5,TAB1,CREB1,IKBKB,C…	1.09	0.68	0.935728
hsa04020	hsa04020 Calcium signaling pathway [158]	158/5028	240/8112	0.118533	0.258901	0.17977	8913/5733/148/490/5530/5159/2246/775/5257/57118/4842/51196/114/805/4916/93129/2264/2774/4638/5567/773/774/7422/2905/818/7852/7125/1909/2260/3361/8877/146/57620/5737/6786/57172/3358/293/5579/4843/291/489/6546/2065/7419/4803/8822/83447/9127/9630/6261/776/8823/56413/6547/153/844/2185/91860/493/817/624/80228/56034/1950/5137/4846/23236/2776/887/3707/4915/196883/26291/845/2769/444/5532/488/2263/815/292…	158	CACNA1G,PTGER3,ADRA1A,ATP2B1,PPP3CA,PDGFRB,FGF1,CACNA1C,PHKB,CAMK1D,NOS1,PLCE1,ADCY8,CALM2,NTRK3,ORAI3,FGFR4,GNAL,MYLK,PRKACB,CACNA1A,CACNA1B,VEGFA,GRIN2C,CAMK2G,CXCR4,TNNC2,EDNRA,FGFR1,HTR5A,SPHK1,ADRA1D,STIM2,PTGFR,STIM1,CAMK1G,HTR2C,SLC25A6,PRKCB,NOS2,SLC25A4,ATP2A3,SLC8A1,ERBB3,VDAC3,NGF,FGF17,SLC25A31,P2RX6,GNA14,RYR1,CACNA1D,FGF16,LTB4R2,SLC8A3,ADRB1,CASQ1,PTK2B,CALML4,ATP2B4,CAMK2D,BDKRB2,…	1.06	0.66	0.92616
hsa04910	hsa04910 Insulin signaling pathway [92]	92/5028	137/8112	0.12067	0.261845	0.181814	5106/23265/6194/5573/868/5257/805/5290/5295/5576/5601/6199/5567/10580/31/3101/5575/2002/8651/1398/5595/5571/5291/208/32/9470/5564/2872/2997/79660/5565/1977/5599/5602/6655/5605/6654/5770/5499/3636/6198/5834/5293/3667/91860/7249/89801/3098/6464/1399/2889/673/207/5170/51422/7248/25759/6517/2308/122809/4893/6720/3265/8503/572/5577/53632/5562/3630/9322/5792/3551/3643/5836/5584/801/3845/3991/5501/2203/…	92	PCK2,EXOC7,RPS6,PRKAR1A,CBLB,PHKB,CALM2,PIK3CA,PIK3R1,PRKAR2A,MAPK9,RPS6KB2,PRKACB,SORBS1,ACACA,HK3,PRKAR1B,ELK1,SOCS1,CRK,MAPK3,PRKAG1,PIK3CB,AKT2,ACACB,EIF4E2,PRKAB1,MKNK2,GYS1,PPP1R3B,PRKAB2,EIF4E,MAPK8,MAPK10,SOS2,MAP2K2,SOS1,PTPN1,PPP1CA,INPPL1,RPS6KB1,PYGB,PIK3CD,IRS1,CALML4,TSC2,PPP1R3F,HK1,SHC1,CRKL,RAPGEF1,BRAF,AKT1,PDPK1,PRKAG2,TSC1,SHC2,SLC2A4,FOXO1,SOCS4,NRAS,SREBF1,HRAS,PIK3R3,BAD,PR…	1.08	0.67	0.918402
hsa00511	hsa00511 Other glycan degradation [14]	14/5028	18/8112	0.125707	0.269698	0.187266	4758/23324/2629/64772/2517/3073/129807/4126/4123/4125/57704/10825/175/2720	14	NEU1,MAN2B2,GBA,ENGASE,FUCA1,HEXA,NEU4,MANBA,MAN2C1,MAN2B1,GBA2,NEU3,AGA,GLB1	1.25	0.78	0.900639
hsa01212	hsa01212 Fatty acid metabolism [40]	40/5028	57/8112	0.125913	0.269698	0.187266	6342/84869/9200/9374/31/3033/1892/6319/37/3032/5538/64834/7923/1374/8310/51495/51/197322/34/3295/201562/2180/79071/79993/9524/23305/30/9415/51102/54995/83401/33/2181/81616/401494/126129/60481/51703/35/23205	40	SCP2,CBR4,HACD1,PPT2,ACACA,HADH,ECHS1,SCD,ACADVL,HADHB,PPT1,ELOVL1,HSD17B8,CPT1A,ACOX3,HACD3,ACOX1,ACSF3,ACADM,HSD17B4,HACD2,ACSL1,ELOVL6,ELOVL7,TECR,ACSL6,ACAA1,FADS2,MECR,OXSM,ELOVL3,ACADL,ACSL3,ACSBG2,HACD4,CPT1C,ELOVL5,ACSL5,ACADS,ACSBG1	1.13	0.7	0.899929
hsa03013	hsa03013 Nucleocytoplasmic transport [73]	73/5028	108/8112	0.133178	0.280375	0.19468	57187/3837/80145/23214/30000/4927/7175/1434/4928/6396/81929/55308/3842/9939/9883/2733/79228/22985/5976/9631/64328/7341/10527/65110/10284/23279/129401/9972/53371/9670/11269/22916/25909/3839/3840/55705/29107/55110/9688/6613/23633/9775/402569/65109/23534/5905/8563/26019/23225/11260/55746/59343/55916/10762/3836/8086/5901/7329/10526/51068/1915/79711/10921/10482/9818/22794/8480/3843/55161/3838/84321/10…	73	THOC2,KPNB1,THOC7,XPO6,TNPO2,NUP88,TPR,CSE1L,NUP98,SEC13,SEH1L,DDX19A,TNPO1,RBM8A,POM121,GLE1,THOC6,ACIN1,UPF1,NUP155,XPO4,SUMO1,IPO7,UPF3A,SAP18,NUP160,NUP35,NUP153,NUP54,IPO13,DDX19B,NCBP2,AHCTF1,KPNA3,KPNA4,IPO9,NXT1,MAGOHB,NUP93,SUMO2,KPNA6,EIF4A3,KPNA7,UPF3B,TNPO3,RANGAP1,THOC5,UPF2,NUP210,XPOT,NUP133,SENP2,NXT2,NUP50,KPNA1,AAAS,RAN,UBE2I,IPO8,NMD3,EEF1A1,IPO4,RNPS1,NXF1,NUP58,CASC3,RAE1,IPO…	1.09	0.68	0.875569
hsa00513	hsa00513 Various types of N-glycan biosynthesis [28]	28/5028	39/8112	0.134878	0.280375	0.19468	11282/3703/4124/6487/1603/79868/11320/64377/4245/283358/8703/6184/10905/338707/440138/8704/4121/3073/2530/4122/57134/6185/1650/4247/201595/10195/7991/85365	28	MGAT4B,STT3A,MAN2A1,ST3GAL3,DAD1,ALG13,MGAT4A,CHST8,MGAT1,B4GALNT3,B4GALT3,RPN1,MAN1A2,B4GALNT4,ALG11,B4GALT2,MAN1A1,HEXA,FUT8,MAN2A2,MAN1C1,RPN2,DDOST,MGAT2,STT3B,ALG3,TUSC3,ALG2	1.16	0.72	0.870059
hsa00062	hsa00062 Fatty acid elongation [20]	20/5028	27/8112	0.135184	0.280375	0.19468	9200/9374/3033/1892/117145/3032/5538/64834/51495/122970/201562/79071/79993/9524/11332/641371/51102/83401/401494/60481	20	HACD1,PPT2,HADH,ECHS1,THEM4,HADHB,PPT1,ELOVL1,HACD3,ACOT4,HACD2,ELOVL6,ELOVL7,TECR,ACOT7,ACOT1,MECR,ELOVL3,HACD4,ELOVL5	1.2	0.74	0.869074
hsa01040	hsa01040 Biosynthesis of unsaturated fatty acids [20]	20/5028	27/8112	0.135184	0.280375	0.19468	6342/9200/6319/64834/8310/51495/122970/51/3295/201562/79071/79993/9524/11332/641371/30/9415/83401/401494/60481	20	SCP2,HACD1,SCD,ELOVL1,ACOX3,HACD3,ACOT4,ACOX1,HSD17B4,HACD2,ELOVL6,ELOVL7,TECR,ACOT7,ACOT1,ACAA1,FADS2,ELOVL3,HACD4,ELOVL5	1.2	0.74	0.869074
hsa00630	hsa00630 Glyoxylate and dicarboxylate metabolism [22]	22/5028	30/8112	0.135965	0.280375	0.19468	2653/84693/84532/4191/2731/5095/275/847/132158/54363/9380/1738/112817/6470/1431/6472/48/283871/50/2752/81888/5096	22	GCSH,MCEE,ACSS1,MDH2,GLDC,PCCA,AMT,CAT,GLYCTK,HAO1,GRHPR,DLD,HOGA1,SHMT1,CS,SHMT2,ACO1,PGP,ACO2,GLUL,HYI,PCCB	1.18	0.73	0.866573
hsa01523	hsa01523 Antifolate resistance [22]	22/5028	30/8112	0.135965	0.280375	0.19468	10057/7124/8517/471/10257/9429/2356/5970/6573/2348/1719/3569/4790/2352/2350/6470/3551/6472/2618/113235/1244/4524	22	ABCC5,TNF,IKBKG,ATIC,ABCC4,ABCG2,FPGS,RELA,SLC19A1,FOLR1,DHFR,IL6,NFKB1,FOLR3,FOLR2,SHMT1,IKBKB,SHMT2,GART,SLC46A1,ABCC2,MTHFR	1.18	0.73	0.866573
hsa04664	hsa04664 Fc epsilon RI signaling pathway [47]	47/5028	68/8112	0.136951	0.280665	0.194881	7409/6850/5290/7124/5295/5601/7410/100137049/5609/5595/3565/5291/208/5603/5599/5879/5881/5602/6655/5605/6654/1432/5293/5600/5606/207/2534/5170/283748/27040/2205/4893/2207/5336/3265/8503/9846/8605/10451/5321/3845/123745/255189/240/10000/3635/2885	47	VAV1,SYK,PIK3CA,TNF,PIK3R1,MAPK9,VAV2,PLA2G4B,MAP2K7,MAPK3,IL4,PIK3CB,AKT2,MAPK13,MAPK8,RAC1,RAC3,MAPK10,SOS2,MAP2K2,SOS1,MAPK14,PIK3CD,MAPK11,MAP2K3,AKT1,FYN,PDPK1,PLA2G4D,LAT,FCER1A,NRAS,FCER1G,PLCG2,HRAS,PIK3R3,GAB2,PLA2G4C,VAV3,PLA2G4A,KRAS,PLA2G4E,PLA2G4F,ALOX5,AKT3,INPP5D,GRB2	1.12	0.69	0.863435
hsa05167	hsa05167 Kaposi sarcoma-associated herpesvirus infection [128]	128/5028	194/8112	0.138481	0.282058	0.195849	3661/4792/1827/5530/718/7311/3665/6850/81631/3091/805/5290/4772/3106/5295/5601/2782/7316/6772/6233/581/5609/3725/3455/3459/7422/6773/285/5595/841/5291/8517/208/4773/355/6934/51176/5603/5599/5879/3717/3454/4776/6932/4775/5602/5605/842/3105/578/595/1432/100507436/9261/5293/7132/91860/5970/3572/5600/2353/1387/54205/207/23533/5610/2786/3107/3716/3135/7157/3569/3055/5532/1871/7098/5533/7538/4893/4790/…	128	IRF3,NFKBIA,RCAN1,PPP3CA,C3,UBA52,IRF7,SYK,MAP1LC3B,HIF1A,CALM2,PIK3CA,NFATC1,HLA-B,PIK3R1,MAPK9,GNB1,UBC,STAT1,RPS27A,BAX,MAP2K7,JUN,IFNAR2,IFNGR1,VEGFA,STAT2,ANGPT2,MAPK3,CASP8,PIK3CB,IKBKG,AKT2,NFATC2,FAS,TCF7L2,LEF1,MAPK13,MAPK8,RAC1,JAK2,IFNAR1,NFATC4,TCF7,NFATC3,MAPK10,MAP2K2,CASP9,HLA-A,BAK1,CCND1,MAPK14,MICA,MAPKAPK2,PIK3CD,TNFRSF1A,CALML4,RELA,IL6ST,MAPK11,FOS,CREBBP,CYCS,AKT1,PIK3R5,EIF…	1.06	0.66	0.858611
hsa04927	hsa04927 Cortisol synthesis and secretion [45]	45/5028	65/8112	0.139507	0.282417	0.196098	8913/3776/5087/468/775/114/5567/5151/148327/3949/8622/6667/776/64764/3164/183/1386/23236/2776/84699/196883/112/3284/1388/57552/8911/779/56246/2516/2778/5443/3708/1584/1385/90993/5568/185/3777/107/5332/778/3710/1589/3283/2767	45	CACNA1G,KCNK2,PBX1,ATF4,CACNA1C,ADCY8,PRKACB,PDE8A,CREB3L4,LDLR,PDE8B,SP1,CACNA1D,CREB3L2,NR4A1,AGT,ATF2,PLCB1,GNAQ,CREB3L3,ADCY4,ADCY6,HSD3B2,ATF6B,NCEH1,CACNA1I,CACNA1S,MRAP,NR5A1,GNAS,POMC,ITPR1,CYP11B1,CREB1,CREB3L1,PRKACG,AGTR1,KCNK3,ADCY1,PLCB4,CACNA1F,ITPR3,CYP21A2,HSD3B1,GNA11	1.12	0.69	0.855404
hsa05020	hsa05020 Prion disease [178]	178/5028	273/8112	0.146446	0.294515	0.204499	5686/317/5710/4695/5530/468/10383/775/4720/5290/5707/4706/7124/5295/5601/5695/5567/4715/3312/581/10376/6392/4689/774/5705/4698/2905/4718/5694/9451/1535/858/5595/126328/27089/293/5291/4696/1329/4684/1327/291/5603/5690/7419/4694/5599/4724/83447/2904/148327/7979/5879/7846/203068/5713/6261/5602/776/1340/5709/842/6389/64764/712/1432/1457/5715/5293/10382/7385/5682/9377/5600/3304/54205/6647/4714/10963/1…	178	PSMA5,APAF1,PSMD4,NDUFA2,PPP3CA,ATF4,TUBB4B,CACNA1C,NDUFS2,PIK3CA,PSMD1,NDUFAB1,TNF,PIK3R1,MAPK9,PSMB7,PRKACB,NDUFB9,HSPA8,BAX,TUBA1B,SDHD,NCF4,CACNA1B,PSMC5,NDUFA5,GRIN2C,NDUFC2,PSMB6,EIF2AK3,CYBA,CAV2,MAPK3,NDUFA11,UQCRQ,SLC25A6,PIK3CB,NDUFA3,COX5B,NCAM1,COX4I1,SLC25A4,MAPK13,PSMB2,VDAC3,NDUFA1,MAPK8,NDUFS4,SLC25A31,GRIN2B,CREB3L4,SEM1,RAC1,TUBA1A,TUBB,PSMD7,RYR1,MAPK10,CACNA1D,COX6B1,PSMD3,CAS…	1.05	0.65	0.834323
hsa04923	hsa04923 Regulation of lipolysis in adipocytes [39]	39/5028	56/8112	0.147258	0.294515	0.204499	57104/5733/134/114/364/5290/5295/5567/5291/51099/208/5592/11343/2771/153/5293/3667/4886/207/196883/112/2167/8503/154/7253/4881/2778/3630/5593/3643/5742/3991/1081/5568/2770/5743/10000/7252/107	39	PNPLA2,PTGER3,ADORA1,ADCY8,AQP7,PIK3CA,PIK3R1,PRKACB,PIK3CB,ABHD5,AKT2,PRKG1,MGLL,GNAI2,ADRB1,PIK3CD,IRS1,NPY1R,AKT1,ADCY4,ADCY6,FABP4,PIK3R3,ADRB2,TSHR,NPR1,GNAS,INS,PRKG2,INSR,PTGS1,LIPE,CGA,PRKACG,GNAI1,PTGS2,AKT3,TSHB,ADCY1	1.12	0.7	0.831922
hsa05170	hsa05170 Human immunodeficiency virus 1 infection [139]	139/5028	212/8112	0.15438	0.306911	0.213106	356/3661/25939/4792/5062/5530/805/5290/4772/3106/7124/5295/5601/2782/8945/6199/581/6921/5609/8451/3725/598/3984/7852/5063/1072/1398/5595/841/472/5291/8517/208/5579/4773/6923/355/200315/2775/5603/5599/8065/10298/5879/5747/4776/3654/4775/5881/2771/596/5602/5605/162/842/3105/578/4615/6198/1432/983/2185/5293/7132/91860/23118/85363/5970/5600/2353/54205/5606/8454/1399/2776/207/7189/2786/1073/9616/5058/…	139	FASLG,IRF3,SAMHD1,NFKBIA,PAK2,PPP3CA,CALM2,PIK3CA,NFATC1,HLA-B,TNF,PIK3R1,MAPK9,GNB1,BTRC,RPS6KB2,BAX,ELOC,MAP2K7,CUL4A,JUN,BCL2L1,LIMK1,CXCR4,PAK3,CFL1,CRK,MAPK3,CASP8,ATM,PIK3CB,IKBKG,AKT2,PRKCB,NFATC2,ELOB,FAS,APOBEC3A,GNAO1,MAPK13,MAPK8,CUL5,PAK4,RAC1,PTK2,NFATC4,IRAK1,NFATC3,RAC3,GNAI2,BCL2,MAPK10,MAP2K2,AP1B1,CASP9,HLA-A,BAK1,MYD88,RPS6KB1,MAPK14,CDK1,PTK2B,PIK3CD,TNFRSF1A,CALML4,TAB2,TRIM5…	1.06	0.66	0.811409
hsa04962	hsa04962 Vasopressin-regulated water reabsorption [31]	31/5028	44/8112	0.157349	0.310952	0.215911	84516/396/6810/79659/1639/5869/1780/5567/10540/1781/51626/148327/1778/8766/64764/84699/360/8655/112/6844/5868/397/554/2778/1385/361/90993/5568/5878/51143/10671	31	DCTN5,ARHGDIA,STX4,DYNC2H1,DCTN1,RAB5B,DYNC1I1,PRKACB,DCTN2,DYNC1I2,DYNC2LI1,CREB3L4,DYNC1H1,RAB11A,CREB3L2,CREB3L3,AQP3,DYNLL1,ADCY6,VAMP2,RAB5A,ARHGDIB,AVPR2,GNAS,CREB1,AQP4,CREB3L1,PRKACG,RAB5C,DYNC1LI1,DCTN6	1.14	0.7	0.803136
hsa04723	hsa04723 Retrograde endocannabinoid signaling [98]	98/5028	148/8112	0.16224	0.318721	0.221306	2554/4695/2570/2566/775/4720/114/4706/5601/2782/5567/1268/4715/773/2568/2555/774/4698/4718/5595/126328/4696/5579/2775/5603/4694/5599/4724/2560/11343/2771/2565/5602/776/2569/1432/2562/2890/2892/5600/4714/23236/2776/4712/2786/4702/4697/140679/196883/2559/4719/4708/56901/4722/4725/747/112/2891/222236/2556/2787/4728/4711/2911/55970/55967/779/2563/100532726/4731/4716/3708/22999/374291/2783/2915/2561/2…	98	GABRA1,NDUFA2,GABRR2,GABRG2,CACNA1C,NDUFS2,ADCY8,NDUFAB1,MAPK9,GNB1,PRKACB,CNR1,NDUFB9,CACNA1A,GABRP,GABRA2,CACNA1B,NDUFA5,NDUFC2,MAPK3,NDUFA11,NDUFA3,PRKCB,GNAO1,MAPK13,NDUFA1,MAPK8,NDUFS4,GABRB1,MGLL,GNAI2,GABRG1,MAPK10,CACNA1D,GABRR1,MAPK14,GABRB3,GRIA1,GRIA3,MAPK11,NDUFB8,PLCB1,GNAQ,NDUFB6,GNG4,NDUFA8,NDUFA4,SLC32A1,ADCY4,GABRA6,NDUFS1,NDUFB2,NDUFA4L2,NDUFS3,NDUFS5,DAGLA,ADCY6,GRIA2,NAPEPLD,G…	1.07	0.66	0.789841
hsa05415	hsa05415 Diabetic cardiomyopathy [133]	133/5028	203/8112	0.164201	0.320527	0.22256	51660/4695/5164/4720/5290/4706/5295/5601/4715/25874/6392/4689/7042/4698/818/4718/1535/126328/27089/293/5291/4696/208/5579/1329/2936/2997/1327/291/489/5603/7419/4694/5599/4724/83447/5879/177/5165/6667/5602/1340/4087/5499/6389/5160/1432/5293/3667/1215/183/7385/817/5970/9377/2597/5600/5166/4846/4714/23236/207/4712/4702/4688/4697/6517/4719/440567/4708/488/815/4313/1277/292/1281/56901/4722/4725/948/63…	133	MPC1,NDUFA2,PDK2,NDUFS2,PIK3CA,NDUFAB1,PIK3R1,MAPK9,NDUFB9,MPC2,SDHD,NCF4,TGFB2,NDUFA5,CAMK2G,NDUFC2,CYBA,NDUFA11,UQCRQ,SLC25A6,PIK3CB,NDUFA3,AKT2,PRKCB,COX5B,GSR,GYS1,COX4I1,SLC25A4,ATP2A3,MAPK13,VDAC3,NDUFA1,MAPK8,NDUFS4,SLC25A31,RAC1,AGER,PDK3,SP1,MAPK10,COX6B1,SMAD2,PPP1CA,SDHA,PDHA1,MAPK14,PIK3CD,IRS1,CMA1,AGT,UQCRC2,CAMK2D,RELA,COX5A,GAPDH,MAPK11,PDK4,NOS3,NDUFB8,PLCB1,AKT1,NDUFB6,NDUFA8,NC…	1.06	0.66	0.784623
hsa04215	hsa04215 Apoptosis - multiple species [23]	23/5028	32/8112	0.165581	0.320527	0.22256	317/840/5601/581/598/841/10018/4804/5599/27113/596/5602/842/578/7132/54205/27429/8772/8678/57448/836/329/5366	23	APAF1,CASP7,MAPK9,BAX,BCL2L1,CASP8,BCL2L11,NGFR,MAPK8,BBC3,BCL2,MAPK10,CASP9,BAK1,TNFRSF1A,CYCS,HTRA2,FADD,BECN1,BIRC6,CASP3,BIRC2,PMAIP1	1.16	0.72	0.78099
hsa04658	hsa04658 Th1 and Th2 cell differentiation [62]	62/5028	92/8112	0.166937	0.320527	0.22256	4792/6777/5530/3109/4772/5601/6772/6775/3725/3459/7535/5595/3565/8517/4773/6776/5588/5603/30009/3595/5599/3516/3717/6778/4775/5602/4793/1432/5970/5600/2353/2625/54567/3716/916/27040/11317/5532/3566/3127/5533/3119/4790/3718/4094/3123/4794/55534/182/84441/3115/3113/3118/3551/3122/3594/3932/28514/864/3460/9794/919	62	NFKBIA,STAT5B,PPP3CA,HLA-DMB,NFATC1,MAPK9,STAT1,STAT4,JUN,IFNGR1,ZAP70,MAPK3,IL4,IKBKG,NFATC2,STAT5A,PRKCQ,MAPK13,TBX21,IL12RB2,MAPK8,RBPJ,JAK2,STAT6,NFATC3,MAPK10,NFKBIB,MAPK14,RELA,MAPK11,FOS,GATA3,DLL4,JAK1,CD3E,LAT,RBPJL,PPP3CB,IL4R,HLA-DRB5,PPP3CC,HLA-DQB1,NFKB1,JAK3,MAF,HLA-DRB1,NFKBIE,MAML3,JAG1,MAML2,HLA-DPB1,HLA-DPA1,HLA-DQA2,IKBKB,HLA-DRA,IL12RB1,LCK,DLL1,RUNX3,IFNGR2,MAML1,CD247	1.09	0.67	0.777447
hsa04928	hsa04928 Parathyroid hormone synthesis, secretion and action [71]	71/5028	106/8112	0.167021	0.320527	0.22256	5144/4666/468/114/5567/409/5141/9138/2260/5595/3727/5579/4208/5142/148327/2771/596/6667/64764/2768/1839/6256/11214/5337/2353/6258/1386/23236/2776/673/9368/84699/2625/10672/387/7421/196883/5143/408/112/4205/632/10893/6569/1388/2778/64386/3708/142680/4209/1385/9826/1956/4929/90993/5582/5745/1958/9935/4324/5568/2770/1591/4041/4323/107/5332/369/3710/860/2767	71	PDE4D,NACA,ATF4,ADCY8,PRKACB,ARRB2,PDE4A,ARHGEF1,FGFR1,MAPK3,JUND,PRKCB,MEF2C,PDE4B,CREB3L4,GNAI2,BCL2,SP1,CREB3L2,GNA12,HBEGF,RXRA,AKAP13,PLD1,FOS,RXRG,ATF2,PLCB1,GNAQ,BRAF,SLC9A3R1,CREB3L3,GATA3,GNA13,RHOA,VDR,ADCY4,PDE4C,ARRB1,ADCY6,MEF2A,BGLAP,MMP24,SLC34A1,ATF6B,GNAS,MMP25,ITPR1,SLC34A3,MEF2D,CREB1,ARHGEF11,EGFR,NR4A2,CREB3L1,PRKCG,PTH1R,EGR1,MAFB,MMP15,PRKACG,GNAI1,CYP24A1,LRP5,MMP14,ADCY1,…	1.08	0.67	0.777228
hsa05218	hsa05218 Melanoma [49]	49/5028	72/8112	0.17276	0.329635	0.228884	5159/2246/999/5290/5295/581/4193/2260/1029/5595/5291/208/8822/5605/8823/578/595/5293/56034/1950/673/207/1643/26291/7157/1871/2253/3479/4893/3082/4233/3265/1019/8503/572/2254/2247/1647/3480/1956/3845/4286/80310/10000/5728/4616/2248/5154/369	49	PDGFRB,FGF1,CDH1,PIK3CA,PIK3R1,BAX,MDM2,FGFR1,CDKN2A,MAPK3,PIK3CB,AKT2,FGF17,MAP2K2,FGF16,BAK1,CCND1,PIK3CD,PDGFC,EGF,BRAF,AKT1,DDB2,FGF21,TP53,E2F3,FGF8,IGF1,NRAS,HGF,MET,HRAS,CDK4,PIK3R3,BAD,FGF9,FGF2,GADD45A,IGF1R,EGFR,KRAS,MITF,PDGFD,AKT3,PTEN,GADD45B,FGF3,PDGFA,ARAF	1.1	0.68	0.762556
hsa04920	hsa04920 Adipocytokine signaling pathway [47]	47/5028	69/8112	0.176677	0.335181	0.232735	5106/4792/7124/5601/10645/5571/8517/208/32/5564/5588/5565/5599/3717/5602/4793/5781/3667/7132/1374/6256/5970/6258/207/51422/6517/51094/948/2180/5465/23305/4790/6774/3953/4794/53632/5443/5562/2181/81616/3551/126129/10000/51703/10891/79602/23205	47	PCK2,NFKBIA,TNF,MAPK9,CAMKK2,PRKAG1,IKBKG,AKT2,ACACB,PRKAB1,PRKCQ,PRKAB2,MAPK8,JAK2,MAPK10,NFKBIB,PTPN11,IRS1,TNFRSF1A,CPT1A,RXRA,RELA,RXRG,AKT1,PRKAG2,SLC2A4,ADIPOR1,CD36,ACSL1,PPARA,ACSL6,NFKB1,STAT3,LEPR,NFKBIE,PRKAG3,POMC,PRKAA1,ACSL3,ACSBG2,IKBKB,CPT1C,AKT3,ACSL5,PPARGC1A,ADIPOR2,ACSBG1	1.1	0.68	0.752821
hsa03010	hsa03010 Ribosome [104]	104/5028	158/8112	0.178644	0.336988	0.23399	6160/51073/51373/6194/7311/51065/6176/6146/6223/6208/6233/6218/6123/6227/6125/51187/51023/51121/3921/6183/23521/6141/64963/55173/64983/100529239/6128/6133/219927/6137/6159/140801/9553/6230/2197/6188/6234/6156/55052/6201/6134/6217/65005/29093/6130/6138/6189/51116/6170/6158/6124/29088/6161/6154/200916/6203/100526842/6210/6175/6165/64965/51021/29074/6139/6231/6155/6187/11222/6191/6235/6169/9045/6497…	104	RPL31,MRPL4,MRPS17,RPS6,UBA52,RPS27L,RPLP1,RPL22,RPS19,RPS14,RPS27A,RPS17,RPL3L,RPS21,RPL5,RSL24D1,MRPS18C,RPL26L1,RPSA,MRPS12,RPL13A,RPL18,MRPS11,MRPS10,MRPL32,RPS10-NUDT3,RPL6,RPL9,MRPL21,RPL13,RPL29,RPL10L,MRPL33,RPS25,FAU,RPS3,RPS28,RPL30,MRPL20,RPS7,RPL10,RPS16,MRPL9,MRPL22,RPL7A,RPL15,RPS3A,MRPS2,RPL39,RPL28,RPL4,MRPL15,RPL32,RPL26,RPL22L1,RPS9,RPL17-C18orf32,RPS15A,RPLP0,RPL35A,MRPS9,MRPS1…	1.06	0.66	0.748011
hsa05032	hsa05032 Morphine addiction [61]	61/5028	91/8112	0.187366	0.349933	0.242978	2554/10846/5144/2570/2566/134/114/2782/5567/5151/773/2568/2555/409/774/5141/5579/5142/4988/2775/2560/8622/2868/2771/2869/2565/2569/2562/5137/2550/2786/140679/196883/2559/5143/27115/5138/408/112/1812/2556/2787/55970/2563/2778/2783/5150/50940/2561/2791/200959/5582/59345/10681/5568/2770/107/3762/2784/3763/54331	61	GABRA1,PDE10A,PDE4D,GABRR2,GABRG2,ADORA1,ADCY8,GNB1,PRKACB,PDE8A,CACNA1A,GABRP,GABRA2,ARRB2,CACNA1B,PDE4A,PRKCB,PDE4B,OPRM1,GNAO1,GABRB1,PDE8B,GRK4,GNAI2,GRK5,GABRG1,GABRR1,GABRB3,PDE1C,GABBR1,GNG4,SLC32A1,ADCY4,GABRA6,PDE4C,PDE7B,PDE2A,ARRB1,ADCY6,DRD1,GABRA3,GNG5,GNG12,GABRD,GNAS,GNB2,PDE7A,PDE11A,GABRB2,GNG11,GABRR3,PRKCG,GNB4,GNB5,PRKACG,GNAI1,ADCY1,KCNJ5,GNB3,KCNJ6,GNG2	1.08	0.67	0.727309
hsa05416	hsa05416 Viral myocarditis [41]	41/5028	60/8112	0.189115	0.349933	0.242978	71/3109/3106/1604/6443/8672/1756/1525/841/3689/5879/5881/842/3105/595/27/54205/1982/958/2534/1981/3107/3135/6445/5551/3127/3119/25/1605/3123/857/60/3383/3115/3113/3134/6444/3118/3122/836/3683	41	ACTG1,HLA-DMB,HLA-B,CD55,SGCB,EIF4G3,DMD,CXADR,CASP8,ITGB2,RAC1,RAC3,CASP9,HLA-A,CCND1,ABL2,CYCS,EIF4G2,CD40,FYN,EIF4G1,HLA-C,HLA-G,SGCG,PRF1,HLA-DRB5,HLA-DQB1,ABL1,DAG1,HLA-DRB1,CAV1,ACTB,ICAM1,HLA-DPB1,HLA-DPA1,HLA-F,SGCD,HLA-DQA2,HLA-DRA,CASP3,ITGAL	1.1	0.68	0.723275
hsa00260	hsa00260 Glycine, serine and threonine metabolism [28]	28/5028	40/8112	0.189253	0.349933	0.242978	2653/212/63826/501/2731/4129/5223/113675/1757/275/26227/8639/132158/10993/9380/1738/2628/23464/5723/6470/55349/6472/5224/29968/211/669/1491/1610	28	GCSH,ALAS2,SRR,ALDH7A1,GLDC,MAOB,PGAM1,SDSL,SARDH,AMT,PHGDH,AOC3,GLYCTK,SDS,GRHPR,DLD,GATM,GCAT,PSPH,SHMT1,CHDH,SHMT2,PGAM2,PSAT1,ALAS1,BPGM,CTH,DAO	1.13	0.7	0.722957
hsa04914	hsa04914 Progesterone-mediated oocyte maturation [68]	68/5028	102/8112	0.190467	0.349933	0.242978	132864/5347/114/5290/5295/5601/5567/996/388333/8697/6195/51434/5595/442590/5291/1017/51433/699/208/5603/5599/2771/5602/1432/983/5293/25906/29945/8881/387778/994/890/285955/5600/673/207/196883/245711/119504/441272/102723555/51343/112/3479/51529/80315/6790/3326/8503/6197/8900/3480/3630/9088/3320/3845/10459/993/29882/246184/5568/2770/10000/8379/107/64506/369/64682	68	CPEB2,PLK1,ADCY8,PIK3CA,PIK3R1,MAPK9,PRKACB,CDC27,SPDYE4,CDC23,RPS6KA1,ANAPC7,MAPK3,SPDYE5,PIK3CB,CDK2,ANAPC5,BUB1,AKT2,MAPK13,MAPK8,GNAI2,MAPK10,MAPK14,CDK1,PIK3CD,ANAPC15,ANAPC4,CDC16,SPDYC,CDC25B,CCNA2,SPDYE1,MAPK11,BRAF,AKT1,ADCY4,SPDYA,ANAPC16,SPDYE3,SPDYE16,FZR1,ADCY6,IGF1,ANAPC11,CPEB4,AURKA,HSP90AB1,PIK3R3,RPS6KA3,CCNA1,IGF1R,INS,PKMYT1,HSP90AA1,KRAS,MAD2L2,CDC25A,ANAPC2,CDC26,PRKACG,GNAI…	1.08	0.67	0.720181
hsa05226	hsa05226 Gastric cancer [98]	98/5028	149/8112	0.190784	0.349933	0.242978	2246/999/8326/7483/5290/8321/5295/6199/581/7042/5595/1015/324/5291/1017/208/3728/83998/6934/51176/8822/6932/7474/596/6655/5605/4087/1856/6654/7015/8823/578/595/6198/5293/6256/7482/1950/7480/6258/6464/23401/673/207/1643/26291/8324/25759/7157/1027/2263/1871/8323/1495/7855/2253/1045/4088/1855/4292/4893/3082/4089/4233/3265/8503/8322/2254/7043/10297/1499/2247/7040/1452/4609/5915/1647/1857/7048/1030/74…	98	FGF1,CDH1,FZD9,WNT9A,PIK3CA,FZD1,PIK3R1,RPS6KB2,BAX,TGFB2,MAPK3,CDH17,APC,PIK3CB,CDK2,AKT2,JUP,REG4,TCF7L2,LEF1,FGF17,TCF7,WNT5A,BCL2,SOS2,MAP2K2,SMAD2,DVL2,SOS1,TERT,FGF16,BAK1,CCND1,RPS6KB1,PIK3CD,RXRA,WNT2B,EGF,WNT10B,RXRG,SHC1,FRAT2,BRAF,AKT1,DDB2,FGF21,FZD7,SHC2,TP53,CDKN1B,FGFR2,E2F3,FZD6,CTNNA1,FZD5,FGF8,CDX2,SMAD3,DVL1,MLH1,NRAS,HGF,SMAD4,MET,HRAS,PIK3R3,FZD4,FGF9,TGFB3,APC2,CTNNB1,FGF2,T…	1.06	0.66	0.719457
hsa04540	hsa04540 Gap junction [59]	59/5028	88/8112	0.191831	0.349933	0.242978	5159/10383/114/5567/10376/10746/5595/3358/5579/5592/7846/203068/2771/6655/5605/6654/153/983/10382/56034/1950/23236/2776/112714/7082/196883/51807/112/84617/1812/4893/3265/2911/6714/2778/3708/5607/2915/347688/1956/5593/5582/3845/1902/2697/5568/81027/2770/80310/1453/107/10381/7278/5332/5154/2885/3710/3356/2767	59	PDGFRB,TUBB4B,ADCY8,PRKACB,TUBA1B,MAP3K2,MAPK3,HTR2C,PRKCB,PRKG1,TUBA1A,TUBB,GNAI2,SOS2,MAP2K2,SOS1,ADRB1,CDK1,TUBB4A,PDGFC,EGF,PLCB1,GNAQ,TUBA3E,TJP1,ADCY4,TUBA8,ADCY6,TUBB6,DRD1,NRAS,HRAS,GRM1,SRC,GNAS,ITPR1,MAP2K5,GRM5,TUBB8,EGFR,PRKG2,PRKCG,KRAS,LPAR1,GJA1,PRKACG,TUBB1,GNAI1,PDGFD,CSNK1D,ADCY1,TUBB3,TUBA3C,PLCB4,PDGFA,GRB2,ITPR3,HTR2A,GNA11	1.08	0.67	0.717082
hsa05131	hsa05131 Shigellosis [160]	160/5028	247/8112	0.197374	0.358077	0.248633	10093/3661/71/4792/7322/8915/8936/7323/3611/718/10318/26100/7311/81631/51196/87/5290/10163/7124/5295/9474/5601/8945/7316/6199/6233/824/834/581/960/9252/3101/3725/598/7094/8878/4193/23048/1793/1398/9475/5595/472/837/5291/8517/3554/208/5588/5603/54874/5599/9267/5879/5747/831/81858/10616/9266/3678/596/5602/9564/4793/4615/6198/4671/1432/5293/7132/23118/998/55072/5970/10241/5600/54205/114548/3098/5216…	160	ARPC4,IRF3,ACTG1,NFKBIA,UBE2D2,BCL10,WASF1,UBE2D3,ILK,C3,TNIP1,WIPI2,UBA52,MAP1LC3B,PLCE1,ACTN1,PIK3CA,WASF2,TNF,PIK3R1,ATG5,MAPK9,BTRC,UBC,RPS6KB2,RPS27A,CAPN2,CASP1,BAX,CD44,RPS6KA5,HK3,JUN,BCL2L1,TLN1,SQSTM1,MDM2,FNBP1,DOCK1,CRK,ROCK2,MAPK3,ATM,CASP4,PIK3CB,IKBKG,IL1R1,AKT2,PRKCQ,MAPK13,FNBP1L,MAPK8,CYTH1,RAC1,PTK2,CAST,SHARPIN,RBCK1,CYTH2,ITGA5,BCL2,MAPK10,BCAR1,NFKBIB,MYD88,RPS6KB1,NAIP,MAPK…	1.05	0.65	0.704711
hsa05163	hsa05163 Human cytomegalovirus infection [146]	146/5028	225/8112	0.200558	0.361119	0.250746	356/5733/3661/4792/5530/468/114/805/5290/4772/3106/7124/5295/2782/6199/5567/581/9138/7422/7852/4193/2002/1029/1398/23365/6376/9475/5595/841/5291/8517/3554/208/5579/4773/355/2775/5603/148327/5879/5747/4776/4775/5881/2771/6667/6655/5605/9564/6654/6387/842/3105/578/595/64764/6198/1432/3570/2185/5293/7132/91860/7249/2768/11214/5970/5600/54205/1399/1386/23236/2776/207/84699/10672/2786/387/3588/3107/37…	146	FASLG,PTGER3,IRF3,NFKBIA,PPP3CA,ATF4,ADCY8,CALM2,PIK3CA,NFATC1,HLA-B,TNF,PIK3R1,GNB1,RPS6KB2,PRKACB,BAX,ARHGEF1,VEGFA,CXCR4,MDM2,ELK1,CDKN2A,CRK,ARHGEF12,CX3CL1,ROCK2,MAPK3,CASP8,PIK3CB,IKBKG,IL1R1,AKT2,PRKCB,NFATC2,FAS,GNAO1,MAPK13,CREB3L4,RAC1,PTK2,NFATC4,NFATC3,RAC3,GNAI2,SP1,SOS2,MAP2K2,BCAR1,SOS1,CXCL12,CASP9,HLA-A,BAK1,CCND1,CREB3L2,RPS6KB1,MAPK14,IL6R,PTK2B,PIK3CD,TNFRSF1A,CALML4,TSC2,GNA1…	1.05	0.65	0.697759
hsa00920	hsa00920 Sulfur metabolism [8]	8/5028	10/8112	0.201226	0.361119	0.250746	6821/23474/4357/10380/9060/8991/7263/9061	8	SUOX,ETHE1,MPST,BPNT1,PAPSS2,SELENBP1,TST,PAPSS1	1.29	0.8	0.696315
hsa00330	hsa00330 Arginine and proline metabolism [35]	35/5028	51/8112	0.202673	0.361761	0.251191	5831/4842/5033/2805/501/6611/262/54498/4843/217/29920/4129/4846/112849/4953/6303/219/5832/57571/26/8974/112817/2628/224/55748/2806/112483/1159/51056/383/113451/8659/84735/4942/1610	35	PYCR1,NOS1,P4HA1,GOT1,ALDH7A1,SMS,AMD1,SMOX,NOS2,ALDH2,PYCR2,MAOB,NOS3,L3HYPDH,ODC1,SAT1,ALDH1B1,ALDH18A1,CARNS1,AOC1,P4HA2,HOGA1,GATM,ALDH3A2,CNDP2,GOT2,SAT2,CKMT1B,LAP3,ARG1,AZIN2,ALDH4A1,CNDP1,OAT,DAO	1.11	0.69	0.693204
hsa00592	hsa00592 alpha-Linolenic acid metabolism [18]	18/5028	25/8112	0.205895	0.365547	0.25382	100137049/26279/8310/51/81579/5320/283748/151056/30/9415/8605/5321/391013/123745/255189/8398/30814/5319	18	PLA2G4B,PLA2G2D,ACOX3,ACOX1,PLA2G12A,PLA2G2A,PLA2G4D,PLB1,ACAA1,FADS2,PLA2G4C,PLA2G4A,PLA2G2C,PLA2G4E,PLA2G4F,PLA2G6,PLA2G2E,PLA2G1B	1.16	0.72	0.686354
hsa03450	hsa03450 Non-homologous end-joining [10]	10/5028	13/8112	0.207681	0.365792	0.25399	1791/3981/7520/2547/5591/64421/79840/27343/27434/2237	10	DNTT,LIG4,XRCC5,XRCC6,PRKDC,DCLRE1C,NHEJ1,POLL,POLM,FEN1	1.24	0.77	0.682603
hsa00340	hsa00340 Histidine metabolism [16]	16/5028	22/8112	0.208237	0.365792	0.25399	3176/222/221/3034/501/217/131669/4129/219/57571/26/224/218/55748/84735/443	16	HNMT,ALDH3B2,ALDH3B1,HAL,ALDH7A1,ALDH2,UROC1,MAOB,ALDH1B1,CARNS1,AOC1,ALDH3A2,ALDH3A1,CNDP2,CNDP1,ASPA	1.17	0.73	0.681442
hsa00360	hsa00360 Phenylalanine metabolism [12]	12/5028	16/8112	0.209873	0.366725	0.254638	222/221/2805/259307/4129/3242/8639/5053/218/2806/4282/1644	12	ALDH3B2,ALDH3B1,GOT1,IL4I1,MAOB,HPD,AOC3,PAH,ALDH3A1,GOT2,MIF,DDC	1.21	0.75	0.678043
hsa04916	hsa04916 Melanogenesis [67]	67/5028	101/8112	0.211584	0.36778	0.25537	4254/3815/8326/7483/114/805/4157/8321/5567/818/1638/5595/5579/6934/2775/51176/434/148327/6932/7474/2771/5605/1856/64764/91860/817/7482/1387/7480/23236/2776/84699/196883/1906/8324/815/8323/7855/112/1855/4893/3265/8322/1499/816/2778/5443/1857/7478/7299/1385/83439/90993/5582/1910/7306/801/3845/5568/4286/2770/107/808/2535/5332/2033/81029	67	KITLG,KIT,FZD9,WNT9A,ADCY8,CALM2,MC1R,FZD1,PRKACB,CAMK2G,DCT,MAPK3,PRKCB,TCF7L2,GNAO1,LEF1,ASIP,CREB3L4,TCF7,WNT5A,GNAI2,MAP2K2,DVL2,CREB3L2,CALML4,CAMK2D,WNT2B,CREBBP,WNT10B,PLCB1,GNAQ,CREB3L3,ADCY4,EDN1,FZD7,CAMK2A,FZD6,FZD5,ADCY6,DVL1,NRAS,HRAS,FZD4,CTNNB1,CAMK2B,GNAS,POMC,DVL3,WNT8A,TYR,CREB1,TCF7L1,CREB3L1,PRKCG,EDNRB,TYRP1,CALM1,KRAS,PRKACG,MITF,GNAI1,ADCY1,CALM3,FZD2,PLCB4,EP300,WNT5B	1.07	0.66	0.674516
hsa04330	hsa04330 Notch signaling pathway [40]	40/5028	59/8112	0.216426	0.372824	0.258873	4855/8650/5663/7089/1488/9612/8850/3516/7091/9541/1856/22938/2648/23462/7088/1387/196403/55851/54567/23220/11317/1855/7090/388585/3955/55534/182/84441/51107/1857/3066/171558/151636/26508/28514/6310/9794/2033/83464/5664	40	NOTCH4,NUMB,PSEN1,TLE2,CTBP2,NCOR2,KAT2B,RBPJ,TLE4,CIR1,DVL2,SNW1,KAT2A,HEY1,TLE1,CREBBP,DTX3,PSENEN,DLL4,DTX4,RBPJL,DVL1,TLE3,HES5,LFNG,MAML3,JAG1,MAML2,APH1A,DVL3,HDAC2,PTCRA,DTX3L,HEYL,DLL1,ATXN1,MAML1,EP300,APH1B,PSEN2	1.09	0.68	0.664691
hsa04750	hsa04750 Inflammatory mediator regulation of TRP channels [65]	65/5028	98/8112	0.216732	0.372824	0.258873	114/805/5290/5295/5601/100137049/59341/5567/818/3358/5291/3554/5579/5588/5603/4803/5599/5583/9311/5602/5499/1432/5293/91860/817/624/5600/5606/23236/2776/283748/196883/162514/815/112/3479/79054/2150/5336/8503/6714/8605/816/2778/3708/1573/5321/5580/5582/3556/801/7442/5501/623/123745/255189/8398/5568/107/808/5332/5029/5734/3710/3356	65	ADCY8,CALM2,PIK3CA,PIK3R1,MAPK9,PLA2G4B,TRPV4,PRKACB,CAMK2G,HTR2C,PIK3CB,IL1R1,PRKCB,PRKCQ,MAPK13,NGF,MAPK8,PRKCH,ASIC3,MAPK10,PPP1CA,MAPK14,PIK3CD,CALML4,CAMK2D,BDKRB2,MAPK11,MAP2K3,PLCB1,GNAQ,PLA2G4D,ADCY4,TRPV3,CAMK2A,ADCY6,IGF1,TRPM8,F2RL1,PLCG2,PIK3R3,SRC,PLA2G4C,CAMK2B,GNAS,ITPR1,CYP2J2,PLA2G4A,PRKCD,PRKCG,IL1RAP,CALM1,TRPV1,PPP1CC,BDKRB1,PLA2G4E,PLA2G4F,PLA2G6,PRKACG,ADCY1,CALM3,PLCB4,P2RY…	1.07	0.66	0.664077
hsa00350	hsa00350 Tyrosine metabolism [25]	25/5028	36/8112	0.227994	0.388174	0.269531	81889/222/221/2805/1638/220074/2184/259307/4129/127/3242/8639/1312/5409/7173/218/2806/7299/7054/4282/7306/126/1644/130/125	25	FAHD1,ALDH3B2,ALDH3B1,GOT1,DCT,LRTOMT,FAH,IL4I1,MAOB,ADH4,HPD,AOC3,COMT,PNMT,TPO,ALDH3A1,GOT2,TYR,TH,MIF,TYRP1,ADH1C,DDC,ADH6,ADH1B	1.12	0.69	0.642077
hsa00512	hsa00512 Mucin type O-glycan biosynthesis [25]	25/5028	36/8112	0.227994	0.388174	0.269531	27090/2650/29071/9245/2589/6483/168391/63917/26290/79695/51809/114805/9334/117248/10331/256435/374378/442117/56913/51301/55808/2590/192134/11227/6482	25	ST6GALNAC4,GCNT1,C1GALT1C1,GCNT3,GALNT1,ST3GAL2,GALNTL5,GALNT11,GALNT8,GALNT12,GALNT7,GALNT13,B4GALT5,GALNT15,B3GNT3,ST6GALNAC3,GALNT18,GALNTL6,C1GALT1,GCNT4,ST6GALNAC1,GALNT2,B3GNT6,GALNT5,ST3GAL1	1.12	0.69	0.642077
hsa04150	hsa04150 mTOR signaling pathway [101]	101/5028	155/8112	0.23068	0.390744	0.271316	6194/8326/9894/81617/55615/7483/5290/7124/8321/5295/10542/6199/51256/84219/6195/5595/5291/6396/208/5579/8408/81929/9470/1977/1975/7474/2887/528/6655/5605/1856/6654/6198/55004/526/5293/3667/7132/7249/92335/7482/79109/7480/23175/253260/9550/673/529/207/5170/387/7248/8324/51606/28956/8323/7855/3479/1855/523/4893/201163/245973/9681/3265/96459/8503/8322/6520/6197/153129/54468/3480/5562/1857/3630/22044…	101	RPS6,FZD9,TELO2,CAB39L,PRR5,WNT9A,PIK3CA,TNF,FZD1,PIK3R1,LAMTOR5,RPS6KB2,TBC1D7,WDR24,RPS6KA1,MAPK3,PIK3CB,SEC13,AKT2,PRKCB,ULK1,SEH1L,EIF4E2,EIF4E,EIF4B,WNT5A,GRB10,ATP6V1C1,SOS2,MAP2K2,DVL2,SOS1,RPS6KB1,LAMTOR1,ATP6V1B2,PIK3CD,IRS1,TNFRSF1A,TSC2,STRADA,WNT2B,MAPKAP1,WNT10B,LPIN1,RICTOR,ATP6V1G1,BRAF,ATP6V1E1,AKT1,PDPK1,RHOA,TSC1,FZD7,ATP6V1H,LAMTOR2,FZD6,FZD5,IGF1,DVL1,ATP6V1A,NRAS,FLCN,ATP6V1C…	1.05	0.65	0.636989
hsa00030	hsa00030 Pentose phosphate pathway [21]	21/5028	30/8112	0.239033	0.402837	0.279713	5214/414328/6120/8277/226/5213/22934/64080/5211/132158/6888/9104/55276/5634/221823/25796/2203/5631/7086/5226/2821	21	PFKP,IDNK,RPE,TKTL1,ALDOA,PFKM,RPIA,RBKS,PFKL,GLYCTK,TALDO1,RGN,PGM2,PRPS2,PRPS1L1,PGLS,FBP1,PRPS1,TKT,PGD,GPI	1.13	0.7	0.621542
hsa05146	hsa05146 Amoebiasis [67]	67/5028	102/8112	0.25201	0.422562	0.293409	2335/87/5290/7124/5869/3912/5295/1284/2774/5567/5052/7042/1287/913/5269/1286/3689/5291/3554/5579/4843/3914/1288/5747/9630/5293/1282/5970/23236/2776/3913/910/5273/7879/2769/3569/1277/7099/1281/3684/5868/4790/8503/2920/7043/7040/2778/3911/81/4583/909/7097/383/5582/836/912/929/732/7414/3576/22798/5568/3910/5878/107/5332/2767	67	FN1,ACTN1,PIK3CA,TNF,RAB5B,LAMB1,PIK3R1,COL4A2,GNAL,PRKACB,PRDX1,TGFB2,COL4A5,CD1E,SERPINB6,COL4A4,ITGB2,PIK3CB,IL1R1,PRKCB,NOS2,LAMB3,COL4A6,PTK2,GNA14,PIK3CD,COL4A1,RELA,PLCB1,GNAQ,LAMB2,CD1B,SERPINB10,RAB7A,GNA15,IL6,COL1A1,TLR4,COL3A1,ITGAM,RAB5A,NFKB1,PIK3R3,CXCL2,TGFB3,TGFB1,GNAS,LAMA5,ACTN4,MUC2,CD1A,TLR2,ARG1,PRKCG,CASP3,CD1D,CD14,C8B,VCL,CXCL8,LAMB4,PRKACG,LAMA4,RAB5C,ADCY1,PLCB4,GNA11	1.06	0.66	0.598582
hsa00061	hsa00061 Fatty acid biosynthesis [13]	13/5028	18/8112	0.26133	0.435988	0.302731	84869/31/32/7923/197322/2180/23305/51102/54995/2181/81616/51703/23205	13	CBR4,ACACA,ACACB,HSD17B8,ACSF3,ACSL1,ACSL6,MECR,OXSM,ACSL3,ACSBG2,ACSL5,ACSBG1	1.17	0.72	0.582811
hsa00604	hsa00604 Glycosphingolipid biosynthesis - ganglio series [11]	11/5028	15/8112	0.266142	0.441624	0.306644	8869/27090/6483/29906/3073/30815/8705/256435/9197/2720/6482	11	ST3GAL5,ST6GALNAC4,ST3GAL2,ST8SIA5,HEXA,ST6GALNAC6,B3GALT4,ST6GALNAC3,SLC33A1,GLB1,ST3GAL1	1.18	0.73	0.574886
hsa00760	hsa00760 Nicotinate and nicotinamide metabolism [24]	24/5028	35/8112	0.267369	0.441624	0.306644	54981/10135/133686/349565/23410/65220/22978/23408/4907/100526794/27231/5169/30833/4860/4837/22933/23411/23530/23475/84618/683/64802/23057/23409	24	NMRK1,NAMPT,NADK2,NMNAT3,SIRT3,NADK,NT5C2,SIRT5,NT5E,NT5C1B-RDH14,NMRK2,ENPP3,NT5C,PNP,NNMT,SIRT2,SIRT1,NNT,QPRT,NT5C1A,BST1,NMNAT1,NMNAT2,SIRT4	1.11	0.69	0.57289
hsa00640	hsa00640 Propanoate metabolism [22]	22/5028	32/8112	0.275141	0.452211	0.313996	84693/84532/55862/3939/31/1892/8801/32/3948/5095/8802/26275/8310/51/3945/1738/1629/23417/594/4329/35/5096	22	MCEE,ACSS1,ECHDC1,LDHA,ACACA,ECHS1,SUCLG2,ACACB,LDHC,PCCA,SUCLG1,HIBCH,ACOX3,ACOX1,LDHB,DLD,DBT,MLYCD,BCKDHB,ALDH6A1,ACADS,PCCB	1.11	0.69	0.560445
hsa03018	hsa03018 RNA degradation [52]	52/5028	79/8112	0.279687	0.457419	0.317612	5073/5214/10438/25804/80349/9337/11340/23658/51013/5394/5213/8761/694/9924/1656/29883/4848/5393/28960/115752/27257/54464/10200/196513/3329/80153/4850/5211/2026/22894/51690/51691/2023/57472/80336/2027/3313/10950/87178/246175/167227/54766/131870/23404/27258/170506/22803/6499/51010/7832/54512/26986	52	PARN,PFKP,C1D,LSM4,WDR61,CNOT8,EXOSC8,LSM5,EXOSC1,EXOSC10,PFKM,PABPC4,BTG1,PAN2,DDX6,CNOT7,CNOT2,EXOSC9,DCPS,DIS3L,LSM1,XRN1,MPHOSPH6,DCP1B,HSPD1,EDC3,CNOT4,PFKL,ENO2,DIS3,LSM7,LSM8,ENO1,CNOT6,PABPC1L,ENO3,HSPA9,BTG3,PNPT1,CNOT6L,DCP2,BTG4,NUDT16,EXOSC2,LSM3,DHX36,XRN2,SKIV2L,EXOSC3,BTG2,EXOSC4,PABPC1	1.06	0.66	0.553328
hsa00071	hsa00071 Fatty acid degradation [29]	29/5028	43/8112	0.283391	0.461204	0.32024	3033/1892/501/37/3032/217/127/1374/8310/51/1632/34/219/2180/23305/30/224/33/2181/113612/81616/126129/126/130/2639/51703/35/23205/125	29	HADH,ECHS1,ALDH7A1,ACADVL,HADHB,ALDH2,ADH4,CPT1A,ACOX3,ACOX1,ECI1,ACADM,ALDH1B1,ACSL1,ACSL6,ACAA1,ALDH3A2,ACADL,ACSL3,CYP2U1,ACSBG2,CPT1C,ADH1C,ADH6,GCDH,ACSL5,ACADS,ACSBG1,ADH1B	1.09	0.67	0.547614
hsa04913	hsa04913 Ovarian steroidogenesis [34]	34/5028	51/8112	0.29534	0.478306	0.332115	1588/114/100137049/5567/3949/654/122970/283748/1543/196883/112/3479/3284/641371/1545/8605/2778/3480/3630/1573/3292/5321/3643/51478/123745/255189/1081/5568/5743/240/2488/3294/107/3283	34	CYP19A1,ADCY8,PLA2G4B,PRKACB,LDLR,BMP6,ACOT4,PLA2G4D,CYP1A1,ADCY4,ADCY6,IGF1,HSD3B2,ACOT1,CYP1B1,PLA2G4C,GNAS,IGF1R,INS,CYP2J2,HSD17B1,PLA2G4A,INSR,HSD17B7,PLA2G4E,PLA2G4F,CGA,PRKACG,PTGS2,ALOX5,FSHB,HSD17B2,ADCY1,HSD3B1	1.08	0.67	0.529678
hsa05022	hsa05022 Pathways of neurodegeneration - multiple diseases [301]	301/5028	476/8112	0.298307	0.480766	0.333823	5686/356/317/5710/4695/84516/5530/468/351/10383/26100/5861/2521/7311/81631/775/4720/8326/60673/4842/7483/805/5707/1639/51465/840/4706/7124/11258/8321/5601/5695/7316/4715/6233/824/581/23130/5663/146754/5609/10376/7332/6392/9776/3092/774/3028/598/5705/10540/4698/79139/4137/8878/2905/818/4718/5694/9451/5595/126328/841/84134/27089/293/324/4696/5579/8408/4843/1329/355/1327/291/489/5603/5690/7419/4694/…	301	PSMA5,FASLG,APAF1,PSMD4,NDUFA2,DCTN5,PPP3CA,ATF4,APP,TUBB4B,WIPI2,RAB1A,FUS,UBA52,MAP1LC3B,CACNA1C,NDUFS2,FZD9,ATG101,NOS1,WNT9A,CALM2,PSMD1,DCTN1,UBE2J1,CASP7,NDUFAB1,TNF,DCTN3,FZD1,MAPK9,PSMB7,UBC,NDUFB9,RPS27A,CAPN2,BAX,ATG2A,PSEN1,DNAH2,MAP2K7,TUBA1B,UBE2L3,SDHD,ATG13,HIP1,CACNA1B,HSD17B10,BCL2L1,PSMC5,DCTN2,NDUFA5,DERL1,MAPT,SQSTM1,GRIN2C,CAMK2G,NDUFC2,PSMB6,EIF2AK3,MAPK3,NDUFA11,CASP8,TOMM4…	1.02	0.63	0.525337
hsa00280	hsa00280 Valine, leucine and isoleucine degradation [32]	32/5028	48/8112	0.304311	0.488074	0.338897	11112/3712/84693/3028/3033/1892/501/259307/5095/3032/3158/586/217/26275/64064/549/3157/197322/34/219/30/1738/224/54511/1629/3155/64087/594/4329/35/5019/5096	32	HIBADH,IVD,MCEE,HSD17B10,HADH,ECHS1,ALDH7A1,IL4I1,PCCA,HADHB,HMGCS2,BCAT1,ALDH2,HIBCH,OXCT2,AUH,HMGCS1,ACSF3,ACADM,ALDH1B1,ACAA1,DLD,ALDH3A2,HMGCLL1,DBT,HMGCL,MCCC2,BCKDHB,ALDH6A1,ACADS,OXCT1,PCCB	1.08	0.67	0.516682
hsa04070	hsa04070 Phosphatidylinositol signaling system [63]	63/5028	97/8112	0.31076	0.493991	0.343006	3705/9807/8394/51196/805/5290/5295/23262/55361/8898/79837/8897/5291/8867/5579/9110/51447/3636/5293/91860/1607/23236/3707/3631/5288/4952/1608/139189/160851/3612/8871/9677/3613/8395/5298/5336/22908/3628/8503/1606/64419/23396/3708/8525/22876/80271/5582/10423/801/5333/84812/200576/9162/8776/5289/5305/808/5728/5286/3635/5332/3710/3632	63	ITPK1,IP6K1,PIP5K1A,PLCE1,CALM2,PIK3CA,PIK3R1,PPIP5K2,PI4K2A,MTMR2,PIP4K2C,MTMR3,PIK3CB,SYNJ1,PRKCB,MTMR4,IP6K2,INPPL1,PIK3CD,CALML4,DGKB,PLCB1,ITPKB,INPP4A,PIK3C2G,OCRL,DGKG,DGKK,DGKH,IMPA1,SYNJ2,PPIP5K1,IMPA2,PIP5K1B,PI4KB,PLCG2,SACM1L,INPP1,PIK3R3,DGKA,MTMR14,PIP5K1C,ITPR1,DGKZ,INPP5F,ITPKC,PRKCG,CDIPT,CALM1,PLCD1,PLCD4,PIKFYVE,DGKI,MTMR1,PIK3C3,PIP4K2A,CALM3,PTEN,PIK3C2A,INPP5D,PLCB4,ITPR3,IN…	1.05	0.65	0.507575
hsa00670	hsa00670 One carbon pool by folate [14]	14/5028	20/8112	0.310976	0.493991	0.343006	100528021/471/10840/4548/4522/275/1719/25902/10588/6470/6472/2618/123263/4524	14	ST20-MTHFS,ATIC,ALDH1L1,MTR,MTHFD1,AMT,DHFR,MTHFD1L,MTHFS,SHMT1,SHMT2,GART,MTFMT,MTHFR	1.13	0.7	0.507273
hsa04918	hsa04918 Thyroid hormone synthesis [49]	49/5028	75/8112	0.31795	0.502663	0.349028	477/468/476/114/5567/486/50506/7849/5579/7270/2936/148327/480/64764/2880/821/1386/23236/2776/84699/196883/2882/389434/112/2878/7173/1388/7253/2778/7184/3708/481/478/1385/257202/23439/5172/8458/90993/5582/1081/5568/2877/7252/107/483/432/5332/3710	49	ATP1A2,ATF4,ATP1A1,ADCY8,PRKACB,FXYD2,DUOX2,PAX8,PRKCB,TTF1,GSR,CREB3L4,ATP1A4,CREB3L2,GPX5,CANX,ATF2,PLCB1,GNAQ,CREB3L3,ADCY4,GPX7,IYD,ADCY6,GPX3,TPO,ATF6B,TSHR,GNAS,HSP90B1,ITPR1,ATP1B1,ATP1A3,CREB1,GPX6,ATP1B4,SLC26A4,TTF2,CREB3L1,PRKCG,CGA,PRKACG,GPX2,TSHB,ADCY1,ATP1B3,ASGR1,PLCB4,ITPR3	1.05	0.65	0.497642
hsa05203	hsa05203 Viral carcinogenesis [130]	130/5028	204/8112	0.329299	0.517637	0.359425	7533/3661/9734/4792/9519/2959/6777/6672/7531/468/718/3665/7337/6850/4791/2934/87/5290/10013/3106/2968/5295/7874/5567/581/3725/896/23352/4193/27044/1029/1739/5315/5595/841/5291/8517/1017/6776/894/7419/83933/10014/8850/148327/3516/5879/5966/7534/3105/578/22938/595/64764/2648/10971/983/9261/5293/5922/7529/1960/2961/55869/998/890/5970/3572/1387/1654/1386/84699/5610/387/3107/3716/1111/3135/7157/3190/1…	130	YWHAH,IRF3,HDAC9,NFKBIA,TBPL1,GTF2B,STAT5B,SP100,YWHAE,ATF4,C3,IRF7,UBE3A,SYK,NFKB2,GSN,ACTN1,PIK3CA,HDAC6,HLA-B,GTF2H4,PIK3R1,USP7,PRKACB,BAX,JUN,CCND3,UBR4,MDM2,SND1,CDKN2A,DLG1,PKM,MAPK3,CASP8,PIK3CB,IKBKG,CDK2,STAT5A,CCND2,VDAC3,HDAC10,HDAC5,KAT2B,CREB3L4,RBPJ,RAC1,REL,YWHAZ,HLA-A,BAK1,SNW1,CCND1,CREB3L2,KAT2A,YWHAQ,CDK1,MAPKAPK2,PIK3CD,RASA2,YWHAB,EGR3,GTF2E2,HDAC8,CDC42,CCNA2,RELA,IL6ST,CRE…	1.03	0.64	0.48241
hsa04640	hsa04640 Hematopoietic cell lineage [64]	64/5028	99/8112	0.330539	0.517637	0.359425	921/1438/4254/3815/951/3109/2323/931/7124/1604/1791/960/7066/3590/913/2322/2993/3565/924/3554/1441/3678/3568/3570/945/3673/4311/3575/2815/910/916/3569/966/2811/925/2057/948/3566/3684/1435/933/3127/3119/2208/3672/3123/2209/3115/3113/7037/930/914/909/3118/2814/3122/912/1380/929/928/3655/1378/3552/3675	64	CD5,CSF2RA,KITLG,KIT,CD37,HLA-DMB,FLT3LG,MS4A1,TNF,CD55,DNTT,CD44,THPO,IL11RA,CD1E,FLT3,GYPA,IL4,CD7,IL1R1,CSF3R,ITGA5,IL5RA,IL6R,CD33,ITGA2,MME,IL7R,GP9,CD1B,CD3E,IL6,CD59,GP1BA,CD8A,EPOR,CD36,IL4R,ITGAM,CSF1,CD22,HLA-DRB5,HLA-DQB1,FCER2,ITGA1,HLA-DRB1,FCGR1A,HLA-DPB1,HLA-DPA1,TFRC,CD19,CD2,CD1A,HLA-DQA2,GP5,HLA-DRA,CD1D,CR2,CD14,CD9,ITGA6,CR1,IL1A,ITGA3	1.04	0.65	0.480777
hsa05110	hsa05110 Vibrio cholerae infection [33]	33/5028	50/8112	0.333272	0.519466	0.360694	71/55176/5567/155066/10945/10952/528/526/11014/9550/529/7082/30001/29927/51606/9414/535/523/245973/5336/50617/60/8992/2778/10312/534/23545/90423/5568/6558/3784/23480/11015	33	ACTG1,SEC61A2,PRKACB,ATP6V0E2,KDELR1,SEC61B,ATP6V1C1,ATP6V1B2,KDELR2,ATP6V1G1,ATP6V1E1,TJP1,ERO1A,SEC61A1,ATP6V1H,TJP2,ATP6V0A1,ATP6V1A,ATP6V1C2,PLCG2,ATP6V0A4,ACTB,ATP6V0E1,GNAS,TCIRG1,ATP6V1G2,ATP6V0A2,ATP6V1E2,PRKACG,SLC12A2,KCNQ1,SEC61G,KDELR3	1.06	0.66	0.477201
hsa04512	hsa04512 ECM-receptor interaction [57]	57/5028	88/8112	0.335644	0.520719	0.361564	7143/158326/2335/3912/1284/960/3679/7450/1287/3694/3371/1286/7060/3696/3691/1280/3914/1288/7058/1292/7148/3693/3678/961/1282/3673/80144/2815/3913/7057/1277/2811/948/8515/3339/3672/6696/1605/63923/7059/1291/1293/1758/3688/3911/22987/3685/2814/1298/9900/1311/22798/3910/3161/3655/51206/3675	57	TNR,FREM1,FN1,LAMB1,COL4A2,CD44,ITGA7,VWF,COL4A5,ITGB6,TNC,COL4A4,THBS4,ITGB8,ITGB4,COL2A1,LAMB3,COL4A6,THBS2,COL6A2,TNXB,ITGB5,ITGA5,CD47,COL4A1,ITGA2,FRAS1,GP9,LAMB2,THBS1,COL1A1,GP1BA,CD36,ITGA10,HSPG2,ITGA1,SPP1,DAG1,TNN,THBS3,COL6A1,COL6A3,DMP1,ITGB1,LAMA5,SV2C,ITGAV,GP5,COL9A2,SV2A,COMP,LAMB4,LAMA4,HMMR,ITGA6,GP6,ITGA3	1.05	0.65	0.474121
hsa04114	hsa04114 Oocyte meiosis [84]	84/5028	131/8112	0.340208	0.522912	0.363087	7533/132864/5530/7531/5347/114/805/151648/8945/10734/5567/996/388333/8697/818/6195/5527/51434/5595/442590/1017/5529/51433/699/5603/7534/5499/1432/10971/983/25906/7529/91860/367/29945/8881/387778/817/285955/5600/8454/196883/245711/5532/815/119504/441272/102723555/112/3479/51529/5533/80315/5518/6790/6197/816/3708/3480/3630/9978/8243/7532/898/9088/9985/6500/801/10459/5501/29882/9232/5516/246184/5568…	84	YWHAH,CPEB2,PPP3CA,YWHAE,PLK1,ADCY8,CALM2,SGO1,BTRC,STAG3,PRKACB,CDC27,SPDYE4,CDC23,CAMK2G,RPS6KA1,PPP2R5C,ANAPC7,MAPK3,SPDYE5,CDK2,PPP2R5E,ANAPC5,BUB1,MAPK13,YWHAZ,PPP1CA,MAPK14,YWHAQ,CDK1,ANAPC15,YWHAB,CALML4,AR,ANAPC4,CDC16,SPDYC,CAMK2D,SPDYE1,MAPK11,CUL1,ADCY4,SPDYA,PPP3CB,CAMK2A,ANAPC16,SPDYE3,SPDYE16,ADCY6,IGF1,ANAPC11,PPP3CC,CPEB4,PPP2R1A,AURKA,RPS6KA3,CAMK2B,ITPR1,IGF1R,INS,RBX1,SMC1A,YWH…	1.03	0.64	0.468256
hsa04650	hsa04650 Natural killer cell mediated cytotoxicity [84]	84/5028	131/8112	0.340208	0.522912	0.363087	356/7409/5530/3821/3384/6850/5290/4772/3106/7124/79465/5295/7410/7305/3455/3459/5777/7535/5595/3689/5291/5579/4773/355/5879/3454/5881/4068/3802/6655/5605/8743/6654/5781/3812/3105/100507436/2185/5293/6464/673/3823/2534/9437/8795/5058/6452/135250/3107/3135/27040/25759/5532/3811/5551/9436/259197/5533/4893/2207/5336/3265/353091/4277/8503/3447/2214/3383/3002/10451/80329/5582/836/3845/3824/962/3932/517…	84	FASLG,VAV1,PPP3CA,KLRC1,ICAM2,SYK,PIK3CA,NFATC1,HLA-B,TNF,ULBP3,PIK3R1,VAV2,TYROBP,IFNAR2,IFNGR1,PTPN6,ZAP70,MAPK3,ITGB2,PIK3CB,PRKCB,NFATC2,FAS,RAC1,IFNAR1,RAC3,SH2D1A,KIR2DL1,SOS2,MAP2K2,TNFSF10,SOS1,PTPN11,KIR3DL2,HLA-A,MICA,PTK2B,PIK3CD,SHC1,BRAF,KLRC3,FYN,NCR1,TNFRSF10B,PAK1,SH3BP2,RAET1E,HLA-C,HLA-G,LAT,SHC2,PPP3CB,KIR3DL1,PRF1,NCR2,NCR3,PPP3CC,NRAS,FCER1G,PLCG2,HRAS,RAET1G,MICB,PIK3R3,IFNA…	1.03	0.64	0.468256
hsa03420	hsa03420 Nucleotide excision repair [31]	31/5028	47/8112	0.343953	0.526233	0.365393	2968/5981/5982/3978/8451/10714/1161/57804/5111/2074/1022/5887/1643/5886/2067/6117/5985/29935/4331/8450/6118/9978/7508/2965/2068/2966/5984/5424/1069/7507/5425	31	GTF2H4,RFC1,RFC2,LIG1,CUL4A,POLD3,ERCC8,POLD4,PCNA,ERCC6,CDK7,RAD23B,DDB2,RAD23A,ERCC1,RPA1,RFC5,RPA4,MNAT1,CUL4B,RPA2,RBX1,XPC,GTF2H1,ERCC2,GTF2H2,RFC4,POLD1,CETN2,XPA,POLD2	1.06	0.66	0.463501
hsa04062	hsa04062 Chemokine signaling pathway [122]	122/5028	192/8112	0.355623	0.540099	0.375021	6354/4792/6777/7409/6366/114/58191/5290/5295/2782/7074/7410/5567/6772/2833/56288/5906/5473/409/7852/6773/1794/1398/5908/6376/9475/6362/5595/10803/5291/8517/208/5579/6357/5879/3717/5747/2868/5881/2771/2869/6655/9564/4793/6654/6387/2185/56477/5293/998/5970/6356/6464/1399/23236/2776/673/2268/207/23533/2786/387/5058/196883/25759/3055/9547/10235/408/6358/112/4893/5829/4790/6774/3718/5336/2829/3265/278…	122	CCL7,NFKBIA,STAT5B,VAV1,CCL21,ADCY8,CXCL16,PIK3CA,PIK3R1,GNB1,TIAM1,VAV2,PRKACB,STAT1,CXCR3,PARD3,RAP1A,PPBP,ARRB2,CXCR4,STAT2,DOCK2,CRK,RAP1B,CX3CL1,ROCK2,CCL18,MAPK3,CCR9,PIK3CB,IKBKG,AKT2,PRKCB,CCL13,RAC1,JAK2,PTK2,GRK4,RAC3,GNAI2,GRK5,SOS2,BCAR1,NFKBIB,SOS1,CXCL12,PTK2B,CCL28,PIK3CD,CDC42,RELA,CCL11,SHC1,CRKL,PLCB1,GNAQ,BRAF,FGR,AKT1,PIK3R5,GNG4,RHOA,PAK1,ADCY4,SHC2,HCK,CXCL14,RASGRP2,ARRB1,C…	1.03	0.64	0.449011
hsa00220	hsa00220 Arginine biosynthesis [15]	15/5028	22/8112	0.358237	0.540099	0.375021	95/4842/162417/2805/2746/4843/2744/2747/27165/4846/435/2806/445/383/2752	15	ACY1,NOS1,NAGS,GOT1,GLUD1,NOS2,GLS,GLUD2,GLS2,NOS3,ASL,GOT2,ASS1,ARG1,GLUL	1.1	0.68	0.445829
hsa00051	hsa00051 Fructose and mannose metabolism [22]	22/5028	33/8112	0.358504	0.540099	0.375021	5214/3101/226/5213/57103/5210/4351/6652/55556/29926/3098/5209/29925/5211/8790/3795/26007/7167/2203/57016/5372/5208	22	PFKP,HK3,ALDOA,PFKM,TIGAR,PFKFB4,MPI,SORD,ENOSF1,GMPPA,HK1,PFKFB3,GMPPB,PFKL,FPGT,KHK,TKFC,TPI1,FBP1,AKR1B10,PMM1,PFKFB2	1.08	0.67	0.445506
hsa04514	hsa04514 Cell adhesion molecules [95]	95/5028	149/8112	0.359524	0.540099	0.375021	80381/3384/999/4099/3109/214/4267/3106/149461/6403/965/23114/23562/22829/3689/3696/9074/9379/83700/4684/6404/10666/83692/2734/9672/1462/3105/1493/26047/7122/79679/6401/1003/29851/923/8174/958/6614/50848/57863/9378/3107/3135/1366/925/4685/3684/5818/933/3127/25945/24146/3119/5010/23308/3123/152404/23705/9075/3383/3688/4359/90952/9080/4897/7412/3115/3113/3134/64115/5792/201633/914/257194/3685/6693/6…	95	CD276,ICAM2,CDH1,MAG,HLA-DMB,ALCAM,CD99,HLA-B,CLDN19,SELP,CD58,NFASC,CLDN14,NLGN4Y,ITGB2,ITGB8,CLDN6,NRXN2,JAM3,NCAM1,SELPLG,CD226,CD99L2,GLG1,SDC3,VCAN,HLA-A,CTLA4,CNTNAP2,CLDN5,VTCN1,SELE,CDH5,ICOS,CD6,MADCAM1,CD40,SIGLEC1,F11R,CADM3,NRXN1,HLA-C,HLA-G,CLDN7,CD8A,NCAM2,ITGAM,NECTIN1,CD22,HLA-DRB5,NECTIN3,CLDN15,HLA-DQB1,CLDN11,ICOSLG,HLA-DRB1,IGSF11,CADM1,CLDN2,ICAM1,ITGB1,MPZ,ESAM,CLDN9,NRCAM,V…	1.03	0.64	0.444273
hsa04260	hsa04260 Cardiac muscle contraction [56]	56/5028	87/8112	0.366232	0.547032	0.379835	477/93589/785/782/476/775/486/7170/7139/7169/27089/1329/1327/489/7168/6546/776/1340/6547/480/4635/7385/9377/784/9254/27092/845/440567/444/781/4634/488/783/7171/59283/1337/27091/1350/9167/10368/779/55799/1345/70/125965/481/478/10975/23439/29796/6543/483/7381/778/1349/341947	56	ATP1A2,CACNA2D4,CACNB4,CACNB1,ATP1A1,CACNA1C,FXYD2,TPM3,TNNT2,TPM2,UQCRQ,COX5B,COX4I1,ATP2A3,TPM1,SLC8A1,CACNA1D,COX6B1,SLC8A3,ATP1A4,MYL4,UQCRC2,COX5A,CACNB3,CACNA2D2,CACNG4,CASQ2,UQCRHL,ASPH,CACNA2D1,MYL3,ATP2A2,CACNB2,TPM4,CACNG8,COX6A1,CACNG5,COX7C,COX7A2L,CACNG3,CACNA1S,CACNA2D3,COX6C,ACTC1,COX6B2,ATP1B1,ATP1A3,UQCR11,ATP1B4,UQCR10,SLC8A2,ATP1B3,UQCRB,CACNA1F,COX7B,COX8C	1.04	0.64	0.436244
hsa03440	hsa03440 Homologous recombination [27]	27/5028	41/8112	0.367434	0.547032	0.379835	11073/146956/51720/580/5893/6742/472/10714/57804/7979/5889/29086/7517/83990/6117/29935/8940/8438/7156/80198/4683/6118/5888/79184/5424/5890/5425	27	TOPBP1,EME1,UIMC1,BARD1,RAD52,SSBP1,ATM,POLD3,POLD4,SEM1,RAD51C,BABAM1,XRCC3,BRIP1,RPA1,RPA4,TOP3B,RAD54L,TOP3A,MUS81,NBN,RPA2,RAD51,BRCC3,POLD1,RAD51B,POLD2	1.06	0.66	0.434821
hsa04974	hsa04974 Protein digestion and absorption [66]	66/5028	103/8112	0.370163	0.548635	0.380948	477/2006/54407/1305/7373/476/1284/120103/486/1287/255631/5644/1286/1280/1357/80781/1288/6546/1290/84570/1292/9056/1303/1296/57642/63036/6547/480/340267/1282/1289/1295/4311/23428/11136/6550/7512/6510/5547/1277/1281/285641/5646/1291/1293/6520/206358/10136/169044/3783/481/478/23439/6519/1298/440387/81578/1302/1361/6543/1310/23436/1803/483/3784/1307	66	ATP1A2,ELN,SLC38A2,COL13A1,COL14A1,ATP1A1,COL4A2,SLC36A4,FXYD2,COL4A5,COL24A1,PRSS1,COL4A4,COL2A1,CPA1,COL18A1,COL4A6,SLC8A1,COL5A2,COL25A1,COL6A2,SLC7A7,COL12A1,COL8A2,COL20A1,CELA2A,SLC8A3,ATP1A4,COL28A1,COL4A1,COL5A1,COL8A1,MME,SLC7A8,SLC7A9,SLC9A3,XPNPEP2,SLC1A5,PRCP,COL1A1,COL3A1,SLC36A3,PRSS3,COL6A1,COL6A3,SLC3A2,SLC36A1,CELA3A,COL22A1,KCNN4,ATP1B1,ATP1A3,ATP1B4,SLC3A1,COL9A2,CTRB2,COL21A1,…	1.03	0.64	0.431607
hsa04930	hsa04930 Type II diabetes mellitus [30]	30/5028	46/8112	0.386145	0.567948	0.394358	8913/775/5290/6514/7124/5295/5601/773/3101/774/6833/8651/5315/5595/3767/5291/5599/5602/776/5293/3667/3098/6517/122809/8503/3630/5580/3551/3643/5590	30	CACNA1G,CACNA1C,PIK3CA,SLC2A2,TNF,PIK3R1,MAPK9,CACNA1A,HK3,CACNA1B,ABCC8,SOCS1,PKM,MAPK3,KCNJ11,PIK3CB,MAPK8,MAPK10,CACNA1D,PIK3CD,IRS1,HK1,SLC2A4,SOCS4,PIK3R3,INS,PRKCD,IKBKB,INSR,PRKCZ	1.05	0.65	0.413249
hsa00601	hsa00601 Glycosphingolipid biosynthesis - lacto and neolacto series [18]	18/5028	27/8112	0.386615	0.567948	0.394358	8706/2525/6487/2528/8702/2651/8703/53947/8704/10317/84002/10402/10331/28/10690/2529/2527/8707	18	B3GALNT1,FUT3,ST3GAL3,FUT6,B4GALT4,GCNT2,B4GALT3,A4GALT,B4GALT2,B3GALT5,B3GNT5,ST3GAL6,B3GNT3,ABO,FUT9,FUT7,FUT5,B3GALT2	1.08	0.67	0.412721
hsa04713	hsa04713 Circadian entrainment [62]	62/5028	97/8112	0.388971	0.568891	0.395013	8913/775/4842/114/805/2782/5567/9252/2905/818/5595/55811/5579/2775/2904/5592/2771/6261/776/91860/116/817/2890/2892/51655/2353/23236/2776/2786/196883/8864/8863/815/112/2891/2903/2787/55970/8911/816/2778/3708/2783/1385/5593/2791/5582/801/59345/10681/5568/2770/107/808/3762/5332/2784/6263/5187/3763/3710/54331	62	CACNA1G,CACNA1C,NOS1,ADCY8,CALM2,GNB1,PRKACB,RPS6KA5,GRIN2C,CAMK2G,MAPK3,ADCY10,PRKCB,GNAO1,GRIN2B,PRKG1,GNAI2,RYR1,CACNA1D,CALML4,ADCYAP1,CAMK2D,GRIA1,GRIA3,RASD1,FOS,PLCB1,GNAQ,GNG4,ADCY4,PER2,PER3,CAMK2A,ADCY6,GRIA2,GRIN2A,GNG5,GNG12,CACNA1I,CAMK2B,GNAS,ITPR1,GNB2,CREB1,PRKG2,GNG11,PRKCG,CALM1,GNB4,GNB5,PRKACG,GNAI1,ADCY1,CALM3,KCNJ5,PLCB4,GNB3,RYR3,PER1,KCNJ6,ITPR3,GNG2	1.03	0.64	0.410083
hsa04922	hsa04922 Glucagon signaling pathway [68]	68/5028	107/8112	0.40952	0.596319	0.414058	5106/5530/5214/468/57223/5257/805/6514/5567/3939/31/5213/818/5315/5571/208/32/5564/2997/3276/5565/3948/148327/5160/64764/5834/91860/1374/817/5223/23235/1387/1386/23236/2776/207/84699/3945/51422/5532/815/2308/5211/5533/5465/816/53632/2778/3708/5562/2642/1385/23411/5162/5836/90993/801/5224/2203/126129/5568/5261/10000/808/10891/5332/2033/3710	68	PCK2,PPP3CA,PFKP,ATF4,PPP4R3B,PHKB,CALM2,SLC2A2,PRKACB,LDHA,ACACA,PFKM,CAMK2G,PKM,PRKAG1,AKT2,ACACB,PRKAB1,GYS1,PRMT1,PRKAB2,LDHC,CREB3L4,PDHA1,CREB3L2,PYGB,CALML4,CPT1A,CAMK2D,PGAM1,SIK2,CREBBP,ATF2,PLCB1,GNAQ,AKT1,CREB3L3,LDHB,PRKAG2,PPP3CB,CAMK2A,FOXO1,PFKL,PPP3CC,PPARA,CAMK2B,PRKAG3,GNAS,ITPR1,PRKAA1,GCGR,CREB1,SIRT1,PDHB,PYGL,CREB3L1,CALM1,PGAM2,FBP1,CPT1C,PRKACG,PHKG2,AKT3,CALM3,PPARGC1A,PL…	1.03	0.64	0.387725
hsa04621	hsa04621 NOD-like receptor signaling pathway [116]	116/5028	184/8112	0.413919	0.600092	0.416678	3661/4792/1508/7531/3665/81631/7158/10135/10059/7124/9474/5601/838/6772/834/7205/3725/3455/598/22861/5586/2633/6773/9051/1535/5595/115362/841/837/8517/5603/4939/3428/7419/5599/3454/81858/10616/596/4938/5602/4793/4615/4671/1432/222545/64170/7295/23118/11337/25828/55072/171389/5970/2634/7128/5600/114548/23236/7189/387/10010/23710/3716/11345/55669/3569/7099/84168/51135/118429/9140/10628/1670/4210/87…	116	IRF3,NFKBIA,CTSB,YWHAE,IRF7,MAP1LC3B,TP53BP1,NAMPT,DNM1L,TNF,ATG5,MAPK9,CASP5,STAT1,CASP1,TRIP6,JUN,IFNAR2,BCL2L1,NLRP1,PKN2,GBP1,STAT2,PSTPIP1,CYBA,MAPK3,GBP5,CASP8,CASP4,IKBKG,MAPK13,OAS2,IFI16,VDAC3,MAPK8,IFNAR1,SHARPIN,RBCK1,BCL2,OAS1,MAPK10,NFKBIB,MYD88,NAIP,MAPK14,GPRC6A,CARD9,TXN,TAB2,GABARAP,TXN2,RNF31,NLRP6,RELA,GBP2,TNFAIP3,MAPK11,NLRP3,PLCB1,TRAF6,RHOA,TANK,GABARAPL1,JAK1,GABARAPL2,MFN…	1.02	0.63	0.383085
hsa05014	hsa05014 Amyotrophic lateral sclerosis [228]	228/5028	364/8112	0.419051	0.604891	0.42001	5686/317/5710/71/4695/84516/5530/468/10383/26100/5861/2521/81631/4720/60673/4842/10013/5707/1639/4706/7124/11258/5695/4927/4715/834/581/23130/146754/10376/6392/9776/7175/598/5705/10540/4698/79139/8878/2905/4718/5694/3181/9782/9451/126328/84134/4928/27089/4696/6396/8408/4843/6432/81929/1329/1327/5603/5690/4694/80208/29978/4724/2904/7979/9883/5879/7846/203068/5713/2733/3084/596/1340/5709/9631/10280…	228	PSMA5,APAF1,PSMD4,ACTG1,NDUFA2,DCTN5,PPP3CA,ATF4,TUBB4B,WIPI2,RAB1A,FUS,MAP1LC3B,NDUFS2,ATG101,NOS1,HDAC6,PSMD1,DCTN1,NDUFAB1,TNF,DCTN3,PSMB7,NUP88,NDUFB9,CASP1,BAX,ATG2A,DNAH2,TUBA1B,SDHD,ATG13,TPR,BCL2L1,PSMC5,DCTN2,NDUFA5,DERL1,SQSTM1,GRIN2C,NDUFC2,PSMB6,HNRNPA2B1,MATR3,EIF2AK3,NDUFA11,TOMM40L,NUP98,UQCRQ,NDUFA3,SEC13,ULK1,NOS2,SRSF7,SEH1L,COX5B,COX4I1,MAPK13,PSMB2,NDUFA1,SPG11,UBQLN2,NDUFS4,G…	1.01	0.63	0.377733
hsa00770	hsa00770 Pantothenate and CoA biosynthesis [14]	14/5028	21/8112	0.421	0.605074	0.420137	80347/8875/1806/586/339896/217/79646/79717/51380/5169/219/224/80025/53354	14	COASY,VNN2,DPYD,BCAT1,GADL1,ALDH2,PANK3,PPCS,CSAD,ENPP3,ALDH1B1,ALDH3A2,PANK2,PANK1	1.08	0.67	0.375718
hsa05160	hsa05160 Hepatitis C [99]	99/5028	157/8112	0.424278	0.607064	0.421518	356/317/7533/3661/4792/7531/3665/8837/5290/7124/149461/5295/4600/6772/581/3455/23562/6773/9451/5595/841/5291/8517/1017/9074/208/5521/355/4939/55844/3454/7534/3949/4938/6655/5605/6654/842/578/595/10971/7122/5293/7132/7529/10197/6256/5970/1950/975/54205/673/207/5610/10062/7189/3716/1366/7157/5520/1871/4599/7098/24146/5010/4893/5465/8737/4790/6774/5518/3265/1019/8503/3627/572/3447/9075/1499/8772/460…	99	FASLG,APAF1,YWHAH,IRF3,NFKBIA,YWHAE,IRF7,CFLAR,PIK3CA,TNF,CLDN19,PIK3R1,MX2,STAT1,BAX,IFNAR2,CLDN14,STAT2,EIF2AK3,MAPK3,CASP8,PIK3CB,IKBKG,CDK2,CLDN6,AKT2,PPP2R2B,FAS,OAS2,PPP2R2D,IFNAR1,YWHAZ,LDLR,OAS1,SOS2,MAP2K2,SOS1,CASP9,BAK1,CCND1,YWHAQ,CLDN5,PIK3CD,TNFRSF1A,YWHAB,PSME3,RXRA,RELA,EGF,CD81,CYCS,BRAF,AKT1,EIF2AK2,NR1H3,TRAF6,JAK1,CLDN7,TP53,PPP2R2A,E2F3,MX1,TLR3,CLDN15,CLDN11,NRAS,PPARA,RIPK1…	1.02	0.63	0.372349
hsa00250	hsa00250 Alanine, aspartate and glutamate metabolism [24]	24/5028	37/8112	0.429072	0.607064	0.421518	2805/2746/259307/2744/2747/27165/2571/7915/440/790/2673/158/2572/435/8528/2806/80150/2346/9945/445/8659/443/2752/5471	24	GOT1,GLUD1,IL4I1,GLS,GLUD2,GLS2,GAD1,ALDH5A1,ASNS,CAD,GFPT1,ADSL,GAD2,ASL,DDO,GOT2,ASRGL1,FOLH1,GFPT2,ASS1,ALDH4A1,ASPA,GLUL,PPAT	1.05	0.65	0.36747
hsa04610	hsa04610 Complement and coagulation cascades [54]	54/5028	85/8112	0.430791	0.607064	0.421518	718/2/1604/5329/7450/4179/2159/3689/2244/712/715/7035/624/5327/717/725/10877/966/3684/10544/2149/1675/5054/727/716/7056/719/730/10878/722/5340/2162/713/10747/2147/5104/710/3426/3075/1380/732/5648/714/623/81494/1361/2155/1378/5624/5265/2151/3687/5627/721	54	C3,A2M,CD55,PLAUR,VWF,CD46,F10,ITGB2,FGB,C1QA,C1R,TFPI,BDKRB2,PLAT,C2,C4BPB,CFHR4,CD59,ITGAM,PROCR,F2R,CFD,SERPINE1,C5,C1S,THBD,C3AR1,C7,CFHR3,C4BPA,PLG,F13A1,C1QB,MASP2,F2,SERPINA5,SERPING1,CFI,CFH,CR2,C8B,MASP1,C1QC,BDKRB1,CFHR5,CPB2,F7,CR1,PROC,SERPINA1,F2RL2,ITGAX,PROS1,C4B	1.02	0.64	0.365733
hsa00561	hsa00561 Glycerolipid metabolism [39]	39/5028	61/8112	0.431527	0.607064	0.421518	57104/57678/84513/501/8613/84803/253558/217/11343/346606/1607/196051/23175/10554/84649/8612/1608/139189/160851/219/132158/80168/2710/56894/8694/8513/26007/1606/224/3990/10555/8525/9162/55326/119548/8611/4023/57016/2717	39	PNPLA2,GPAM,PLPP5,ALDH7A1,PLPP3,GPAT3,LCLAT1,ALDH2,MGLL,MOGAT3,DGKB,PLPP4,LPIN1,AGPAT1,DGAT2,PLPP2,DGKG,DGKK,DGKH,ALDH1B1,GLYCTK,MOGAT2,GK,AGPAT3,DGAT1,LIPF,TKFC,DGKA,ALDH3A2,LIPC,AGPAT2,DGKZ,DGKI,AGPAT5,PNLIPRP3,PLPP1,LPL,AKR1B10,GLA	1.03	0.64	0.364992
hsa00590	hsa00590 Arachidonic acid metabolism [39]	39/5028	61/8112	0.431527	0.607064	0.421518	4048/100137049/26279/4051/2880/6916/873/246/81579/5320/283748/2882/10728/2053/2878/151056/247/1558/8605/1573/257202/5321/113612/5730/5742/391013/11283/123745/255189/8398/30814/8529/5743/240/2877/2687/874/5319/27306	39	LTA4H,PLA2G4B,PLA2G2D,CYP4F3,GPX5,TBXAS1,CBR1,ALOX15,PLA2G12A,PLA2G2A,PLA2G4D,GPX7,PTGES3,EPHX2,GPX3,PLB1,ALOX15B,CYP2C8,PLA2G4C,CYP2J2,GPX6,PLA2G4A,CYP2U1,PTGDS,PTGS1,PLA2G2C,CYP4F8,PLA2G4E,PLA2G4F,PLA2G6,PLA2G2E,CYP4F2,PTGS2,ALOX5,GPX2,GGT5,CBR3,PLA2G1B,HPGDS	1.03	0.64	0.364992
hsa04724	hsa04724 Glutamatergic synapse [72]	72/5028	114/8112	0.438108	0.613721	0.426141	2918/54407/2900/5530/9456/775/114/2782/100137049/5567/773/7220/2905/9454/81539/6512/5595/5579/2775/2744/6507/2904/1742/2916/2901/2771/776/27165/2890/9229/2892/5337/2899/23236/2776/2786/22941/283748/196883/5532/2912/6511/112/85358/5533/2891/2903/2787/2911/55970/8605/2778/3708/2783/5321/2915/2791/5582/59345/10681/2897/123745/255189/5568/2770/107/2917/2752/5332/2784/3710/54331	72	GRM8,SLC38A2,GRIK4,PPP3CA,HOMER1,CACNA1C,ADCY8,GNB1,PLA2G4B,PRKACB,CACNA1A,TRPC1,GRIN2C,HOMER3,SLC38A1,SLC1A7,MAPK3,PRKCB,GNAO1,GLS,SLC1A3,GRIN2B,DLG4,GRM6,GRIK5,GNAI2,CACNA1D,GLS2,GRIA1,DLGAP1,GRIA3,PLD1,GRIK3,PLCB1,GNAQ,GNG4,SHANK2,PLA2G4D,ADCY4,PPP3CB,GRM2,SLC1A6,ADCY6,SHANK3,PPP3CC,GRIA2,GRIN2A,GNG5,GRM1,GNG12,PLA2G4C,GNAS,ITPR1,GNB2,PLA2G4A,GRM5,GNG11,PRKCG,GNB4,GNB5,GRIK1,PLA2G4E,PLA2G4F,PR…	1.02	0.63	0.358419
hsa00270	hsa00270 Cysteine and methionine metabolism [32]	32/5028	50/8112	0.445492	0.621443	0.431503	10768/1788/3939/2805/4191/1786/6611/262/259307/23743/3948/586/4144/55256/2730/4548/113675/4507/58478/3945/4357/2937/26227/10993/7263/2806/2729/27430/84245/29968/1491/4143	32	AHCYL1,DNMT3A,LDHA,GOT1,MDH2,DNMT1,SMS,AMD1,IL4I1,BHMT2,LDHC,BCAT1,MAT2A,ADI1,GCLM,MTR,SDSL,MTAP,ENOPH1,LDHB,MPST,GSS,PHGDH,SDS,TST,GOT2,GCLC,MAT2B,MRI1,PSAT1,CTH,MAT1A	1.03	0.64	0.35116
hsa00310	hsa00310 Lysine degradation [40]	40/5028	63/8112	0.457312	0.634522	0.440584	83852/63976/9869/3033/1892/501/7468/9757/217/79723/80854/1743/64754/4297/55870/51111/219/56979/54904/8085/1738/2146/224/387893/84444/55904/6419/8985/5351/29072/55217/58508/23067/10919/7799/2145/85007/79813/9739/2639	40	SETDB2,PRDM16,SETDB1,HADH,ECHS1,ALDH7A1,NSD2,KMT2B,ALDH2,SUV39H2,SETD7,DLST,SMYD3,KMT2A,ASH1L,KMT5B,ALDH1B1,PRDM9,NSD3,KMT2D,DLD,EZH2,ALDH3A2,KMT5A,DOT1L,KMT2E,SETMAR,PLOD3,PLOD1,SETD2,TMLHE,KMT2C,SETD1B,EHMT2,PRDM2,EZH1,PHYKPL,EHMT1,SETD1A,GCDH	1.02	0.63	0.339787
hsa00620	hsa00620 Pyruvate metabolism [30]	30/5028	47/8112	0.460602	0.634522	0.440584	5106/84532/3939/31/97/501/4191/5315/32/3948/217/5160/127/98/3945/2739/4200/10873/219/2271/9380/1738/224/5091/5162/126/130/3029/134526/125	30	PCK2,ACSS1,LDHA,ACACA,ACYP1,ALDH7A1,MDH2,PKM,ACACB,LDHC,ALDH2,PDHA1,ADH4,ACYP2,LDHB,GLO1,ME2,ME3,ALDH1B1,FH,GRHPR,DLD,ALDH3A2,PC,PDHB,ADH1C,ADH6,HAGH,ACOT12,ADH1B	1.03	0.64	0.336674
hsa04973	hsa04973 Carbohydrate digestion and absorption [30]	30/5028	47/8112	0.460602	0.634522	0.440584	477/476/5290/6514/5295/486/3101/2542/5291/208/5579/776/480/5293/6523/3098/23236/207/8503/6518/481/478/23439/280/10000/483/279/5332/8972/83756	30	ATP1A2,ATP1A1,PIK3CA,SLC2A2,PIK3R1,FXYD2,HK3,SLC37A4,PIK3CB,AKT2,PRKCB,CACNA1D,ATP1A4,PIK3CD,SLC5A1,HK1,PLCB1,AKT1,PIK3R3,SLC2A5,ATP1B1,ATP1A3,ATP1B4,AMY2B,AKT3,ATP1B3,AMY2A,PLCB4,MGAM,TAS1R3	1.03	0.64	0.336674
hsa00603	hsa00603 Glycosphingolipid biosynthesis - globo and isoglobo series [10]	10/5028	15/8112	0.465892	0.637381	0.44257	8706/6483/53947/4668/10317/3073/26301/10690/6482/2717	10	B3GALNT1,ST3GAL2,A4GALT,NAGA,B3GALT5,HEXA,GBGT1,FUT9,ST3GAL1,GLA	1.08	0.67	0.331714
hsa04971	hsa04971 Gastric acid secretion [48]	48/5028	76/8112	0.466517	0.637381	0.44257	477/71/3776/476/114/805/3766/4638/5567/818/5579/3758/2771/480/91860/817/3772/6522/23236/2776/887/196883/389015/815/7430/760/112/60/816/2778/3708/481/478/23439/5582/801/5568/2770/6750/107/808/483/3274/2520/3784/5332/91807/3710	48	ATP1A2,ACTG1,KCNK2,ATP1A1,ADCY8,CALM2,KCNJ10,MYLK,PRKACB,CAMK2G,PRKCB,KCNJ1,GNAI2,ATP1A4,CALML4,CAMK2D,KCNJ15,SLC4A2,PLCB1,GNAQ,CCKBR,ADCY4,SLC9A4,CAMK2A,EZR,CA2,ADCY6,ACTB,CAMK2B,GNAS,ITPR1,ATP1B1,ATP1A3,ATP1B4,PRKCG,CALM1,PRKACG,GNAI1,SST,ADCY1,CALM3,ATP1B3,HRH2,GAST,KCNQ1,PLCB4,MYLK3,ITPR3	1.02	0.63	0.331133
hsa05321	hsa05321 Inflammatory bowel disease [41]	41/5028	65/8112	0.482426	0.655377	0.455065	50616/3109/4772/7124/6772/6775/3725/3459/7042/3565/30009/3595/6778/4087/5970/2625/3569/7099/50943/3566/4088/3127/3119/51561/4790/6774/4094/3123/7043/7040/3115/3113/3118/3122/7097/3594/3606/3460/3552/50615/3605	41	IL22,HLA-DMB,NFATC1,TNF,STAT1,STAT4,JUN,IFNGR1,TGFB2,IL4,TBX21,IL12RB2,STAT6,SMAD2,RELA,GATA3,IL6,TLR4,FOXP3,IL4R,SMAD3,HLA-DRB5,HLA-DQB1,IL23A,NFKB1,STAT3,MAF,HLA-DRB1,TGFB3,TGFB1,HLA-DPB1,HLA-DPA1,HLA-DQA2,HLA-DRA,TLR2,IL12RB1,IL18,IFNGR2,IL1A,IL21R,IL17A	1.02	0.63	0.31657
hsa00650	hsa00650 Butanoate metabolism [18]	18/5028	28/8112	0.483781	0.655377	0.455065	3033/1892/123876/3158/348158/56898/64064/2571/79944/3157/7915/6296/2572/54511/54988/3155/35/5019	18	HADH,ECHS1,ACSM2A,HMGCS2,ACSM2B,BDH2,OXCT2,GAD1,L2HGDH,HMGCS1,ALDH5A1,ACSM3,GAD2,HMGCLL1,ACSM5,HMGCL,ACADS,OXCT1	1.04	0.64	0.315351
hsa04726	hsa04726 Serotonergic synapse [72]	72/5028	115/8112	0.486006	0.655377	0.455065	351/775/2782/100137049/5567/773/774/7220/1843/3361/5595/3358/5579/260293/2775/2560/3359/10411/2771/776/4129/9177/2562/23236/2776/673/2786/246/285242/283748/3355/4893/247/3265/2787/1558/55970/779/6571/8605/2778/3708/1573/2783/5321/2561/2791/5742/5582/836/59345/3845/170572/10681/123745/255189/5568/2770/1644/6570/5743/240/3762/5332/2784/3350/369/3763/778/3710/54331/3356	72	APP,CACNA1C,GNB1,PLA2G4B,PRKACB,CACNA1A,CACNA1B,TRPC1,DUSP1,HTR5A,MAPK3,HTR2C,PRKCB,CYP4X1,GNAO1,GABRB1,HTR3A,RAPGEF3,GNAI2,CACNA1D,MAOB,HTR3B,GABRB3,PLCB1,GNAQ,BRAF,GNG4,ALOX15,HTR3E,PLA2G4D,HTR1F,NRAS,ALOX15B,HRAS,GNG5,CYP2C8,GNG12,CACNA1S,SLC18A2,PLA2G4C,GNAS,ITPR1,CYP2J2,GNB2,PLA2G4A,GABRB2,GNG11,PTGS1,PRKCG,CASP3,GNB4,KRAS,HTR3C,GNB5,PLA2G4E,PLA2G4F,PRKACG,GNAI1,DDC,SLC18A1,PTGS2,ALOX5,KCNJ5…	1.01	0.63	0.313359
hsa00532	hsa00532 Glycosaminoglycan biosynthesis - chondroitin sulfate / dermatan sulfate [13]	13/5028	20/8112	0.488506	0.655377	0.455065	56548/10090/54480/55454/29940/126792/55501/11285/55790/337876/51363/113189/9469	13	CHST7,UST,CHPF2,CSGALNACT2,DSE,B3GALT6,CHST12,B4GALT7,CSGALNACT1,CHSY3,CHST15,CHST14,CHST3	1.05	0.65	0.31113
hsa00565	hsa00565 Ether lipid metabolism [31]	31/5028	49/8112	0.489559	0.655377	0.455065	255043/5168/100137049/26279/8613/10390/254531/56994/5049/5337/5050/8612/81579/5320/283748/23646/133121/9514/284161/151056/122618/8605/5321/54947/391013/123745/255189/8398/30814/8611/5319	31	TMEM86B,ENPP2,PLA2G4B,PLA2G2D,PLPP3,CEPT1,LPCAT4,CHPT1,PAFAH1B2,PLD1,PAFAH1B3,PLPP2,PLA2G12A,PLA2G2A,PLA2G4D,PLD3,ENPP6,GAL3ST1,GDPD1,PLB1,PLD4,PLA2G4C,PLA2G4A,LPCAT2,PLA2G2C,PLA2G4E,PLA2G4F,PLA2G6,PLA2G2E,PLPP1,PLA2G1B	1.02	0.63	0.310195
hsa05207	hsa05207 Chemical carcinogenesis - receptor activation [132]	132/5028	212/8112	0.496588	0.662117	0.459745	6777/3837/468/2099/775/2949/9314/114/5290/1137/5295/6199/5567/773/405/54657/3725/409/774/7422/896/2938/7365/6195/54578/9970/7363/5595/688/5291/196/7364/2940/208/5579/2946/6776/8822/148327/221357/3717/2100/2771/596/776/6655/5605/6654/8823/595/64764/6198/153/5293/367/6256/4258/5970/604/1950/2353/6258/2939/23746/3839/1386/207/3840/84699/7421/4257/54567/1543/196883/119391/2253/408/10728/2052/112/2053…	132	STAT5B,KPNB1,ATF4,ESR1,CACNA1C,GSTM5,KLF4,ADCY8,PIK3CA,CHRNA4,PIK3R1,RPS6KB2,PRKACB,CACNA1A,ARNT,UGT1A4,JUN,ARRB2,CACNA1B,VEGFA,CCND3,GSTA1,UGT2B10,RPS6KA1,UGT1A6,NR1I3,UGT2B4,MAPK3,KLF5,PIK3CB,AHR,UGT2B7,GSTA3,AKT2,PRKCB,GSTM2,STAT5A,FGF17,CREB3L4,GSTA5,JAK2,ESR2,GNAI2,BCL2,CACNA1D,SOS2,MAP2K2,SOS1,FGF16,CCND1,CREB3L2,RPS6KB1,ADRB1,PIK3CD,AR,RXRA,MGST2,RELA,BCL6,EGF,FOS,RXRG,GSTA2,AIPL1,KPNA3,AT…	1	0.62	0.304004
hsa04620	hsa04620 Toll-like receptor signaling pathway [65]	65/5028	104/8112	0.500054	0.664072	0.461102	3661/4792/3663/3665/5290/7124/5295/5601/6772/5609/3725/3455/54472/5595/841/5291/8517/208/5603/1513/5599/5879/3454/3654/3929/5602/353376/5605/4615/1432/54106/5293/23118/5970/5600/2353/5606/10333/958/207/7189/3569/7099/51135/7098/8737/4790/1326/6696/8503/3627/3447/8772/10454/114609/148022/3551/7097/6885/929/3576/388372/10000/29110/23643	65	IRF3,NFKBIA,IRF5,IRF7,PIK3CA,TNF,PIK3R1,MAPK9,STAT1,MAP2K7,JUN,IFNAR2,TOLLIP,MAPK3,CASP8,PIK3CB,IKBKG,AKT2,MAPK13,CTSK,MAPK8,RAC1,IFNAR1,IRAK1,LBP,MAPK10,TICAM2,MAP2K2,MYD88,MAPK14,TLR9,PIK3CD,TAB2,RELA,MAPK11,FOS,MAP2K3,TLR6,CD40,AKT1,TRAF6,IL6,TLR4,IRAK4,TLR3,RIPK1,NFKB1,MAP3K8,SPP1,PIK3R3,CXCL10,IFNA13,FADD,TAB1,TIRAP,TICAM1,IKBKB,TLR2,MAP3K7,CD14,CXCL8,CCL4L1,AKT3,TBK1,LY96	1.01	0.62	0.300983
hsa04714	hsa04714 Thermogenesis [144]	144/5028	232/8112	0.518408	0.685703	0.476123	57104/71/4695/6194/63976/4720/114/4706/6199/5567/1268/4715/8289/6392/4698/4718/55471/123096/6598/6195/2260/388753/126328/6603/27089/5571/4696/55811/5564/5468/1329/1327/5565/5603/4694/4724/148327/6595/137682/5592/1355/86/11343/91942/1340/6655/6654/6597/23028/6389/64764/6198/1432/7249/6599/51780/1374/7385/9377/5600/6601/5606/4714/1386/84699/4712/4702/116228/55818/51422/4697/196883/26291/7248/4719/4…	144	PNPLA2,ACTG1,NDUFA2,RPS6,PRDM16,NDUFS2,ADCY8,NDUFAB1,RPS6KB2,PRKACB,CNR1,NDUFB9,ARID1A,SDHD,NDUFA5,NDUFC2,NDUFAF7,SLC25A29,SMARCB1,RPS6KA1,FGFR1,COA6,NDUFA11,SMARCD2,UQCRQ,PRKAG1,NDUFA3,ADCY10,PRKAB1,PPARG,COX5B,COX4I1,PRKAB2,MAPK13,NDUFA1,NDUFS4,CREB3L4,SMARCA2,NDUFAF6,PRKG1,COX15,ACTL6A,MGLL,NDUFAF2,COX6B1,SOS2,SOS1,SMARCA4,KDM1A,SDHA,CREB3L2,RPS6KB1,MAPK14,TSC2,SMARCC1,KDM3B,CPT1A,UQCRC2,COX5A…	1	0.62	0.285328
hsa04940	hsa04940 Type I diabetes mellitus [27]	27/5028	43/8112	0.5241	0.688769	0.478251	356/3109/3106/7124/355/3105/3382/5799/2571/3107/3135/3329/5551/3127/3119/2572/3123/3002/3115/3113/3630/3134/3118/3122/5798/3552/1363	27	FASLG,HLA-DMB,HLA-B,TNF,FAS,HLA-A,ICA1,PTPRN2,GAD1,HLA-C,HLA-G,HSPD1,PRF1,HLA-DRB5,HLA-DQB1,GAD2,HLA-DRB1,GZMB,HLA-DPB1,HLA-DPA1,INS,HLA-F,HLA-DQA2,HLA-DRA,PTPRN,IL1A,CPE	1.01	0.63	0.280586
hsa01240	hsa01240 Biosynthesis of cofactors [95]	95/5028	153/8112	0.524875	0.688769	0.478251	8566/3145/210/80308/212/133686/54657/80347/6697/249/79001/2235/8630/349565/205/7365/54578/7363/4833/84274/9054/7364/4830/4351/203/9249/65220/586/1355/29926/217/4144/51601/79646/112724/2730/2356/7358/23498/11019/204/29922/29925/4522/3242/1719/79717/790/2937/50808/25902/219/4338/248/9104/7390/158/4831/158067/1738/5498/224/10243/54995/5805/2677/55312/54600/129607/6470/2729/80025/1503/51004/51727/274…	95	PDXK,HMBS,ALAD,FLAD1,ALAS2,NADK2,UGT1A4,COASY,SPR,ALPL,VKORC1,FECH,HSD17B6,NMNAT3,AK4,UGT2B10,UGT1A6,UGT2B4,NME4,COQ5,NFS1,UGT2B7,NME1,MPI,AK1,DHRS3,NADK,BCAT1,COX15,GMPPA,ALDH2,MAT2A,LIPT1,PANK3,RDH13,GCLM,FPGS,UGDH,HAAO,LIAS,AK2,NME7,GMPPB,MTHFD1,HPD,DHFR,PPCS,CAD,GSS,AK3,MTHFD1L,ALDH1B1,MOCS2,ALPI,RGN,UROS,ADSL,NME2,AK8,DLD,PPOX,ALDH3A2,GPHN,OXSM,PTS,GGCX,RFK,UGT1A9,CMPK2,SHMT1,GCLC,PANK2,CTPS…	1	0.62	0.279944
hsa05204	hsa05204 Chemical carcinogenesis - DNA adducts [43]	43/5028	69/8112	0.53045	0.693344	0.481428	373156/2949/54657/6817/2938/7365/54578/7363/7364/2940/2946/1548/221357/1577/9/1553/4258/2939/873/4257/1543/119391/1646/64816/2052/9446/1558/4259/1545/54600/3290/374875/6799/7366/10941/5743/2944/2948/1551/2950/2952/1576/27306	43	GSTK1,GSTM5,UGT1A4,SULT1A1,GSTA1,UGT2B10,UGT1A6,UGT2B4,UGT2B7,GSTA3,GSTM2,CYP2A6,GSTA5,CYP3A5,NAT1,CYP2A13,MGST2,GSTA2,CBR1,MGST1,CYP1A1,GSTO2,AKR1C2,CYP3A43,EPHX1,GSTO1,CYP2C8,MGST3,CYP1B1,UGT1A9,HSD11B1,HSD11B1L,SULT1A2,UGT2B15,UGT2A1,PTGS2,GSTM1,GSTM4,CYP3A7,GSTP1,GSTT1,CYP3A4,HPGDS	1.01	0.62	0.275355
hsa05033	hsa05033 Nicotine addiction [25]	25/5028	40/8112	0.543148	0.704705	0.489317	2554/2570/2566/1137/773/2568/2555/774/2905/2560/2904/2565/2569/2562/2890/2892/8973/140679/2559/2891/2903/2556/2563/2561/200959	25	GABRA1,GABRR2,GABRG2,CHRNA4,CACNA1A,GABRP,GABRA2,CACNA1B,GRIN2C,GABRB1,GRIN2B,GABRG1,GABRR1,GABRB3,GRIA1,GRIA3,CHRNA6,SLC32A1,GABRA6,GRIA2,GRIN2A,GABRA3,GABRD,GABRB2,GABRR3	1.01	0.62	0.265082
hsa04966	hsa04966 Collecting duct acid secretion [17]	17/5028	27/8112	0.543387	0.704705	0.489317	155066/528/526/9550/10723/529/760/535/523/245973/50617/8992/10312/534/1188/23545/90423	17	ATP6V0E2,ATP6V1C1,ATP6V1B2,ATP6V1G1,SLC12A7,ATP6V1E1,CA2,ATP6V0A1,ATP6V1A,ATP6V1C2,ATP6V0A4,ATP6V0E1,TCIRG1,ATP6V1G2,CLCNKB,ATP6V0A2,ATP6V1E2	1.02	0.63	0.264891
hsa00533	hsa00533 Glycosaminoglycan biosynthesis - keratan sulfate [9]	9/5028	14/8112	0.547586	0.707388	0.491179	6487/8702/6483/8703/93010/8704/2530/4166/6482	9	ST3GAL3,B4GALT4,ST3GAL2,B4GALT3,B3GNT7,B4GALT2,FUT8,CHST6,ST3GAL1	1.04	0.64	0.261548
hsa00240	hsa00240 Pyrimidine metabolism [36]	36/5028	58/8112	0.552708	0.711237	0.493852	318/957/4833/7084/4830/1806/22978/1854/79077/6241/4907/100526794/7371/29922/790/5169/955/30833/8623/953/54963/4860/377841/4831/124583/9583/129607/1503/51020/51727/1890/84618/7378/956/151531/6240	36	NUDT2,ENTPD5,NME4,TK2,NME1,DPYD,NT5C2,DUT,DCTPP1,RRM2,NT5E,NT5C1B-RDH14,UCK2,NME7,CAD,ENPP3,ENTPD6,NT5C,ASMTL,ENTPD1,UCKL1,PNP,ENTPD8,NME2,CANT1,ENTPD4,CMPK2,CTPS1,HDDC2,CMPK1,TYMP,NT5C1A,UPP1,ENTPD3,UPP2,RRM1	1	0.62	0.257504
hsa01210	hsa01210 2-Oxocarboxylic acid metabolism [12]	12/5028	19/8112	0.559294	0.716933	0.497807	95/162417/2805/3420/3418/586/3417/3421/2806/1431/48/50	12	ACY1,NAGS,GOT1,IDH3B,IDH2,BCAT1,IDH1,IDH3G,GOT2,CS,ACO1,ACO2	1.02	0.63	0.25236
hsa04657	hsa04657 IL-17 signaling pathway [58]	58/5028	94/8112	0.567944	0.723898	0.502643	6354/4792/132014/84818/7124/5601/3725/5596/5595/841/3565/3727/2354/8517/51433/5603/5599/6279/4312/5602/29761/1432/8061/23118/3934/5970/7128/5600/6356/2353/7189/3569/23765/4790/10758/3326/3627/2920/8772/6280/7184/7188/6361/3320/3551/836/6885/1051/3576/6278/27190/4318/5743/6347/6426/53342/29110/3605	58	CCL7,NFKBIA,IL17RE,IL17RC,TNF,MAPK9,JUN,MAPK4,MAPK3,CASP8,IL4,JUND,FOSB,IKBKG,ANAPC5,MAPK13,MAPK8,S100A8,MMP1,MAPK10,USP25,MAPK14,FOSL1,TAB2,LCN2,RELA,TNFAIP3,MAPK11,CCL11,FOS,TRAF6,IL6,IL17RA,NFKB1,TRAF3IP2,HSP90AB1,CXCL10,CXCL2,FADD,S100A9,HSP90B1,TRAF5,CCL17,HSP90AA1,IKBKB,CASP3,MAP3K7,CEBPB,CXCL8,S100A7,IL17B,MMP9,PTGS2,CCL2,SRSF1,IL17D,TBK1,IL17A	1	0.62	0.245695
hsa04977	hsa04977 Vitamin digestion and absorption [15]	15/5028	24/8112	0.569166	0.723898	0.502643	113278/6948/9227/9963/8029/10560/6573/335/151056/55788/158835/2346/113235/338/337	15	SLC52A3,TCN2,LRAT,SLC23A1,CUBN,SLC19A2,SLC19A1,APOA1,PLB1,LMBRD1,AWAT2,FOLH1,SLC46A1,APOB,APOA4	1.01	0.62	0.244761
hsa04217	hsa04217 Necroptosis [98]	98/5028	159/8112	0.571269	0.723898	0.502643	356/6777/9131/8837/10059/7124/5601/100137049/6772/6775/824/834/581/29082/3455/3459/8878/818/6773/90865/2746/841/293/355/6776/291/7419/5599/83447/3717/3454/81858/10616/6609/6778/2747/192111/596/1540/57132/5602/353376/8743/5834/7132/27243/817/55072/7128/114548/128866/5610/246/8795/25978/51652/283748/3716/51510/815/7099/292/81030/27005/7098/8737/6774/3718/3326/3447/8605/816/8772/7416/11035/7188/2512…	98	FASLG,STAT5B,AIFM1,CFLAR,DNM1L,TNF,MAPK9,PLA2G4B,STAT1,STAT4,CAPN2,CASP1,BAX,CHMP4A,IFNAR2,IFNGR1,SQSTM1,CAMK2G,STAT2,IL33,GLUD1,CASP8,SLC25A6,FAS,STAT5A,SLC25A4,VDAC3,MAPK8,SLC25A31,JAK2,IFNAR1,SHARPIN,RBCK1,SMPD1,STAT6,GLUD2,PGAM5,BCL2,CYLD,CHMP1B,MAPK10,TICAM2,TNFSF10,PYGB,TNFRSF1A,CHMP2A,CAMK2D,RNF31,TNFAIP3,NLRP3,CHMP4B,EIF2AK2,ALOX15,TNFRSF10B,CHMP2B,CHMP3,PLA2G4D,JAK1,CHMP5,CAMK2A,TLR4,SLC…	0.99	0.62	0.243159
hsa00591	hsa00591 Linoleic acid metabolism [18]	18/5028	29/8112	0.57783	0.729428	0.506483	100137049/26279/246/81579/5320/283748/151056/1558/8605/1573/5321/391013/123745/255189/8398/30814/5319/1576	18	PLA2G4B,PLA2G2D,ALOX15,PLA2G12A,PLA2G2A,PLA2G4D,PLB1,CYP2C8,PLA2G4C,CYP2J2,PLA2G4A,PLA2G2C,PLA2G4E,PLA2G4F,PLA2G6,PLA2G2E,PLA2G1B,CYP3A4	1	0.62	0.2382
hsa00130	hsa00130 Ubiquinone and other terpenoid-quinone biosynthesis [7]	7/5028	11/8112	0.587349	0.735848	0.510941	79001/84274/3242/2677/51004/1728/154807	7	VKORC1,COQ5,HPD,GGCX,COQ6,NQO1,VKORC1L1	1.03	0.64	0.231104
hsa00430	hsa00430 Taurine and hypotaurine metabolism [7]	7/5028	11/8112	0.587349	0.735848	0.510941	339896/2571/124975/51380/2572/2686/2687	7	GADL1,GAD1,GGT6,CSAD,GAD2,GGT7,GGT5	1.03	0.64	0.231104
hsa05323	hsa05323 Rheumatoid arthritis [57]	57/5028	93/8112	0.600013	0.745116	0.517376	3109/1514/7124/3725/7042/7422/155066/284/8741/3689/1513/54/528/4312/6387/1493/526/2353/10673/9550/529/51606/3569/7099/2321/535/1435/3127/523/3119/51561/245973/50617/3600/3123/2920/7043/3383/7040/8992/7010/3115/3113/10312/3118/3122/7097/534/23545/3606/3576/90423/4050/6347/3552/3683/3605	57	HLA-DMB,CTSL,TNF,JUN,TGFB2,VEGFA,ATP6V0E2,ANGPT1,TNFSF13,ITGB2,CTSK,ACP5,ATP6V1C1,MMP1,CXCL12,CTLA4,ATP6V1B2,FOS,TNFSF13B,ATP6V1G1,ATP6V1E1,ATP6V1H,IL6,TLR4,FLT1,ATP6V0A1,CSF1,HLA-DRB5,ATP6V1A,HLA-DQB1,IL23A,ATP6V1C2,ATP6V0A4,IL15,HLA-DRB1,CXCL2,TGFB3,ICAM1,TGFB1,ATP6V0E1,TEK,HLA-DPB1,HLA-DPA1,TCIRG1,HLA-DQA2,HLA-DRA,TLR2,ATP6V1G2,ATP6V0A2,IL18,CXCL8,ATP6V1E2,LTB,CCL2,IL1A,ITGAL,IL17A	0.99	0.61	0.221839
hsa00983	hsa00983 Drug metabolism - other enzymes [49]	49/5028	80/8112	0.602415	0.745116	0.517376	2949/54657/2938/7365/54578/7363/4833/7084/7364/2940/4830/2946/1548/221357/1806/1854/9/6241/4258/2939/3704/7371/29922/4257/119391/3614/9446/54963/4831/4259/1066/8824/54600/8833/51727/1890/3615/7366/10941/4353/3251/2944/7378/2948/2950/151531/2952/1576/6240	49	GSTM5,UGT1A4,GSTA1,UGT2B10,UGT1A6,UGT2B4,NME4,TK2,UGT2B7,GSTA3,NME1,GSTM2,CYP2A6,GSTA5,DPYD,DUT,NAT1,RRM2,MGST2,GSTA2,ITPA,UCK2,NME7,MGST1,GSTO2,IMPDH1,GSTO1,UCKL1,NME2,MGST3,CES1,CES2,UGT1A9,GMPS,CMPK1,TYMP,IMPDH2,UGT2B15,UGT2A1,MPO,HPRT1,GSTM1,UPP1,GSTM4,GSTP1,UPP2,GSTT1,CYP3A4,RRM1	0.99	0.61	0.220104
hsa00790	hsa00790 Folate biosynthesis [16]	16/5028	26/8112	0.603928	0.745116	0.517376	6697/249/2356/873/5860/1719/5053/4338/248/55034/84105/10243/5805/7054/5092/57016	16	SPR,ALPL,FPGS,CBR1,QDPR,DHFR,PAH,MOCS2,ALPI,MOCOS,PCBD2,GPHN,PTS,TH,PCBD1,AKR1B10	0.99	0.62	0.219015
hsa00520	hsa00520 Amino sugar and nucleotide sugar metabolism [30]	30/5028	49/8112	0.605549	0.745116	0.517376	27159/1727/3101/6675/4351/51700/29926/7358/5238/3098/55577/29925/55907/51005/3073/54187/2673/8790/2585/55276/51167/9945/1118/64841/2584/2821/51706/80896/10007/5372	30	CHIA,CYB5R3,HK3,UAP1,MPI,CYB5R2,GMPPA,UGDH,PGM3,HK1,NAGK,GMPPB,CMAS,AMDHD2,HEXA,NANS,GFPT1,FPGT,GALK2,PGM2,CYB5R4,GFPT2,CHIT1,GNPNAT1,GALK1,GPI,CYB5R1,NPL,GNPDA1,PMM1	0.99	0.61	0.21785
hsa00010	hsa00010 Glycolysis / Gluconeogenesis [41]	41/5028	67/8112	0.605968	0.745116	0.517376	5106/5214/222/84532/221/3939/3101/226/5213/501/5315/9562/3948/217/5160/127/5223/2597/3098/26330/3945/5211/219/2026/55276/1738/2023/7167/224/218/2027/5162/5224/2203/5230/126/2821/130589/130/669/125	41	PCK2,PFKP,ALDH3B2,ACSS1,ALDH3B1,LDHA,HK3,ALDOA,PFKM,ALDH7A1,PKM,MINPP1,LDHC,ALDH2,PDHA1,ADH4,PGAM1,GAPDH,HK1,GAPDHS,LDHB,PFKL,ALDH1B1,ENO2,PGM2,DLD,ENO1,TPI1,ALDH3A2,ALDH3A1,ENO3,PDHB,PGAM2,FBP1,PGK1,ADH1C,GPI,GALM,ADH6,BPGM,ADH1B	0.99	0.61	0.217551
hsa05224	hsa05224 Breast cancer [90]	90/5028	147/8112	0.611297	0.748895	0.52	3815/4855/2246/2099/4791/8326/7483/5290/8321/5295/6199/581/3725/2260/5595/324/5291/208/6934/51176/8822/6932/7474/2100/8648/6667/6655/5605/1856/6654/8823/578/595/6198/5293/23462/7482/8202/1950/2353/7480/6464/23401/673/207/1643/54567/26291/8324/25759/7157/1871/8323/7855/2253/3479/1855/4893/388585/3265/1019/8503/8322/2254/10297/1499/2247/182/1452/4609/1647/3480/1857/7478/2064/83439/1956/8312/3845/26…	90	KIT,NOTCH4,FGF1,ESR1,NFKB2,FZD9,WNT9A,PIK3CA,FZD1,PIK3R1,RPS6KB2,BAX,JUN,FGFR1,MAPK3,APC,PIK3CB,AKT2,TCF7L2,LEF1,FGF17,TCF7,WNT5A,ESR2,NCOA1,SP1,SOS2,MAP2K2,DVL2,SOS1,FGF16,BAK1,CCND1,RPS6KB1,PIK3CD,HEY1,WNT2B,NCOA3,EGF,FOS,WNT10B,SHC1,FRAT2,BRAF,AKT1,DDB2,DLL4,FGF21,FZD7,SHC2,TP53,E2F3,FZD6,FZD5,FGF8,IGF1,DVL1,NRAS,HES5,HRAS,CDK4,PIK3R3,FZD4,FGF9,APC2,CTNNB1,FGF2,JAG1,CSNK1A1,MYC,GADD45A,IGF1R,D…	0.99	0.61	0.213748
hsa03030	hsa03030 DNA replication [22]	22/5028	36/8112	0.614871	0.750505	0.521118	5981/5982/3978/6742/5558/10714/57804/5111/6117/5985/29935/6118/1763/4176/79621/10535/5984/5424/23649/4175/2237/5425	22	RFC1,RFC2,LIG1,SSBP1,PRIM2,POLD3,POLD4,PCNA,RPA1,RFC5,RPA4,RPA2,DNA2,MCM7,RNASEH2B,RNASEH2A,RFC4,POLD1,POLA2,MCM6,FEN1,POLD2	0.99	0.61	0.211216
hsa04924	hsa04924 Renin secretion [42]	42/5028	69/8112	0.627125	0.762658	0.529556	1508/5530/1179/134/775/805/5567/1909/3778/358/2771/776/153/91860/183/116/5137/23236/2776/1906/5532/112/5533/1908/1636/154/779/4881/2778/3708/1385/5593/801/5972/5568/2770/185/808/5332/5734/778/3710	42	CTSB,PPP3CA,CLCA1,ADORA1,CACNA1C,CALM2,PRKACB,EDNRA,KCNMA1,AQP1,GNAI2,CACNA1D,ADRB1,CALML4,AGT,ADCYAP1,PDE1C,PLCB1,GNAQ,EDN1,PPP3CB,ADCY6,PPP3CC,EDN3,ACE,ADRB2,CACNA1S,NPR1,GNAS,ITPR1,CREB1,PRKG2,CALM1,REN,PRKACG,GNAI1,AGTR1,CALM3,PLCB4,PTGER4,CACNA1F,ITPR3	0.98	0.61	0.202646
hsa00140	hsa00140 Steroid hormone biosynthesis [37]	37/5028	61/8112	0.638859	0.774092	0.537496	1588/79644/54657/9420/8630/7365/54578/7363/220074/7364/7923/1577/79154/1543/1646/1312/3284/6715/1545/6820/3291/412/1584/54600/3292/3290/51478/374875/7366/10941/1645/6783/3294/1551/1576/1589/3283	37	CYP19A1,SRD5A3,UGT1A4,CYP7B1,HSD17B6,UGT2B10,UGT1A6,UGT2B4,LRTOMT,UGT2B7,HSD17B8,CYP3A5,DHRS11,CYP1A1,AKR1C2,COMT,HSD3B2,SRD5A1,CYP1B1,SULT2B1,HSD11B2,STS,CYP11B1,UGT1A9,HSD17B1,HSD11B1,HSD17B7,HSD11B1L,UGT2B15,UGT2A1,AKR1C1,SULT1E1,HSD17B2,CYP3A7,CYP3A4,CYP21A2,HSD3B1	0.98	0.61	0.194595
hsa04623	hsa04623 Cytosolic DNA-sensing pathway [38]	38/5028	63/8112	0.65973	0.796474	0.553037	3661/4792/55703/3665/834/90865/8517/5437/171568/4793/5970/5435/51728/51082/3569/81030/55718/10623/103/5434/8737/4790/9533/3627/3447/84265/11035/5441/3551/3606/29108/388372/661/5440/29110/57506/10622/23586	38	IRF3,NFKBIA,POLR3B,IRF7,CASP1,IL33,IKBKG,POLR2H,POLR3H,NFKBIB,RELA,POLR2F,POLR3K,POLR1D,IL6,ZBP1,POLR3E,POLR3C,ADAR,POLR2E,RIPK1,NFKB1,POLR1C,CXCL10,IFNA13,POLR3GL,RIPK3,POLR2L,IKBKB,IL18,PYCARD,CCL4L1,POLR3D,POLR2K,TBK1,MAVS,POLR3G,DDX58	0.97	0.6	0.180634
hsa00830	hsa00830 Retinol metabolism [41]	41/5028	68/8112	0.663198	0.797239	0.553568	10170/6121/54657/10901/9227/8630/7365/54578/7363/7364/8228/9249/1548/340665/1577/127/8608/112724/1543/317749/5959/1558/8694/29785/220/54905/54600/158835/8854/7366/10941/126/195814/50700/130/1551/216/339761/1576/51109/125	41	DHRS9,RPE65,UGT1A4,DHRS4,LRAT,HSD17B6,UGT2B10,UGT1A6,UGT2B4,UGT2B7,PNPLA4,DHRS3,CYP2A6,CYP26C1,CYP3A5,ADH4,RDH16,RDH13,CYP1A1,DHRS4L2,RDH5,CYP2C8,DGAT1,CYP2S1,ALDH1A3,CYP2W1,UGT1A9,AWAT2,ALDH1A2,UGT2B15,UGT2A1,ADH1C,SDR16C5,RDH8,ADH6,CYP3A7,ALDH1A1,CYP27C1,CYP3A4,RDH11,ADH1B	0.97	0.6	0.178357
hsa03022	hsa03022 Basal transcription factors [27]	27/5028	45/8112	0.669315	0.797239	0.553568	6875/9519/2959/6872/2968/6883/2963/2969/2961/1022/6878/6873/6882/27097/9569/10629/4331/8148/6908/2958/2965/2068/2957/2966/6880/2960/54457	27	TAF4B,TBPL1,GTF2B,TAF1,GTF2H4,TAF12,GTF2F2,GTF2I,GTF2E2,CDK7,TAF6,TAF2,TAF11,TAF5L,GTF2IRD1,TAF6L,MNAT1,TAF15,TBP,GTF2A2,GTF2H1,ERCC2,GTF2A1,GTF2H2,TAF9,GTF2E1,TAF7L	0.97	0.6	0.174369
hsa00980	hsa00980 Metabolism of xenobiotics by cytochrome P450 [47]	47/5028	78/8112	0.669969	0.797239	0.553568	373156/222/2949/221/54657/2938/7365/54578/7363/7364/2940/2946/1548/221357/1577/127/1553/4258/2939/873/4257/1543/119391/2052/9446/22977/4259/29785/1545/218/54600/3290/374875/8574/7366/10941/126/1645/2944/130/874/2948/2950/2952/1576/27306/125	47	GSTK1,ALDH3B2,GSTM5,ALDH3B1,UGT1A4,GSTA1,UGT2B10,UGT1A6,UGT2B4,UGT2B7,GSTA3,GSTM2,CYP2A6,GSTA5,CYP3A5,ADH4,CYP2A13,MGST2,GSTA2,CBR1,MGST1,CYP1A1,GSTO2,EPHX1,GSTO1,AKR7A3,MGST3,CYP2S1,CYP1B1,ALDH3A1,UGT1A9,HSD11B1,HSD11B1L,AKR7A2,UGT2B15,UGT2A1,ADH1C,AKR1C1,GSTM1,ADH6,CBR3,GSTM4,GSTP1,GSTT1,CYP3A4,HPGDS,ADH1B	0.97	0.6	0.173945
hsa04612	hsa04612 Antigen processing and presentation [47]	47/5028	78/8112	0.669969	0.797239	0.553568	1508/3821/3109/1514/3106/7124/3312/8625/972/8302/4802/3308/4800/3802/3812/3105/10197/821/3304/3823/3107/3135/3805/3811/5641/3306/925/5720/1520/3127/3119/3326/3123/811/6892/3115/3113/3134/1385/3320/3118/3122/3824/4261/4801/3310/3303	47	CTSB,KLRC1,HLA-DMB,CTSL,HLA-B,TNF,HSPA8,RFXANK,CD74,KLRC4,NFYC,HSPA4,NFYA,KIR2DL1,KIR3DL2,HLA-A,PSME3,CANX,HSPA1B,KLRC3,HLA-C,HLA-G,KIR2DL4,KIR3DL1,LGMN,HSPA2,CD8A,PSME1,CTSS,HLA-DRB5,HLA-DQB1,HSP90AB1,HLA-DRB1,CALR,TAPBP,HLA-DPB1,HLA-DPA1,HLA-F,CREB1,HSP90AA1,HLA-DQA2,HLA-DRA,KLRD1,CIITA,NFYB,HSPA6,HSPA1A	0.97	0.6	0.173945
hsa04622	hsa04622 RIG-I-like receptor signaling pathway [42]	42/5028	70/8112	0.682242	0.808944	0.561696	3661/4792/3665/843/7124/9474/5601/4214/841/8517/5603/5599/1540/5602/4793/1432/5970/79132/5600/64135/1654/7189/10010/9636/9140/8737/4790/5300/26007/3627/3447/8772/55593/7706/3551/6885/3576/54941/64343/29110/57506/23586	42	IRF3,NFKBIA,IRF7,CASP10,TNF,ATG5,MAPK9,MAP3K1,CASP8,IKBKG,MAPK13,MAPK8,CYLD,MAPK10,NFKBIB,MAPK14,RELA,DHX58,MAPK11,IFIH1,DDX3X,TRAF6,TANK,ISG15,ATG12,RIPK1,NFKB1,PIN1,TKFC,CXCL10,IFNA13,FADD,OTUD5,TRIM25,IKBKB,MAP3K7,CXCL8,RNF125,AZI2,TBK1,MAVS,DDX58	0.97	0.6	0.166061
hsa05143	hsa05143 African trypanosomiasis [22]	22/5028	37/8112	0.690084	0.810093	0.562493	356/3039/7124/8542/5579/355/4615/54106/3250/6401/23236/2776/335/3569/3043/2150/3383/7412/5582/3606/3910/5332	22	FASLG,HBA1,TNF,APOL1,PRKCB,FAS,MYD88,TLR9,HPR,SELE,PLCB1,GNAQ,APOA1,IL6,HBB,F2RL1,ICAM1,VCAM1,PRKCG,IL18,LAMA4,PLCB4	0.96	0.59	0.161098
hsa04136	hsa04136 Autophagy - other [19]	19/5028	32/8112	0.690428	0.810093	0.562493	26100/60673/9474/23130/9776/83734/11337/23710/285973/11345/9140/23192/8678/5516/55054/64422/5515/5289/10533	19	WIPI2,ATG101,ATG5,ATG2A,ATG13,ATG10,GABARAP,GABARAPL1,ATG9B,GABARAPL2,ATG12,ATG4B,BECN1,PPP2CB,ATG16L1,ATG3,PPP2CA,PIK3C3,ATG7	0.96	0.59	0.160882
hsa05332	hsa05332 Graft-versus-host disease [25]	25/5028	42/8112	0.690531	0.810093	0.562493	356/3821/3109/3106/7124/355/3802/3812/3105/3107/3135/3569/3811/5551/3127/3119/3123/3002/3115/3113/3134/3118/3122/3824/3552	25	FASLG,KLRC1,HLA-DMB,HLA-B,TNF,FAS,KIR2DL1,KIR3DL2,HLA-A,HLA-C,HLA-G,IL6,KIR3DL1,PRF1,HLA-DRB5,HLA-DQB1,HLA-DRB1,GZMB,HLA-DPB1,HLA-DPA1,HLA-F,HLA-DQA2,HLA-DRA,KLRD1,IL1A	0.96	0.6	0.160817
hsa00900	hsa00900 Terpenoid backbone biosynthesis [13]	13/5028	22/8112	0.695514	0.813066	0.564557	4598/3156/3158/10269/2224/3157/3422/4597/116150/23590/9986/79947/2342	13	MVK,HMGCR,HMGCS2,ZMPSTE24,FDPS,HMGCS1,IDI1,MVD,NUS1,PDSS1,RCE1,DHDDS,FNTB	0.95	0.59	0.157694
hsa00910	hsa00910 Nitrogen metabolism [10]	10/5028	17/8112	0.702501	0.818352	0.568228	761/765/2746/2747/768/760/771/759/377677/2752	10	CA3,CA6,GLUD1,GLUD2,CA9,CA2,CA12,CA1,CA13,GLUL	0.95	0.59	0.153353
hsa04950	hsa04950 Maturity onset diabetes of the young [15]	15/5028	26/8112	0.745968	0.865087	0.600679	6514/6928/3172/168620/50674/5078/3110/3175/3174/3630/222546/6927/3087/4825/5080	15	SLC2A2,HNF1B,HNF4A,BHLHA15,NEUROG3,PAX4,MNX1,ONECUT1,HNF4G,INS,RFX6,HNF1A,HHEX,NKX6-1,PAX6	0.93	0.58	0.12728
hsa05217	hsa05217 Basal cell carcinoma [37]	37/5028	63/8112	0.748382	0.865087	0.600679	8326/7483/8321/581/324/6934/51176/5727/6932/7474/1856/578/650/8643/7482/7480/1643/8324/7157/8323/7855/1855/8322/10297/1499/1647/1857/7478/83439/2735/8312/2737/64399/4616/652/2535/81029	37	FZD9,WNT9A,FZD1,BAX,APC,TCF7L2,LEF1,PTCH1,TCF7,WNT5A,DVL2,BAK1,BMP2,PTCH2,WNT2B,WNT10B,DDB2,FZD7,TP53,FZD6,FZD5,DVL1,FZD4,APC2,CTNNB1,GADD45A,DVL3,WNT8A,TCF7L1,GLI1,AXIN1,GLI3,HHIP,GADD45B,BMP4,FZD2,WNT5B	0.95	0.59	0.125877	BMP4
hsa04970	hsa04970 Salivary secretion [55]	55/5028	93/8112	0.751639	0.865087	0.600679	477/148/1755/490/476/4842/114/805/5567/486/146/5579/4589/3778/5592/4025/5555/480/153/91860/493/6522/23236/2776/196883/5542/54831/112/6844/1469/154/491/2778/3783/3708/481/478/23439/5593/4069/5582/801/5568/280/683/107/808/483/6558/279/5332/6263/653247/3710/147	55	ATP1A2,ADRA1A,DMBT1,ATP2B1,ATP1A1,NOS1,ADCY8,CALM2,PRKACB,FXYD2,ADRA1D,PRKCB,MUC7,KCNMA1,PRKG1,LPO,PRH2,ATP1A4,ADRB1,CALML4,ATP2B4,SLC4A2,PLCB1,GNAQ,ADCY4,PRB1,BEST2,ADCY6,VAMP2,CST1,ADRB2,ATP2B2,GNAS,KCNN4,ITPR1,ATP1B1,ATP1A3,ATP1B4,PRKG2,LYZ,PRKCG,CALM1,PRKACG,AMY2B,BST1,ADCY1,CALM3,ATP1B3,SLC12A2,AMY2A,PLCB4,RYR3,PRB2,ITPR3,ADRA1B	0.95	0.59	0.123991
hsa04975	hsa04975 Fat digestion and absorption [25]	25/5028	43/8112	0.753043	0.865087	0.600679	26279/8613/2168/64240/346606/10554/84649/8612/81579/5320/335/948/80168/8694/8513/10555/1208/2806/2169/391013/30814/8611/338/5319/337	25	PLA2G2D,PLPP3,FABP1,ABCG5,MOGAT3,AGPAT1,DGAT2,PLPP2,PLA2G12A,PLA2G2A,APOA1,CD36,MOGAT2,DGAT1,LIPF,AGPAT2,CLPS,GOT2,FABP2,PLA2G2C,PLA2G2E,PLPP1,APOB,PLA2G1B,APOA4	0.94	0.58	0.123181
hsa04614	hsa04614 Renin-angiotensin system [13]	13/5028	23/8112	0.776887	0.889401	0.617561	10159/1215/183/4311/5547/4012/3817/5550/1636/5476/5972/185/57486	13	ATP6AP2,CMA1,AGT,MME,PRCP,LNPEP,KLK2,PREP,ACE,CTSA,REN,AGTR1,NLN	0.91	0.57	0.109642
hsa00514	hsa00514 Other types of O-glycan biosynthesis [27]	27/5028	47/8112	0.787303	0.897775	0.623376	6480/6487/29071/2589/152002/10585/8473/168391/8703/63917/8704/26290/84620/79695/51809/3955/114805/56983/117248/727936/8985/374378/442117/56913/23509/2590/11227	27	ST6GAL1,ST3GAL3,C1GALT1C1,GALNT1,XXYLT1,POMT1,OGT,GALNTL5,B4GALT3,GALNT11,B4GALT2,GALNT8,ST6GAL2,GALNT12,GALNT7,LFNG,GALNT13,POGLUT1,GALNT15,GXYLT2,PLOD3,GALNT18,GALNTL6,C1GALT1,POFUT1,GALNT2,GALNT5	0.93	0.57	0.103858
hsa04630	hsa04630 JAK-STAT signaling pathway [96]	96/5028	162/8112	0.789609	0.897775	0.623376	1438/9063/4352/50604/50616/6777/5159/29949/2273/5290/5295/6772/6775/3455/3459/598/896/5777/7066/3590/6773/8651/1154/3565/5291/208/3601/6776/894/1441/3595/3717/3454/1271/3568/6778/5618/1489/596/6655/6654/5781/595/3977/10254/3570/5293/3572/1950/1387/53833/3575/207/3588/3716/282617/3569/2057/11009/3566/122809/2670/51561/6774/5008/3718/3265/3600/3953/53832/5292/8503/9655/3447/9306/64109/2688/4609/854…	96	CSF2RA,PIAS2,MPL,IL20,IL22,STAT5B,PDGFRB,IL19,FHL1,PIK3CA,PIK3R1,STAT1,STAT4,IFNAR2,IFNGR1,BCL2L1,CCND3,PTPN6,THPO,IL11RA,STAT2,SOCS1,CISH,IL4,PIK3CB,AKT2,IL15RA,STAT5A,CCND2,CSF3R,IL12RB2,JAK2,IFNAR1,CNTFR,IL5RA,STAT6,PRLR,CTF1,BCL2,SOS2,SOS1,PTPN11,CCND1,LIFR,STAM2,IL6R,PIK3CD,IL6ST,EGF,CREBBP,IL20RB,IL7R,AKT1,IL10RB,JAK1,IFNL3,IL6,EPOR,IL24,IL4R,SOCS4,GFAP,IL23A,STAT3,OSM,JAK3,HRAS,IL15,LEPR,I…	0.96	0.59	0.102588
hsa01250	hsa01250 Biosynthesis of nucleotide sugars [21]	21/5028	37/8112	0.796691	0.902438	0.626613	3101/6675/4351/29926/7358/55586/5238/3098/55577/29925/55907/54187/2673/8790/2585/55276/9945/64841/2584/2821/5372	21	HK3,UAP1,MPI,GMPPA,UGDH,MIOX,PGM3,HK1,NAGK,GMPPB,CMAS,NANS,GFPT1,FPGT,GALK2,PGM2,GFPT2,GNPNAT1,GALK1,GPI,PMM1	0.92	0.57	0.0987099
hsa03460	hsa03460 Fanconi anemia pathway [31]	31/5028	54/8112	0.799147	0.902438	0.626613	146956/9894/55120/197342/29089/57599/22909/5889/51455/2177/57697/7398/5429/83990/2067/2189/6117/29935/8940/4292/2176/7156/11201/80198/116028/6118/5980/5395/5888/84126/55215	31	EME1,TELO2,FANCL,EME2,UBE2T,WDR48,FAN1,RAD51C,REV1,FANCD2,FANCM,USP1,POLH,BRIP1,ERCC1,FANCG,RPA1,RPA4,TOP3B,MLH1,FANCC,TOP3A,POLI,MUS81,RMI2,RPA2,REV3L,PMS2,RAD51,ATRIP,FANCI	0.93	0.57	0.0973736
hsa00100	hsa00100 Steroid biosynthesis [11]	11/5028	20/8112	0.810144	0.911755	0.633083	4047/3930/2222/50814/7108/6307/1717/51478/1591/6646/1718	11	LSS,LBR,FDFT1,NSDHL,TM7SF2,MSMO1,DHCR7,HSD17B7,CYP24A1,SOAT1,DHCR24	0.89	0.55	0.0914378
hsa00730	hsa00730 Thiamine metabolism [8]	8/5028	15/8112	0.831131	0.932196	0.647276	249/205/9054/203/204/248/158067/52	8	ALPL,AK4,NFS1,AK1,AK2,ALPI,AK8,ACP1	0.86	0.53	0.0803304
hsa04972	hsa04972 Pancreatic secretion [59]	59/5028	102/8112	0.833922	0.932196	0.647276	477/490/1179/476/114/486/5906/26279/7220/5908/5644/5579/1357/489/3778/8671/5879/63036/480/8766/493/6522/23236/2776/387/81579/5320/196883/488/760/112/5646/491/10136/2778/3708/481/478/23439/5582/440387/886/391013/1361/30814/23436/280/683/107/483/6558/3784/279/5319/5332/3710/9545/4218/885	59	ATP1A2,ATP2B1,CLCA1,ATP1A1,ADCY8,FXYD2,RAP1A,PLA2G2D,TRPC1,RAP1B,PRSS1,PRKCB,CPA1,ATP2A3,KCNMA1,SLC4A4,RAC1,CELA2A,ATP1A4,RAB11A,ATP2B4,SLC4A2,PLCB1,GNAQ,RHOA,PLA2G12A,PLA2G2A,ADCY4,ATP2A2,CA2,ADCY6,PRSS3,ATP2B2,CELA3A,GNAS,ITPR1,ATP1B1,ATP1A3,ATP1B4,PRKCG,CTRB2,CCKAR,PLA2G2C,CPB2,PLA2G2E,CELA3B,AMY2B,BST1,ADCY1,ATP1B3,SLC12A2,KCNQ1,AMY2A,PLA2G1B,PLCB4,ITPR3,RAB3D,RAB8A,CCK	0.93	0.58	0.0788745
hsa00860	hsa00860 Porphyrin metabolism [24]	24/5028	43/8112	0.839724	0.933931	0.648481	3145/210/212/54657/2235/7365/54578/7363/7364/9843/1355/644/3163/3162/1356/2395/7390/5498/54600/7366/10941/211/124454/645	24	HMBS,ALAD,ALAS2,UGT1A4,FECH,UGT2B10,UGT1A6,UGT2B4,UGT2B7,HEPH,COX15,BLVRA,HMOX2,HMOX1,CP,FXN,UROS,PPOX,UGT1A9,UGT2B15,UGT2A1,ALAS1,EARS2,BLVRB	0.9	0.56	0.0758633
hsa00120	hsa00120 Primary bile acid biosynthesis [9]	9/5028	17/8112	0.845823	0.933931	0.648481	6342/9420/1593/3295/10858/80270/51302/10998/1582	9	SCP2,CYP7B1,CYP27A1,HSD17B4,CYP46A1,HSD3B7,CYP39A1,SLC27A5,CYP8B1	0.85	0.53	0.0727207
hsa00450	hsa00450 Selenocompound metabolism [9]	9/5028	17/8112	0.845823	0.933931	0.648481	92935/10587/22929/4548/7296/9060/11185/9061/1491	9	MARS2,TXNRD2,SEPHS1,MTR,TXNRD1,PAPSS2,INMT,PAPSS1,CTH	0.85	0.53	0.0727207
hsa05340	hsa05340 Primary immunodeficiency [21]	21/5028	38/8112	0.846726	0.933931	0.648481	29760/100/8625/7535/3543/8517/23495/7374/5897/29851/3575/958/64421/916/925/3718/326/930/973/3932/4261	21	BLNK,ADA,RFXANK,ZAP70,IGLL1,IKBKG,TNFRSF13B,UNG,RAG2,ICOS,IL7R,CD40,DCLRE1C,CD3E,CD8A,JAK3,AIRE,CD19,CD79A,LCK,CIITA	0.89	0.55	0.072257
hsa00563	hsa00563 Glycosylphosphatidylinositol (GPI)-anchor biosynthesis [14]	14/5028	26/8112	0.854785	0.936652	0.65037	9091/54872/51604/80055/5281/23556/5277/5279/128869/8818/9487/65258/8733/5283	14	PIGQ,PIGG,PIGT,PGAP1,PIGF,PIGN,PIGA,PIGC,PIGU,DPM2,PIGL,MPPE1,GPAA1,PIGH	0.87	0.54	0.0681432
hsa05150	hsa05150 Staphylococcus aureus infection [55]	55/5028	96/8112	0.854836	0.936652	0.65037	2204/718/3109/6403/8687/2357/2213/2359/3689/3880/6404/712/715/3861/2212/3875/717/3881/3860/3684/3127/3119/1670/1675/8689/54474/727/716/3123/719/3886/2209/2214/3383/3115/3113/5724/5340/713/10747/3118/3122/3426/1667/3075/5648/714/125115/3884/353288/342574/3858/2215/3683/721	55	FCAR,C3,HLA-DMB,SELP,KRT38,FPR1,FCGR2B,FPR3,ITGB2,KRT19,SELPLG,C1QA,C1R,KRT14,FCGR2A,KRT18,C2,KRT31,KRT13,ITGAM,HLA-DRB5,HLA-DQB1,DEFA5,CFD,KRT36,KRT20,C5,C1S,HLA-DRB1,C3AR1,KRT35,FCGR1A,FCGR3A,ICAM1,HLA-DPB1,HLA-DPA1,PTAFR,PLG,C1QB,MASP2,HLA-DQA2,HLA-DRA,CFI,DEFA1,CFH,MASP1,C1QC,KRT40,KRT33B,KRT26,KRT27,KRT10,FCGR3B,ITGAL,C4B	0.92	0.57	0.0681174
hsa04672	hsa04672 Intestinal immune network for IgA production [27]	27/5028	49/8112	0.872866	0.953262	0.661903	3109/7852/8741/10803/3565/3601/23495/6387/56477/9020/29851/10673/8174/958/3569/3127/3119/3600/23308/3123/7040/4055/3115/3113/3118/3122/2826	27	HLA-DMB,CXCR4,TNFSF13,CCR9,IL4,IL15RA,TNFRSF13B,CXCL12,CCL28,MAP3K14,ICOS,TNFSF13B,MADCAM1,CD40,IL6,HLA-DRB5,HLA-DQB1,IL15,ICOSLG,HLA-DRB1,TGFB1,LTBR,HLA-DPB1,HLA-DPA1,HLA-DQA2,HLA-DRA,CCR10	0.89	0.55	0.0590523
hsa04340	hsa04340 Hedgehog signaling pathway [31]	31/5028	56/8112	0.876977	0.954611	0.66284	23432/8945/132884/5567/23295/409/894/1954/5727/596/1454/595/57758/8643/8454/53944/408/8405/11127/1452/8452/339745/55733/2735/57467/2737/5568/64750/64399/1453/2121	31	GPR161,BTRC,EVC2,PRKACB,MGRN1,ARRB2,CCND2,MEGF8,PTCH1,BCL2,CSNK1E,CCND1,SCUBE2,PTCH2,CUL1,CSNK1G1,ARRB1,SPOP,KIF3A,CSNK1A1,CUL3,SPOPL,HHAT,GLI1,HHATL,GLI3,PRKACG,SMURF2,HHIP,CSNK1D,EVC	0.89	0.55	0.0570119
hsa04976	hsa04976 Bile secretion [50]	50/5028	89/8112	0.892482	0.966388	0.671017	477/476/114/5567/486/54657/7365/54578/7363/7364/3156/358/8671/9376/64240/3949/10257/9429/480/6256/6523/6522/8647/6550/196883/8431/760/2052/112/10864/57552/9971/2778/481/478/54600/23439/361/57835/7366/10941/28234/5568/6580/1244/6554/107/483/10998/1576	50	ATP1A2,ATP1A1,ADCY8,PRKACB,FXYD2,UGT1A4,UGT2B10,UGT1A6,UGT2B4,UGT2B7,HMGCR,AQP1,SLC4A4,SLC22A8,ABCG5,LDLR,ABCC4,ABCG2,ATP1A4,RXRA,SLC5A1,SLC4A2,ABCB11,SLC9A3,ADCY4,NR0B2,CA2,EPHX1,ADCY6,SLC22A7,NCEH1,NR1H4,GNAS,ATP1B1,ATP1A3,UGT1A9,ATP1B4,AQP4,SLC4A5,UGT2B15,UGT2A1,SLCO1B3,PRKACG,SLC22A1,ABCC2,SLC10A1,ADCY1,ATP1B3,SLC27A5,CYP3A4	0.91	0.56	0.0494006
hsa00982	hsa00982 Drug metabolism - cytochrome P450 [40]	40/5028	72/8112	0.893618	0.966388	0.671017	373156/2328/222/2949/221/54657/2938/7365/54578/7363/7364/2940/2946/1548/221357/1577/4129/127/2326/4258/2939/4257/119391/9446/1558/4259/218/54600/2329/7366/10941/126/2944/130/2948/2950/2952/1576/27306/125	40	GSTK1,FMO3,ALDH3B2,GSTM5,ALDH3B1,UGT1A4,GSTA1,UGT2B10,UGT1A6,UGT2B4,UGT2B7,GSTA3,GSTM2,CYP2A6,GSTA5,CYP3A5,MAOB,ADH4,FMO1,MGST2,GSTA2,MGST1,GSTO2,GSTO1,CYP2C8,MGST3,ALDH3A1,UGT1A9,FMO4,UGT2B15,UGT2A1,ADH1C,GSTM1,ADH6,GSTM4,GSTP1,GSTT1,CYP3A4,HPGDS,ADH1B	0.9	0.56	0.0488483
hsa04080	hsa04080 Neuroactive ligand-receptor interaction [208]	208/5028	353/8112	0.89694	0.966831	0.671326	5733/148/2918/2554/2900/2570/718/2566/134/5030/799/51052/85569/4157/1137/4986/130576/10888/2859/1268/2357/151/56288/2568/1815/2555/1814/2905/1909/8811/2696/10161/114131/2359/7067/2908/3361/5644/146/5737/3358/4988/7068/2847/2560/2904/5032/9127/2916/2901/5618/51738/2565/796/6753/2569/23620/100506013/56413/153/1903/1394/183/9294/3061/6751/116/2562/624/5173/2890/2892/2743/3001/4886/5729/2550/8973/289…	208	PTGER3,ADRA1A,GRM8,GABRA1,GRIK4,GABRR2,C3,GABRG2,ADORA1,P2RY4,CALCR,PRLH,GALP,MC1R,CHRNA4,OPRK1,LYPD6B,GPR83,GPR35,CNR1,FPR1,ADRA2B,PARD3,GABRP,DRD4,GABRA2,DRD3,GRIN2C,EDNRA,GALR2,GIPR,LPAR6,UCN3,FPR3,THRA,NR3C1,HTR5A,PRSS1,ADRA1D,PTGFR,HTR2C,OPRM1,THRB,MCHR1,GABRB1,GRIN2B,P2RY11,P2RX6,GRM6,GRIK5,PRLR,GHRL,GABRG1,CALCA,SSTR3,GABRR1,NTSR2,APELA,LTB4R2,ADRB1,S1PR3,CRHR1,AGT,S1PR2,HCRTR1,SSTR1,ADCYA…	0.95	0.59	0.0472366
hsa04979	hsa04979 Cholesterol metabolism [27]	27/5028	50/8112	0.904237	0.971543	0.674597	350/7419/10948/64240/3949/344/8647/1593/9218/4018/335/4035/948/1071/29116/57552/706/3990/7416/3931/336/7417/10577/6646/4023/338/337	27	APOH,VDAC3,STARD3,ABCG5,LDLR,APOC2,ABCB11,CYP27A1,VAPA,LPA,APOA1,LRP1,CD36,CETP,MYLIP,NCEH1,TSPO,LIPC,VDAC1,LCAT,APOA2,VDAC2,NPC2,SOAT1,LPL,APOB,APOA4	0.87	0.54	0.0437176
hsa05330	hsa05330 Allograft rejection [20]	20/5028	38/8112	0.911416	0.972904	0.675542	356/3109/3106/7124/3565/355/3105/958/3107/3135/5551/3127/3119/3123/3002/3115/3113/3134/3118/3122	20	FASLG,HLA-DMB,HLA-B,TNF,IL4,FAS,HLA-A,CD40,HLA-C,HLA-G,PRF1,HLA-DRB5,HLA-DQB1,HLA-DRB1,GZMB,HLA-DPB1,HLA-DPA1,HLA-F,HLA-DQA2,HLA-DRA	0.85	0.53	0.0402836
hsa00052	hsa00052 Galactose metabolism [16]	16/5028	31/8112	0.914295	0.972904	0.675542	5214/3101/5213/2595/3098/8704/5211/55276/2548/2584/130589/57016/3906/2720/8972/2717	16	PFKP,HK3,PFKM,GANC,HK1,B4GALT2,PFKL,PGM2,GAA,GALK1,GALM,AKR1B10,LALBA,GLB1,MGAM,GLA	0.83	0.52	0.0389136
hsa05310	hsa05310 Asthma [16]	16/5028	31/8112	0.914295	0.972904	0.675542	3109/7124/3565/6356/958/2205/3127/3119/2207/3123/3115/3113/5553/3118/3122/8288	16	HLA-DMB,TNF,IL4,CCL11,CD40,FCER1A,HLA-DRB5,HLA-DQB1,FCER1G,HLA-DRB1,HLA-DPB1,HLA-DPA1,PRG2,HLA-DQA2,HLA-DRA,EPX	0.83	0.52	0.0389136
hsa00380	hsa00380 Tryptophan metabolism [22]	22/5028	42/8112	0.924278	0.980384	0.680736	3033/1892/501/259307/217/4129/1743/23498/1543/847/219/26/1738/1545/224/438/11185/130013/64577/8942/1644/2639	22	HADH,ECHS1,ALDH7A1,IL4I1,ALDH2,MAOB,DLST,HAAO,CYP1A1,CAT,ALDH1B1,AOC1,DLD,CYP1B1,ALDH3A2,ASMT,INMT,ACMSD,ALDH8A1,KYNU,DDC,GCDH	0.85	0.52	0.0341975
hsa00053	hsa00053 Ascorbate and aldarate metabolism [15]	15/5028	30/8112	0.936857	0.990562	0.687803	54657/501/7365/54578/7363/7364/217/7358/55586/219/9104/224/54600/7366/10941	15	UGT1A4,ALDH7A1,UGT2B10,UGT1A6,UGT2B4,UGT2B7,ALDH2,UGDH,MIOX,ALDH1B1,RGN,ALDH3A2,UGT1A9,UGT2B15,UGT2A1	0.81	0.5	0.0283267
hsa04744	hsa04744 Phototransduction [14]	14/5028	29/8112	0.95504	1	0.694356	805/2782/8787/5148/91860/1259/2978/1258/6010/6011/801/5158/808/9187	14	CALM2,GNB1,RGS9,PDE6G,CALML4,CNGA1,GUCA1A,CNGB1,RHO,GRK1,CALM1,PDE6B,CALM3,SLC24A1	0.78	0.48	0.0199782
hsa04061	hsa04061 Viral protein interaction with cytokine and cytokine receptor [54]	54/5028	100/8112	0.959493	1	0.694356	6354/50604/29949/6366/7124/2833/27178/5473/7852/8764/6376/6362/10803/6357/57007/8743/6387/146433/3570/56477/7132/3572/6356/53833/8793/8795/3588/3569/9547/8740/11009/6358/1435/2829/53832/3627/5196/2920/4055/6369/6355/6361/1237/8794/3606/3576/388372/3577/1230/1524/6347/2826/1235/58985	54	CCL7,IL20,IL19,CCL21,TNF,CXCR3,IL37,PPBP,CXCR4,TNFRSF14,CX3CL1,CCL18,CCR9,CCL13,ACKR3,TNFSF10,CXCL12,IL34,IL6R,CCL28,TNFRSF1A,IL6ST,CCL11,IL20RB,TNFRSF10D,TNFRSF10B,IL10RB,IL6,CXCL14,TNFSF14,IL24,CCL14,CSF1,XCR1,IL20RA,CXCL10,PF4,CXCL2,LTBR,CCL24,CCL8,CCL17,CCR8,TNFRSF10C,IL18,CXCL8,CCL4L1,CXCR1,CCR1,CX3CR1,CCL2,CCR10,CCR6,IL22RA1	0.87	0.54	0.0179583
hsa00500	hsa00500 Starch and sucrose metabolism [17]	17/5028	36/8112	0.97584	1	0.694356	3101/2595/2997/178/5834/3098/5169/2992/55276/2548/11181/8908/5836/2821/280/279/8972	17	HK3,GANC,GYS1,AGL,PYGB,HK1,ENPP3,GYG1,PGM2,GAA,TREH,GYG2,PYGL,GPI,AMY2B,AMY2A,MGAM	0.76	0.47	0.0106213
hsa04060	hsa04060 Cytokine-cytokine receptor interaction [167]	167/5028	295/8112	0.976467	1	0.694356	6354/356/1438/4352/50604/9235/50616/29949/132014/84818/10220/6366/944/84639/58191/7124/2833/27178/5473/3455/3459/7042/8718/7066/7852/3590/3557/90865/8764/6376/6362/269/8741/10803/3565/3554/55504/3601/355/23495/6357/27242/943/1441/4804/3595/4803/3454/1271/3568/57007/5618/1489/655/654/8743/6387/1896/146433/3977/93/3570/56477/7132/650/90/3572/6356/53833/10673/3575/958/8793/130399/8795/3588/282617/91…	167	CCL7,FASLG,CSF2RA,MPL,IL20,IL32,IL22,IL19,IL17RE,IL17RC,GDF11,CCL21,TNFSF8,IL1F10,CXCL16,TNF,CXCR3,IL37,PPBP,IFNAR2,IFNGR1,TGFB2,TNFRSF25,THPO,CXCR4,IL11RA,IL1RN,IL33,TNFRSF14,CX3CL1,CCL18,AMHR2,TNFSF13,CCR9,IL4,IL1R1,TNFRSF19,IL15RA,FAS,TNFRSF13B,CCL13,TNFRSF21,TNFRSF8,CSF3R,NGFR,IL12RB2,NGF,IFNAR1,CNTFR,IL5RA,ACKR3,PRLR,CTF1,BMP7,BMP6,TNFSF10,CXCL12,EDA,IL34,LIFR,ACVR2B,IL6R,CCL28,TNFRSF1A,BMP2…	0.91	0.57	0.0103426	BMP4
hsa00190	hsa00190 Oxidative phosphorylation [72]	72/5028	134/8112	0.980088	1	0.694356	4695/4720/4706/4715/6392/4698/155066/4718/126328/27089/4696/1329/1327/64077/4694/4724/1355/528/1340/6389/526/7385/9377/54205/4714/9550/529/4712/4702/4697/4719/440567/4708/51606/56901/4722/4725/27068/6391/535/523/1337/1350/245973/9167/50617/4728/4711/55967/100532726/1353/1345/4731/8992/4716/125965/10312/374291/10975/29796/534/23545/4726/90423/54539/7381/5464/4707/4710/4729/1349/341947	72	NDUFA2,NDUFS2,NDUFAB1,NDUFB9,SDHD,NDUFA5,ATP6V0E2,NDUFC2,NDUFA11,UQCRQ,NDUFA3,COX5B,COX4I1,LHPP,NDUFA1,NDUFS4,COX15,ATP6V1C1,COX6B1,SDHA,ATP6V1B2,UQCRC2,COX5A,CYCS,NDUFB8,ATP6V1G1,ATP6V1E1,NDUFB6,NDUFA8,NDUFA4,NDUFS1,UQCRHL,NDUFB2,ATP6V1H,NDUFA4L2,NDUFS3,NDUFS5,PPA2,SDHC,ATP6V0A1,ATP6V1A,COX6A1,COX7C,ATP6V1C2,COX7A2L,ATP6V0A4,NDUFS8,NDUFB5,NDUFA12,NDUFC2-KCTD14,COX11,COX6C,NDUFV3,ATP6V0E1,NDUFB10…	0.87	0.54	0.00873473
hsa00534	hsa00534 Glycosaminoglycan biosynthesis - heparan sulfate / heparin [10]	10/5028	24/8112	0.987079	1	0.694356	266722/9394/26035/9955/2131/126792/90161/11285/9653/2132	10	HS6ST3,HS6ST1,GLCE,HS3ST3A1,EXT1,B3GALT6,HS6ST2,B4GALT7,HS2ST1,EXT2	0.67	0.42	0.00564804
hsa02010	hsa02010 ABC transporters [21]	21/5028	45/8112	0.987594	1	0.694356	10057/21/11194/6833/85320/368/64240/10257/9429/64137/8647/22/5825/225/23461/20/215/9619/1244/23457/89845	21	ABCC5,ABCA3,ABCB8,ABCC8,ABCC11,ABCC6,ABCG5,ABCC4,ABCG2,ABCG4,ABCB11,ABCB7,ABCD3,ABCD2,ABCA5,ABCA2,ABCD1,ABCG1,ABCC2,ABCB9,ABCC10	0.75	0.47	0.00542176
hsa05320	hsa05320 Autoimmune thyroid disease [25]	25/5028	53/8112	0.990291	1	0.694356	356/3109/3106/3565/355/3105/1493/958/3107/3135/5551/3127/3119/7173/3123/3447/7253/3002/3115/3113/3134/3118/3122/1081/7252	25	FASLG,HLA-DMB,HLA-B,IL4,FAS,HLA-A,CTLA4,CD40,HLA-C,HLA-G,PRF1,HLA-DRB5,HLA-DQB1,TPO,HLA-DRB1,IFNA13,TSHR,GZMB,HLA-DPB1,HLA-DPA1,HLA-F,HLA-DQA2,HLA-DRA,CGA,TSHB	0.76	0.47	0.00423723
hsa04742	hsa04742 Taste transduction [43]	43/5028	86/8112	0.991415	1	0.694356	2554/5030/775/114/50832/5567/773/2555/259289/954/3359/9177/6328/50839/5137/2550/80835/23236/285242/196883/2559/22953/3355/6340/112/6326/2556/2911/5028/259285/259290/170572/6338/5568/255022/50837/5332/2784/3350/29850/3710/50838/83756	43	GABRA1,P2RY4,CACNA1C,ADCY8,TAS2R4,PRKACB,CACNA1A,GABRA2,TAS2R43,ENTPD2,HTR3A,HTR3B,SCN3A,TAS2R10,PDE1C,GABBR1,TAS1R1,PLCB1,HTR3E,ADCY4,GABRA6,P2RX2,HTR1F,SCNN1G,ADCY6,SCN2A,GABRA3,GRM1,P2RY1,TAS2R39,TAS2R31,HTR3C,SCNN1B,PRKACG,CALHM1,TAS2R7,PLCB4,GNB3,HTR1A,TRPM5,ITPR3,TAS2R13,TAS1R3	0.81	0.5	0.00374431
hsa00515	hsa00515 Mannose type O-glycan biosynthesis [9]	9/5028	23/8112	0.992567	1	0.694356	6487/27087/10585/8703/8704/55624/146664/148789/10690	9	ST3GAL3,B3GAT1,POMT1,B4GALT3,B4GALT2,POMGNT1,MGAT5B,B3GALNT2,FUT9	0.63	0.39	0.00324023
hsa00040	hsa00040 Pentose and glucuronate interconversions [14]	14/5028	34/8112	0.995816	1	0.694356	6120/54657/7365/54578/7363/7364/6652/7358/51181/51084/54600/7366/10941/57016	14	RPE,UGT1A4,UGT2B10,UGT1A6,UGT2B4,UGT2B7,SORD,UGDH,DCXR,CRYL1,UGT1A9,UGT2B15,UGT2A1,AKR1B10	0.66	0.41	0.00182098
hsa03008	hsa03008 Ribosome biogenesis in eukaryotes [49]	49/5028	109/8112	0.999902	1	0.694356	10813/29102/23160/10171/54433/9790/51367/3692/134430/9724/10436/10556/10528/1457/10557/51602/55505/54464/10607/65083/29107/83732/23560/4809/55226/25996/55131/55272/26354/29889/55651/57455/55813/6949/55127/55916/10775/1459/79631/5901/10885/102157402/51068/10199/22803/10482/55341/1736/51077	49	UTP14A,DROSHA,WDR43,RCL1,GAR1,BMS1,POP5,EIF6,WDR36,UTP14C,EMG1,RPP30,NOP56,CSNK2A1,RPP38,NOP58,NOP10,XRN1,TBL3,NOL6,NXT1,RIOK1,GTPBP4,SNU13,NAT10,REXO2,RBM28,IMP3,GNL3,GNL2,NHP2,REXO1,UTP6,TCOF1,HEATR1,NXT2,POP4,CSNK2A2,EFL1,RAN,WDR3,AK6,NMD3,MPHOSPH10,XRN2,NXF1,LSG1,DKC1,FCF1	0.73	0.45	4.27e-05
hsa00970	hsa00970 Aminoacyl-tRNA biosynthesis [16]	16/5028	66/8112	1	1	0.694356	79731/25973/51067/57505/92935/5188/55157/10056/79587/54938/10352/57038/55699/123263/57176/124454	16	NARS2,PARS2,YARS2,AARS2,MARS2,GATB,DARS2,FARSB,CARS2,SARS2,WARS2,RARS2,IARS2,MTFMT,VARS2,EARS2	0.39	0.24	3.44e-11
hsa04613	hsa04613 Neutrophil extracellular trap formation [74]	74/5028	190/8112	1	1	0.694356	71/9734/718/6850/64581/5290/10013/5295/6403/2357/834/7450/4689/2359/1535/5595/837/293/3689/5291/208/5579/291/6404/5603/7419/83933/1182/83447/10014/5879/177/2244/5605/1432/5293/2212/55869/5970/5600/23236/207/4688/2811/7099/292/3684/4790/8841/5336/727/8503/6714/60/2209/2214/9759/7416/3066/1991/1184/7097/5582/6885/27180/79792/7417/4353/10000/1378/5332/10533/2215/3683	74	ACTG1,HDAC9,C3,SYK,CLEC7A,PIK3CA,HDAC6,PIK3R1,SELP,FPR1,CASP1,VWF,NCF4,FPR3,CYBA,MAPK3,CASP4,SLC25A6,ITGB2,PIK3CB,AKT2,PRKCB,SLC25A4,SELPLG,MAPK13,VDAC3,HDAC10,CLCN3,SLC25A31,HDAC5,RAC1,AGER,FGB,MAP2K2,MAPK14,PIK3CD,FCGR2A,HDAC8,RELA,MAPK11,PLCB1,AKT1,NCF2,GP1BA,TLR4,SLC25A5,ITGAM,NFKB1,HDAC3,PLCG2,C5,PIK3R3,SRC,ACTB,FCGR1A,FCGR3A,HDAC4,VDAC1,HDAC2,ELANE,CLCN5,TLR2,PRKCG,MAP3K7,SIGLEC9,GSDMD,VDAC…	0.63	0.39	1.09e-11
hsa05034	hsa05034 Alcoholism [70]	70/5028	187/8112	1	1	0.694356	9734/3177/468/805/10013/2782/5567/10645/2905/5595/2354/2775/83933/2904/10014/148327/2771/6655/6654/5499/4129/64764/91860/84152/55869/5173/6464/1386/673/84699/84254/2786/4915/25759/627/1812/4893/2903/8841/3265/2787/1388/55970/6571/9759/2778/3066/2783/1385/2791/90993/7054/801/59345/3845/5501/10681/814/5568/2770/1644/6570/135/2030/808/2784/55315/369/2885/54331	70	HDAC9,SLC29A2,ATF4,CALM2,HDAC6,GNB1,PRKACB,CAMKK2,GRIN2C,MAPK3,FOSB,GNAO1,HDAC10,GRIN2B,HDAC5,CREB3L4,GNAI2,SOS2,SOS1,PPP1CA,MAOB,CREB3L2,CALML4,PPP1R1B,HDAC8,PDYN,SHC1,ATF2,BRAF,CREB3L3,CAMKK1,GNG4,NTRK2,SHC2,BDNF,DRD1,NRAS,GRIN2A,HDAC3,HRAS,GNG5,ATF6B,GNG12,SLC18A2,HDAC4,GNAS,HDAC2,GNB2,CREB1,GNG11,CREB3L1,TH,CALM1,GNB4,KRAS,PPP1CC,GNB5,CAMK4,PRKACG,GNAI1,DDC,SLC18A1,ADORA2A,SLC29A1,CALM3,GNB3,…	0.6	0.37	8.46e-13
hsa04740	hsa04740 Olfactory transduction [171]	171/5028	441/8112	1	1	0.694356	138882/219469/26341/441639/150681/128366/390195/390081/805/219865/403273/79501/2782/2774/441670/5567/126541/284532/343563/409/390058/5997/818/441308/390083/283092/121275/26246/26539/79544/130075/26664/441608/341568/6546/401665/390036/81168/282763/5592/120796/122740/391192/343172/390264/390038/6547/219957/26188/390433/91860/219437/219869/817/196335/26494/5137/1262/390148/127077/57101/390326/127074…	171	OR1N2,OR8H1,OR5H1,OR9K2,OR6B3,OR6P1,OR5AN1,OR52E4,CALM2,OR8G5,OR5H14,OR4F5,GNB1,GNAL,OR4M1,PRKACB,OR10H4,OR14A16,OR2T29,ARRB2,OR51B6,RGS2,CAMK2G,OR4F21,OR56A3,OR4C13,OR10AD1,OR2L2,OR10H1,OR4K1,OR9A4,OR7C1,OR5B3,OR8S1,SLC8A1,OR51T1,OR52K1,OR8J3,OR51B5,PRKG1,OR56A1,OR4K14,OR2L3,OR2T8,OR10G4,OR51D1,SLC8A3,OR9Q2,OR1C1,OR4K13,CALML4,OR5L1,OR10G8,CAMK2D,OR56B4,OR8G1,PDE1C,CNGA4,OR5W2,OR2T11,ANO2,OR6C76…	0.63	0.39	0
hsa05206	hsa05206 MicroRNAs in cancer [117]	117/5028	310/8112	1	1	0.694356	1788/7143/4855/5159/27086/9839/5290/5295/6935/960/9252/7042/3925/7422/599/4193/4194/8626/1786/3371/11186/900/8651/1029/1398/5595/472/324/5291/5579/894/2744/10018/7168/2065/10014/8091/10298/7148/8434/3678/596/6655/5605/6659/6654/9493/578/595/27165/131405/5293/3667/90427/994/1387/6464/1399/648/387/27250/1945/7157/7057/3190/1027/1871/3162/7430/4893/5962/10642/4790/4233/6774/5336/25/3265/63923/5292/8…	117	DNMT3A,TNR,NOTCH4,PDGFRB,FOXP1,ZEB2,PIK3CA,PIK3R1,ZEB1,CD44,RPS6KA5,TGFB2,STMN1,VEGFA,BCL2L2,MDM2,MDM4,TP63,DNMT1,TNC,RASSF1,CCNG1,SOCS1,CDKN2A,CRK,MAPK3,ATM,APC,PIK3CB,PRKCB,CCND2,GLS,BCL2L11,TPM1,ERBB3,HDAC5,HMGA2,PAK4,TNXB,RECK,ITGA5,BCL2,SOS2,MAP2K2,SOX4,SOS1,KIF23,BAK1,CCND1,GLS2,TRIM71,PIK3CD,IRS1,BMF,CDC25B,CREBBP,SHC1,CRKL,BMI1,RHOA,PDCD4,EFNA4,TP53,THBS1,HNRNPK,CDKN1B,E2F3,HMOX1,EZR,NRAS…	0.61	0.38	0
hsa05322	hsa05322 Systemic lupus erythematosus [32]	32/5028	136/8112	1	1	0.694356	718/3109/87/7124/2904/712/715/2212/717/958/3127/3119/2903/727/716/3123/2209/2214/730/3115/3113/81/713/1991/3118/3122/6628/732/714/6632/2215/721	32	C3,HLA-DMB,ACTN1,TNF,GRIN2B,C1QA,C1R,FCGR2A,C2,CD40,HLA-DRB5,HLA-DQB1,GRIN2A,C5,C1S,HLA-DRB1,FCGR1A,FCGR3A,C7,HLA-DPB1,HLA-DPA1,ACTN4,C1QB,ELANE,HLA-DQA2,HLA-DRA,SNRPB,C8B,C1QC,SNRPD1,FCGR3B,C4B	0.38	0.24	0
